# Supplementary material for: Epigenetic Effects and Potential Contributions of m6A Modification to Mammary Gland Development and Lactation of Dairy Goats Explored via MeRIP-seq
Source: Animals (Basel). 2025 Sep 23;15(19):2775. doi: 10.3390/ani15192775 (PMC12523381; doi:10.3390/ani15192775)
Supplement: Supplementary file 1 [file animals-15-02775-s001.zip]

Archive with 7 entries (7 files):
- Table S7. Ethical approval.pdf
- Table S1. m6A methylase information.xlsx
- Table S2. All sample peak notes.xlsx
- Table S3. Information of differentially methylated peaks..xlsx
- Table S4. RNA-seq differential genes.xlsx
- Table S5. DEGs shared by MeRIP-seq and RNA-seq.xlsx
- Table S6. Genes associated with  development and lactation.xlsx
