# Supplementary material for: Epigenetic Effects and Potential Contributions of m6A Modification to Mammary Gland Development and Lactation of Dairy Goats Explored via MeRIP-seq
Source: Animals (Basel). 2025 Sep 23;15(19):2775. doi: 10.3390/ani15192775 (PMC12523381; doi:10.3390/ani15192775)
Supplement: Supplementary file 1 [file animals-15-02775-s001.zip › Table S1. m6A methylase information.xlsx]

## Sheet: Sheet1
group	id	E1-IN_count	E2-IN_count	E3-IN_count	M1-IN_count	M2-IN_count	M3-IN_count	E1-IN_fpkm	E2-IN_fpkm	E3-IN_fpkm	M1-IN_fpkm	M2-IN_fpkm	M3-IN_fpkm	E_mean	M_mean	log2(fc)	PValue	FDR	Symbol	Description
E-vs-M	ncbi_102170592	230	168	233	57	94	189	4.46	2.83	3.13	1.1	1.95	3.27	3.47333	2.10667	-0.721359	0.0110511	0.116953	METTL14	methyltransferase like 14
	ncbi_102186098	533	297	420	107	242	328	6.4	3.12	3.61	1.28	3.15	3.5	4.37667	2.64333	-0.727474	0.0161837	0.14432	FMR1	fragile X mental retardation 1
	ncbi_102180270	2271	1483	2251	4278	2282	16067	17.17	9.75	11.8	32.26	18.41	108.61	12.9067	53.0933	2.04041	0.0222195	0.169003	PRRC2A	proline rich coiled-coil 2A
	ncbi_102187954	396	320	600	81	131	483	3.29	2.31	3.45	0.67	1.16	3.58	3.01667	1.80333	-0.742289	0.0264921	0.184676	YTHDC2	YTH domain containing 2
	ncbi_102183353	138	157	210	498	201	812	4.17	4.13	4.4	15.02	6.49	21.96	4.23333	14.49	1.77519	0.0402493	0.22513	FTO	fat mass and obesity associated
	ncbi_102187203	1006	767	1134	215	414	1149	16.27	10.7	12.53	3.44	7.32	16.36	13.1667	9.04	-0.542495	0.0404675	0.22567	YTHDC1	YTH domain containing 1
P-vs-M	ncbi_102180270	1774	2344	1254	4278	2282	16067	12.16	17.1	7.14	32.26	18.41	108.61	12.1333	53.0933	2.12955	0.0154955	0.179816	PRRC2A	proline rich coiled-coil 2A
	ncbi_102186098	377	545	316	107	242	328	4.19	6.5	2.87	1.28	3.15	3.5	4.52	2.64333	-0.773964	0.022576	0.215016	FMR1	fragile X mental retardation 1
E-vs-P	ncbi_100860966	3080	2325	3217	1656	2565	1416	88.77	58.43	64.3	43.09	71.93	30.34	70.5	48.4533	-0.541027	0.00325473	0.55142	HNRNPC	heterogeneous nuclear ribonucleoprotein C (C1/C2)
