# Supplementary material for: Epigenetic Effects and Potential Contributions of m6A Modification to Mammary Gland Development and Lactation of Dairy Goats Explored via MeRIP-seq
Source: Animals (Basel). 2025 Sep 23;15(19):2775. doi: 10.3390/ani15192775 (PMC12523381; doi:10.3390/ani15192775)
Supplement: Supplementary file 1 [file animals-15-02775-s001.zip › Table S2. All sample peak notes.xlsx]

## Sheet: Sheet1
chr	start	end	name	E1-IP_count	E2-IP_count	E3-IP_count	M1-IP_count	M2-IP_count	M3-IP_count	P1-IP_count	P2-IP_count	P3-IP_count	E1-IN_count	E2-IN_count	E3-IN_count	M1-IN_count	M2-IN_count	M3-IN_count	P1-IN_count	P2-IN_count	P3-IN_count	E1-IP_rle	E2-IP_rle	E3-IP_rle	M1-IP_rle	M2-IP_rle	M3-IP_rle	P1-IP_rle	P2-IP_rle	P3-IP_rle	E1-IN_rle	E2-IN_rle	E3-IN_rle	M1-IN_rle	M2-IN_rle	M3-IN_rle	P1-IN_rle	P2-IN_rle	P3-IN_rle	GeneID	strand	gene_start	gene_end	position_annot	transcript_id	gene_type	Symbol	Description	KEGG_A_class
NC_030808.1	368858	369058	MergePeak_1	2043	1169	991	0	128	0	909	1057	704	96	61	39	25	169	80	30	197	46	2507.14	2447.02	2639.81	0.0729257	208.215	0.0331741	3008.81	904.559	1827.43	50.163	54.0251	31.6103	11.9822	47.9351	48.5387	38.1838	63.7632	52.6299	ncbi_102171097	+	334779	369175	3utr	XM_013962952.2	mRNA	CRYZL1	crystallin zeta like 1	-
NC_030808.1	380423	380473	MergePeak_2	325	243	434	0	0	0	0	210	138	114	58	50	8	180	126	26	167	34	398.835	508.662	1156.08	0.0729257	0.162668	0.0331741	0.331002	179.714	358.218	59.5686	51.3681	40.5261	3.83429	51.0551	76.4484	33.0926	54.053	38.9003	ncbi_102173229	-	380424	411662	3utr	XM_005674676.3	mRNA	SON	SON DNA binding protein	-
NC_030808.1	380423	380473	MergePeak_2	325	243	434	0	0	0	0	210	138	114	58	50	8	180	126	26	167	34	398.835	508.662	1156.08	0.0729257	0.162668	0.0331741	0.331002	179.714	358.218	59.5686	51.3681	40.5261	3.83429	51.0551	76.4484	33.0926	54.053	38.9003	ncbi_102190990	+	369699	380551	3utr	XM_018045976.1	mRNA	DONSON	downstream neighbor of SON	-
NC_030808.1	456260	456460	MergePeak_3	105	315	137	0	0	0	86	0	0	5	8	6	0	5	8	0	10	3	128.854	659.376	364.939	0.0729257	0.162668	0.0331741	284.662	0.0855779	0.259578	2.61266	7.08526	4.86313	0.0479286	1.4182	4.85387	0.127279	3.23671	3.43238	ncbi_102174244	+	453694	457402	3utr,stop_codon	XM_018046314.1	mRNA	DNAJC28	DnaJ heat shock protein family (Hsp40) member C28	-
NC_030808.1	725031	725131	MergePeak_4	1981	708	1256	738	0	5467	401	1654	547	224	57	84	90	250	209	50	249	48	2431.05	1482.03	3345.71	538.191	0.162668	1813.63	1327.32	1415.46	1419.89	117.047	50.4825	68.0838	43.1358	70.9099	126.807	63.6396	80.594	54.9181	ncbi_102174776	-	725032	755551	3utr	XM_018046602.1	mRNA	IL10RB	interleukin 10 receptor subunit beta	Human Diseases;Environmental Information Processing
NC_030808.1	757763	757938	MergePeak_5	806	649	2315	0	0	0	1293	371	1518	105	35	99	14	45	125	50	80	32	989.111	1358.52	6166.66	0.0729257	0.162668	0.0331741	4279.86	317.494	3940.39	54.8658	30.998	80.2416	6.71001	12.7638	75.8417	63.6396	25.8937	36.6121	ncbi_102175057	-	756789	792356	cds,stop_codon	XM_018046609.1	mRNA	IFNAR2	interferon alpha and beta receptor subunit 2	Human Diseases;Environmental Information Processing;Organismal Systems;Cellular Processes
NC_030808.1	1270416	1270466	MergePeak_6	754	534	358	0	36	0	502	737	186	135	67	57	4	120	27	64	148	51	925.297	1117.8	953.635	0.0729257	58.5606	0.0331741	1661.63	630.709	482.815	70.5418	59.339	46.1997	1.91714	34.0368	16.3818	81.4587	47.9033	58.3505	ncbi_102168200	+	1240437	1273105	cds	XM_018047016.1	mRNA	PAXBP1	PAX3 and PAX7 binding protein 1	-
NC_030808.1	2295391	2295566	MergePeak_7	733	828	418	0	0	0	230	557	334	136	55	54	65	144	357	38	155	31	899.526	1733.22	1113.46	0.0729257	0.162668	0.0331741	761.305	476.669	866.99	71.0643	48.7111	43.7681	31.1536	40.8441	216.604	48.3661	50.169	35.468	ncbi_102169904	+	2236893	2295809	3utr,cds,stop_codon	XM_018048224.1	mRNA	SCAF4	SR-related CTD associated factor 4	-
NC_030808.1	2745896	2745946	MergePeak_8	0	0	0	231	0	0	0	0	0	0	0	2	4	0	2	0	0	0	0.122718	0.209326	0.266378	168.458	0.162668	0.0331741	0.331002	0.0855779	0.259578	0.0522532	0.0885657	1.62104	1.91714	0.028364	1.21347	0.127279	0.0323671	0.114413	ncbi_102170463	+	2425188	2887657	cds	XM_018048483.1	mRNA	TIAM1	T-cell lymphoma invasion and metastasis 1	Cellular Processes;Organismal Systems;Environmental Information Processing;Human Diseases
NC_030808.1	4116686	4116736	MergePeak_9	281	1039	1055	0	0	0	1646	49	356	19	42	6	0	71	11	11	52	6	344.839	2174.9	2810.29	0.0729257	0.162668	0.0331741	5448.29	41.9332	924.097	9.9281	37.1976	4.86313	0.0479286	20.1384	6.67407	14.0007	16.8309	6.86477	ncbi_102182828	+	4114962	4117074	3utr	XM_005674708.3	mRNA	CLDN8	claudin 8	Human Diseases;Organismal Systems;Cellular Processes;Environmental Information Processing
NC_030808.1	4116761	4116861	MergePeak_10	281	1039	860	0	0	0	1487	49	356	15	45	6	0	58	6	10	58	6	344.839	2174.9	2290.85	0.0729257	0.162668	0.0331741	4922	41.9332	924.097	7.83797	39.8546	4.86313	0.0479286	16.4511	3.6404	12.7279	18.7729	6.86477	ncbi_102182828	+	4114962	4117074	3utr	XM_005674708.3	mRNA	CLDN8	claudin 8	Human Diseases;Organismal Systems;Cellular Processes;Environmental Information Processing
NC_030808.1	5492581	5492711	MergePeak_11	1348	1445	2535	0	34	0	1349	1316	1782	530	385	571	129	392	488	292	510	341	1654.25	3024.76	6752.69	0.0729257	55.3072	0.0331741	4465.22	1126.21	4625.68	276.942	340.978	462.808	61.8279	111.187	296.086	371.655	165.072	390.147	ncbi_102184194	+	5483255	5496844	cds	XM_018049476.1	mRNA	CCT8	chaperonin containing TCP1 subunit 8	-
NC_030808.1	8955326	8955501	MergePeak_12	1911	3489	2653	444	0	0	2671	2970	1338	338	238	146	105	538	111	97	1010	153	2345.15	7303.38	7067.02	323.79	0.162668	0.0331741	8841.06	2541.66	3473.15	176.616	210.786	118.336	50.325	152.598	67.3474	123.461	326.908	175.052	ncbi_102186997	+	8642302	8955624	3utr	XM_018050523.1	mRNA	APP	amyloid beta precursor protein	Human Diseases;Organismal Systems
NC_030808.1	18049153	18049328	MergePeak_13	602	206	444	0	0	0	104	419	241	51	19	22	4	88	14	18	170	17	738.765	431.211	1182.72	0.0729257	0.162668	0.0331741	344.242	358.572	625.583	26.6491	16.8275	17.8315	1.91714	24.9603	8.49427	22.9103	55.024	19.4502	ncbi_102180699	-	18049029	18115289	3utr,stop_codon	XM_018052077.1	mRNA	CXADR	coxsackie virus and adenovirus receptor	Human Diseases
NC_030808.1	34966371	34966496	MergePeak_14	183	158	332	0	0	0	262	222	129	44	50	51	10	72	39	43	87	23	224.575	330.735	884.377	0.0729257	0.162668	0.0331741	867.225	189.983	334.856	22.9914	44.2829	41.3366	4.79286	20.4221	23.6626	54.7301	28.1594	26.3149	ncbi_102190070	+	34960381	34968544	cds,stop_codon	XM_013969425.2	mRNA	C1H3orf38	chromosome 1 C3orf38 homolog	-
NC_030808.1	34966521	34966721	MergePeak_15	443	968	1622	0	0	0	558	168	522	83	51	71	22	114	60	36	151	51	543.643	2026.27	4320.66	0.0729257	0.162668	0.0331741	1846.99	143.771	1355	43.3701	45.1685	57.547	10.5443	32.3349	36.404	45.8205	48.8743	58.3505	ncbi_102190070	+	34960381	34968544	3utr,cds,stop_codon	XM_013969425.2	mRNA	C1H3orf38	chromosome 1 C3orf38 homolog	-
NC_030808.1	41697654	41697704	MergePeak_16	741	458	621	2103	81	0	274	271	461	229	211	149	758	451	203	102	362	116	909.344	958.712	1654.21	1533.63	131.761	0.0331741	906.945	231.916	1196.65	119.66	186.874	120.768	363.299	127.922	123.167	129.825	117.169	132.719	ncbi_102170087	-	41697455	41763055	3utr,stop_codon	XM_018056868.1	mRNA	MRPS6	mitochondrial ribosomal protein S6	Genetic Information Processing
NC_030808.1	43908151	43908351	MergePeak_17	655	2734	2223	3341	0	0	978	2787	1464	131	167	61	97	342	59	78	342	49	803.806	5722.97	5921.59	2436.45	0.162668	0.0331741	3237.2	2385.06	3800.22	68.4516	147.905	49.4418	46.4908	97.0048	35.7973	99.2778	110.695	56.0622	ncbi_102169334	+	43880611	44278437	-	XM_018058548.1	mRNA	CMSS1	cms1 ribosomal small subunit homolog (yeast)	-
NC_030808.1	43908151	43908351	MergePeak_17	655	2734	2223	3341	0	0	978	2787	1464	131	167	61	97	342	59	78	342	49	803.806	5722.97	5921.59	2436.45	0.162668	0.0331741	3237.2	2385.06	3800.22	68.4516	147.905	49.4418	46.4908	97.0048	35.7973	99.2778	110.695	56.0622	ncbi_102176560	-	43908027	43929202	3utr,stop_codon	XM_005674833.3	mRNA	FILIP1L	filamin A interacting protein 1 like	-
NC_030808.1	50159673	50159898	MergePeak_18	436	2925	6543	0	0	0	3553	553	2287	9	14	22	11	2	67	12	9	16	535.053	6122.78	17429.1	0.0729257	0.162668	0.0331741	11760.5	473.246	5936.55	4.70278	12.3992	17.8315	5.27215	0.567279	40.6511	15.2735	2.91304	18.306	ncbi_102186998	-	50156574	50378494	3utr,stop_codon	XM_013975802.2	mRNA	CBLB	Cbl proto-oncogene B	Genetic Information Processing;Human Diseases;Environmental Information Processing;Cellular Processes;Organismal Systems
NC_030808.1	55765548	55765598	MergePeak_19	50	112	49	0	0	0	273	1	108	10	7	5	4	5	2	14	17	6	61.3592	234.445	130.525	0.0729257	0.162668	0.0331741	903.635	0.855779	280.344	5.22532	6.1996	4.05261	1.91714	1.4182	1.21347	17.8191	5.5024	6.86477	ncbi_102173039	+	55700392	55766661	cds	XM_018064224.1	mRNA	NECTIN3	nectin cell adhesion molecule 3	Environmental Information Processing;Cellular Processes
NC_030808.1	56499395	56499495	MergePeak_20	68	275	0	0	0	0	145	155	235	40	15	10	22	7	20	18	34	10	83.4486	575.646	0.266378	0.0729257	0.162668	0.0331741	479.953	132.646	610.008	20.9013	13.2849	8.10521	10.5443	1.98548	12.1347	22.9103	11.0048	11.4413	ncbi_102178395	+	56263819	56500694	3utr	XM_005674905.3	mRNA	PHLDB2	pleckstrin homology like domain family B member 2	-
NC_030808.1	57155444	57155619	MergePeak_21	580	2067	1397	8086	51	0	4257	1243	3274	250	134	107	2309	71	358	201	153	147	711.767	4326.76	3721.31	5896.77	82.9608	0.0331741	14090.8	1063.73	8498.58	130.633	118.678	86.7258	1106.67	20.1384	217.211	255.831	49.5216	168.187	ncbi_102173884	-	57122373	57157441	cds	XM_018065994.1	mRNA	CCDC80	coiled-coil domain containing 80	-
NC_030808.1	57782044	57782191	MergePeak_22	373	519	522	0	0	0	375	600	151	122	126	89	32	464	28	53	310	39	457.74	1086.4	1390.5	0.0729257	0.162668	0.0331741	1241.26	513.468	391.963	63.7489	111.593	72.1364	15.3372	131.609	16.9885	67.458	100.338	44.621	ncbi_102183823	+	57707838	57782188	3utr	XM_018066629.1	mRNA	BOC	BOC cell adhesion associated, oncogene regulated	Organismal Systems;Environmental Information Processing
NC_030808.1	58175034	58175209	MergePeak_23	872	680	1111	0	0	0	1554	890	483	91	79	207	75	76	249	153	45	107	1070.11	1423.42	2959.46	0.0729257	0.162668	0.0331741	5143.77	761.644	1253.76	47.5504	69.9669	167.778	35.9465	21.5566	151.077	194.737	14.5652	122.422	ncbi_102185606	-	58172135	58203466	3utr,cds,stop_codon	XM_018039062.1	mRNA	NAA50	N(alpha)-acetyltransferase 50, NatE catalytic subunit	-
NC_030808.1	63731068	63731268	MergePeak_24	1179	1669	1485	0	0	0	1857	1265	1319	101	51	48	43	69	86	49	206	35	1446.85	3493.65	3955.72	0.0729257	0.162668	0.0331741	6146.71	1082.56	3423.83	52.7757	45.1685	38.905	20.6093	19.5711	52.1791	62.3668	66.6762	40.0445	ncbi_102190262	-	63730494	63758465	3utr,stop_codon	XM_018041382.1	mRNA	B4GALT4	beta-1,4-galactosyltransferase 4	Metabolism
NC_030808.1	64004217	64004392	MergePeak_25	475	478	475	0	0	0	708	4	422	112	47	70	61	112	79	56	174	45	582.913	1000.58	1265.3	0.0729257	0.162668	0.0331741	2343.49	3.42312	1095.42	58.5235	41.6259	56.7365	29.2365	31.7676	47.9319	71.2764	56.3187	51.4857	ncbi_102191736	+	63984008	64005818	3utr,cds,stop_codon	XM_005674956.3	mRNA	TIMMDC1	translocase of inner mitochondrial membrane domain containing 1	-
NC_030808.1	64334746	64334946	MergePeak_26	537	824	1375	0	0	0	1375	764	1002	79	67	64	29	100	47	51	153	42	658.998	1724.84	3662.7	0.0729257	0.162668	0.0331741	4551.28	653.815	2600.97	41.28	59.339	51.8734	13.8993	28.364	28.5165	64.9124	49.5216	48.0534	ncbi_102176363	-	64334572	64552032	3utr	XM_018042977.1	mRNA	GSK3B	glycogen synthase kinase 3 beta	Cellular Processes;Organismal Systems;Environmental Information Processing;Human Diseases
NC_030808.1	64829656	64829706	MergePeak_27	38	0	0	0	14260	11104	0	547	1	514	413	96	272	2116	134	203	1677	140	46.633	0.209326	0.266378	0.0729257	23196.5	3683.66	0.331002	468.111	2.59578	268.581	365.776	77.81	130.366	600.182	81.3023	258.377	542.796	160.178	ncbi_102177471	-	64829657	64887546	3utr	XM_018043569.1	mRNA	FSTL1	follistatin like 1	-
NC_030808.1	65079236	65079286	MergePeak_28	230	94	0	651	0	8060	0	144	0	49	45	22	36	106	22	21	67	31	282.253	196.766	0.266378	474.746	0.162668	2673.83	0.331002	123.232	0.259578	25.604	39.8546	17.8315	17.2543	30.0658	13.3481	26.7286	21.6859	35.468	ncbi_102178665	-	65079237	65117097	3utr	XM_005674990.2	mRNA	RABL3	RAB, member of RAS oncogene family like 3	-
NC_030808.1	66524975	66525150	MergePeak_29	239	636	680	265	0	0	847	646	506	28	17	18	7	21	11	12	42	11	293.297	1331.31	1811.37	193.253	0.162668	0.0331741	2803.59	552.834	1313.46	14.6309	15.0562	14.5894	3.355	5.95643	6.67407	15.2735	13.5942	12.5854	ncbi_102186906	-	66522701	66527088	3utr	XM_018045533.1	mRNA	WDR5B	WD repeat domain 5B	Human Diseases
NC_030808.1	66534207	66534332	MergePeak_30	66	95	86	0	0	0	0	0	0	20	6	6	0	3	11	3	24	14	80.9942	198.86	229.085	0.0729257	0.162668	0.0331741	0.331002	0.0855779	0.259578	10.4506	5.31394	4.86313	0.0479286	0.850919	6.67407	3.81838	7.7681	16.0178	ncbi_102187165	-	66533883	66603183	3utr	XM_018045578.1	mRNA	KPNA1	karyopherin subunit alpha 1	Human Diseases
NC_030808.1	67627468	67627568	MergePeak_31	216	139	421	1206	7822	0	99	1059	254	12	5	9	35	62	14	2	49	6	265.072	290.963	1121.45	879.484	12723.9	0.0331741	327.692	906.27	659.328	6.27038	4.42829	7.29469	16.775	17.5857	8.49427	2.54559	15.8599	6.86477	ncbi_102190073	-	67627469	67719193	3utr	XM_018045763.1	mRNA	HACD2	3-hydroxyacyl-CoA dehydratase 2	Metabolism
NC_030808.1	67630218	67630268	MergePeak_32	104	123	158	0	0	0	157	0	0	7	6	7	64	17	82	13	11	4	127.627	257.471	420.878	0.0729257	0.162668	0.0331741	519.673	0.0855779	0.259578	3.65772	5.31394	5.67365	30.6743	4.82188	49.7521	16.5463	3.56038	4.57651	ncbi_102190073	-	67627469	67719193	3utr,stop_codon	XM_018045763.1	mRNA	HACD2	3-hydroxyacyl-CoA dehydratase 2	Metabolism
NC_030808.1	68070544	68070644	MergePeak_33	64	314	117	0	0	0	285	50	133	21	8	11	2	18	5	4	29	3	78.5398	657.283	311.663	0.0729257	0.162668	0.0331741	943.356	42.789	345.239	10.9732	7.08526	8.91573	0.958572	5.10551	3.03367	5.09117	9.38645	3.43238	ncbi_102191274	-	68069245	68115901	3utr,cds,stop_codon	XM_005675042.3	mRNA	CCDC14	coiled-coil domain containing 14	-
NC_030808.1	68956256	68956456	MergePeak_34	792	2311	2302	618	0	0	1128	910	2284	117	117	117	61	202	205	57	182	143	971.93	4837.52	6132.03	450.681	0.162668	0.0331741	3733.7	778.759	5928.76	61.1362	103.622	94.831	29.2365	57.2952	124.38	72.5492	58.9081	163.61	ncbi_102168204	+	68911157	68956653	3utr,cds,stop_codon	XM_005675044.2	mRNA	UMPS	uridine monophosphate synthetase	Metabolism
NC_030808.1	68976191	68976291	MergePeak_35	313	215	237	2339	0	13475	152	555	2	365	310	171	827	1228	131	233	1091	178	384.109	450.051	631.317	1705.73	0.162668	4470.21	503.123	474.958	5.19156	190.724	274.554	138.599	396.37	348.31	79.4821	296.561	353.125	203.655	ncbi_102173608	-	68975717	69087834	3utr,stop_codon	XM_018045853.1	mRNA	ITGB5	integrin subunit beta 5	Human Diseases;Cellular Processes;Environmental Information Processing
NC_030808.1	69728025	69728225	MergePeak_36	1645	3444	6536	1229	0	0	3986	2333	5503	24	14	22	1	4	30	21	26	9	2018.72	7209.18	17410.5	896.257	0.162668	0.0331741	13193.7	1996.53	14284.6	12.5408	12.3992	17.8315	0.479286	1.13456	18.202	26.7286	8.41544	10.2971	ncbi_102169629	-	69727101	69826032	3utr	XM_005675048.3	mRNA	OSBPL11	oxysterol binding protein like 11	-
NC_030808.1	69728525	69728625	MergePeak_37	0	0	83	277	0	0	118	119	156	9	5	22	16	5	18	7	12	12	0.122718	0.209326	221.094	202.004	0.162668	0.0331741	390.582	101.838	404.942	4.70278	4.42829	17.8315	7.66858	1.4182	10.9212	8.90955	3.88405	13.7295	ncbi_102169629	-	69727101	69826032	3utr,stop_codon	XM_005675048.3	mRNA	OSBPL11	oxysterol binding protein like 11	-
NC_030808.1	69990710	69990885	MergePeak_38	817	1457	1060	0	0	0	899	747	255	137	82	67	20	108	37	52	233	53	1002.61	3049.88	2823.61	0.0729257	0.162668	0.0331741	2975.71	639.267	661.924	71.5868	72.6239	54.3049	9.58572	30.6331	22.4491	66.1852	75.4153	60.6388	ncbi_102170820	-	69990461	70101359	3utr	XM_018045948.1	mRNA	LRCH3	leucine rich repeats and calponin homology domain containing 3	-
NC_030808.1	70240914	70241089	MergePeak_39	276	698	286	1044	0	0	471	516	637	18	27	5	22	61	0	17	28	9	338.703	1461.09	761.842	761.344	0.162668	0.0331741	1559.02	441.582	1653.51	9.40557	23.9127	4.05261	10.5443	17.302	0.0606734	21.6375	9.06278	10.2971	ncbi_102174698	+	70225887	70241268	3utr	XM_005675240.3	mRNA	MUC20	mucin 20, cell surface associated	-
NC_030808.1	70824531	70824606	MergePeak_40	136	115	444	0	0	0	456	301	630	45	28	23	17	19	29	22	45	21	166.897	240.725	1182.72	0.0729257	0.162668	0.0331741	1509.37	257.59	1635.34	23.5139	24.7984	18.642	8.14786	5.38915	17.5953	28.0014	14.5652	24.0267	ncbi_102175246	-	70820545	70833184	cds	XM_005675069.2	mRNA	WDR53	WD repeat domain 53	-
NC_030808.1	71211666	71211716	MergePeak_41	175	693	319	0	0	0	473	155	676	26	34	45	10	15	77	89	16	37	214.757	1450.63	849.747	0.0729257	0.162668	0.0331741	1565.64	132.646	1754.75	13.5858	30.1123	36.4735	4.79286	4.2546	46.7185	113.279	5.17873	42.3327	ncbi_102178210	-	71209817	71236775	3utr,stop_codon	XM_013963597.2	mRNA	MELTF	melanotransferrin	-
NC_030808.1	71814368	71814393	MergePeak_42	344	84	183	1432	10682	0	128	447	24	958	270	474	1198	902	581	332	1657	334	422.152	175.834	487.473	1044.3	17376.2	0.0331741	423.683	382.533	62.2987	500.585	239.127	384.187	574.185	255.843	352.512	422.567	536.323	382.139	ncbi_102181073	+	71801594	71815214	3utr	XM_005675093.3	mRNA	APOD	apolipoprotein D	-
NC_030808.1	72640429	72640554	MergePeak_43	263	323	373	0	0	0	272	400	413	144	106	91	67	169	99	50	162	47	322.75	676.122	993.592	0.0729257	0.162668	0.0331741	900.325	342.312	1072.06	75.2445	93.8797	73.7574	32.1122	47.9351	60.0666	63.6396	52.4347	53.774	ncbi_102183105	+	72614658	72640879	3utr,cds,stop_codon	XM_018046507.1	mRNA	LSG1	large 60S subunit nuclear export GTPase 1	Genetic Information Processing
NC_030808.1	72693841	72693916	MergePeak_44	399	439	236	0	0	0	244	473	47	51	37	41	43	113	39	21	102	21	489.647	918.94	628.653	0.0729257	0.162668	0.0331741	807.645	404.784	122.002	26.6491	32.7693	33.2314	20.6093	32.0513	23.6626	26.7286	33.0144	24.0267	ncbi_102177196	+	72650835	72698248	3utr	XM_018046509.1	mRNA	TMEM44	transmembrane protein 44	-
NC_030808.1	72694191	72694366	MergePeak_45	416	476	330	0	125	0	225	423	0	43	20	22	56	59	36	6	132	21	510.509	996.391	879.049	0.0729257	203.335	0.0331741	744.754	361.995	0.259578	22.4689	17.7131	17.8315	26.84	16.7347	21.8424	7.63676	42.7245	24.0267	ncbi_102177196	+	72650835	72698248	3utr	XM_018046509.1	mRNA	TMEM44	transmembrane protein 44	-
NC_030808.1	73098459	73098609	MergePeak_46	488	1246	469	439	4378	0	902	1277	369	113	81	51	50	596	62	89	248	57	598.866	2608.2	1249.32	320.144	7121.62	0.0331741	2985.64	1092.83	957.843	59.0461	71.7382	41.3366	23.9643	169.049	37.6175	113.279	80.2704	65.2153	ncbi_102177474	-	73098235	73100751	3utr,stop_codon	XM_018046555.1	mRNA	HES1	hes family bHLH transcription factor 1	Genetic Information Processing;Human Diseases;Environmental Information Processing
NC_030808.1	80093319	80093394	MergePeak_47	549	1148	125	108244	9225	5311	78	4389	4632	212	323	55	12074	4017	2232	26	1551	808	673.724	2403.06	332.973	78937.7	15006.1	1761.88	258.182	3756.02	12023.6	110.777	286.067	44.5787	5786.9	1139.38	1354.23	33.0926	502.013	924.455	ncbi_102173125	-	80092745	80105776	3utr	XM_018056531.1	mRNA	ADIPOQ	adiponectin, C1Q and collagen domain containing	Human Diseases;Environmental Information Processing;Organismal Systems
NC_030808.1	82185551	82185592	MergePeak_48	1062	370	218	400	133	9226	111	678	650	94	41	19	28	204	108	22	156	10	1303.27	774.506	580.705	291.703	216.349	3060.65	367.412	580.218	1687.26	49.118	36.3119	15.3999	13.42	57.8625	65.5272	28.0014	50.4926	11.4413	ncbi_102180892	+	82183927	82185592	3utr	XM_005675179.3	mRNA	MAGEF1	MAGE family member F1	-
NC_030808.1	82296465	82296665	MergePeak_49	1053	1117	970	0	0	0	663	1799	2353	109	95	95	68	258	136	77	262	70	1292.23	2338.17	2583.87	0.0729257	0.162668	0.0331741	2194.54	1539.55	6107.87	56.9559	84.1374	76.9995	32.5915	73.179	82.5158	98.005	84.8018	80.0889	ncbi_102180800	-	82295891	82316214	3utr,stop_codon	XM_018047087.1	mRNA	EPHB3	EPH receptor B3	Organismal Systems
NC_030808.1	82535655	82535780	MergePeak_50	473	273	285	2584	7436	19267	402	646	456	188	195	165	210	407	161	87	328	144	580.458	571.459	759.179	1884.4	12096	6391.66	1330.63	552.834	1183.68	98.2359	172.703	133.736	100.65	115.441	97.6841	110.733	106.164	164.754	ncbi_102183267	-	82535406	82554352	3utr,stop_codon	XM_013964061.2	mRNA	EIF4G1	eukaryotic translation initiation factor 4 gamma 1	Human Diseases;Genetic Information Processing
NC_030808.1	82560901	82560926	MergePeak_51	0	0	0	1867	0	5426	0	0	0	313	166	183	591	980	552	110	727	144	0.122718	0.209326	0.266378	1361.52	0.162668	1800.03	0.331002	0.0855779	0.259578	163.552	147.019	148.325	283.258	277.967	334.917	140.007	235.309	164.754	ncbi_102183547	-	82560802	82569668	3utr,stop_codon	XM_018047229.1	mRNA	PSMD2	proteasome 26S subunit, non-ATPase 2	Genetic Information Processing;Human Diseases
NC_030808.1	82613436	82613536	MergePeak_52	847	990	809	0	0	0	557	1064	478	42	38	57	49	167	39	31	123	24	1039.43	2072.33	2155	0.0729257	0.162668	0.0331741	1843.68	910.549	1240.78	21.9463	33.655	46.1997	23.485	47.3678	23.6626	39.4566	39.8115	27.4591	ncbi_102181899	+	82608065	82613537	3utr,stop_codon	XM_013964097.2	mRNA	ALG3	ALG3, alpha-1,3- mannosyltransferase	Metabolism
NC_030808.1	82643543	82643718	MergePeak_53	727	1735	1452	4499	0	0	957	773	2237	235	176	157	210	334	261	109	360	99	892.163	3631.8	3867.82	3280.93	0.162668	0.0331741	3167.69	661.517	5806.76	122.795	155.876	127.252	100.65	94.7357	158.357	138.734	116.521	113.269	ncbi_102184661	-	82642969	82651231	3utr,cds,stop_codon	XM_005675195.3	mRNA	ABCF3	ATP binding cassette subfamily F member 3	-
NC_030808.1	82836579	82836629	MergePeak_54	89	239	209	0	0	0	16	2	1	20	18	4	3	4	6	10	14	2	109.219	500.289	556.731	0.0729257	0.162668	0.0331741	52.9603	1.71156	2.59578	10.4506	15.9418	3.24209	1.43786	1.13456	3.6404	12.7279	4.53139	2.28826	ncbi_102186159	+	82810859	82837144	3utr	XM_005675202.2	mRNA	ABCC5	ATP binding cassette subfamily C member 5	Environmental Information Processing;Human Diseases
NC_030808.1	82836829	82836879	MergePeak_55	126	71	97	0	0	0	182	249	0	16	10	12	9	26	6	6	28	4	154.625	148.621	258.387	0.0729257	0.162668	0.0331741	602.424	213.089	0.259578	8.36051	8.85657	9.72626	4.31358	7.37463	3.6404	7.63676	9.06278	4.57651	ncbi_102186159	+	82810859	82837144	3utr	XM_005675202.2	mRNA	ABCC5	ATP binding cassette subfamily C member 5	Environmental Information Processing;Human Diseases
NC_030808.1	82836904	82836954	MergePeak_56	126	71	97	0	0	0	182	396	0	22	9	7	9	43	3	8	44	5	154.625	148.621	258.387	0.0729257	0.162668	0.0331741	602.424	338.889	0.259578	11.4957	7.97091	5.67365	4.31358	12.1965	1.8202	10.1823	14.2415	5.72064	ncbi_102186159	+	82810859	82837144	3utr	XM_005675202.2	mRNA	ABCC5	ATP binding cassette subfamily C member 5	Environmental Information Processing;Human Diseases
NC_030808.1	83779079	83779204	MergePeak_57	133	794	2062	3034	0	0	1221	82	1561	48	43	54	16	0	55	72	9	49	163.216	1662.05	5492.72	2212.57	0.162668	0.0331741	4041.53	70.1739	4052.01	25.0815	38.0833	43.7681	7.66858	0.028364	33.3703	91.6411	2.91304	56.0622	ncbi_102190461	+	83763238	83782623	3utr,stop_codon	XM_005675218.3	mRNA	DCUN1D1	defective in cullin neddylation 1 domain containing 1	-
NC_030808.1	96915765	96915915	MergePeak_58	2103	7095	7635	1888	1	0	4274	1788	7994	395	653	677	102	433	87	401	432	548	2580.77	14851.7	20338	1376.84	1.62668	0.0331741	14147	1530.13	20750.7	206.4	578.334	548.723	48.8872	122.816	52.7858	510.39	139.826	626.982	ncbi_102180702	-	96913066	96946841	cds	XM_005675338.3	mRNA	SEC62	SEC62 homolog, preprotein translocation factor	Genetic Information Processing
NC_030808.1	96922109	96930316	MergePeak_59	3105	4301	1722	0	0	0	1158	829	1702	161	242	188	52	382	98	107	173	225	3810.41	9003.1	4587.04	0.0729257	0.162668	0.0331741	3833	709.441	4418.02	84.1276	214.329	152.378	24.9229	108.35	59.4599	136.189	55.9951	257.429	ncbi_102180702	-	96913066	96946841	cds	XM_005675338.3	mRNA	SEC62	SEC62 homolog, preprotein translocation factor	Genetic Information Processing
NC_030808.1	97112972	97113122	MergePeak_60	117	84	558	175	0	0	422	530	404	29	23	34	9	14	19	29	37	41	143.581	175.834	1486.39	127.62	0.162668	0.0331741	1396.83	453.563	1048.69	15.1534	20.3701	27.5577	4.31358	3.97096	11.5279	36.911	11.9758	46.9092	ncbi_102181815	-	97109423	97126962	cds,stop_codon	XM_005675342.3	mRNA	MYNN	myoneurin	-
NC_030808.1	106580494	106580669	MergePeak_61	300	230	498	0	0	0	1	1	0	122	25	46	3	23	93	27	48	15	368.155	481.449	1326.56	0.0729257	0.162668	0.0331741	3.31002	0.855779	0.259578	63.7489	22.1414	37.284	1.43786	6.52371	56.4262	34.3654	15.5362	17.1619	ncbi_102180158	-	106579770	106612475	3utr,cds,stop_codon	XM_018048228.1	mRNA	SMC4	structural maintenance of chromosomes 4	-
NC_030808.1	106581970	106582020	MergePeak_62	75	2	1981	0	0	0	665	202	771	55	7	26	0	5	57	6	13	19	92.0389	4.18652	5276.96	0.0729257	0.162668	0.0331741	2201.16	172.867	2001.35	28.7392	6.1996	21.0736	0.0479286	1.4182	34.5838	7.63676	4.20772	21.7384	ncbi_102180158	-	106579770	106612475	cds	XM_018048228.1	mRNA	SMC4	structural maintenance of chromosomes 4	-
NC_030808.1	108264753	108264903	MergePeak_63	129	284	602	0	0	0	413	6	6	67	39	39	56	53	93	44	127	49	158.307	594.485	1603.6	0.0729257	0.162668	0.0331741	1367.04	5.13468	15.5747	35.0096	34.5406	31.6103	26.84	15.0329	56.4262	56.0029	41.1062	56.0622	ncbi_102176167	-	108264279	108290226	3utr,stop_codon	XM_005675389.2	mRNA	MFSD1	major facilitator superfamily domain containing 1	-
NC_030808.1	108986453	108986653	MergePeak_64	240	955	155	0	0	0	352	654	355	7	9	3	12	17	0	9	9	4	294.524	1999.06	412.887	0.0729257	0.162668	0.0331741	1165.13	559.68	921.502	3.65772	7.97091	2.43156	5.75143	4.82188	0.0606734	11.4551	2.91304	4.57651	ncbi_102178213	+	108977758	108987010	3utr	XM_018048463.1	mRNA	SHOX2	short stature homeobox 2	-
NC_030808.1	110020360	110020560	MergePeak_65	1147	2027	1296	0	0	0	1269	1411	1377	271	119	164	28	142	167	111	269	127	1407.58	4243.03	3452.27	0.0729257	0.162668	0.0331741	4200.41	1207.5	3574.39	141.606	105.393	132.925	13.42	40.2768	101.324	141.28	87.0675	145.304	ncbi_102177006	+	110007825	110020976	3utr,cds,stop_codon	XM_005675566.3	mRNA	CCNL1	cyclin L1	-
NC_030808.1	110484900	110485735	MergePeak_66	388	515	3910	0	0	0	2321	36	493	19	20	43	4	0	43	36	4	21	476.148	1078.03	10415.4	0.0729257	0.162668	0.0331741	7682.56	30.8081	1279.72	9.9281	17.7131	34.8524	1.91714	0.028364	26.0895	45.8205	1.29468	24.0267	ncbi_102182170	-	110482876	110512320	cds	XM_005675405.3	mRNA	TIPARP	TCDD inducible poly(ADP-ribose) polymerase	-
NC_030808.1	113009161	113009336	MergePeak_67	452	850	1737	0	0	0	1341	128	782	57	33	52	30	17	54	60	72	42	554.688	1779.27	4626.99	0.0729257	0.162668	0.0331741	4438.74	109.54	2029.9	29.7843	29.2267	42.1471	14.3786	4.82188	32.7636	76.3676	23.3043	48.0534	ncbi_102178949	+	112964548	113012469	cds,stop_codon	XM_013965621.2	mRNA	DHX36	DEAH-box helicase 36	Genetic Information Processing
NC_030808.1	114213426	114213651	MergePeak_68	1332	1754	2705	0	0	0	1691	2287	1492	168	63	126	89	169	258	52	248	44	1634.61	3671.57	7205.54	0.0729257	0.162668	0.0331741	5597.24	1957.17	3872.9	87.7853	55.7964	102.126	42.6565	47.9351	156.537	66.1852	80.2704	50.3416	ncbi_102180083	-	114205077	114214900	3utr	XM_018048748.1	mRNA	RAP2B	RAP2B, member of RAS oncogene family	-
NC_030808.1	114975000	114975125	MergePeak_69	722	907	1687	0	0	0	922	248	780	322	116	210	87	76	266	160	258	181	886.027	1898.59	4493.8	0.0729257	0.162668	0.0331741	3051.84	212.233	2024.71	168.255	102.736	170.209	41.6979	21.5566	161.391	203.647	83.5071	207.087	ncbi_102186525	-	114974326	115165844	3utr	XM_005675427.2	mRNA	MBNL1	muscleblind like splicing regulator 1	-
NC_030808.1	117095156	117095231	MergePeak_70	202	16	421	1870	2863	754	52	222	508	424	222	252	125	217	540	141	496	200	247.891	33.4921	1121.45	1363.71	4657.19	250.133	172.121	189.983	1318.66	221.553	196.616	204.251	59.9108	61.5498	327.636	179.464	160.541	228.826	ncbi_102169223	-	117091732	117121293	3utr	XM_005675448.3	mRNA	LOC102169223	selenoprotein T	-
NC_030808.1	117298658	117298758	MergePeak_71	49	99	69	0	0	0	240	0	547	5	2	10	18	0	42	11	5	14	60.1321	207.233	183.801	0.0729257	0.162668	0.0331741	794.405	0.0855779	1419.89	2.61266	1.77131	8.10521	8.62715	0.028364	25.4828	14.0007	1.61835	16.0178	ncbi_102182832	-	117249468	117300320	cds	XM_018049048.1	mRNA	TSC22D2	TSC22 domain family member 2	-
NC_030808.1	118389114	118389289	MergePeak_72	13750	18797	3440	1995	1640	0	6417	21250	3196	1027	673	342	445	1700	236	459	2979	265	16873.8	39347	9163.42	1454.87	2667.76	0.0331741	21240.4	18185.3	8296.11	536.64	596.047	277.198	213.282	482.188	143.189	584.212	964.215	303.194	ncbi_102171465	+	118374544	118389379	3utr	XM_005675457.3	mRNA	TM4SF1	transmembrane 4 L six family member 1	-
NC_030808.1	125442861	125442986	MergePeak_73	208	260	155	0	577	0	145	212	152	31	22	30	44	34	95	12	43	12	255.254	544.247	412.887	0.0729257	938.596	0.0331741	479.953	181.425	394.558	16.1985	19.4845	24.3156	21.0886	9.64375	57.6397	15.2735	13.9178	13.7295	ncbi_102187002	-	125440462	125444825	cds	XM_018049496.1	mRNA	CHST2	carbohydrate sulfotransferase 2	Metabolism
NC_030808.1	126745735	126746060	MergePeak_74	2162	2928	3663	442	0	0	3268	1471	1974	282	174	263	338	205	424	194	402	173	2653.17	6129.06	9757.44	322.331	0.162668	0.0331741	10817.1	1258.85	5124.07	147.354	154.104	213.167	161.999	58.1461	257.255	246.922	130.116	197.934	ncbi_102180802	-	126745336	126752390	3utr,stop_codon	XM_005675493.3	mRNA	RNF7	ring finger protein 7	Genetic Information Processing
NC_030808.1	129286066	129286166	MergePeak_75	1336	1204	1662	0	0	0	1760	1545	320	464	292	355	164	643	331	250	691	275	1639.52	2520.28	4427.21	0.0729257	0.162668	0.0331741	5825.63	1322.18	830.649	242.455	258.612	287.735	78.6029	182.38	200.829	318.198	223.657	314.635	ncbi_102184200	+	129251715	129286316	3utr,stop_codon	XM_005675506.2	mRNA	COPB2	coatomer protein complex subunit beta 2	-
NC_030808.1	130073910	130074010	MergePeak_76	33	497	224	0	0	0	769	465	326	66	44	53	10	83	40	31	67	33	40.4971	1040.35	596.688	0.0729257	0.162668	0.0331741	2545.41	397.937	846.224	34.4871	38.9689	42.9576	4.79286	23.5421	24.2693	39.4566	21.6859	37.7562	ncbi_102185314	-	130073736	130088976	3utr,stop_codon	XM_018049924.1	mRNA	FAIM	Fas apoptotic inhibitory molecule	-
NC_030808.1	130533260	130533460	MergePeak_77	506	1245	1110	0	0	0	1026	942	1616	57	53	38	14	23	37	41	86	51	620.956	2606.11	2956.8	0.0729257	0.162668	0.0331741	3396.08	806.144	4194.78	29.7843	46.9398	30.7998	6.71001	6.52371	22.4491	52.1845	27.8357	58.3505	ncbi_102187534	+	130521468	130533958	cds	XM_005675520.3	mRNA	DBR1	debranching RNA lariats 1	-
NC_030808.1	130533535	130533660	MergePeak_78	423	692	470	0	22	0	523	538	600	94	41	38	13	91	39	46	98	46	519.099	1448.53	1251.98	0.0729257	35.787	0.0331741	1731.14	460.409	1557.47	49.118	36.3119	30.7998	6.23072	25.8112	23.6626	58.5485	31.7197	52.6299	ncbi_102187534	+	130521468	130533958	cds,stop_codon	XM_005675520.3	mRNA	DBR1	debranching RNA lariats 1	-
NC_030808.1	132673169	132673269	MergePeak_79	300	568	1762	0	0	0	1349	5	361	109	53	57	14	84	52	36	118	43	368.155	1188.97	4693.59	0.0729257	0.162668	0.0331741	4465.22	4.2789	937.076	56.9559	46.9398	46.1997	6.71001	23.8257	31.5501	45.8205	38.1932	49.1975	ncbi_102191464	+	132641896	132673714	3utr	XM_005675536.3	mRNA	MSL2	male-specific lethal 2 homolog (Drosophila)	-
NC_030808.1	132673294	132673344	MergePeak_80	300	568	1762	0	0	0	1349	5	361	113	58	50	15	120	65	38	138	39	368.155	1188.97	4693.59	0.0729257	0.162668	0.0331741	4465.22	4.2789	937.076	59.0461	51.3681	40.5261	7.18929	34.0368	39.4377	48.3661	44.6666	44.621	ncbi_102191464	+	132641896	132673714	3utr	XM_005675536.3	mRNA	MSL2	male-specific lethal 2 homolog (Drosophila)	-
NC_030808.1	134315839	134315989	MergePeak_81	50	132	98	1967	0	0	175	0	0	17	5	14	21	10	4	8	12	4	61.3592	276.31	261.051	1434.45	0.162668	0.0331741	579.253	0.0855779	0.259578	8.88304	4.42829	11.3473	10.065	2.8364	2.42693	10.1823	3.88405	4.57651	ncbi_102169426	+	134264738	134316759	3utr	XM_018050935.1	mRNA	KY	kyphoscoliosis peptidase	-
NC_030808.1	134544090	134544265	MergePeak_82	477	761	669	816	0	0	862	1207	847	147	90	62	271	286	146	90	233	89	585.367	1592.97	1782.07	595.074	0.162668	0.0331741	2853.24	1032.93	2198.62	76.8121	79.7091	50.2523	129.887	81.121	88.5831	114.551	75.4153	101.827	ncbi_102169708	+	134526831	134544877	3utr	XM_018051011.1	mRNA	AMOTL2	angiomotin like 2	Cellular Processes
NC_030808.1	134764729	134764779	MergePeak_83	228	896	1210	0	0	0	666	909	537	119	127	90	31	262	87	55	255	60	279.798	1875.56	3223.18	0.0729257	0.162668	0.0331741	2204.47	777.903	1393.93	62.1813	112.478	72.9469	14.8579	74.3136	52.7858	70.0036	82.5361	68.6477	ncbi_102170271	+	134654014	134765283	3utr	XM_018051063.1	mRNA	RYK	receptor-like tyrosine kinase	Organismal Systems
NC_030808.1	138499799	138499949	MergePeak_84	415	1185	2084	0	0	0	1079	130	844	187	156	154	66	188	124	136	230	125	509.282	2480.51	5551.33	0.0729257	0.162668	0.0331741	3571.51	111.251	2190.84	97.7134	138.163	124.82	31.6329	53.3243	75.235	173.1	74.4443	143.016	ncbi_102176274	-	138497975	138651086	3utr,stop_codon	XM_018051409.1	mRNA	ATP2C1	ATPase secretory pathway Ca2+ transporting 1	-
NC_030808.1	138880571	138880621	MergePeak_85	192	104	123	0	0	0	264	95	85	19	22	20	3	5	52	13	13	6	235.619	217.699	327.646	0.0729257	0.162668	0.0331741	873.845	81.299	220.641	9.9281	19.4845	16.2104	1.43786	1.4182	31.5501	16.5463	4.20772	6.86477	ncbi_102186725	-	138867427	138991336	cds	XM_018051507.1	mRNA	BRWD1	bromodomain and WD repeat domain containing 1	-
NC_030808.1	141232485	141232560	MergePeak_86	434	100	4778	1111	0	18631	223	108	541	58	2	310	6	0	93	5	2	13	532.598	209.326	12727.6	810.204	0.162668	6180.67	738.134	92.4242	1404.32	30.3068	1.77131	251.262	2.87572	0.028364	56.4262	6.36396	0.647342	14.8737	ncbi_108636422	+	141193475	141232778	3utr,stop_codon	XM_018051642.1	mRNA	MX2	MX dynamin like GTPase 2	-
NC_030808.1	141592334	141592509	MergePeak_87	295	552	828	0	0	0	587	508	579	41	40	33	0	65	21	28	93	36	362.02	1155.48	2205.61	0.0729257	0.162668	0.0331741	1942.98	434.736	1502.96	21.4238	35.4263	26.7472	0.0479286	18.4366	12.7414	35.6382	30.1014	41.1886	ncbi_102189168	-	141591985	141619113	3utr	XM_018051638.1	mRNA	RIPK4	receptor interacting serine/threonine kinase 4	-
NC_030808.1	141717175	141717350	MergePeak_88	294	441	430	0	0	0	433	429	505	9	23	55	16	36	58	54	32	29	360.792	923.127	1145.43	0.0729257	0.162668	0.0331741	1433.24	367.129	1310.87	4.70278	20.3701	44.5787	7.66858	10.211	35.1905	68.7308	10.3575	33.1797	ncbi_102189718	-	141713726	141778932	3utr	XM_018051681.1	mRNA	C2CD2	C2 calcium dependent domain containing 2	-
NC_030808.1	142455329	142455379	MergePeak_89	138	165	139	0	0	0	102	15	129	44	29	49	1	11	20	23	16	37	169.352	345.388	370.266	0.0729257	0.162668	0.0331741	337.622	12.8367	334.856	22.9914	25.6841	39.7155	0.479286	3.12004	12.1347	29.2742	5.17873	42.3327	ncbi_102191087	+	142383932	142456016	3utr	XM_018051712.1	mRNA	SLC37A1	solute carrier family 37 member 1	-
NC_030808.1	142670723	142670923	MergePeak_90	1148	1101	737	0	72	7937	650	1574	700	81	45	37	41	176	92	27	128	26	1408.81	2304.68	1963.21	0.0729257	117.121	2633.03	2151.51	1347	1817.05	42.3251	39.8546	29.9893	19.6507	49.9206	55.8195	34.3654	41.4299	29.7473	ncbi_102191380	-	142670674	142686035	3utr	XM_018051734.1	mRNA	WDR4	WD repeat domain 4	-
NC_030808.1	142786379	142786554	MergePeak_91	163	207	227	0	0	0	101	128	147	17	10	21	7	11	32	9	33	17	200.031	433.304	604.679	0.0729257	0.162668	0.0331741	334.312	109.54	381.58	8.88304	8.85657	17.0209	3.355	3.12004	19.4155	11.4551	10.6811	19.4502	ncbi_102184202	+	142744432	142789033	3utr	XM_018051743.1	mRNA	PKNOX1	PBX/knotted 1 homeobox 1	-
NC_030808.1	143100273	143100473	MergePeak_92	589	2423	974	0	0	3178	436	810	459	78	79	81	72	173	78	21	148	64	722.812	5071.96	2594.53	0.0729257	0.162668	1054.27	1443.17	693.181	1191.46	40.7575	69.9669	65.6522	34.5086	49.0697	47.3252	26.7286	47.9033	73.2242	ncbi_102191654	-	143100099	143111722	3utr	XM_018051760.1	mRNA	SIK1	salt inducible kinase 1	Organismal Systems
NC_030808.1	143748942	143749092	MergePeak_93	678	640	167	0	0	3525	74	304	352	46	12	28	66	154	171	20	64	23	832.031	1339.69	444.852	0.0729257	0.162668	1169.39	244.941	260.157	913.714	24.0365	10.6279	22.6946	31.6329	43.6805	103.751	25.4559	20.7149	26.3149	ncbi_102169710	+	143735191	143749637	3utr	XM_018051861.1	mRNA	PWP2	PWP2 periodic tryptophan protein homolog (yeast)	Genetic Information Processing
NC_030808.1	143757545	143762147	MergePeak_94	673	627	859	358	56	0	809	1029	817	299	162	251	1080	435	887	174	324	207	825.895	1312.47	2288.19	261.074	91.0942	0.0331741	2677.81	880.597	2120.75	156.237	143.476	203.441	517.629	123.383	538.173	221.466	104.869	236.834	ncbi_102170000	+	143754815	143763309	cds	XM_018051870.1	mRNA	C1H21orf33	chromosome 1 C21orf33 homolog	-
NC_030808.1	143827923	143827973	MergePeak_95	354	282	478	608	0	0	89	174	351	84	24	63	35	41	416	21	45	27	434.423	590.299	1273.29	443.388	0.162668	0.0331741	294.592	148.906	911.118	43.8927	21.2558	51.0628	16.775	11.6292	252.401	26.7286	14.5652	30.8914	ncbi_102170273	-	143826099	143837706	3utr	XM_018051888.1	mRNA	ICOSLG	inducible T-cell costimulator ligand	Environmental Information Processing;Organismal Systems
NC_030808.1	144257466	144257616	MergePeak_96	266	168	162	188	24	0	357	477	395	59	23	19	79	80	56	31	80	35	326.431	351.667	431.533	137.1	39.0404	0.0331741	1181.68	408.207	1025.33	30.8294	20.3701	15.3999	37.8636	22.6912	33.9771	39.4566	25.8937	40.0445	ncbi_102188261	-	144257582	144267296	3utr	XM_018051937.1	mRNA	C1H21orf2	chromosome 1 C21orf2 homolog	-
NC_030808.1	144613586	144613661	MergePeak_97	545	1107	1655	4403	0	0	1846	871	2997	171	154	209	348	76	592	257	129	197	668.816	2317.24	4408.56	3210.92	0.162668	0.0331741	6110.3	745.384	7779.55	89.3529	136.391	169.399	166.792	21.5566	359.186	327.108	41.7535	225.393	ncbi_102189997	-	144612562	144622530	3utr,stop_codon	XM_018052124.1	mRNA	SUMO3	small ubiquitin-like modifier 3	Genetic Information Processing;Human Diseases
NC_030808.1	144638724	144638749	MergePeak_98	903	559	182	4734	312	0	345	1382	253	548	446	365	298	718	702	273	1490	310	1108.15	1170.13	484.809	3452.3	507.525	0.0331741	1141.96	1182.69	656.732	286.347	395.003	295.84	142.827	203.653	425.927	347.472	482.27	354.68	ncbi_102173337	-	144638475	144655829	3utr	XM_018052134.1	mRNA	PTTG1IP	pituitary tumor-transforming 1 interacting protein	-
NC_030808.1	144991322	144991497	MergePeak_99	579	758	415	1047	0	0	436	410	662	69	70	50	183	213	42	62	223	56	710.54	1586.69	1105.47	763.532	0.162668	0.0331741	1443.17	350.87	1718.41	36.0547	61.996	40.5261	87.7094	60.4153	25.4828	78.9131	72.1786	64.0711	ncbi_102190269	+	144900020	144991569	3utr	XM_018052159.1	mRNA	ADARB1	adenosine deaminase, RNA specific B1	-
NC_030808.1	145799445	145799520	MergePeak_100	4632	4860	552	14793	24670	12064	1475	12593	3042	952	998	228	2328	4883	238	397	4227	294	5684.32	10173.2	1470.41	10787.9	40130.3	4002.13	4882.28	10776.8	7896.36	497.45	883.886	184.799	1115.78	1385.01	144.403	505.299	1368.16	336.373	ncbi_102191378	+	145768042	145799845	3utr,stop_codon	XM_018052331.1	mRNA	COL6A2	collagen type VI alpha 2 chain	Organismal Systems;Cellular Processes;Environmental Information Processing;Human Diseases
NC_030808.1	145942709	145942784	MergePeak_101	100	98	281	667	0	0	2	131	219	22	17	31	78	13	144	7	23	25	122.718	205.139	748.524	486.414	0.162668	0.0331741	6.62004	112.107	568.476	11.4957	15.0562	25.1262	37.3843	3.68732	87.3696	8.90955	7.44443	28.6032	ncbi_102168491	+	145937640	145943035	3utr	XM_018052402.1	mRNA	YBEY	ybeY metallopeptidase (putative)	-
NC_030808.1	146040729	146040854	MergePeak_102	83	137	782	0	0	0	651	132	566	14	9	19	27	3	92	9	9	17	101.856	286.776	2083.08	0.0729257	0.162668	0.0331741	2154.82	112.963	1469.21	7.31544	7.97091	15.3999	12.9407	0.850919	55.8195	11.4551	2.91304	19.4502	ncbi_102176367	+	145966471	146072360	cds	XM_018052489.1	mRNA	PCNT	pericentrin	-
NC_030808.1	148331301	148331476	MergePeak_103	1575	1226	639	0	149	0	834	5314	1256	168	93	59	167	483	158	60	568	35	1932.82	2566.33	1702.16	0.0729257	242.376	0.0331741	2760.56	4547.61	3260.3	87.7853	82.3661	47.8208	80.0408	136.998	95.8639	76.3676	183.845	40.0445	ncbi_102173507	+	148322914	148331547	cds,stop_codon	XM_018052701.1	mRNA	CBR3	carbonyl reductase 3	Metabolism
NC_030808.1	150560531	150560831	MergePeak_104	685	895	789	0	0	0	780	1172	1112	149	64	64	156	52	95	79	179	56	840.622	1873.47	2101.73	0.0729257	0.162668	0.0331741	2581.82	1002.97	2886.51	77.8572	56.6821	51.8734	74.7686	14.7493	57.6397	100.551	57.9371	64.0711	ncbi_102177198	-	150560007	150882038	3utr	XM_018052850.1	mRNA	ERG	ERG, ETS transcription factor	Human Diseases
NC_030808.1	151475797	151475872	MergePeak_105	0	185	1	677	0	6620	81	262	0	4	19	2	21	35	0	4	12	3	0.122718	387.253	2.66378	493.707	0.162668	2196.13	268.112	224.214	0.259578	2.09013	16.8275	1.62104	10.065	9.92739	0.0606734	5.09117	3.88405	3.43238	ncbi_102178401	-	151475673	151649851	3utr	XM_005675709.3	mRNA	COL6A6	collagen type VI alpha 6 chain	Organismal Systems;Cellular Processes;Environmental Information Processing;Human Diseases
NC_030808.1	151693364	151693539	MergePeak_106	143	171	432	0	0	0	0	1	0	23	13	25	12	44	28	2	0	10	175.487	357.947	1150.76	0.0729257	0.162668	0.0331741	0.331002	0.855779	0.259578	12.0182	11.5135	20.263	5.75143	12.4801	16.9885	2.54559	0.0323671	11.4413	ncbi_102178669	-	151692840	151856776	3utr,stop_codon	XM_018052932.1	mRNA	COL6A5	collagen type VI alpha 5 chain	Cellular Processes;Organismal Systems;Environmental Information Processing;Human Diseases
NC_030808.1	152124785	152124860	MergePeak_107	157	1	570	1174	58	0	304	201	373	65	36	56	10	43	93	40	80	34	192.668	2.09326	1518.36	856.147	94.3476	0.0331741	1006.25	172.012	968.226	33.9646	31.8837	45.3892	4.79286	12.1965	56.4262	50.9117	25.8937	38.9003	ncbi_102179139	+	152074727	152125699	3utr,stop_codon	XM_018052948.1	mRNA	CAPN7	calpain 7	-
NC_030808.1	152275504	152275704	MergePeak_108	8060	9362	5275	0	261	9777	4241	7233	4309	249	86	109	78	335	214	62	304	70	9891.11	19597.1	14051.5	0.0729257	424.564	3243.43	14037.8	6189.85	11185.2	130.11	76.1665	88.3468	37.3843	95.0193	129.841	78.9131	98.3959	80.0889	ncbi_102179421	-	152275405	152291061	3utr,cds,stop_codon	XM_005675713.2	mRNA	METTL6	methyltransferase like 6	-
NC_030808.1	152555699	152555799	MergePeak_109	157	31	374	0	0	0	526	217	329	29	10	36	30	8	45	21	37	22	192.668	64.891	996.255	0.0729257	0.162668	0.0331741	1741.07	185.704	854.011	15.1534	8.85657	29.1788	14.3786	2.26912	27.303	26.7286	11.9758	25.1708	ncbi_102180432	-	152553000	152677466	3utr,stop_codon	XM_018053035.1	mRNA	ANKRD28	ankyrin repeat domain 28	-
NC_030808.1	152555874	152556074	MergePeak_110	445	1879	3074	15232	8839	4239	4152	462	1633	32	13	43	30	10	77	35	40	24	546.097	3933.23	8188.47	11108	14378.2	1406.25	13743.2	395.37	4238.91	16.721	11.5135	34.8524	14.3786	2.8364	46.7185	44.5477	12.9468	27.4591	ncbi_102180432	-	152553000	152677466	3utr,cds,stop_codon	XM_018053035.1	mRNA	ANKRD28	ankyrin repeat domain 28	-
NC_030808.1	153064284	153064309	MergePeak_111	34	0	304	245	0	0	208	40	301	14	19	19	3	11	24	19	51	22	41.7243	0.209326	809.791	178.668	0.162668	0.0331741	688.484	34.2312	781.33	7.31544	16.8275	15.3999	1.43786	3.12004	14.5616	24.1831	16.5072	25.1708	ncbi_102182734	+	153021184	153065265	3utr	XM_013967229.2	mRNA	GALNT15	polypeptide N-acetylgalactosaminyltransferase 15	Metabolism
NC_030808.1	157185024	157185224	MergePeak_112	2089	7965	6555	1977	10864	0	5468	3426	4645	605	437	343	241	464	174	298	723	313	2563.59	16672.8	17461.1	1441.74	17672.3	0.0331741	18099.2	2931.9	12057.4	316.132	387.032	278.009	115.508	131.609	105.572	379.292	234.014	358.112	ncbi_102184382	+	157085938	157185530	3utr	XM_018053238.1	mRNA	KAT2B	lysine acetyltransferase 2B	Human Diseases;Environmental Information Processing;Organismal Systems
NC_030808.1	157185274	157185324	MergePeak_113	656	982	1007	1083	0	0	1172	1011	711	325	196	151	72	237	99	153	420	165	805.033	2055.58	2682.43	789.785	0.162668	0.0331741	3879.34	865.193	1845.6	169.823	173.589	122.389	34.5086	67.2226	60.0666	194.737	135.942	188.781	ncbi_102184382	+	157085938	157185530	3utr	XM_018053238.1	mRNA	KAT2B	lysine acetyltransferase 2B	Human Diseases;Environmental Information Processing;Organismal Systems
NC_030809.1	290871	291021	MergePeak_114	102	140	103	0	0	0	0	210	163	31	17	25	40	10	136	21	23	31	125.173	293.056	274.37	0.0729257	0.162668	0.0331741	0.331002	179.714	423.112	16.1985	15.0562	20.263	19.1714	2.8364	82.5158	26.7286	7.44443	35.468	ncbi_102179718	-	287847	413831	3utr	XM_018054652.1	mRNA	FBXO42	F-box protein 42	-
NC_030809.1	499222	499397	MergePeak_115	3211	2286	2732	13699	10236	34065	1482	2784	2422	451	203	321	380	302	969	180	443	202	3940.49	4785.19	7277.46	9990.09	16650.7	11300.8	4905.45	2382.49	6286.98	235.662	179.788	260.177	182.129	85.6592	587.925	229.103	143.386	231.114	ncbi_102178961	+	486514	500217	3utr	XM_018054684.1	mRNA	NECAP2	NECAP endocytosis associated 2	-
NC_030809.1	500072	500217	MergePeak_116	1903	411	1892	806	0	11716	854	1246	966	358	120	141	179	460	459	86	462	81	2335.33	860.329	5039.88	587.781	0.162668	3886.68	2826.76	1066.3	2507.52	187.066	106.279	114.283	85.7922	130.474	278.491	109.46	149.536	92.6743	ncbi_102178961	+	486514	500217	3utr	XM_018054684.1	mRNA	NECAP2	NECAP endocytosis associated 2	-
NC_030809.1	929935	930085	MergePeak_117	254	326	828	388	0	1223	638	594	988	104	106	147	84	57	852	100	88	72	311.705	682.402	2205.61	282.952	0.162668	405.72	2111.79	508.333	2564.63	54.3433	93.8797	119.147	40.26	16.1675	516.937	127.279	28.483	82.3772	ncbi_102173619	-	928667	952389	3utr	XM_018054712.1	mRNA	RCC2	regulator of chromosome condensation 2	-
NC_030809.1	2608540	2608740	MergePeak_118	1335	1653	921	1255	0	0	715	1314	551	171	112	123	171	274	222	84	433	76	1638.29	3460.16	2453.35	915.217	0.162668	0.0331741	2366.66	1124.49	1430.27	89.3529	99.1936	99.6941	81.9579	77.7173	134.695	106.915	140.149	86.9537	ncbi_102170835	-	2608541	2633318	3utr	XM_018054767.1	mRNA	EMC1	ER membrane protein complex subunit 1	-
NC_030809.1	2950443	2950493	MergePeak_119	859	1507	1445	7985	0	0	2449	1898	1576	293	187	91	918	335	50	252	531	120	1054.15	3154.54	3849.17	5823.12	0.162668	0.0331741	8106.24	1624.27	4090.95	153.102	165.618	73.7574	439.985	95.0193	30.3367	320.744	171.869	137.295	ncbi_102168874	+	2940814	2951495	3utr,stop_codon	XM_018054844.1	mRNA	LOC102168874	neuroblastoma suppressor of tumorigenicity 1	Environmental Information Processing
NC_030809.1	2951468	2951493	MergePeak_120	1037	870	169	633	90	11806	268	1678	391	359	205	49	626	1910	261	131	850	120	1272.59	1821.13	450.18	461.62	146.401	3916.54	887.085	1436	1014.95	187.589	181.56	39.7155	300.033	541.752	158.357	166.736	275.12	137.295	ncbi_102168874	+	2940814	2951495	3utr	XM_018054844.1	mRNA	LOC102168874	neuroblastoma suppressor of tumorigenicity 1	Environmental Information Processing
NC_030809.1	2975519	2975719	MergePeak_121	1453	2818	2000	4784	42	0	3311	1021	2837	109	80	59	266	132	117	91	159	61	1783.1	5898.8	5327.57	3488.76	68.3207	0.0331741	10959.5	873.751	7364.23	56.9559	70.8526	47.8208	127.49	37.4404	70.9878	115.824	51.4637	69.7918	ncbi_102168591	-	2975046	3080425	3utr,stop_codon	XM_018054856.1	mRNA	TMCO4	transmembrane and coiled-coil domains 4	-
NC_030809.1	3979268	3979443	MergePeak_122	775	1815	1608	1826	0	0	1208	530	1247	328	286	332	1633	560	590	226	573	256	951.068	3799.26	4283.37	1331.62	0.162668	0.0331741	3998.5	453.563	3236.94	171.39	253.298	269.093	782.674	158.838	357.973	287.651	185.463	292.897	ncbi_102190832	+	3963351	3980616	cds,stop_codon	XM_018055041.1	mRNA	PINK1	PTEN induced putative kinase 1	Environmental Information Processing
NC_030809.1	4070765	4070965	MergePeak_123	3216	4452	3794	273	324	2344	3308	7081	3938	357	198	157	113	223	355	154	563	167	3946.63	9319.19	10106.4	199.087	527.045	777.602	10949.5	6059.77	10222.2	186.544	175.36	127.252	54.1593	63.2517	215.39	196.01	182.227	191.069	ncbi_102190830	-	4070716	4107529	3utr	XM_018055100.1	mRNA	HP1BP3	heterochromatin protein 1 binding protein 3	-
NC_030809.1	4872598	4872748	MergePeak_124	601	253	302	0	0	0	21	1079	329	43	8	19	0	20	7	6	28	15	737.538	529.594	804.463	0.0729257	0.162668	0.0331741	69.5104	923.386	854.011	22.4689	7.08526	15.3999	0.0479286	5.67279	4.24713	7.63676	9.06278	17.1619	ncbi_102189355	-	4872599	4945974	3utr	XM_018055317.1	mRNA	USP48	ubiquitin specific peptidase 48	-
NC_030809.1	4872848	4873048	MergePeak_125	2250	2806	3655	0	0	0	844	1118	1760	231	131	123	22	211	152	95	248	72	2761.17	5873.68	9736.13	0.0729257	0.162668	0.0331741	2793.66	956.761	4568.57	120.705	116.021	99.6941	10.5443	59.848	92.2235	120.915	80.2704	82.3772	ncbi_102189355	-	4872599	4945974	3utr,stop_codon	XM_018055317.1	mRNA	USP48	ubiquitin specific peptidase 48	-
NC_030809.1	4988416	4988441	MergePeak_126	0	0	0	243	0	0	0	0	0	0	0	0	7	1	0	0	1	1	0.122718	0.209326	0.266378	177.209	0.162668	0.0331741	0.331002	0.0855779	0.259578	0.0522532	0.0885657	0.0810521	3.355	0.28364	0.0606734	0.127279	0.323671	1.14413	ncbi_102188909	+	4980746	4988912	3utr,stop_codon	XM_018055338.1	mRNA	LDLRAD2	low density lipoprotein receptor class A domain containing 2	-
NC_030809.1	5222561	5222636	MergePeak_127	1920	918	1258	3133	8670	1314	566	861	214	998	589	772	720	988	1267	456	1353	455	2356.19	1921.61	3351.04	2284.76	14103.3	435.908	1873.47	736.826	555.497	521.487	521.652	625.722	345.086	280.236	768.731	580.393	437.927	520.578	ncbi_102188638	+	5173924	5223258	3utr	XM_018055357.1	mRNA	CDC42	cell division cycle 42	Environmental Information Processing;Cellular Processes;Organismal Systems;Human Diseases
NC_030809.1	5669134	5669274	MergePeak_128	990	2502	1897	0	49	0	271	1591	801	64	45	39	43	192	80	19	111	35	1214.91	5237.33	5053.2	0.0729257	79.7075	0.0331741	897.015	1361.55	2079.22	33.442	39.8546	31.6103	20.6093	54.4588	48.5387	24.1831	35.9275	40.0445	ncbi_102188366	+	5591983	5669274	3utr	XM_013974525.2	mRNA	ZBTB40	zinc finger and BTB domain containing 40	-
NC_030809.1	5773076	5773251	MergePeak_129	3830	3332	7429	5091	403	4361	2354	5380	3951	2182	551	1736	1838	1208	2851	496	2226	480	4700.12	6974.74	19789.3	3712.65	655.553	1446.72	7791.79	4604.09	10255.9	1140.16	487.997	1407.06	880.928	342.637	1729.8	631.305	720.491	549.181	ncbi_102187545	+	5770667	5773472	cds,stop_codon	XM_013974515.2	mRNA	C1QA	complement C1q A chain	Organismal Systems;Human Diseases
NC_030809.1	5781775	5781850	MergePeak_130	1208	270	1158	526	20	10303	128	1699	710	1749	387	1209	884	1238	883	273	1565	274	1482.44	565.18	3084.66	383.589	32.5337	3417.93	423.683	1453.97	1843	913.908	342.749	979.92	423.689	351.146	535.746	347.472	506.545	313.491	ncbi_102187279	+	5777650	5782031	3utr,cds,stop_codon	XM_018055450.1	mRNA	C1QC	complement C1q C chain	Human Diseases;Organismal Systems
NC_030809.1	5797015	5797040	MergePeak_131	7167	691	7334	2339	0	10898	351	3925	561	792	192	613	281	446	1004	88	823	150	8795.23	1446.44	19536.2	1705.73	0.162668	3615.32	1161.82	3358.93	1456.23	413.845	170.046	496.85	134.679	126.503	609.16	112.006	266.381	171.619	ncbi_102186813	+	5789994	5797051	3utr	XM_005676883.3	mRNA	C1QB	complement C1q B chain	Human Diseases;Organismal Systems
NC_030809.1	6650411	6650586	MergePeak_132	953	1328	850	1581	0	0	433	976	221	317	213	144	579	806	857	128	939	131	1169.51	2779.85	2264.22	1152.95	0.162668	0.0331741	1433.24	835.241	573.667	165.643	188.645	116.715	277.507	228.614	519.971	162.917	303.927	149.881	ncbi_102185881	-	6650387	6652141	3utr	XM_018055625.1	mRNA	ID3	inhibitor of DNA binding 3, HLH protein	Cellular Processes;Environmental Information Processing
NC_030809.1	6650611	6650786	MergePeak_133	2263	4711	3851	0	0	4113	2200	3778	4288	502	371	252	1287	1355	1421	205	1514	231	2777.12	9861.34	10258.2	0.0729257	0.162668	1364.45	7282.04	3233.13	11130.7	262.311	328.579	204.251	616.841	384.332	862.168	260.922	490.038	264.293	ncbi_102185881	-	6650387	6652141	3utr	XM_018055625.1	mRNA	ID3	inhibitor of DNA binding 3, HLH protein	Cellular Processes;Environmental Information Processing
NC_030809.1	6825790	6827430	MergePeak_134	40	74	118	0	0	0	178	287	377	28	27	48	0	0	23	14	14	19	49.0874	154.901	314.327	0.0729257	0.162668	0.0331741	589.183	245.609	978.609	14.6309	23.9127	38.905	0.0479286	0.028364	13.9549	17.8191	4.53139	21.7384	ncbi_102181908	+	6825791	6830240	5utr,cds,start_codon	XM_005676862.3	mRNA	LYPLA2	lysophospholipase II	Metabolism
NC_030809.1	6868898	6869123	MergePeak_135	8420	21343	15155	0	958	0	15337	24155	16293	369	272	327	814	627	305	288	563	282	10332.9	44676.4	40369.7	0.0729257	1558.36	0.0331741	50765.8	20671.4	42293	192.814	240.899	265.04	390.139	177.842	185.054	366.564	182.227	322.644	ncbi_102180711	-	6868499	6887759	3utr,stop_codon	XM_005676857.3	mRNA	FUCA1	fucosidase, alpha-L- 1, tissue	Metabolism;Cellular Processes
NC_030809.1	8656764	8656939	MergePeak_136	341	246	398	1798	0	0	598	352	193	62	48	35	182	72	134	42	121	30	418.47	514.942	1060.19	1311.2	0.162668	0.0331741	1979.39	301.234	500.985	32.397	42.5115	28.3682	87.2301	20.4221	81.3023	53.4573	39.1642	34.3238	ncbi_102182552	+	8509638	8657368	3utr,stop_codon	XM_018056080.1	mRNA	MAN1C1	mannosidase alpha class 1C member 1	Metabolism;Genetic Information Processing
NC_030809.1	8709903	8710128	MergePeak_137	396	708	454	222	0	0	503	366	201	51	42	39	185	39	169	42	61	27	485.965	1482.03	1209.36	161.895	0.162668	0.0331741	1664.94	313.215	521.752	26.6491	37.1976	31.6103	88.6679	11.0619	102.538	53.4573	19.7439	30.8914	ncbi_102173981	+	8696926	8710638	3utr,stop_codon	XM_018056146.1	mRNA	MTFR1L	mitochondrial fission regulator 1 like	-
NC_030809.1	8769308	8769383	MergePeak_138	949	234	110	7173	17799	86232	24	1136	103	753	97	198	285	332	1700	53	293	84	1164.6	489.822	293.016	5230.96	28953.3	28606.7	79.4405	972.165	267.365	393.466	85.9087	160.483	136.597	94.1684	1031.45	67.458	94.8356	96.1067	ncbi_102173139	-	8769309	8774881	3utr	XM_018056181.1	mRNA	STMN1	stathmin 1	Environmental Information Processing;Human Diseases
NC_030809.1	8769708	8769733	MergePeak_139	3598	565	3884	7805	0	17075	1432	1220	1574	722	105	220	746	406	3187	49	235	116	4415.41	1182.69	10346.1	5691.85	0.162668	5664.48	4739.95	1044.05	4085.76	377.268	92.994	178.315	357.547	115.158	1933.66	62.3668	76.0626	132.719	ncbi_102173139	-	8769309	8774881	3utr,stop_codon	XM_018056181.1	mRNA	STMN1	stathmin 1	Environmental Information Processing;Human Diseases
NC_030809.1	8827774	8827824	MergePeak_140	17	90	576	3196	0	0	600	312	620	21	13	23	35	33	30	35	23	13	20.8621	188.393	1534.34	2330.7	0.162668	0.0331741	1986.01	267.003	1609.38	10.9732	11.5135	18.642	16.775	9.36011	18.202	44.5477	7.44443	14.8737	ncbi_102172852	-	8826950	8865438	3utr	XM_005676826.3	mRNA	PAFAH2	platelet activating factor acetylhydrolase 2	Metabolism
NC_030809.1	9020000	9020275	MergePeak_141	577	1369	1440	2487	26	0	397	2457	1812	34	54	23	125	164	31	16	147	14	708.086	2865.67	3835.85	1813.66	42.2938	0.0331741	1314.08	2102.65	4703.55	17.7661	47.8255	18.642	59.9108	46.5169	18.8087	20.3647	47.5796	16.0178	ncbi_102181450	+	9016996	9020582	3utr	XM_018056277.1	mRNA	FAM110D	family with sequence similarity 110 member D	-
NC_030809.1	9027255	9027351	MergePeak_142	2285	1192	579	643	116	0	491	1718	699	129	58	61	119	328	155	78	204	65	2804.12	2495.16	1542.33	468.912	188.695	0.0331741	1625.22	1470.23	1814.45	67.4066	51.3681	49.4418	57.0351	93.0338	94.0437	99.2778	66.0288	74.3683	ncbi_102181174	+	9026273	9027351	3utr,stop_codon	XM_013974131.2	mRNA	ZNF593	zinc finger protein 593	-
NC_030809.1	9307309	9307359	MergePeak_143	507	73	152	0	0	0	36	72	1	11	9	8	3	20	6	1	28	15	622.183	152.808	404.895	0.0729257	0.162668	0.0331741	119.161	61.6161	2.59578	5.74785	7.97091	6.48417	1.43786	5.67279	3.6404	1.27279	9.06278	17.1619	ncbi_102169144	+	9271614	9309705	3utr	XM_005676812.3	mRNA	DHDDS	dehydrodolichyl diphosphate synthase subunit	Metabolism
NC_030809.1	9400030	9400230	MergePeak_144	2383	1571	3975	2939	78	9363	1793	2741	3115	290	33	148	83	179	650	68	185	74	2924.38	3288.51	10588.5	2143.29	126.881	3106.09	5934.87	2345.69	8085.85	151.534	29.2267	119.957	39.7807	50.7715	394.377	86.5499	59.8791	84.6654	ncbi_102191283	+	9362648	9400749	3utr,stop_codon	XM_018056454.1	mRNA	RPS6KA1	ribosomal protein S6 kinase A1	Cellular Processes;Organismal Systems;Environmental Information Processing;Human Diseases
NC_030809.1	9565102	9565302	MergePeak_145	1342	1551	3367	0	0	1	2276	1292	1987	128	101	140	92	49	425	100	98	81	1646.88	3246.64	8968.96	0.0729257	0.162668	0.331741	7533.6	1105.67	5157.81	66.884	89.4514	113.473	44.0943	13.8983	257.862	127.279	31.7197	92.6743	ncbi_102191001	+	9497757	9566496	3utr,cds,stop_codon	XM_018056474.1	mRNA	ARID1A	AT-rich interaction domain 1A	Human Diseases;Organismal Systems
NC_030809.1	9581776	9581951	MergePeak_146	329	1462	794	0	0	0	936	1217	1421	74	57	49	65	54	132	58	111	59	403.744	3060.34	2115.05	0.0729257	0.162668	0.0331741	3098.18	1041.48	3688.6	38.6673	50.4825	39.7155	31.1536	15.3165	80.0888	73.822	35.9275	67.5035	ncbi_102189531	+	9572664	9582394	3utr,cds,stop_codon	XM_013974043.2	mRNA	PIGV	phosphatidylinositol glycan anchor biosynthesis class V	Metabolism
NC_030809.1	10304400	10304561	MergePeak_147	388	76	246	840	5250	0	55	16	102	590	220	790	182	491	166	142	755	181	476.148	159.088	655.291	612.576	8540.09	0.0331741	182.051	13.6925	264.769	308.294	194.845	640.312	87.2301	139.267	100.718	180.737	244.371	207.087	ncbi_102185230	-	10302852	10306567	cds	XM_018056828.1	mRNA	IFI6	interferon alpha inducible protein 6	-
NC_030809.1	10361796	10361971	MergePeak_148	587	1248	1254	0	0	0	1257	838	760	148	68	95	30	148	98	80	239	64	720.358	2612.39	3340.39	0.0729257	0.162668	0.0331741	4160.69	717.143	1972.79	77.3347	60.2247	76.9995	14.3786	41.9787	59.4599	101.823	77.3573	73.2242	ncbi_102177290	+	10327539	10362435	3utr	XM_018056841.1	mRNA	FAM76A	family with sequence similarity 76 member A	-
NC_030809.1	10441317	10441442	MergePeak_149	140	85	480	0	0	0	498	4	0	12	5	15	0	0	37	9	4	8	171.806	177.927	1278.62	0.0729257	0.162668	0.0331741	1648.39	3.42312	0.259578	6.27038	4.42829	12.1578	0.0479286	0.028364	22.4491	11.4551	1.29468	9.15302	ncbi_102184482	+	10424056	10442333	3utr,stop_codon	XM_018056848.1	mRNA	PPP1R8	protein phosphatase 1 regulatory subunit 8	-
NC_030809.1	10568920	10569095	MergePeak_150	155	257	177	0	0	0	73	309	465	0	0	0	3	5	0	0	2	0	190.214	537.967	471.49	0.0729257	0.162668	0.0331741	241.631	264.436	1207.04	0.0522532	0.0885657	0.0810521	1.43786	1.4182	0.0606734	0.127279	0.647342	0.114413	ncbi_102183739	+	10537421	10569127	3utr,stop_codon	XM_018056857.1	mRNA	SMPDL3B	sphingomyelin phosphodiesterase acid like 3B	-
NC_030809.1	10579443	10579618	MergePeak_151	1177	741	651	0	51	0	304	789	768	202	96	133	61	214	215	133	300	135	1444.4	1551.1	1734.12	0.0729257	82.9608	0.0331741	1006.25	675.21	1993.56	105.551	85.0231	107.799	29.2365	60.6989	130.448	169.281	97.1012	154.457	ncbi_102183018	-	10579419	10674892	3utr	XM_005676781.3	mRNA	EYA3	EYA transcriptional coactivator and phosphatase 3	-
NC_030809.1	10900216	10900391	MergePeak_152	107	161	287	0	0	0	127	32	136	35	27	18	36	53	64	46	62	21	131.309	337.015	764.506	0.0729257	0.162668	0.0331741	420.372	27.3849	353.026	18.2886	23.9127	14.5894	17.2543	15.0329	38.8309	58.5485	20.0676	24.0267	ncbi_102181734	+	10895451	10900544	3utr,stop_codon	XM_005676778.3	mRNA	MED18	mediator complex subunit 18	-
NC_030809.1	11200248	11200448	MergePeak_153	967	711	1006	1924	0	9323	464	874	495	58	20	39	39	93	109	43	62	16	1186.69	1488.31	2679.77	1403.09	0.162668	3092.82	1535.85	747.951	1284.91	30.3068	17.7131	31.6103	18.6922	26.3785	66.134	54.7301	20.0676	18.306	ncbi_102177847	+	11169604	11203769	3utr,cds,stop_codon	XM_005676762.3	mRNA	GMEB1	glucocorticoid modulatory element binding protein 1	-
NC_030809.1	11247365	11247540	MergePeak_154	360	560	1253	0	0	0	433	452	299	91	69	111	36	61	334	70	154	61	441.787	1172.22	3337.72	0.0729257	0.162668	0.0331741	1433.24	386.812	776.138	47.5504	61.1103	89.9679	17.2543	17.302	202.649	89.0955	49.8453	69.7918	ncbi_102177573	+	11217602	11248112	3utr,stop_codon	XM_018057048.1	mRNA	YTHDF2	YTH N6-methyladenosine RNA binding protein 2	-
NC_030809.1	11539896	11539946	MergePeak_155	178	272	1093	2117	2	0	226	366	641	26	18	34	25	2	190	15	41	27	218.439	569.366	2911.52	1543.84	3.25337	0.0331741	748.064	313.215	1663.89	13.5858	15.9418	27.5577	11.9822	0.567279	115.279	19.0919	13.2705	30.8914	ncbi_102176373	+	11370412	11541330	3utr	XM_018057080.1	mRNA	EPB41	erythrocyte membrane protein band 4.1	-
NC_030809.1	13889800	13889850	MergePeak_156	6618	5979	1998	158	361	9384	3193	6577	1073	396	345	145	277	1189	134	202	1119	102	8121.51	12515.6	5322.24	115.223	587.233	3113.06	10568.9	5628.46	2785.27	206.922	305.552	117.526	132.762	337.248	81.3023	257.104	362.188	116.701	ncbi_102172853	-	13889801	13945767	3utr,stop_codon	XM_018057449.1	mRNA	COL16A1	collagen type XVI alpha 1 chain	-
NC_030809.1	14138679	14138829	MergePeak_157	1663	2232	2645	1017	41	0	1457	1913	1469	715	349	372	126	552	525	305	792	324	2040.81	4672.15	7045.71	741.654	66.694	0.0331741	4822.7	1637.11	3813.2	373.61	309.094	301.514	60.3901	156.569	318.535	388.202	256.347	370.697	ncbi_102168219	-	14138330	14164363	3utr	XM_018057584.1	mRNA	PTP4A2	protein tyrosine phosphatase type IVA, member 2	-
NC_030809.1	14139304	14139479	MergePeak_158	800	1927	3019	0	0	0	2243	1794	2762	374	246	321	76	62	399	271	277	283	981.748	4033.71	8041.97	0.0729257	0.162668	0.0331741	7424.37	1535.27	7169.54	195.427	217.872	260.177	36.4257	17.5857	242.087	344.927	89.6568	323.788	ncbi_102168219	-	14138330	14164363	3utr	XM_018057584.1	mRNA	PTP4A2	protein tyrosine phosphatase type IVA, member 2	-
NC_030809.1	14350843	14351018	MergePeak_159	272	346	611	4037	64	8047	181	499	763	77	63	58	167	60	243	58	64	49	333.794	724.267	1627.57	2944.01	104.108	2669.52	599.114	427.034	1980.58	40.2349	55.7964	47.0102	80.0408	17.0184	147.436	73.822	20.7149	56.0622	ncbi_102190562	+	14299782	14355928	3utr,stop_codon	XM_005676715.3	mRNA	KPNA6	karyopherin subunit alpha 6	-
NC_030809.1	14380948	14381020	MergePeak_160	696	216	41	692	53	5535	16	446	199	36	26	17	15	56	50	16	86	12	854.121	452.144	109.215	504.646	86.2142	1836.19	52.9603	381.678	516.56	18.8111	23.0271	13.7789	7.18929	15.8838	30.3367	20.3647	27.8357	13.7295	ncbi_102189807	+	14376960	14381020	3utr,stop_codon	XM_005676712.1	mRNA	CCDC28B	coiled-coil domain containing 28B	-
NC_030809.1	14412536	14412661	MergePeak_161	1	193	130	624	0	22904	103	202	471	5	13	16	3	14	21	4	16	9	1.22718	403.999	346.292	455.056	0.162668	7598.2	340.932	172.867	1222.61	2.61266	11.5135	12.9683	1.43786	3.97096	12.7414	5.09117	5.17873	10.2971	ncbi_102187817	+	14412487	14415650	5utr	XM_005676707.3	mRNA	FAM167B	family with sequence similarity 167 member B	-
NC_030809.1	14473408	14474074	MergePeak_162	882	1525	2195	377	0	0	2893	933	1130	487	211	294	244	425	1045	223	535	189	1082.38	3192.22	5847.01	274.93	0.162668	0.0331741	9575.89	798.442	2933.23	254.473	186.874	238.293	116.946	120.547	634.037	283.833	173.164	216.24	ncbi_102187544	+	14442096	14474910	cds	XM_018057759.1	mRNA	HDAC1	histone deacetylase 1	Organismal Systems;Cellular Processes;Environmental Information Processing;Human Diseases
NC_030809.1	14709411	14709611	MergePeak_163	2469	2110	2465	2726	0	3330	901	2595	1592	243	101	123	47	268	252	98	246	79	3029.92	4416.77	6566.23	1987.95	0.162668	1104.7	2982.33	2220.75	4132.48	126.975	89.4514	99.6941	22.5264	76.0154	152.897	124.734	79.623	90.3861	ncbi_102185408	-	14709162	14722029	3utr	XM_005676696.3	mRNA	ZBTB8OS	zinc finger and BTB domain containing 8 opposite strand	-
NC_030809.1	14709636	14709811	MergePeak_164	211	464	693	0	0	0	0	141	172	144	48	77	31	122	271	70	150	58	258.936	971.272	1846	0.0729257	0.162668	0.0331741	0.331002	120.665	446.474	75.2445	42.5115	62.4101	14.8579	34.604	164.425	89.0955	48.5506	66.3594	ncbi_102185408	-	14709162	14722029	3utr,stop_codon	XM_005676696.3	mRNA	ZBTB8OS	zinc finger and BTB domain containing 8 opposite strand	-
NC_030809.1	14839091	14839162	MergePeak_165	59	57	25	0	0	0	193	237	165	27	30	2	2	158	14	21	125	19	72.4039	119.316	66.5946	0.0729257	0.162668	0.0331741	638.834	202.82	428.304	14.1084	26.5697	1.62104	0.958572	44.8151	8.49427	26.7286	40.4589	21.7384	ncbi_102170647	+	14810639	14839162	3utr	XM_018057898.1	mRNA	KIAA1522	KIAA1522 ortholog	-
NC_030809.1	15050021	15050221	MergePeak_166	45721	124840	69176	3083	3240	1054	26587	42236	64056	500	534	568	863	665	601	327	423	448	56108.1	261322	184270	2248.3	5270.45	349.655	88003.5	36144.7	166275	261.266	472.941	460.376	413.624	188.62	364.647	416.203	136.913	512.569	ncbi_102182002	-	15050022	15073048	3utr	XM_005676684.3	mRNA	AK2	adenylate kinase 2	Metabolism
NC_030809.1	15050671	15050746	MergePeak_167	173	1186	1154	0	0	0	349	304	218	63	87	98	84	5	182	50	26	77	212.303	2482.6	3074.01	0.0729257	0.162668	0.0331741	1155.2	260.157	565.88	32.9195	77.0522	79.4311	40.26	1.4182	110.426	63.6396	8.41544	88.0978	ncbi_102182002	-	15050022	15073048	3utr,stop_codon	XM_005676684.3	mRNA	AK2	adenylate kinase 2	Metabolism
NC_030809.1	15331169	15331544	MergePeak_168	964	1728	1834	997	107	0	2825	2107	1532	61	54	36	126	71	169	56	77	33	1183.01	3617.15	4885.38	727.069	174.055	0.0331741	9350.81	1803.13	3976.73	31.8744	47.8255	29.1788	60.3901	20.1384	102.538	71.2764	24.9227	37.7562	ncbi_102169235	+	15302220	15332770	3utr,stop_codon	XM_018058101.1	mRNA	ZNF362	zinc finger protein 362	-
NC_030809.1	15350157	15350307	MergePeak_169	908	1045	1493	1723	149	0	700	3252	1649	429	226	280	593	718	672	231	709	152	1114.28	2187.45	3977.03	1256.51	242.376	0.0331741	2317.01	2782.99	4280.44	224.166	200.159	226.946	284.217	203.653	407.725	294.015	229.483	173.907	ncbi_102181080	-	15349562	15472293	3utr	XM_018058118.1	mRNA	PHC2	polyhomeotic homolog 2	-
NC_030809.1	16306605	16306680	MergePeak_170	1980	1855	720	2778	26809	14765	772	3194	934	3448	1827	1726	491	3056	2856	764	4378	1016	2429.83	3882.99	1917.93	2025.88	43609.7	4898.16	2555.34	2733.36	2424.46	1801.69	1618.1	1398.96	235.329	866.803	1732.83	972.414	1417.03	1162.43	ncbi_102175998	-	16306356	16311598	3utr	XM_018058366.1	mRNA	PTMA	prothymosin, alpha	Human Diseases
NC_030809.1	16306930	16306980	MergePeak_171	9385	8583	5060	1421	4567	0	3056	7177	5190	1240	759	968	418	1424	811	412	1011	527	11517.1	17966.4	13478.8	1036.27	7429.06	0.0331741	10115.4	6141.93	13472.1	647.939	672.214	784.585	200.342	403.903	492.061	524.391	327.231	602.955	ncbi_102175998	-	16306356	16311598	3utr,stop_codon	XM_018058366.1	mRNA	PTMA	prothymosin, alpha	Human Diseases
NC_030809.1	16306980	16307405	MergePeak_172	16922	15117	11079	2067	4990	2028	6920	11620	8714	2621	1760	2381	507	1317	4475	1192	2353	1099	20766.4	31643.8	29512.1	1507.37	8117.15	672.771	22905.3	9944.16	22619.6	1369.56	1558.76	1929.85	242.998	373.554	2715.13	1517.17	761.597	1257.4	ncbi_102175998	-	16306356	16311598	3utr,cds,stop_codon	XM_018058366.1	mRNA	PTMA	prothymosin, alpha	Human Diseases
NC_030809.1	16311375	16311425	MergePeak_173	59	73	187	859	11	0	95	186	84	45	44	50	2	0	13	18	48	26	72.4039	152.808	498.128	626.432	17.8935	0.0331741	314.452	159.175	218.045	23.5139	38.9689	40.5261	0.958572	0.028364	7.88754	22.9103	15.5362	29.7473	ncbi_102175998	-	16306356	16311598	5utr,start_codon	XM_018058366.1	mRNA	PTMA	prothymosin, alpha	Human Diseases
NC_030809.1	17046173	17046348	MergePeak_174	2935	3835	4379	5293	0	26249	1238	5355	2019	322	250	166	66	262	71	64	624	90	3601.79	8027.65	11664.7	3859.96	0.162668	8707.88	4097.8	4582.7	5240.88	168.255	221.414	134.547	31.6329	74.3136	43.0781	81.4587	201.971	102.971	ncbi_102187089	-	17046174	17060341	3utr	XM_018058402.1	mRNA	ITM2C	integral membrane protein 2C	-
NC_030809.1	17094176	17094351	MergePeak_175	499	2230	4086	1969	0	0	2585	1244	2174	96	64	108	27	26	157	68	50	57	612.365	4667.97	10884.2	1435.91	0.162668	0.0331741	8556.4	1064.59	5643.22	50.163	56.6821	87.5363	12.9407	7.37463	95.2572	86.5499	16.1835	65.2153	ncbi_102175725	-	17092152	17190120	3utr	XM_018058417.1	mRNA	CAB39	calcium binding protein 39	Environmental Information Processing
NC_030809.1	17916127	17916277	MergePeak_176	1209	1854	1050	11	0	0	1104	1427	785	554	312	334	198	859	481	197	796	217	1483.67	3880.9	2796.97	8.02182	0.162668	0.0331741	3654.26	1221.2	2037.69	289.482	276.325	270.714	94.8987	243.647	291.839	250.74	257.642	248.276	ncbi_102171666	+	17763216	17916591	3utr,cds,stop_codon	XM_018058566.1	mRNA	TRIP12	thyroid hormone receptor interactor 12	Genetic Information Processing
NC_030809.1	23163652	23163927	MergePeak_177	26772	33715	39749	406	1	22498	19834	22994	20109	320	147	166	48	263	278	119	359	122	32854.2	70574.2	105883	296.078	1.62668	7463.52	65650.9	19677.8	52198.5	167.21	130.192	134.547	23.0057	74.5972	168.672	151.462	116.198	139.584	ncbi_102188094	+	23058914	23166469	3utr,cds,stop_codon	XM_018058895.1	mRNA	CUL3	cullin 3	Environmental Information Processing;Genetic Information Processing
NC_030809.1	26299162	26299337	MergePeak_178	62	291	527	0	0	0	254	218	0	18	11	9	5	37	7	10	39	8	76.0855	609.138	1403.81	0.0729257	0.162668	0.0331741	840.745	186.56	0.259578	9.40557	9.74223	7.29469	2.39643	10.4947	4.24713	12.7279	12.6232	9.15302	ncbi_102183467	+	26138037	26299526	3utr	XM_005676603.3	mRNA	EPHA4	EPH receptor A4	Organismal Systems
NC_030809.1	28284310	28284485	MergePeak_179	641	755	1140	0	0	0	809	825	1200	133	149	160	42	255	72	111	168	102	786.625	1580.41	3036.71	0.0729257	0.162668	0.0331741	2677.81	706.018	3114.94	69.4967	131.963	129.683	20.13	72.3281	43.6848	141.28	54.3767	116.701	ncbi_102182453	-	28284111	28299643	3utr,cds,stop_codon	XM_018058931.1	mRNA	STK11IP	serine/threonine kinase 11 interacting protein	-
NC_030809.1	28351507	28351657	MergePeak_180	488	274	195	1907	0	0	691	773	840	157	150	85	210	193	215	93	252	43	598.866	573.553	519.438	1390.69	0.162668	0.0331741	2287.22	661.517	2180.45	82.0375	132.849	68.8943	100.65	54.7425	130.448	118.37	81.565	49.1975	ncbi_102181823	+	28347081	28352478	cds	XM_018058953.1	mRNA	CHPF	chondroitin polymerizing factor	Metabolism
NC_030809.1	28352307	28352332	MergePeak_181	540	232	36	0	75	1788	69	695	50	179	123	47	153	679	56	59	378	56	662.68	485.636	95.8963	0.0729257	122.001	593.153	228.391	594.767	129.789	93.5332	108.936	38.0945	73.3308	192.591	33.9771	75.0948	122.348	64.0711	ncbi_102181823	+	28347081	28352478	3utr	XM_018058953.1	mRNA	CHPF	chondroitin polymerizing factor	Metabolism
NC_030809.1	28353039	28353089	MergePeak_182	45	93	82	0	0	0	76	430	36	4	2	0	2	5	1	1	14	0	55.2233	194.673	218.43	0.0729257	0.162668	0.0331741	251.561	367.985	93.4481	2.09013	1.77131	0.0810521	0.958572	1.4182	0.606734	1.27279	4.53139	0.114413	ncbi_102181445	-	28352640	28377005	3utr	XM_018058957.1	mRNA	ASIC4	acid sensing ion channel subunit family member 4	Organismal Systems
NC_030809.1	28353164	28353214	MergePeak_183	45	148	82	1825	0	0	52	499	36	9	4	1	4	11	1	3	28	1	55.2233	309.802	218.43	1330.89	0.162668	0.0331741	172.121	427.034	93.4481	4.70278	3.54263	0.810521	1.91714	3.12004	0.606734	3.81838	9.06278	1.14413	ncbi_102181445	-	28352640	28377005	3utr,stop_codon	XM_018058957.1	mRNA	ASIC4	acid sensing ion channel subunit family member 4	Organismal Systems
NC_030809.1	28507468	28507493	MergePeak_184	144	0	95	1130	6676	0	83	427	0	212	90	120	130	304	299	63	286	55	176.715	0.209326	253.06	824.06	10859.7	0.0331741	274.732	365.418	0.259578	110.777	79.7091	97.2626	62.3072	86.2265	181.413	80.1859	92.5699	62.927	ncbi_102179714	+	28497822	28507542	3utr,stop_codon	XM_018058979.1	mRNA	DNPEP	aspartyl aminopeptidase	-
NC_030809.1	28614814	28614989	MergePeak_185	851	803	317	1639	253	10055	298	1497	1398	110	77	88	133	342	224	52	180	58	1044.33	1680.89	844.42	1195.25	411.551	3335.66	986.386	1281.1	3628.9	57.4785	68.1956	71.3259	63.7451	97.0048	135.908	66.1852	58.2607	66.3594	ncbi_100861158	-	28614815	28618145	3utr,stop_codon	XM_018059094.1	mRNA	STK16	serine/threonine kinase 16	-
NC_030809.1	28626106	28626306	MergePeak_186	2442	2904	1479	0	440	0	882	5993	1523	128	58	21	102	298	36	43	306	32	2996.79	6078.82	3939.74	0.0729257	715.74	0.0331741	2919.44	5128.69	3953.37	66.884	51.3681	17.0209	48.8872	84.5246	21.8424	54.7301	99.0433	36.6121	ncbi_102176371	+	28618269	28626317	3utr,cds,stop_codon	XM_005676574.3	mRNA	GLB1L	galactosidase beta 1 like	-
NC_030809.1	28626106	28626306	MergePeak_186	2442	2904	1479	0	440	0	882	5993	1523	128	58	21	102	298	36	43	306	32	2996.79	6078.82	3939.74	0.0729257	715.74	0.0331741	2919.44	5128.69	3953.37	66.884	51.3681	17.0209	48.8872	84.5246	21.8424	54.7301	99.0433	36.6121	ncbi_102177202	-	28626274	28632758	3utr,stop_codon	XM_013972828.2	mRNA	ANKZF1	ankyrin repeat and zinc finger domain containing 1	-
NC_030809.1	28650498	28650573	MergePeak_187	889	616	355	0	114	0	489	618	530	42	57	29	157	233	45	23	97	27	1090.97	1289.45	945.644	0.0729257	185.442	0.0331741	1618.6	528.872	1375.76	21.9463	50.4825	23.5051	75.2479	66.0881	27.303	29.2742	31.3961	30.8914	ncbi_100861157	+	28642954	28650581	3utr,stop_codon	XM_005676573.3	mRNA	ABCB6	ATP binding cassette subfamily B member 6 (Langereis blood group)	Environmental Information Processing
NC_030809.1	29097108	29097158	MergePeak_188	184	296	136	0	0	0	122	354	205	74	20	35	53	116	73	32	86	14	225.802	619.604	362.275	0.0729257	0.162668	0.0331741	403.822	302.946	532.135	38.6673	17.7131	28.3682	25.4022	32.9022	44.2915	40.7294	27.8357	16.0178	ncbi_102171385	-	29096859	29129985	3utr,cds,stop_codon	XM_018059343.1	mRNA	TTLL4	tubulin tyrosine ligase like 4	-
NC_030809.1	29200485	29200685	MergePeak_189	1375	506	605	1717	11019	6613	354	1685	974	62	34	40	65	110	106	31	122	32	1687.38	1059.19	1611.59	1252.13	17924.4	2193.81	1171.75	1441.99	2528.29	32.397	30.1123	32.4209	31.1536	31.2004	64.3138	39.4566	39.4878	36.6121	ncbi_106503302	+	29181662	29200986	3utr,cds,stop_codon	XM_013972691.2	mRNA	ZNF142	zinc finger protein 142	-
NC_030809.1	29236319	29236419	MergePeak_190	495	355	236	0	113	6276	81	847	166	64	34	43	44	77	127	23	110	37	607.457	743.107	628.653	0.0729257	183.815	2082.01	268.112	724.845	430.899	33.442	30.1123	34.8524	21.0886	21.8403	77.0552	29.2742	35.6038	42.3327	ncbi_102176836	-	29236320	29267680	3utr	XM_018059449.1	mRNA	CNOT9	CCR4-NOT transcription complex subunit 9	Genetic Information Processing
NC_030809.1	31140363	31140463	MergePeak_191	1556	872	197	20235	55266	8669	445	5845	496	825	628	164	1311	2227	332	322	2936	305	1909.5	1825.32	524.766	14756.5	89900.3	2875.87	1472.96	5002.03	1287.51	431.089	556.193	132.925	628.344	631.666	201.436	409.839	950.298	348.959	ncbi_100860950	+	31117838	31140752	3utr	XM_018054247.1	mRNA	IGFBP5	insulin like growth factor binding protein 5	-
NC_030809.1	32485967	32486117	MergePeak_192	909	1066	453	1330	57	5588	458	3358	533	107	77	93	69	196	210	33	185	37	1115.51	2231.41	1206.69	969.912	92.7209	1853.77	1515.99	2873.71	1383.55	55.9109	68.1956	75.3785	33.0707	55.5934	127.414	42.0022	59.8791	42.3327	ncbi_102182355	-	32485343	32512466	3utr,cds,stop_codon	XM_018059855.1	mRNA	ATIC	5-aminoimidazole-4-carboxamide ribonucleotide formyltransferase/IMP cyclohydrolase	Human Diseases;Metabolism
NC_030809.1	40656003	40656946	MergePeak_193	83	145	35	0	0	0	94	233	0	12	4	6	0	12	7	1	6	1	101.856	303.522	93.2325	0.0729257	0.162668	0.0331741	311.142	199.397	0.259578	6.27038	3.54263	4.86313	0.0479286	3.40368	4.24713	1.27279	1.94202	1.14413	ncbi_102184387	-	40655729	40688193	cds,stop_codon	XM_005676425.3	mRNA	CPO	carboxypeptidase O	-
NC_030809.1	45180321	45180496	MergePeak_194	3257	3707	3097	5322	0	0	2337	3375	2887	752	401	418	204	792	504	309	1099	360	3996.94	7759.71	8249.74	3881.1	0.162668	0.0331741	7735.52	2888.26	7494.01	392.944	355.148	338.798	97.7744	224.643	305.794	393.293	355.714	411.886	ncbi_102173978	+	45153575	45181186	3utr	XM_018060803.1	mRNA	SUMO1	small ubiquitin-like modifier 1	Genetic Information Processing;Human Diseases
NC_030809.1	45351887	45352062	MergePeak_195	150	2079	2052	311	0	0	2067	702	1309	36	35	34	17	39	55	39	44	10	184.078	4351.88	5466.09	226.799	0.162668	0.0331741	6841.81	600.757	3397.87	18.8111	30.998	27.5577	8.14786	11.0619	33.3703	49.6389	14.2415	11.4413	ncbi_102172948	-	45350113	45354950	3utr,stop_codon	XM_018060827.1	mRNA	FZD7	frizzled class receptor 7	Human Diseases;Environmental Information Processing;Cellular Processes;Organismal Systems
NC_030809.1	45690231	45690331	MergePeak_196	668	434	83	2025	0	0	303	153	156	60	17	35	16	30	23	7	34	8	819.759	908.474	221.094	1476.74	0.162668	0.0331741	1002.94	130.934	404.942	31.3519	15.0562	28.3682	7.66858	8.50919	13.9549	8.90955	11.0048	9.15302	ncbi_102172771	+	45630804	45690742	3utr	XM_018060838.1	mRNA	ALS2	ALS2, alsin Rho guanine nucleotide exchange factor	Human Diseases
NC_030809.1	46263270	46263370	MergePeak_197	27	244	201	0	0	0	175	217	154	4	11	12	1	6	4	16	5	15	33.134	510.755	535.421	0.0729257	0.162668	0.0331741	579.253	185.704	399.75	2.09013	9.74223	9.72626	0.479286	1.70184	2.42693	20.3647	1.61835	17.1619	ncbi_100860786	-	46212915	46263584	5utr	XM_018054190.1	mRNA	CFLAR	CASP8 and FADD like apoptosis regulator	Human Diseases;Cellular Processes;Environmental Information Processing
NC_030809.1	46418771	46418946	MergePeak_198	1097	414	2839	5108	0	0	2264	1115	2252	41	38	62	15	19	56	56	46	32	1346.22	866.609	7562.48	3725.04	0.162668	0.0331741	7493.88	954.194	5845.69	21.4238	33.655	50.2523	7.18929	5.38915	33.9771	71.2764	14.8889	36.6121	ncbi_102191564	+	46382790	46420227	3utr	XM_005676356.3	mRNA	ORC2	origin recognition complex subunit 2	Cellular Processes
NC_030809.1	49926328	49926378	MergePeak_199	580	626	714	0	0	0	142	89	171	154	107	172	31	59	189	48	165	87	711.767	1310.38	1901.94	0.0729257	0.162668	0.0331741	470.023	76.1644	443.878	80.4699	94.7653	139.41	14.8579	16.7347	114.673	61.094	53.4057	99.5391	ncbi_100861238	+	49916931	49926745	3utr,stop_codon	XM_018061279.1	mRNA	HSPD1	heat shock protein family D (Hsp60) member 1	Organismal Systems;Genetic Information Processing;Human Diseases
NC_030809.1	62706183	62706233	MergePeak_200	1022	548	205	0	5420	16275	340	838	117	166	84	88	65	205	262	62	237	81	1254.18	1147.11	546.076	0.0729257	8816.62	5399.09	1125.41	717.143	303.706	86.7402	74.3952	71.3259	31.1536	58.1461	158.964	78.9131	76.71	92.6743	ncbi_102186639	-	62706184	62714066	3utr	XM_005676269.3	mRNA	TSN	translin	-
NC_030809.1	63051359	63051559	MergePeak_201	1162	1220	2233	0	0	0	2118	1311	1420	62	36	44	37	108	112	31	146	42	1425.99	2553.77	5948.23	0.0729257	0.162668	0.0331741	7010.62	1121.93	3686.01	32.397	31.8837	35.6629	17.7336	30.6331	67.9542	39.4566	47.2559	48.0534	ncbi_102185513	+	62774930	63051739	3utr	XM_018061634.1	mRNA	CLASP1	cytoplasmic linker associated protein 1	-
NC_030809.1	64026634	64026684	MergePeak_202	0	0	20	239	0	0	71	57	0	4	8	13	23	4	19	14	18	3	0.122718	0.209326	53.2757	174.292	0.162668	0.0331741	235.011	48.7794	0.259578	2.09013	7.08526	10.5368	11.0236	1.13456	11.5279	17.8191	5.82607	3.43238	ncbi_100861250	-	64024485	64030106	cds	XM_018061661.1	mRNA	INHBB	inhibin beta B subunit	Environmental Information Processing;Cellular Processes
NC_030809.1	65537183	65537333	MergePeak_203	57	325	32	0	0	0	221	98	486	3	2	0	37	20	19	3	9	3	69.9495	680.309	85.2411	0.0729257	0.162668	0.0331741	731.514	83.8664	1261.55	1.56759	1.77131	0.0810521	17.7336	5.67279	11.5279	3.81838	2.91304	3.43238	ncbi_102176470	+	65532167	65537811	3utr,stop_codon	XM_018061945.1	mRNA	EN1	engrailed homeobox 1	Environmental Information Processing
NC_030809.1	66593047	66595369	MergePeak_204	340	1173	645	0	0	0	110	68	793	138	73	85	45	79	93	61	108	59	417.243	2455.39	1718.14	0.0729257	0.162668	0.0331741	364.102	58.193	2058.45	72.1094	64.653	68.8943	21.5679	22.4075	56.4262	77.6403	34.9564	67.5035	ncbi_102175905	+	66492663	66600576	cds	XM_018061956.1	mRNA	CCDC93	coiled-coil domain containing 93	-
NC_030809.1	66600031	66600231	MergePeak_205	1920	2000	1442	900	50	3180	693	2379	1468	174	109	113	45	215	91	71	239	69	2356.19	4186.52	3841.18	656.331	81.3341	1054.94	2293.84	2035.9	3810.6	90.9205	96.5366	91.5889	21.5679	60.9825	55.2128	90.3683	77.3573	78.9448	ncbi_102175905	+	66492663	66600576	3utr,stop_codon	XM_018061956.1	mRNA	CCDC93	coiled-coil domain containing 93	-
NC_030809.1	74977048	74977223	MergePeak_206	1224	953	4861	0	0	0	1239	816	898	602	88	322	92	131	2477	72	291	93	1502.07	1994.88	12948.7	0.0729257	0.162668	0.0331741	4101.11	698.316	2331.01	314.564	77.9378	260.988	44.0943	37.1568	1502.88	91.6411	94.1882	106.404	ncbi_102169916	-	74976699	74980389	3utr,stop_codon	XM_005676186.2	mRNA	CXCR4	C-X-C motif chemokine receptor 4	Human Diseases;Environmental Information Processing;Cellular Processes;Organismal Systems
NC_030809.1	77081802	77081977	MergePeak_207	1	192	683	0	0	0	362	570	391	138	68	106	36	172	25	42	210	37	1.22718	401.906	1819.36	0.0729257	0.162668	0.0331741	1198.23	487.794	1014.95	72.1094	60.2247	85.9153	17.2543	48.786	15.1683	53.4573	67.9709	42.3327	ncbi_102169059	+	77035752	77082905	cds,stop_codon	XM_005676183.3	mRNA	HNMT	histamine N-methyltransferase	Metabolism
NC_030809.1	84038961	84039136	MergePeak_208	1709	665	1257	1028	0	0	319	1645	58	96	53	26	17	53	29	17	312	23	2097.26	1392.02	3348.38	749.676	0.162668	0.0331741	1055.9	1407.76	150.555	50.163	46.9398	21.0736	8.14786	15.0329	17.5953	21.6375	100.985	26.3149	ncbi_102190273	-	84035437	84168866	3utr	XM_018062536.1	mRNA	ZEB2	zinc finger E-box binding homeobox 2	Human Diseases
NC_030809.1	84039161	84039211	MergePeak_209	247	126	253	1028	0	0	215	1214	0	38	15	15	33	25	20	10	125	7	303.115	263.751	673.938	749.676	0.162668	0.0331741	711.654	1038.92	0.259578	19.8562	13.2849	12.1578	15.8164	7.09099	12.1347	12.7279	40.4589	8.00889	ncbi_102190273	-	84035437	84168866	3utr	XM_018062536.1	mRNA	ZEB2	zinc finger E-box binding homeobox 2	Human Diseases
NC_030809.1	91546090	91546265	MergePeak_210	400	520	42	0	0	0	105	167	0	12	9	6	2	6	6	10	11	7	490.874	1088.49	111.879	0.0729257	0.162668	0.0331741	347.552	142.915	0.259578	6.27038	7.97091	4.86313	0.958572	1.70184	3.6404	12.7279	3.56038	8.00889	ncbi_102183645	+	91489142	91550036	3utr	XM_005676151.3	mRNA	RIF1	replication timing regulatory factor 1	Cellular Processes
NC_030809.1	97582640	97582690	MergePeak_211	261	587	666	722	0	0	627	252	473	93	94	87	84	68	69	124	162	56	320.295	1228.74	1774.08	526.523	0.162668	0.0331741	2075.38	215.656	1227.8	48.5954	83.2518	70.5153	40.26	19.2875	41.8646	157.826	52.4347	64.0711	ncbi_100860926	-	97581866	97719746	3utr	XM_005676108.3	mRNA	ACVR1	activin A receptor type 1	Human Diseases;Cellular Processes;Environmental Information Processing
NC_030809.1	109644670	109644770	MergePeak_212	426	251	155	0	0	0	183	148	51	76	32	36	8	73	24	16	87	20	522.781	525.408	412.887	0.0729257	0.162668	0.0331741	605.734	126.655	132.385	39.7124	28.341	29.1788	3.83429	20.7057	14.5616	20.3647	28.1594	22.8826	ncbi_102171553	+	109606003	109649212	3utr,stop_codon	XM_018064234.1	mRNA	PPIG	peptidylprolyl isomerase G	-
NC_030809.1	111295278	111295453	MergePeak_213	654	684	1442	0	0	0	719	982	666	11	8	13	5	7	18	9	14	6	802.579	1431.79	3841.18	0.0729257	0.162668	0.0331741	2379.9	840.375	1728.79	5.74785	7.08526	10.5368	2.39643	1.98548	10.9212	11.4551	4.53139	6.86477	ncbi_102189250	+	111270244	111296211	3utr,stop_codon	XM_018064552.1	mRNA	DCAF17	DDB1 and CUL4 associated factor 17	-
NC_030809.1	114612074	114612149	MergePeak_214	1369	499	900	4886	22168	27337	463	1266	284	708	431	574	931	890	2208	245	1105	376	1680.02	1044.54	2397.41	3563.15	36060.3	9068.81	1532.54	1083.42	737.201	369.952	381.718	465.239	446.215	252.439	1339.67	311.834	357.656	430.192	ncbi_102180353	-	114612050	114615221	3utr,stop_codon	XM_005675936.3	mRNA	ATP5G3	ATP synthase, H+ transporting, mitochondrial Fo complex subunit C3 (subunit 9)	Metabolism;Organismal Systems;Human Diseases
NC_030809.1	115531337	115531512	MergePeak_215	414	961	439	1591	206	0	318	1136	488	67	51	47	93	62	66	33	131	32	508.055	2011.62	1169.4	1160.25	335.097	0.0331741	1052.59	972.165	1266.74	35.0096	45.1685	38.0945	44.5736	17.5857	40.0444	42.0022	42.4009	36.6121	ncbi_102186531	+	115529361	115531990	3utr,stop_codon	XM_013968710.2	mRNA	HOXD9	homeobox D9	-
NC_030809.1	117559766	117563046	MergePeak_216	1423	1330	1487	0	0	0	1391	834	933	312	148	216	34	269	277	157	402	135	1746.28	2784.03	3961.05	0.0729257	0.162668	0.0331741	4604.24	713.72	2421.86	163.03	131.077	175.073	16.2957	76.2991	168.065	199.828	130.116	154.457	ncbi_102184010	+	117545943	117563178	3utr,cds,stop_codon	XM_018065109.1	mRNA	RBM45	RNA binding motif protein 45	-
NC_030809.1	117841264	117841400	MergePeak_217	236	204	67	0	0	0	0	249	0	10	0	5	3	12	4	5	26	4	289.616	427.025	178.474	0.0729257	0.162668	0.0331741	0.331002	213.089	0.259578	5.22532	0.0885657	4.05261	1.43786	3.40368	2.42693	6.36396	8.41544	4.57651	ncbi_102174783	+	117617872	117841400	3utr	XM_018065127.1	mRNA	OSBPL6	oxysterol binding protein like 6	-
NC_030809.1	117927473	117927648	MergePeak_218	595	376	397	481	0	0	335	67	23	117	57	63	22	63	54	60	112	46	730.175	787.065	1057.52	350.773	0.162668	0.0331741	1108.86	57.3372	59.7029	61.1362	50.4825	51.0628	10.5443	17.8693	32.7636	76.3676	36.2511	52.6299	ncbi_102173508	+	117902453	117928183	3utr	XM_018065208.1	mRNA	PLEKHA3	pleckstrin homology domain containing A3	-
NC_030809.1	119439551	119439726	MergePeak_219	785	957	1132	0	0	0	518	251	504	78	30	33	8	32	71	35	68	27	963.34	2003.25	3015.4	0.0729257	0.162668	0.0331741	1714.59	214.801	1308.27	40.7575	26.5697	26.7472	3.83429	9.07647	43.0781	44.5477	22.0096	30.8914	ncbi_102170739	-	119438552	119504057	cds,stop_codon	XM_005675898.2	mRNA	CWC22	CWC22 spliceosome associated protein homolog	-
NC_030809.1	120704244	120704269	MergePeak_220	1157	639	199	0	16746	3120	308	1212	325	83	42	34	25	101	140	19	151	38	1419.85	1337.59	530.093	0.0729257	27240.4	1035.03	1019.49	1037.2	843.628	43.3701	37.1976	27.5577	11.9822	28.6476	84.9427	24.1831	48.8743	43.4768	ncbi_102170185	+	120609789	120704325	3utr	XM_018065310.1	mRNA	UBE2E3	ubiquitin conjugating enzyme E2 E3	Genetic Information Processing
NC_030809.1	120704269	120704319	MergePeak_221	1157	639	199	0	16746	3120	308	1212	325	42	28	27	25	92	50	10	87	22	1419.85	1337.59	530.093	0.0729257	27240.4	1035.03	1019.49	1037.2	843.628	21.9463	24.7984	21.8841	11.9822	26.0949	30.3367	12.7279	28.1594	25.1708	ncbi_102170185	+	120609789	120704325	3utr	XM_018065310.1	mRNA	UBE2E3	ubiquitin conjugating enzyme E2 E3	Genetic Information Processing
NC_030809.1	129169487	129169537	MergePeak_222	980	4777	826	6637	0	0	2115	2525	1786	459	505	189	1166	1498	138	283	1265	163	1202.64	9999.49	2200.29	4840.08	0.162668	0.0331741	7000.69	2160.84	4636.06	239.842	447.257	153.189	558.848	424.892	83.7292	360.2	409.444	186.493	ncbi_102183732	-	129168138	129316641	3utr,stop_codon	XM_005675868.3	mRNA	COL5A2	collagen type V alpha 2 chain	Organismal Systems
NC_030809.1	129169587	129169637	MergePeak_223	1013	5053	879	6637	0	0	2135	2525	1971	520	485	180	1403	1585	143	286	1262	146	1243.14	10577.2	2341.47	4840.08	0.162668	0.0331741	7066.89	2160.84	5116.28	271.716	429.544	145.894	672.438	449.569	86.7629	364.019	408.473	167.043	ncbi_102183732	-	129168138	129316641	3utr,stop_codon	XM_005675868.3	mRNA	COL5A2	collagen type V alpha 2 chain	Organismal Systems
NC_030809.1	130230345	130230420	MergePeak_224	150	3063	13957	478	154	0	5966	334	10235	21	127	253	4	0	17	86	3	224	184.078	6411.65	37178.4	348.585	250.509	0.0331741	19747.6	285.83	26567.8	10.9732	112.478	205.062	1.91714	0.028364	10.3145	109.46	0.971012	256.285	ncbi_100860887	-	130227819	130232923	cds	NM_001285737.1	mRNA	MSTN	myostatin	Environmental Information Processing
NC_030809.1	130584066	130584241	MergePeak_225	693	646	598	0	51	0	672	601	595	233	133	158	239	331	526	144	447	123	850.439	1352.24	1592.94	0.0729257	82.9608	0.0331741	2224.33	514.323	1544.49	121.75	117.792	128.062	114.549	93.8847	319.142	183.282	144.681	140.728	ncbi_102176832	+	130554498	130584398	3utr,cds,stop_codon	XM_018065617.1	mRNA	INPP1	inositol polyphosphate-1-phosphatase	Environmental Information Processing;Metabolism
NC_030809.1	130716019	130716194	MergePeak_226	161	207	307	4439	0	11038	167	245	195	48	33	39	17	14	108	30	52	21	197.577	433.304	817.782	3237.17	0.162668	3661.76	552.773	209.666	506.177	25.0815	29.2267	31.6103	8.14786	3.97096	65.5272	38.1838	16.8309	24.0267	ncbi_102180434	-	130715420	130739423	3utr,stop_codon	XM_018065645.1	mRNA	NEMP2	nuclear envelope integral membrane protein 2	-
NC_030809.1	131638383	131638458	MergePeak_227	770	520	334	0	0	0	204	458	39	73	58	39	161	424	108	51	356	31	944.932	1088.49	889.704	0.0729257	0.162668	0.0331741	675.244	391.947	101.235	38.1448	51.3681	31.6103	77.1651	120.263	65.5272	64.9124	115.227	35.468	ncbi_102178216	-	131638384	131661450	3utr	XM_018065843.1	mRNA	LIMS2	LIM zinc finger domain containing 2	-
NC_030809.1	131735247	131735397	MergePeak_228	444	285	736	0	0	0	259	855	592	112	37	67	26	159	78	40	135	35	544.87	596.579	1960.55	0.0729257	0.162668	0.0331741	857.295	731.691	1536.7	58.5235	32.7693	54.3049	12.4614	45.0987	47.3252	50.9117	43.6956	40.0445	ncbi_102174781	-	131734998	131849938	3utr,stop_codon	XM_005675840.3	mRNA	WDR33	WD repeat domain 33	Genetic Information Processing
NC_030809.1	131889432	131889607	MergePeak_229	296	154	444	0	0	0	262	217	78	60	25	41	64	115	83	24	112	24	363.247	322.362	1182.72	0.0729257	0.162668	0.0331741	867.225	185.704	202.471	31.3519	22.1414	33.2314	30.6743	32.6186	50.3589	30.547	36.2511	27.4591	ncbi_102174167	-	131889258	131902833	3utr	XM_005675838.3	mRNA	POLR2D	RNA polymerase II subunit D	Metabolism;Human Diseases;Genetic Information Processing
NC_030809.1	131908305	131908355	MergePeak_230	59	100	116	0	0	0	346	74	169	6	15	20	19	0	46	22	4	7	72.4039	209.326	308.999	0.0729257	0.162668	0.0331741	1145.27	63.3277	438.687	3.13519	13.2849	16.2104	9.10644	0.028364	27.9097	28.0014	1.29468	8.00889	ncbi_102173892	-	131905181	131925159	3utr	XM_018065881.1	mRNA	AMMECR1L	AMMECR1 like	-
NC_030809.1	132308178	132308353	MergePeak_231	489	1172	993	1333	0	0	631	865	1005	142	105	108	105	541	93	82	327	74	600.093	2453.3	2645.14	972.099	0.162668	0.0331741	2088.62	740.249	2608.76	74.1995	92.994	87.5363	50.325	153.449	56.4262	104.369	105.84	84.6654	ncbi_106502605	-	132308079	132347701	3utr	XM_018065928.1	mRNA	HS6ST1	heparan sulfate 6-O-sulfotransferase 1	Metabolism
NC_030809.1	134459713	134459763	MergePeak_232	270	2	1	0	20047	12567	99	488	157	274	134	175	82	253	308	111	350	139	331.34	4.18652	2.66378	0.0729257	32610.1	4168.99	327.692	417.62	407.537	143.174	118.678	141.841	39.3015	71.7608	186.874	141.28	113.285	159.034	ncbi_102191279	-	134459664	134508445	3utr	XM_005675825.3	mRNA	PLEKHB2	pleckstrin homology domain containing B2	-
NC_030809.1	135193629	135193754	MergePeak_233	2587	1719	1957	0	104	19097	1564	2117	1179	697	398	458	255	920	1128	252	538	276	3174.73	3598.31	5213.03	0.0729257	169.175	6335.26	5176.87	1811.69	3060.42	364.205	352.492	371.219	122.218	260.949	684.395	320.744	174.135	315.779	ncbi_102169429	-	135193155	135215360	3utr,stop_codon	XM_018065973.1	mRNA	PTPN18	protein tyrosine phosphatase, non-receptor type 18	-
NC_030809.1	135193754	135193779	MergePeak_234	2514	1759	1673	0	104	19097	1451	2221	1174	586	341	392	276	931	1048	205	462	207	3085.14	3682.04	4456.51	0.0729257	169.175	6335.26	4802.84	1900.69	3047.44	306.203	302.009	317.724	132.283	264.069	635.857	260.922	149.536	236.834	ncbi_102169429	-	135193155	135215360	3utr,stop_codon	XM_018065973.1	mRNA	PTPN18	protein tyrosine phosphatase, non-receptor type 18	-
NC_030809.1	135193804	135194618	MergePeak_235	5585	3074	2370	39	591	21500	1476	4479	2082	588	370	399	320	1025	1456	211	450	227	6853.83	6434.68	6313.17	28.441	961.37	7132.44	4885.59	3833.04	5404.41	307.249	327.693	323.398	153.372	290.731	883.404	268.559	145.652	259.717	ncbi_102169429	-	135193155	135215360	3utr,cds,stop_codon	XM_018065973.1	mRNA	PTPN18	protein tyrosine phosphatase, non-receptor type 18	-
NC_030809.1	135226585	135226760	MergePeak_236	999	2160	1964	0	136	0	1276	1186	1294	343	288	355	308	382	342	187	316	240	1225.96	4521.44	5231.67	0.0729257	221.229	0.0331741	4223.58	1014.95	3358.94	179.228	255.069	287.735	147.62	108.35	207.503	238.012	102.28	274.591	ncbi_102188905	-	135226286	135231325	3utr,cds,stop_codon	XM_005675815.3	mRNA	IMP4	IMP4 homolog, U3 small nucleolar ribonucleoprotein	Genetic Information Processing
NC_030809.1	135843321	135843421	MergePeak_237	362	752	448	615	0	0	280	223	493	104	91	93	136	104	85	59	175	60	444.241	1574.13	1193.38	448.493	0.162668	0.0331741	926.805	190.839	1279.72	54.3433	80.5948	75.3785	65.1829	29.4985	51.5723	75.0948	56.6424	68.6477	ncbi_102186637	+	135603460	135843790	3utr,cds,stop_codon	XM_005675805.3	mRNA	LOC102186637	E3 ubiquitin-protein ligase HERC2	Genetic Information Processing
NC_030810.1	489138	489543	MergePeak_238	158	228	154	0	59	0	79	105	202	23	32	12	36	83	24	22	50	9	193.895	477.263	410.223	0.0729257	95.9743	0.0331741	261.492	89.8568	524.347	12.0182	28.341	9.72626	17.2543	23.5421	14.5616	28.0014	16.1835	10.2971	ncbi_102190014	-	488714	588400	cds,stop_codon	XM_018039818.1	mRNA	FARP2	FERM, ARH/RhoGEF and pleckstrin domain protein 2	Cellular Processes;Environmental Information Processing
NC_030810.1	1073618	1073768	MergePeak_239	825	472	815	0	0	0	137	896	601	71	7	45	13	101	87	11	117	32	1012.43	988.018	2170.98	0.0729257	0.162668	0.0331741	453.473	766.778	1560.06	37.0997	6.1996	36.4735	6.23072	28.6476	52.7858	14.0007	37.8695	36.6121	ncbi_102186654	-	1073344	1081876	3utr,cds,stop_codon	XM_018039995.1	mRNA	GPR35	G protein-coupled receptor 35	Environmental Information Processing
NC_030810.1	1127283	1127408	MergePeak_240	542	254	101	3135	26	5836	58	1175	699	201	122	95	462	473	175	81	328	99	665.134	531.688	269.042	2286.22	42.2938	1936.04	191.981	1005.54	1814.45	105.029	108.05	76.9995	221.43	134.162	106.178	103.096	106.164	113.269	ncbi_106502000	-	1127184	1131136	3utr	XM_018040068.1	mRNA	DUSP28	dual specificity phosphatase 28	-
NC_030810.1	1425846	1425871	MergePeak_241	1389	583	613	3035	8623	0	364	1139	517	520	346	342	468	628	526	215	715	282	1704.56	1220.37	1632.9	2213.29	14026.9	0.0331741	1204.85	974.733	1342.02	271.716	306.437	277.198	224.306	178.126	319.142	273.65	231.425	322.644	ncbi_108633875	+	1421495	1426071	3utr,stop_codon	XM_018040093.1	mRNA	COPS9	COP9 signalosome subunit 9	-
NC_030810.1	3503508	3503683	MergePeak_242	571	1358	814	161	0	0	1133	1809	1234	152	110	56	98	310	34	101	448	49	700.723	2842.64	2168.32	117.41	0.162668	0.0331741	3750.25	1548.1	3203.19	79.4248	97.4223	45.3892	46.97	87.9283	20.6289	128.552	145.005	56.0622	ncbi_102170479	-	3503209	3595491	3utr	XM_005678768.3	mRNA	LRRFIP1	LRR binding FLII interacting protein 1	-
NC_030810.1	3517007	3517157	MergePeak_243	283	1087	2034	1991	0	0	986	8	665	97	39	91	34	40	137	106	66	55	347.293	2275.37	5418.14	1451.95	0.162668	0.0331741	3263.68	6.84624	1726.19	50.6856	34.5406	73.7574	16.2957	11.3456	83.1225	134.916	21.3623	62.927	ncbi_102170479	-	3516022	3595497	3utr,stop_codon	XM_018040421.1	mRNA	LRRFIP1	LRR binding FLII interacting protein 1	-
NC_030810.1	3733384	3733434	MergePeak_244	828	1597	338	0	280	0	1055	3921	439	46	56	21	5	774	36	65	350	25	1016.11	3342.93	900.359	0.0729257	455.471	0.0331741	3492.07	3355.51	1139.55	24.0365	49.5968	17.0209	2.39643	219.537	21.8424	82.7315	113.285	28.6032	ncbi_102169933	-	3733210	3779296	3utr	XM_018040678.1	mRNA	MLPH	melanophilin	-
NC_030810.1	3733459	3733509	MergePeak_245	608	848	184	0	214	0	846	2945	300	49	39	21	5	630	24	50	270	29	746.128	1775.08	490.136	0.0729257	348.11	0.0331741	2800.28	2520.27	778.734	25.604	34.5406	17.0209	2.39643	178.693	14.5616	63.6396	87.3911	33.1797	ncbi_102169933	-	3733210	3779296	3utr,stop_codon	XM_018040678.1	mRNA	MLPH	melanophilin	-
NC_030810.1	7266777	7266899	MergePeak_246	5011	306	567	0	369	17896	249	509	326	48	6	11	26	41	172	3	33	9	6149.42	640.537	1510.37	0.0729257	600.246	5936.84	824.195	435.592	846.224	25.0815	5.31394	8.91573	12.4614	11.6292	104.358	3.81838	10.6811	10.2971	ncbi_102174269	+	7253797	7266899	3utr,stop_codon	XM_018040926.1	mRNA	HJURP	Holliday junction recognition protein	-
NC_030810.1	7627489	7627564	MergePeak_247	704	504	461	822	23	0	199	271	305	94	73	95	171	266	105	34	171	66	863.938	1055	1228	599.449	37.4137	0.0331741	658.694	231.916	791.713	49.118	64.653	76.9995	81.9579	75.4482	63.707	43.2749	55.3477	75.5124	ncbi_102190013	+	7546145	7627846	3utr	XM_018041006.1	mRNA	USP40	ubiquitin specific peptidase 40	-
NC_030810.1	7794535	7794710	MergePeak_248	632	691	1376	0	0	0	537	1005	1663	101	46	51	110	87	128	50	113	51	775.581	1446.44	3665.37	0.0729257	0.162668	0.0331741	1777.48	860.058	4316.78	52.7757	40.7402	41.3366	52.7215	24.6767	77.6619	63.6396	36.5748	58.3505	ncbi_102171213	-	7794236	7838506	3utr	XM_018041061.1	mRNA	ATG16L1	autophagy related 16 like 1	Organismal Systems;Cellular Processes
NC_030810.1	8227487	8227662	MergePeak_249	461	1279	1010	272	0	0	1157	865	1066	44	65	57	41	25	121	40	72	39	565.732	2677.28	2690.42	198.358	0.162668	0.0331741	3829.69	740.249	2767.1	22.9914	57.5677	46.1997	19.6507	7.09099	73.4148	50.9117	23.3043	44.621	ncbi_102188464	-	8226338	8358229	3utr	XM_018041095.1	mRNA	GIGYF2	GRB10 interacting GYF protein 2	-
NC_030810.1	8227862	8227912	MergePeak_250	209	963	734	515	0	0	582	722	456	48	57	85	67	33	110	57	68	69	256.482	2015.81	1955.22	375.567	0.162668	0.0331741	1926.43	617.873	1183.68	25.0815	50.4825	68.8943	32.1122	9.36011	66.7407	72.5492	22.0096	78.9448	ncbi_102188464	-	8226338	8358229	3utr,stop_codon	XM_018041095.1	mRNA	GIGYF2	GRB10 interacting GYF protein 2	-
NC_030810.1	10127749	10127849	MergePeak_251	178	1072	826	0	0	0	415	940	420	61	23	37	3	41	20	23	88	32	218.439	2243.97	2200.29	0.0729257	0.162668	0.0331741	1373.66	804.433	1090.23	31.8744	20.3701	29.9893	1.43786	11.6292	12.1347	29.2742	28.483	36.6121	ncbi_102184114	-	10127350	10173378	cds	XM_018041279.1	mRNA	ZMYM6	zinc finger MYM-type containing 6	-
NC_030810.1	10127849	10127899	MergePeak_252	57	920	313	0	0	0	273	571	325	39	27	28	4	19	9	21	79	25	69.9495	1925.8	833.765	0.0729257	0.162668	0.0331741	903.635	488.65	843.628	20.3787	23.9127	22.6946	1.91714	5.38915	5.4606	26.7286	25.57	28.6032	ncbi_102184114	-	10127350	10173378	cds	XM_018041279.1	mRNA	ZMYM6	zinc finger MYM-type containing 6	-
NC_030810.1	10128474	10128599	MergePeak_253	239	1	88	0	0	0	229	339	316	24	12	13	0	10	12	15	36	19	293.297	2.09326	234.413	0.0729257	0.162668	0.0331741	757.994	290.109	820.266	12.5408	10.6279	10.5368	0.0479286	2.8364	7.2808	19.0919	11.6521	21.7384	ncbi_102184114	-	10127350	10173378	cds	XM_018041279.1	mRNA	ZMYM6	zinc finger MYM-type containing 6	-
NC_030810.1	10533076	10533276	MergePeak_254	1014	1709	867	1542	1388	11927	750	2500	862	167	104	100	61	499	132	86	297	63	1244.37	3577.38	2309.5	1124.51	2257.84	3956.68	2482.51	2139.45	2237.56	87.2628	92.1083	81.0521	29.2365	141.536	80.0888	109.46	96.1302	72.08	ncbi_102182658	-	10533030	10633758	3utr	XM_018041412.1	mRNA	KIAA0319L	KIAA0319 like	-
NC_030810.1	10533301	10533476	MergePeak_255	880	825	1074	216	0	0	871	1433	1622	163	115	129	81	562	128	106	321	86	1079.92	1726.94	2860.9	157.519	0.162668	0.0331741	2883.03	1226.33	4210.35	85.1726	101.851	104.557	38.8222	159.406	77.6619	134.916	103.898	98.395	ncbi_102182658	-	10533030	10633758	3utr	XM_018041412.1	mRNA	KIAA0319L	KIAA0319 like	-
NC_030810.1	10767077	10767127	MergePeak_256	92	151	115	0	183	0	148	145	386	22	20	27	59	103	26	19	111	28	112.901	316.082	306.335	0.0729257	297.683	0.0331741	489.883	124.088	1001.97	11.4957	17.7131	21.8841	28.2779	29.2149	15.7751	24.1831	35.9275	32.0356	ncbi_102181466	-	10766828	10771603	3utr	XM_018041473.1	mRNA	C3H1orf216	chromosome 3 C1orf216 homolog	-
NC_030810.1	11338979	11339154	MergePeak_257	1763	1197	1084	0	122	0	915	767	608	118	55	84	122	125	177	49	142	41	2163.53	2505.63	2887.54	0.0729257	198.455	0.0331741	3028.67	656.383	1578.23	61.6587	48.7111	68.0838	58.4729	35.455	107.392	62.3668	45.9613	46.9092	ncbi_102177121	-	11338955	11341636	3utr,stop_codon	XM_018041751.1	mRNA	LSM10	LSM10, U7 small nuclear RNA associated	-
NC_030810.1	12742467	12742517	MergePeak_258	86	72	41	0	0	0	154	2	94	3	3	6	5	0	30	8	0	4	105.538	150.715	109.215	0.0729257	0.162668	0.0331741	509.743	1.71156	244.003	1.56759	2.65697	4.86313	2.39643	0.028364	18.202	10.1823	0.0323671	4.57651	ncbi_102188735	-	12698723	12744794	cds,start_codon	XM_018041862.1	mRNA	MTF1	metal regulatory transcription factor 1	-
NC_030810.1	12745968	12746143	MergePeak_259	3675	2308	2495	0	0	0	1329	2837	1794	406	177	217	125	340	283	102	440	180	4509.9	4831.24	6646.14	0.0729257	0.162668	0.0331741	4399.02	2427.85	4656.83	212.148	156.761	175.883	59.9108	96.4375	171.706	129.825	142.415	205.943	ncbi_102173254	-	12745894	12797875	3utr	XM_018041908.1	mRNA	INPP5B	inositol polyphosphate-5-phosphatase B	Metabolism;Environmental Information Processing
NC_030810.1	12807406	12808461	MergePeak_260	2813	2407	1931	0	90	0	859	920	1386	831	392	393	557	1380	882	335	1264	336	3452.07	5038.47	5143.77	0.0729257	146.401	0.0331741	2843.31	787.317	3597.75	434.224	347.178	318.535	266.962	391.423	535.139	426.386	409.12	384.427	ncbi_102172962	-	12807257	12831210	3utr,cds,stop_codon	XM_005678676.3	mRNA	SF3A3	splicing factor 3a subunit 3	Genetic Information Processing
NC_030810.1	13660927	13661102	MergePeak_261	4558	3792	2384	2064	0	0	1528	3325	2025	252	120	78	81	196	87	77	422	71	5593.51	7937.63	6350.46	1505.19	0.162668	0.0331741	5057.71	2845.47	5256.45	131.678	106.279	63.2207	38.8222	55.5934	52.7858	98.005	136.589	81.2331	ncbi_102171835	-	13660928	13675460	3utr	XM_018042008.1	mRNA	RRAGC	Ras related GTP binding C	Cellular Processes;Environmental Information Processing
NC_030810.1	13661677	13661752	MergePeak_262	611	370	909	2166	0	0	909	475	491	122	54	93	48	38	123	62	117	77	749.81	774.506	2421.38	1579.57	0.162668	0.0331741	3008.81	406.495	1274.53	63.7489	47.8255	75.3785	23.0057	10.7783	74.6282	78.9131	37.8695	88.0978	ncbi_102171835	-	13660928	13675460	3utr	XM_018042008.1	mRNA	RRAGC	Ras related GTP binding C	Cellular Processes;Environmental Information Processing
NC_030810.1	14111552	14111727	MergePeak_263	126	75	139	982	0	0	378	1	0	5	6	18	21	7	129	29	6	7	154.625	156.994	370.266	716.13	0.162668	0.0331741	1251.19	0.855779	0.259578	2.61266	5.31394	14.5894	10.065	1.98548	78.2686	36.911	1.94202	8.00889	ncbi_102169353	+	13980769	14218862	cds	XM_018042117.1	mRNA	LOC102169353	microtubule-actin cross-linking factor 1	-
NC_030810.1	14769041	14769141	MergePeak_264	3706	2756	2194	3750	411	0	1057	11123	2266	504	196	297	660	1592	400	142	1013	132	4547.95	5769.02	5844.34	2734.71	668.567	0.0331741	3498.69	9518.83	5882.04	263.356	173.589	240.725	316.329	451.554	242.693	180.737	327.879	151.025	ncbi_102188105	-	14769042	14785235	3utr	XM_005678644.3	mRNA	PPT1	palmitoyl-protein thioesterase 1	Cellular Processes;Metabolism
NC_030810.1	14921712	14921887	MergePeak_265	484	1074	1508	0	0	0	737	668	522	86	44	59	8	77	76	38	126	37	593.957	2248.16	4016.99	0.0729257	0.162668	0.0331741	2439.48	571.661	1355	44.9377	38.9689	47.8208	3.83429	21.8403	46.1117	48.3661	40.7825	42.3327	ncbi_102187100	+	14836369	14922369	cds,stop_codon	XM_018042277.1	mRNA	RLF	rearranged L-myc fusion	-
NC_030810.1	17086087	17086287	MergePeak_266	249	1296	1370	415	0	0	919	625	1268	77	38	65	75	49	138	41	71	51	305.569	2712.86	3649.39	302.642	0.162668	0.0331741	3041.91	534.862	3291.45	40.2349	33.655	52.6839	35.9465	13.8983	83.7292	52.1845	22.9806	58.3505	ncbi_102178786	+	17083553	17090691	cds,stop_codon	XM_018042653.1	mRNA	PPCS	phosphopantothenoylcysteine synthetase	-
NC_030810.1	17320739	17320964	MergePeak_267	821	1774	820	2400	43	19696	527	1592	643	197	109	126	103	189	226	94	308	86	1007.52	3713.44	2184.3	1750.22	69.9474	6533.98	1744.38	1362.4	1669.09	102.939	96.5366	102.126	49.3665	53.6079	137.122	119.642	99.6906	98.395	ncbi_102176385	+	17313998	17323506	3utr,cds,stop_codon	XM_005678598.3	mRNA	C3H1orf50	chromosome 3 C1orf50 homolog	-
NC_030810.1	17391289	17391389	MergePeak_268	688	231	211	0	0	0	224	445	263	45	20	26	27	101	67	22	122	25	844.303	483.543	562.059	0.0729257	0.162668	0.0331741	741.444	380.822	682.69	23.5139	17.7131	21.0736	12.9407	28.6476	40.6511	28.0014	39.4878	28.6032	ncbi_102175083	+	17386195	17391582	3utr	XM_005678591.2	mRNA	ZNF691	zinc finger protein 691	-
NC_030810.1	17444962	17445162	MergePeak_269	1435	11765	11608	1339	295	0	9441	2576	17321	75	167	162	143	104	153	130	90	206	1761.01	24627.2	30921.2	976.475	479.871	0.0331741	31249.9	2204.49	44961.5	39.1899	147.905	131.304	68.5379	29.4985	92.8302	165.463	29.1304	235.69	ncbi_102174800	-	17444764	17472422	3utr,stop_codon	NM_001314223.1	mRNA	SLC2A1	solute carrier family 2 member 1	Organismal Systems;Environmental Information Processing;Human Diseases
NC_030810.1	18007861	18008011	MergePeak_270	373	1231	873	0	0	0	947	424	1795	56	123	92	0	63	9	81	74	137	457.74	2576.8	2325.48	0.0729257	0.162668	0.0331741	3134.59	362.85	4659.42	29.2618	108.936	74.568	0.0479286	17.8693	5.4606	103.096	23.9516	156.745	ncbi_106501981	+	18005082	18008424	3utr,stop_codon	XM_013962921.2	mRNA	TMEM125	transmembrane protein 125	-
NC_030810.1	18686768	18686818	MergePeak_271	182	143	90	1194	61	3954	194	800	232	552	341	434	493	725	525	272	846	298	223.348	299.336	239.741	870.733	99.2277	1311.71	642.144	684.624	602.221	288.437	302.009	351.766	236.288	205.639	318.535	346.2	273.826	340.95	ncbi_102191393	+	18683574	18686898	3utr,stop_codon	XM_018043116.1	mRNA	ATP6V0B	ATPase H+ transporting V0 subunit b	Metabolism;Organismal Systems;Cellular Processes;Human Diseases
NC_030810.1	18697013	18697188	MergePeak_272	895	2516	1783	2146	17	0	1857	1510	2633	187	151	135	455	250	307	136	295	79	1098.33	5266.64	4749.53	1564.99	27.6536	0.0331741	6146.71	1292.23	6834.69	97.7134	133.734	109.42	218.075	70.9099	186.267	173.1	95.4829	90.3861	ncbi_102191101	+	18687748	18697707	3utr,stop_codon	XM_018043150.1	mRNA	B4GALT2	beta-1,4-galactosyltransferase 2	Metabolism
NC_030810.1	19591450	19591650	MergePeak_273	1386	1650	1873	0	1	0	850	1522	1070	34	14	15	16	49	37	8	44	13	1700.88	3453.88	4989.27	0.0729257	1.62668	0.0331741	2813.52	1302.5	2777.48	17.7661	12.3992	12.1578	7.66858	13.8983	22.4491	10.1823	14.2415	14.8737	ncbi_102187733	-	19591301	19712010	3utr	XM_005678550.3	mRNA	EIF2B3	eukaryotic translation initiation factor 2B subunit gamma	Genetic Information Processing
NC_030810.1	19735282	19736094	MergePeak_274	34	92	66	0	0	0	7	0	51	4	7	0	2	0	7	2	9	6	41.7243	192.58	175.81	0.0729257	0.162668	0.0331741	23.1701	0.0855779	132.385	2.09013	6.1996	0.0810521	0.958572	0.028364	4.24713	2.54559	2.91304	6.86477	ncbi_102186822	+	19735233	19738693	5utr,cds,start_codon	XM_005678547.3	mRNA	UROD	uroporphyrinogen decarboxylase	Metabolism
NC_030810.1	20055331	20055506	MergePeak_275	425	1137	1162	1386	39	0	1324	825	1440	134	81	101	93	70	378	107	160	82	521.554	2380.03	3095.32	1010.75	63.4406	0.0331741	4382.47	706.018	3737.92	70.0192	71.7382	81.8626	44.5736	19.8548	229.345	136.189	51.7873	93.8185	ncbi_102184217	+	20052452	20056227	cds	XM_005678537.3	mRNA	TOE1	target of EGR1, member 1 (nuclear)	-
NC_030810.1	20056227	20056402	MergePeak_276	735	516	427	0	0	0	139	3	547	70	44	46	13	130	56	35	98	52	901.981	1080.12	1137.44	0.0729257	0.162668	0.0331741	460.093	2.56734	1419.89	36.5772	38.9689	37.284	6.23072	36.8732	33.9771	44.5477	31.7197	59.4946	ncbi_102184868	-	20056153	20195032	3utr	XM_018043579.1	mRNA	TESK2	testis-specific kinase 2	-
NC_030810.1	20254076	20254151	MergePeak_277	305	212	320	130	0	65	190	193	88	155	55	133	54	93	206	48	138	70	374.291	443.771	852.411	94.8034	0.162668	21.5632	628.904	165.165	228.429	80.9924	48.7111	107.799	25.8815	26.3785	124.987	61.094	44.6666	80.0889	ncbi_102182562	+	20253752	20254370	3utr,stop_codon	XM_013962894.2	mRNA	LOC102182562	thymosin beta-4	Cellular Processes
NC_030810.1	20690555	20690655	MergePeak_278	67	148	274	0	0	0	353	123	192	27	20	18	54	47	117	13	24	19	82.2214	309.802	729.877	0.0729257	0.162668	0.0331741	1168.44	105.261	498.39	14.1084	17.7131	14.5894	25.8815	13.3311	70.9878	16.5463	7.7681	21.7384	ncbi_102177952	+	20492886	20691862	cds	XM_018043679.1	mRNA	MAST2	microtubule associated serine/threonine kinase 2	-
NC_030810.1	20690680	20690730	MergePeak_279	142	192	293	0	0	0	353	123	207	26	14	16	38	25	80	12	24	11	174.26	401.906	780.489	0.0729257	0.162668	0.0331741	1168.44	105.261	537.326	13.5858	12.3992	12.9683	18.2129	7.09099	48.5387	15.2735	7.7681	12.5854	ncbi_102177952	+	20492886	20691862	cds	XM_018043679.1	mRNA	MAST2	microtubule associated serine/threonine kinase 2	-
NC_030810.1	20691730	20691855	MergePeak_280	530	697	433	0	0	10628	145	793	382	38	29	16	43	178	95	22	115	21	650.408	1459	1153.42	0.0729257	0.162668	3525.75	479.953	678.633	991.588	19.8562	25.6841	12.9683	20.6093	50.4879	57.6397	28.0014	37.2221	24.0267	ncbi_102177952	+	20492886	20691862	3utr,cds,stop_codon	XM_018043679.1	mRNA	MAST2	microtubule associated serine/threonine kinase 2	-
NC_030810.1	20864275	20864300	MergePeak_281	99	222	148	342	2539	0	141	236	111	59	85	74	133	152	56	35	139	84	121.491	464.703	394.24	249.406	4130.15	0.0331741	466.713	201.964	288.131	30.8294	75.2809	59.9786	63.7451	43.1132	33.9771	44.5477	44.9902	96.1067	ncbi_102177679	-	20864051	20873007	3utr	XM_005678515.3	mRNA	POMGNT1	protein O-linked mannose N-acetylglucosaminyltransferase 1 (beta 1,2-)	Metabolism
NC_030810.1	21803020	21803095	MergePeak_282	936	87	178	549	33	3240	90	763	155	21	16	16	21	66	12	5	70	13	1148.65	182.113	474.154	400.362	53.6805	1074.84	297.902	652.96	402.346	10.9732	14.1705	12.9683	10.065	18.7202	7.2808	6.36396	22.657	14.8737	ncbi_102191756	-	21802996	21819461	3utr	XM_018043879.1	mRNA	TAL1	TAL bHLH transcription factor 1, erythroid differentiation factor	-
NC_030810.1	21805895	21806045	MergePeak_283	31	37	56	0	0	0	29	0	0	4	3	5	25	6	4	6	7	6	38.0427	77.4506	149.172	0.0729257	0.162668	0.0331741	95.9906	0.0855779	0.259578	2.09013	2.65697	4.05261	11.9822	1.70184	2.42693	7.63676	2.2657	6.86477	ncbi_102191756	-	21802996	21819461	3utr,stop_codon	XM_018043879.1	mRNA	TAL1	TAL bHLH transcription factor 1, erythroid differentiation factor	-
NC_030810.1	25852849	25852999	MergePeak_284	321	307	480	0	0	0	254	50	119	96	72	98	19	47	163	45	148	83	393.926	642.63	1278.62	0.0729257	0.162668	0.0331741	840.745	42.789	308.898	50.163	63.7673	79.4311	9.10644	13.3311	98.8976	57.2757	47.9033	94.9626	ncbi_102168683	-	25851875	25997899	3utr	XM_005678437.3	mRNA	EPS15	epidermal growth factor receptor pathway substrate 15	Cellular Processes
NC_030810.1	26520964	26521364	MergePeak_285	996	1660	910	0	0	3090	605	683	1246	129	68	103	110	145	254	69	201	74	1222.28	3474.81	2424.04	0.0729257	0.162668	1025.08	2002.56	584.497	3234.34	67.4066	60.2247	83.4837	52.7215	41.1278	154.11	87.8227	65.0578	84.6654	ncbi_102189000	-	26520865	26522813	3utr,stop_codon	XM_013962832.2	mRNA	KTI12	KTI12 chromatin associated homolog	-
NC_030810.1	26520964	26521364	MergePeak_285	996	1660	910	0	0	3090	605	683	1246	129	68	103	110	145	254	69	201	74	1222.28	3474.81	2424.04	0.0729257	0.162668	1025.08	2002.56	584.497	3234.34	67.4066	60.2247	83.4837	52.7215	41.1278	154.11	87.8227	65.0578	84.6654	ncbi_102189539	-	26511487	26543409	-	XM_005678426.3	mRNA	TXNDC12	thioredoxin domain containing 12	Metabolism
NC_030810.1	26807531	26807681	MergePeak_286	205	331	145	0	125	0	229	383	243	40	29	29	54	27	101	19	42	24	251.573	692.868	386.249	0.0729257	203.335	0.0331741	757.994	327.764	630.774	20.9013	25.6841	23.5051	25.8815	7.65827	61.2801	24.1831	13.5942	27.4591	ncbi_102186652	-	26807008	26820863	3utr	XM_018044137.1	mRNA	CC2D1B	coiled-coil and C2 domain containing 1B	-
NC_030810.1	26808181	26808256	MergePeak_287	359	226	178	2954	8583	761	32	398	113	56	39	59	80	134	120	46	94	41	440.559	473.076	474.154	2154.22	13961.8	252.455	105.921	340.6	293.323	29.2618	34.5406	47.8208	38.3429	38.0077	72.808	58.5485	30.4251	46.9092	ncbi_102186652	-	26807008	26820863	3utr	XM_018044137.1	mRNA	CC2D1B	coiled-coil and C2 domain containing 1B	-
NC_030810.1	27549526	27549701	MergePeak_288	481	561	452	193	106	0	342	1335	62	135	95	76	91	172	52	64	225	73	590.276	1174.32	1204.03	140.747	172.428	0.0331741	1132.03	1142.47	160.938	70.5418	84.1374	61.5996	43.615	48.786	31.5501	81.4587	72.8259	83.5213	ncbi_102182369	+	27453066	27549785	3utr	XM_018044270.1	mRNA	SCP2	sterol carrier protein 2	Organismal Systems;Cellular Processes;Metabolism
NC_030810.1	27782577	27782727	MergePeak_289	95	349	896	6022	0	0	671	565	1079	33	31	56	224	0	164	47	29	33	116.583	730.547	2386.75	4391.58	0.162668	0.0331741	2221.02	483.515	2800.85	17.2435	27.4554	45.3892	107.36	0.028364	99.5043	59.8212	9.38645	37.7562	ncbi_102180988	+	27762673	27785505	cds	XM_018044297.1	mRNA	CPT2	carnitine palmitoyltransferase 2	Organismal Systems;Metabolism
NC_030810.1	28415211	28415386	MergePeak_290	423	1083	407	0	29	0	492	962	249	53	42	35	45	94	44	33	113	33	519.099	2267	1084.16	0.0729257	47.1738	0.0331741	1628.53	823.26	646.349	27.6942	37.1976	28.3682	21.5679	26.6621	26.6963	42.0022	36.5748	37.7562	ncbi_102178875	-	28415012	28450889	3utr	XM_005678389.3	mRNA	YIPF1	Yip1 domain family member 1	-
NC_030810.1	28415511	28415586	MergePeak_291	308	151	527	0	0	0	258	866	422	30	32	24	31	66	43	14	66	26	377.973	316.082	1403.81	0.0729257	0.162668	0.0331741	853.985	741.105	1095.42	15.6759	28.341	19.4525	14.8579	18.7202	26.0895	17.8191	21.3623	29.7473	ncbi_102178875	-	28415012	28450889	3utr	XM_005678389.3	mRNA	YIPF1	Yip1 domain family member 1	-
NC_030810.1	28556394	28556569	MergePeak_292	1212	1936	1103	499	0	0	1271	1026	526	128	69	42	48	311	133	46	275	32	1487.35	4052.55	2938.15	363.899	0.162668	0.0331741	4207.03	878.03	1365.38	66.884	61.1103	34.0419	23.0057	88.212	80.6956	58.5485	89.0095	36.6121	ncbi_102178134	+	28536539	28556695	3utr,cds,stop_codon	XM_018044430.1	mRNA	LRRC42	leucine rich repeat containing 42	-
NC_030810.1	28574584	28574684	MergePeak_293	249	383	209	0	0	0	35	454	0	3	10	4	0	226	23	21	99	6	305.569	801.718	556.731	0.0729257	0.162668	0.0331741	115.851	388.524	0.259578	1.56759	8.85657	3.24209	0.0479286	64.1026	13.9549	26.7286	32.0434	6.86477	ncbi_102176659	-	28574585	28583089	3utr	XM_018044441.1	mRNA	LDLRAD1	low density lipoprotein receptor class A domain containing 1	-
NC_030810.1	28780844	28781044	MergePeak_294	385	395	351	0	18	0	537	559	143	25	21	25	23	27	84	14	67	13	472.466	826.837	934.988	0.0729257	29.2803	0.0331741	1777.48	478.381	371.196	13.0633	18.5988	20.263	11.0236	7.65827	50.9656	17.8191	21.6859	14.8737	ncbi_102174354	-	28780620	28946199	3utr	XM_018044504.1	mRNA	SSBP3	single stranded DNA binding protein 3	-
NC_030810.1	28781244	28781369	MergePeak_295	138	567	213	0	0	0	334	692	142	46	26	22	81	41	52	27	82	20	169.352	1186.88	567.386	0.0729257	0.162668	0.0331741	1105.55	592.199	368.601	24.0365	23.0271	17.8315	38.8222	11.6292	31.5501	34.3654	26.541	22.8826	ncbi_102174354	-	28780620	28946199	3utr	XM_018044504.1	mRNA	SSBP3	single stranded DNA binding protein 3	-
NC_030810.1	29249937	29250012	MergePeak_296	94	93	79	0	29	0	181	141	30	6	1	7	4	17	26	9	8	9	115.355	194.673	210.439	0.0729257	47.1738	0.0331741	599.114	120.665	77.8734	3.13519	0.885657	5.67365	1.91714	4.82188	15.7751	11.4551	2.58937	10.2971	ncbi_102173437	-	29247163	29252928	3utr	XM_018044560.1	mRNA	PARS2	prolyl-tRNA synthetase 2, mitochondrial (putative)	Genetic Information Processing
NC_030810.1	29338537	29338637	MergePeak_297	771	740	1408	0	11430	2769	938	443	1398	25	27	43	3	17	5	16	13	69	946.16	1549.01	3750.61	0.0729257	18593	918.592	3104.8	379.11	3628.9	13.0633	23.9127	34.8524	1.43786	4.82188	3.03367	20.3647	4.20772	78.9448	ncbi_102172859	-	29338538	29371841	3utr	XM_005678362.3	mRNA	DHCR24	24-dehydrocholesterol reductase	Metabolism
NC_030810.1	33529046	33529171	MergePeak_298	1397	2240	3756	671	0	5235	1780	1185	1735	351	332	440	170	426	561	197	459	177	1714.38	4688.9	10005.2	489.331	0.162668	1736.67	5891.83	1014.1	4503.68	183.409	294.038	356.629	81.4786	120.831	340.378	250.74	148.565	202.511	ncbi_102185423	-	33528872	33531564	3utr	XM_018044742.1	mRNA	JUN	Jun proto-oncogene, AP-1 transcription factor subunit	Human Diseases;Environmental Information Processing;Cellular Processes;Organismal Systems
NC_030810.1	33529396	33529446	MergePeak_299	1761	3703	8465	1576	0	0	5095	1099	1339	388	240	509	404	436	541	235	402	158	2161.07	7751.33	22548.9	1149.31	0.162668	0.0331741	16864.5	940.502	3475.75	202.742	212.558	412.555	193.632	123.667	328.243	299.106	130.116	180.772	ncbi_102185423	-	33528872	33531564	3utr,stop_codon	XM_018044742.1	mRNA	JUN	Jun proto-oncogene, AP-1 transcription factor subunit	Human Diseases;Environmental Information Processing;Cellular Processes;Organismal Systems
NC_030810.1	34766461	34766586	MergePeak_300	923	1030	1494	486	0	0	451	1025	231	129	27	55	26	173	81	20	143	27	1132.69	2156.06	3979.69	354.419	0.162668	0.0331741	1492.82	877.174	599.625	67.4066	23.9127	44.5787	12.4614	49.0697	49.1454	25.4559	46.2849	30.8914	ncbi_102184867	-	34766462	34793754	3utr	XM_018044784.1	mRNA	LOC102184867	cytochrome P450 2J2	Metabolism;Organismal Systems
NC_030810.1	37808244	37808419	MergePeak_301	165	943	761	0	0	0	543	94	216	52	27	12	24	37	50	20	101	19	202.486	1973.94	2027.14	0.0729257	0.162668	0.0331741	1797.34	80.4433	560.688	27.1716	23.9127	9.72626	11.5029	10.4947	30.3367	25.4559	32.6908	21.7384	ncbi_102187017	-	37805995	37997408	3utr,stop_codon	XM_018044971.1	mRNA	DOCK7	dedicator of cytokinesis 7	-
NC_030810.1	39570005	39570180	MergePeak_302	42	261	135	0	0	0	182	3	134	10	4	10	8	0	8	11	3	1	51.5418	546.34	359.611	0.0729257	0.162668	0.0331741	602.424	2.56734	347.834	5.22532	3.54263	8.10521	3.83429	0.028364	4.85387	14.0007	0.971012	1.14413	ncbi_102182092	+	39115242	39572757	3utr,cds,stop_codon	XM_018045108.1	mRNA	ROR1	receptor tyrosine kinase like orphan receptor 1	-
NC_030810.1	42980094	42980319	MergePeak_303	34211	53790	72818	4982	0	10305	37611	35125	39164	576	324	368	66	416	612	215	652	294	41983.2	112596	193971	3633.16	0.162668	3418.59	124493	30059.3	101661	300.978	286.953	298.272	31.6329	117.994	371.321	273.65	211.033	336.373	ncbi_102176006	-	42979045	42995109	3utr,stop_codon	XM_018045365.1	mRNA	SERBP1	SERPINE1 mRNA binding protein 1	-
NC_030810.1	42990835	42990885	MergePeak_304	1001	3142	3014	0	0	0	4706	1930	4018	356	348	405	205	141	841	293	344	322	1228.41	6577.02	8028.65	0.0729257	0.162668	0.0331741	15577	1651.65	10429.8	186.021	308.209	328.261	98.2537	39.9932	510.263	372.928	111.343	368.409	ncbi_102176006	-	42979045	42995109	cds	XM_018045365.1	mRNA	SERBP1	SERPINE1 mRNA binding protein 1	-
NC_030810.1	43638365	43638690	MergePeak_305	33	1076	128	0	40	0	701	612	719	2	36	1	0	47	2	9	37	6	40.4971	2252.35	340.964	0.0729257	65.0673	0.0331741	2320.32	523.737	1866.37	1.04506	31.8837	0.810521	0.0479286	13.3311	1.21347	11.4551	11.9758	6.86477	ncbi_102179622	-	43638066	43640533	3utr,stop_codon	XM_018045397.1	mRNA	DIRAS3	DIRAS family GTPase 3	-
NC_030810.1	50296510	50296635	MergePeak_306	80	208	866	0	0	0	506	59	165	12	12	20	0	3	6	19	7	5	98.1748	435.398	2306.84	0.0729257	0.162668	0.0331741	1674.87	50.491	428.304	6.27038	10.6279	16.2104	0.0479286	0.850919	3.6404	24.1831	2.2657	5.72064	ncbi_102170656	+	50290125	50298064	3utr,stop_codon	XM_005678260.3	mRNA	FPGT	fucose-1-phosphate guanylyltransferase	Metabolism
NC_030810.1	52825871	53076147	MergePeak_307	363	690	260	0	0	0	396	102	1524	14	12	11	2	18	2	11	31	42	445.468	1444.35	692.584	0.0729257	0.162668	0.0331741	1310.77	87.2895	3955.97	7.31544	10.6279	8.91573	0.958572	5.10551	1.21347	14.0007	10.0338	48.0534	ncbi_102190655	+	52444215	53079489	cds	XM_018045571.1	mRNA	ST6GALNAC3	ST6 N-acetylgalactosaminide alpha-2,6-sialyltransferase 3	Metabolism
NC_030810.1	54456974	54457024	MergePeak_308	50	223	392	0	0	1	246	596	295	54	36	9	1	33	9	17	79	20	61.3592	466.797	1044.2	0.0729257	0.162668	0.331741	814.265	510.045	765.755	28.2167	31.8837	7.29469	0.479286	9.36011	5.4606	21.6375	25.57	22.8826	ncbi_102176843	-	54456951	54490808	3utr	XM_005678207.3	mRNA	FUBP1	far upstream element binding protein 1	-
NC_030810.1	54461531	54461606	MergePeak_309	415	570	586	1	15	1	2	447	1	168	53	108	23	55	305	42	147	53	509.282	1193.16	1560.98	0.729257	24.4002	0.331741	6.62004	382.533	2.59578	87.7853	46.9398	87.5363	11.0236	15.6002	185.054	53.4573	47.5796	60.6388	ncbi_102176843	-	54461323	54490808	3utr,stop_codon	XM_005678210.3	mRNA	FUBP1	far upstream element binding protein 1	-
NC_030810.1	54461631	54461681	MergePeak_310	415	570	586	1	15	1	2	447	1	151	50	110	25	82	242	36	133	49	509.282	1193.16	1560.98	0.729257	24.4002	0.331741	6.62004	382.533	2.59578	78.9023	44.2829	89.1573	11.9822	23.2585	146.83	45.8205	43.0482	56.0622	ncbi_102176843	-	54461323	54490808	3utr,stop_codon	XM_005678210.3	mRNA	FUBP1	far upstream element binding protein 1	-
NC_030810.1	54531571	54531671	MergePeak_311	423	268	524	0	0	0	896	198	608	43	63	63	28	10	34	41	66	46	519.099	560.993	1395.82	0.0729257	0.162668	0.0331741	2965.78	169.444	1578.23	22.4689	55.7964	51.0628	13.42	2.8364	20.6289	52.1845	21.3623	52.6299	ncbi_102175354	+	54522669	54533277	3utr,cds,stop_codon	XM_005678199.3	mRNA	DNAJB4	DnaJ heat shock protein family (Hsp40) member B4	-
NC_030810.1	54531696	54531746	MergePeak_312	423	268	524	0	0	0	896	198	608	42	64	61	20	11	27	47	61	37	519.099	560.993	1395.82	0.0729257	0.162668	0.0331741	2965.78	169.444	1578.23	21.9463	56.6821	49.4418	9.58572	3.12004	16.3818	59.8212	19.7439	42.3327	ncbi_102175354	+	54522669	54533277	3utr,stop_codon	XM_005678199.3	mRNA	DNAJB4	DnaJ heat shock protein family (Hsp40) member B4	-
NC_030810.1	58768909	58769084	MergePeak_313	3	1329	2048	0	0	0	2272	653	2146	69	85	94	51	19	31	82	65	75	3.68155	2781.94	5455.43	0.0729257	0.162668	0.0331741	7520.36	558.824	5570.54	36.0547	75.2809	76.189	24.4436	5.38915	18.8087	104.369	21.0386	85.8096	ncbi_102169541	+	58458809	58770853	cds	XM_013962705.2	mRNA	ADGRL2	adhesion G protein-coupled receptor L2	-
NC_030810.1	61605645	61605670	MergePeak_314	909	750	569	1835	269	0	477	704	515	246	115	122	15	264	114	94	367	94	1115.51	1569.94	1515.69	1338.19	437.578	0.0331741	1578.88	602.469	1336.83	128.543	101.851	98.8836	7.18929	74.8809	69.1676	119.642	118.787	107.548	ncbi_102190754	+	61589006	61605875	3utr,stop_codon	XM_005678164.3	mRNA	RPF1	ribosome production factor 1 homolog	-
NC_030810.1	62040323	62040523	MergePeak_315	468	1479	1571	0	148	0	1083	557	878	69	67	69	0	17	56	67	40	21	574.323	3095.93	4184.81	0.0729257	240.749	0.0331741	3584.75	476.669	2279.09	36.0547	59.339	55.926	0.0479286	4.82188	33.9771	85.2771	12.9468	24.0267	ncbi_102186546	-	62039799	62103316	3utr,stop_codon	XM_018045686.1	mRNA	MCOLN2	mucolipin 2	-
NC_030810.1	62375547	62375647	MergePeak_316	280	343	399	0	0	0	663	215	441	125	69	105	48	75	153	87	165	64	343.612	717.988	1062.85	0.0729257	0.162668	0.0331741	2194.54	183.993	1144.74	65.3164	61.1103	85.1047	23.0057	21.273	92.8302	110.733	53.4057	73.2242	ncbi_102188458	-	62374473	62383874	cds,stop_codon	XM_005678157.3	mRNA	BCL10	B-cell CLL/lymphoma 10	Organismal Systems;Environmental Information Processing;Human Diseases
NC_030810.1	62716281	62716331	MergePeak_317	277	138	143	0	0	0	171	148	199	84	40	16	17	40	46	11	105	20	339.93	288.87	380.921	0.0729257	0.162668	0.0331741	566.013	126.655	516.56	43.8927	35.4263	12.9683	8.14786	11.3456	27.9097	14.0007	33.9854	22.8826	ncbi_102185702	+	62713847	62716757	3utr,stop_codon	XM_018045689.1	mRNA	CYR61	cysteine rich angiogenic inducer 61	-
NC_030810.1	63963336	63963486	MergePeak_318	496	736	822	679	0	0	459	596	637	269	167	176	82	169	160	203	368	146	608.684	1540.64	2189.63	495.165	0.162668	0.0331741	1519.3	510.045	1653.51	140.561	147.905	142.652	39.3015	47.9351	97.0774	258.377	119.111	167.043	ncbi_102185138	+	63924208	63968240	3utr,cds,stop_codon	XM_018045696.1	mRNA	SH3GLB1	SH3 domain containing GRB2 like endophilin B1	Cellular Processes
NC_030810.1	64526408	64526633	MergePeak_319	3746	8886	8822	24162	0	0	8999	6337	8693	618	511	431	1200	705	432	469	744	352	4597.03	18600.7	23499.9	17620.3	0.162668	0.0331741	29786.9	5423.07	22565.1	322.925	452.571	349.335	575.143	199.966	262.109	596.94	240.811	402.733	ncbi_102183562	+	64510005	64527086	3utr,stop_codon	XM_018045699.1	mRNA	LMO4	LIM domain only 4	-
NC_030810.1	67274126	67274176	MergePeak_320	841	476	912	2406	0	0	135	422	345	111	46	90	27	124	205	48	115	71	1032.06	996.391	2429.37	1754.59	0.162668	0.0331741	446.853	361.139	895.544	58.001	40.7402	72.9469	12.9407	35.1713	124.38	61.094	37.2221	81.2331	ncbi_102172858	+	67142804	67274420	3utr,stop_codon	XM_018045729.1	mRNA	LRRC8D	leucine rich repeat containing 8 family member D	-
NC_030810.1	67274201	67274276	MergePeak_321	747	333	636	0	0	0	135	421	305	116	56	88	29	139	208	45	136	76	916.707	697.055	1694.17	0.0729257	0.162668	0.0331741	446.853	360.283	791.713	60.6137	49.5968	71.3259	13.8993	39.4259	126.201	57.2757	44.0192	86.9537	ncbi_102172858	+	67142804	67274420	3utr,stop_codon	XM_018045729.1	mRNA	LRRC8D	leucine rich repeat containing 8 family member D	-
NC_030810.1	67274376	67274420	MergePeak_322	0	0	0	0	11447	16350	0	0	0	70	28	32	15	73	74	15	96	30	0.122718	0.209326	0.266378	0.0729257	18620.6	5423.97	0.331002	0.0855779	0.259578	36.5772	24.7984	25.9367	7.18929	20.7057	44.8983	19.0919	31.0724	34.3238	ncbi_102172858	+	67142804	67274420	3utr	XM_018045729.1	mRNA	LRRC8D	leucine rich repeat containing 8 family member D	-
NC_030810.1	67373655	67373705	MergePeak_323	83	80	80	0	0	0	125	88	92	8	11	14	2	0	8	14	13	2	101.856	167.461	213.103	0.0729257	0.162668	0.0331741	413.752	75.3086	238.812	4.18025	9.74223	11.3473	0.958572	0.028364	4.85387	17.8191	4.20772	2.28826	ncbi_102172589	+	67336936	67374625	cds,stop_codon	XM_018045731.1	mRNA	ZNF326	zinc finger protein 326	-
NC_030810.1	69668038	69668163	MergePeak_324	143	1	99	0	0	0	134	171	189	12	8	13	4	0	4	11	10	14	175.487	2.09326	263.715	0.0729257	0.162668	0.0331741	443.543	146.338	490.602	6.27038	7.08526	10.5368	1.91714	0.028364	2.42693	14.0007	3.23671	16.0178	ncbi_102191097	-	69664264	69888993	3utr,cds,stop_codon	XM_018045762.1	mRNA	EVI5	ecotropic viral integration site 5	-
NC_030810.1	71540945	71541120	MergePeak_325	271	392	3494	647	0	0	667	1042	816	95	116	192	62	156	138	73	237	69	332.567	820.557	9307.26	471.829	0.162668	0.0331741	2207.78	891.722	2118.16	49.6405	102.736	155.62	29.7157	44.2478	83.7292	92.9139	76.71	78.9448	ncbi_102178131	-	71540571	71551593	3utr	XM_018045791.1	mRNA	F3	coagulation factor III, tissue factor	Organismal Systems;Human Diseases
NC_030810.1	72263592	72263842	MergePeak_326	603	1323	1502	1008	13536	0	1208	1736	552	44	24	35	5	58	18	26	72	22	739.992	2769.38	4001	735.091	22018.8	0.0331741	3998.5	1485.63	1432.87	22.9914	21.2558	28.3682	2.39643	16.4511	10.9212	33.0926	23.3043	25.1708	ncbi_102182088	+	72255708	72266649	cds	XM_005678062.2	mRNA	RWDD3	RWD domain containing 3	-
NC_030810.1	76969303	76969478	MergePeak_327	210	932	317	0	0	0	778	665	562	154	84	81	68	55	28	86	131	71	257.709	1950.92	844.42	0.0729257	0.162668	0.0331741	2575.2	569.093	1458.83	80.4699	74.3952	65.6522	32.5915	15.6002	16.9885	109.46	42.4009	81.2331	ncbi_102179339	+	76916229	76974832	cds	XM_005678055.2	mRNA	PALMD	palmdelphin	-
NC_030810.1	77324563	77324738	MergePeak_328	336	2041	3049	0	0	0	3370	478	1753	141	131	171	52	39	131	138	104	114	412.334	4272.34	8121.88	0.0729257	0.162668	0.0331741	11154.8	409.063	4550.4	73.677	116.021	138.599	24.9229	11.0619	79.4821	175.645	33.6618	130.431	ncbi_102178130	+	77278729	77325671	3utr,stop_codon	XM_018045816.1	mRNA	MFSD14A	major facilitator superfamily domain containing 14A	-
NC_030810.1	78186646	78186721	MergePeak_329	255	402	378	0	0	0	212	90	213	34	29	35	12	5	35	30	41	25	312.932	841.49	1006.91	0.0729257	0.162668	0.0331741	701.724	77.0201	552.901	17.7661	25.6841	28.3682	5.75143	1.4182	21.2357	38.1838	13.2705	28.6032	ncbi_102174352	+	78094049	78192851	3utr	XM_005678037.3	mRNA	SLC30A7	solute carrier family 30 member 7	-
NC_030810.1	78186771	78186821	MergePeak_330	184	295	113	0	0	0	39	2	106	17	20	24	10	5	28	16	33	15	225.802	617.511	301.008	0.0729257	0.162668	0.0331741	129.091	1.71156	275.153	8.88304	17.7131	19.4525	4.79286	1.4182	16.9885	20.3647	10.6811	17.1619	ncbi_102174352	+	78094049	78192851	3utr	XM_005678037.3	mRNA	SLC30A7	solute carrier family 30 member 7	-
NC_030810.1	85880384	85880534	MergePeak_331	398	1578	954	0	0	0	514	417	804	171	108	125	21	77	83	105	142	144	488.42	3303.16	2541.25	0.0729257	0.162668	0.0331741	1701.35	356.86	2087.01	89.3529	95.651	101.315	10.065	21.8403	50.3589	133.643	45.9613	164.754	ncbi_102187281	+	85873054	85881623	3utr,cds,stop_codon	XM_013962575.2	mRNA	PRPF38B	pre-mRNA processing factor 38B	Genetic Information Processing
NC_030810.1	86337131	86337181	MergePeak_332	104	1117	827	0	0	0	1379	106	295	30	31	28	0	13	16	49	22	34	127.627	2338.17	2202.95	0.0729257	0.162668	0.0331741	4564.52	90.7126	765.755	15.6759	27.4554	22.6946	0.0479286	3.68732	9.70774	62.3668	7.12076	38.9003	ncbi_102171293	+	86257506	86337826	3utr	XM_005677961.3	mRNA	KIAA1324	KIAA1324 ortholog	-
NC_030810.1	86346100	86346175	MergePeak_333	68	279	563	547	0	0	455	93	304	12	12	33	3	0	6	4	5	16	83.4486	584.019	1499.71	398.903	0.162668	0.0331741	1506.06	79.5875	789.117	6.27038	10.6279	26.7472	1.43786	0.028364	3.6404	5.09117	1.61835	18.306	ncbi_102171023	+	86346051	86366525	5utr,cds,start_codon	XM_005677960.3	mRNA	SARS	seryl-tRNA synthetase	Genetic Information Processing
NC_030810.1	86366426	86366525	MergePeak_334	8690	4505	4656	1734	119	47775	1634	7538	4611	1132	604	898	806	2269	1069	447	1248	490	10664.2	9430.13	12402.6	1264.53	193.575	15848.9	5408.57	6450.87	11969.1	591.506	534.937	727.848	386.305	643.579	648.598	568.938	403.941	560.622	ncbi_102171023	+	86346051	86366525	3utr,stop_codon	XM_005677960.3	mRNA	SARS	seryl-tRNA synthetase	Genetic Information Processing
NC_030810.1	86503042	86503142	MergePeak_335	2119	1410	1442	5318	0	19032	446	2277	86	655	241	410	512	758	964	215	853	228	2600.4	2951.49	3841.18	3878.19	0.162668	6313.7	1476.27	1948.61	223.237	342.258	213.443	332.314	245.395	214.999	584.891	273.65	276.091	260.861	ncbi_102186449	-	86502993	86523826	3utr,stop_codon	XM_018045858.1	mRNA	PSMA5	proteasome subunit alpha 5	Genetic Information Processing
NC_030810.1	86679849	86679924	MergePeak_336	243	719	850	1979	0	0	404	717	662	150	108	152	46	78	185	118	150	80	298.206	1505.05	2264.22	1443.2	0.162668	0.0331741	1337.25	613.594	1718.41	78.3797	95.651	123.199	22.0472	22.1239	112.246	150.19	48.5506	91.5302	ncbi_108635583	+	86636235	86682787	3utr	XM_018045872.1	mRNA	GNAI3	G protein subunit alpha i3	Environmental Information Processing;Organismal Systems;Cellular Processes;Human Diseases
NC_030810.1	86716333	86716383	MergePeak_337	219	28	55	754	66	0	49	576	1	115	43	64	58	270	91	38	270	42	268.753	58.6112	146.508	549.86	107.361	0.0331741	162.191	492.929	2.59578	60.0911	38.0833	51.8734	27.7986	76.5827	55.2128	48.3661	87.3911	48.0534	ncbi_102190922	+	86705161	86716580	3utr	XM_018045870.1	mRNA	AMPD2	adenosine monophosphate deaminase 2	Metabolism
NC_030810.1	88362892	88363067	MergePeak_338	435	673	552	0	0	0	508	29	548	119	69	111	7	41	346	71	75	68	533.825	1408.76	1470.41	0.0729257	0.162668	0.0331741	1681.49	24.8176	1422.49	62.1813	61.1103	89.9679	3.355	11.6292	209.93	90.3683	24.2753	77.8007	ncbi_102181458	-	88362568	88383330	3utr,cds,stop_codon	XM_018045905.1	mRNA	DENND2D	DENN domain containing 2D	-
NC_030810.1	88793891	88794141	MergePeak_339	9194	1747	6004	2553	165	22161	1811	9145	3698	142	12	77	44	41	43	35	199	23	11282.7	3656.92	15993.4	1861.79	268.403	7351.72	5994.45	7826.1	9599.19	74.1995	10.6279	62.4101	21.0886	11.6292	26.0895	44.5477	64.4105	26.3149	ncbi_102177769	-	88793892	88797498	3utr	XM_013962542.2	mRNA	ADORA3	adenosine A3 receptor	-
NC_030810.1	88794616	88794791	MergePeak_340	526	1046	1563	0	0	0	740	764	779	76	15	65	111	43	50	28	58	23	645.499	2189.55	4163.5	0.0729257	0.162668	0.0331741	2449.41	653.815	2022.11	39.7124	13.2849	52.6839	53.2008	12.1965	30.3367	35.6382	18.7729	26.3149	ncbi_102177769	-	88793892	88797498	cds	XM_013962542.2	mRNA	ADORA3	adenosine A3 receptor	-
NC_030810.1	88797253	88797303	MergePeak_341	66	52	319	0	0	0	129	213	266	15	9	40	16	0	18	10	15	11	80.9942	108.849	849.747	0.0729257	0.162668	0.0331741	426.993	182.281	690.477	7.83797	7.97091	32.4209	7.66858	0.028364	10.9212	12.7279	4.85506	12.5854	ncbi_102177769	-	88777852	88797578	5utr,start_codon	XM_013962543.2	mRNA	ADORA3	adenosine A3 receptor	-
NC_030810.1	89027108	89027183	MergePeak_342	32	0	69	180	0	1356	72	323	188	4	3	1	2	28	1	3	4	2	39.2699	0.209326	183.801	131.266	0.162668	449.841	238.321	276.417	488.006	2.09013	2.65697	0.810521	0.958572	7.94191	0.606734	3.81838	1.29468	2.28826	ncbi_102176483	-	89027034	89039578	3utr	XM_005677889.3	mRNA	FAM212B	family with sequence similarity 212 member B	-
NC_030810.1	89027808	89027908	MergePeak_343	84	65	119	130	0	0	102	203	491	2	15	6	40	36	24	21	46	29	103.084	136.062	316.99	94.8034	0.162668	0.0331741	337.622	173.723	1274.53	1.04506	13.2849	4.86313	19.1714	10.211	14.5616	26.7286	14.8889	33.1797	ncbi_102176483	-	89027034	89039578	cds	XM_005677889.3	mRNA	FAM212B	family with sequence similarity 212 member B	-
NC_030810.1	90864521	90864621	MergePeak_344	165	261	0	2631	0	5322	15	0	45	51	32	20	7	64	26	20	83	22	202.486	546.34	0.266378	1918.67	0.162668	1765.53	49.6503	0.0855779	116.81	26.6491	28.341	16.2104	3.355	18.1529	15.7751	25.4559	26.8647	25.1708	ncbi_102171207	-	90860394	90932291	-	XR_001917853.1	mRNA	PHTF1	putative homeodomain transcription factor 1	-
NC_030810.1	90864521	90864621	MergePeak_344	165	261	0	2631	0	5322	15	0	45	51	32	20	7	64	26	20	83	22	202.486	546.34	0.266378	1918.67	0.162668	1765.53	49.6503	0.0855779	116.81	26.6491	28.341	16.2104	3.355	18.1529	15.7751	25.4559	26.8647	25.1708	ncbi_102181179	+	90626594	90864709	3utr	XM_018045931.1	mRNA	MAGI3	membrane associated guanylate kinase, WW and PDZ domain containing 3	Environmental Information Processing
NC_030810.1	91104117	91104292	MergePeak_345	346	227	492	0	0	0	332	428	234	66	43	47	32	86	65	20	78	37	424.606	475.17	1310.58	0.0729257	0.162668	0.0331741	1098.93	366.274	607.412	34.4871	38.0833	38.0945	15.3372	24.393	39.4377	25.4559	25.2463	42.3327	ncbi_102168679	-	91103643	91113873	3utr,cds,stop_codon	XM_018045935.1	mRNA	AP4B1	adaptor related protein complex 4 beta 1 subunit	Cellular Processes
NC_030810.1	91120268	91120343	MergePeak_346	40	162	380	0	0	0	103	2	86	8	11	15	7	6	46	11	4	7	49.0874	339.108	1012.24	0.0729257	0.162668	0.0331741	340.932	1.71156	223.237	4.18025	9.74223	12.1578	3.355	1.70184	27.9097	14.0007	1.29468	8.00889	ncbi_102168405	+	91114071	91122343	3utr,cds,stop_codon	XM_005677854.3	mRNA	DCLRE1B	DNA cross-link repair 1B	-
NC_030810.1	91198752	91198802	MergePeak_347	1	0	45	420	0	8267	80	305	0	109	65	55	14	84	117	50	127	69	1.22718	0.209326	119.87	306.288	0.162668	2742.51	264.802	261.013	0.259578	56.9559	57.5677	44.5787	6.71001	23.8257	70.9878	63.6396	41.1062	78.9448	ncbi_102191388	+	91142967	91199107	3utr	XM_018045936.1	mRNA	HIPK1	homeodomain interacting protein kinase 1	Cellular Processes
NC_030810.1	91202076	91202559	MergePeak_348	2389	4332	8124	5121	73	0	15209	2827	5505	177	115	232	680	197	236	356	393	155	2931.74	9067.99	21640.6	3734.52	118.748	0.0331741	50342.1	2419.29	14289.8	92.4881	101.851	188.041	325.915	55.877	143.189	453.114	127.203	177.34	ncbi_102191096	+	91200646	91203714	cds	XM_005677850.3	mRNA	OLFML3	olfactomedin like 3	-
NC_030810.1	91203659	91203709	MergePeak_349	3591	1872	1296	2088	4736	0	1091	7215	1451	331	138	112	448	1950	107	232	1451	124	4406.82	3918.58	3452.27	1522.69	7703.97	0.0331741	3611.23	6174.45	3766.48	172.958	122.221	90.7784	214.72	553.097	64.9205	295.288	469.646	141.872	ncbi_102191096	+	91200646	91203714	3utr	XM_005677850.3	mRNA	OLFML3	olfactomedin like 3	-
NC_030810.1	93759418	93759618	MergePeak_350	398	1128	701	1626	47	0	692	1466	1109	51	50	37	85	82	34	43	139	40	488.42	2361.2	1867.31	1185.77	76.4541	0.0331741	2290.53	1254.57	2878.72	26.6491	44.2829	29.9893	40.7393	23.2585	20.6289	54.7301	44.9902	45.7651	ncbi_102182464	-	93758719	93828819	3utr	XM_018045958.1	mRNA	CD58	CD58 molecule	Environmental Information Processing;Human Diseases
NC_030810.1	93779356	93779531	MergePeak_351	657	829	1055	1619	29	0	1506	1108	725	250	176	164	357	338	148	174	403	126	806.26	1735.31	2810.29	1180.67	47.1738	0.0331741	4984.89	948.204	1881.94	130.633	155.876	132.925	171.105	95.8702	89.7966	221.466	130.439	144.16	ncbi_102182464	-	93779050	93803972	3utr	XM_018045960.1	mRNA	CD58	CD58 molecule	Environmental Information Processing;Human Diseases
NC_030810.1	94264675	94264800	MergePeak_352	64	236	178	474	0	0	995	189	3	13	24	12	62	3	59	48	9	12	78.5398	494.009	474.154	345.668	0.162668	0.0331741	3293.47	161.742	7.78734	6.79291	21.2558	9.72626	29.7157	0.850919	35.7973	61.094	2.91304	13.7295	ncbi_102178965	+	94206115	94290612	cds	XM_018045969.1	mRNA	PTGFRN	prostaglandin F2 receptor inhibitor	-
NC_030810.1	95305615	95305815	MergePeak_353	701	1376	1672	0	0	0	656	871	617	100	42	93	29	80	154	33	132	44	860.257	2880.32	4453.85	0.0729257	0.162668	0.0331741	2171.37	745.384	1601.6	52.2532	37.1976	75.3785	13.8993	22.6912	93.437	42.0022	42.7245	50.3416	ncbi_102177675	+	95267080	95306245	3utr,cds,stop_codon	XM_005677798.3	mRNA	WDR3	WD repeat domain 3	Genetic Information Processing
NC_030810.1	96300759	96300909	MergePeak_354	43	82	64	0	0	0	130	1	404	19	8	9	91	45	26	11	69	17	52.7689	171.647	170.482	0.0729257	0.162668	0.0331741	430.303	0.855779	1048.69	9.9281	7.08526	7.29469	43.615	12.7638	15.7751	14.0007	22.3333	19.4502	ncbi_102176751	-	96299835	96424290	3utr	XM_005677795.3	mRNA	TBX15	T-box 15	-
NC_030810.1	96300984	96301134	MergePeak_355	0	291	83	323	0	0	151	122	218	17	9	12	120	5	22	9	43	7	0.122718	609.138	221.094	235.55	0.162668	0.0331741	499.813	104.405	565.88	8.88304	7.97091	9.72626	57.5143	1.4182	13.3481	11.4551	13.9178	8.00889	ncbi_102176751	-	96299835	96424290	3utr	XM_005677795.3	mRNA	TBX15	T-box 15	-
NC_030810.1	96461263	96461413	MergePeak_356	189	153	367	0	0	0	116	132	844	52	46	40	39	85	98	37	99	43	231.938	320.268	977.609	0.0729257	0.162668	0.0331741	383.962	112.963	2190.84	27.1716	40.7402	32.4209	18.6922	24.1094	59.4599	47.0933	32.0434	49.1975	ncbi_102175915	-	96459452	96556137	3utr,cds,stop_codon	XM_005677791.3	mRNA	WARS2	tryptophanyl tRNA synthetase 2, mitochondrial	Genetic Information Processing
NC_030810.1	97172121	97172196	MergePeak_357	548	1	331	674	146	6657	14	364	29	224	142	113	75	189	198	114	446	88	672.497	2.09326	881.713	491.519	237.496	2208.4	46.3403	311.504	75.2776	117.047	125.763	91.5889	35.9465	53.6079	120.133	145.098	144.357	100.683	ncbi_102177020	-	97171972	97351176	3utr	XM_018045986.1	mRNA	NOTCH2	notch 2	Environmental Information Processing;Organismal Systems;Human Diseases
NC_030810.1	97974870	97974920	MergePeak_358	733	336	299	0	0	0	228	275	202	56	29	15	2	100	16	16	109	28	899.526	703.335	796.472	0.0729257	0.162668	0.0331741	754.684	235.339	524.347	29.2618	25.6841	12.1578	0.958572	28.364	9.70774	20.3647	35.2801	32.0356	ncbi_102169928	-	97974871	97991084	3utr	XM_013962471.2	mRNA	PRKAB2	protein kinase AMP-activated non-catalytic subunit beta 2	Cellular Processes;Organismal Systems;Environmental Information Processing;Human Diseases
NC_030810.1	99026384	99026639	MergePeak_359	341	239	361	0	0	0	293	487	518	119	106	84	175	193	172	85	161	64	418.47	500.289	961.626	0.0729257	0.162668	0.0331741	969.836	416.765	1344.61	62.1813	93.8797	68.0838	83.8751	54.7425	104.358	108.187	52.111	73.2242	ncbi_102168506	+	99021106	99026901	3utr,stop_codon	XM_018046012.1	mRNA	NUDT17	nudix hydrolase 17	-
NC_030810.1	99026384	99026639	MergePeak_359	341	239	361	0	0	0	293	487	518	119	106	84	175	193	172	85	161	64	418.47	500.289	961.626	0.0729257	0.162668	0.0331741	969.836	416.765	1344.61	62.1813	93.8797	68.0838	83.8751	54.7425	104.358	108.187	52.111	73.2242	ncbi_102185884	-	99024135	99034310	cds	XM_018046011.1	mRNA	PIAS3	protein inhibitor of activated STAT 3	Environmental Information Processing;Genetic Information Processing
NC_030810.1	99089554	99089604	MergePeak_360	77	83	30	0	0	0	132	144	272	13	3	4	0	0	6	2	10	4	94.4932	173.74	79.9135	0.0729257	0.162668	0.0331741	436.923	123.232	706.052	6.79291	2.65697	3.24209	0.0479286	0.028364	3.6404	2.54559	3.23671	4.57651	ncbi_102184487	-	99087214	99089614	5utr,cds,start_codon	XM_013962463.2	mRNA	RBM8A	RNA binding motif protein 8A	Genetic Information Processing
NC_030810.1	99453987	99454012	MergePeak_361	99	18	1	793	4671	0	8	35	0	147	117	126	206	443	204	78	281	90	121.491	37.6786	2.66378	578.301	7598.24	0.0331741	26.4802	29.9523	0.259578	76.8121	103.622	102.126	98.7329	125.652	123.774	99.2778	90.9515	102.971	ncbi_106501928	+	99453104	99454436	cds,stop_codon	XM_018046023.1	mRNA	BOLA1	bolA family member 1	-
NC_030810.1	99454162	99454237	MergePeak_362	604	450	956	0	29	0	741	766	152	214	135	122	257	463	236	100	343	91	741.22	941.966	2546.58	0.0729257	47.1738	0.0331741	2452.72	655.527	394.558	111.822	119.564	98.8836	123.177	131.325	143.189	127.279	111.019	104.116	ncbi_106501928	+	99453104	99454436	3utr,stop_codon	XM_018046023.1	mRNA	BOLA1	bolA family member 1	-
NC_030810.1	99692370	99692545	MergePeak_363	3412	1564	1812	3760	53	8506	732	3816	1440	495	168	214	309	797	529	81	844	126	4187.15	3273.86	4826.78	2742.01	86.2142	2821.79	2422.93	3265.65	3737.92	258.653	148.79	173.452	148.099	226.061	320.962	103.096	273.178	144.16	ncbi_102180276	+	99683866	99692804	cds,stop_codon	XM_018046028.1	mRNA	PLEKHO1	pleckstrin homology domain containing O1	-
NC_030810.1	99806717	99806767	MergePeak_364	1306	155	213	0	7938	9061	122	1149	113	885	212	340	250	845	567	144	912	177	1602.7	324.455	567.386	0.0729257	12912.6	3005.91	403.822	983.291	293.323	462.44	187.759	275.577	119.822	239.676	344.018	183.282	295.188	202.511	ncbi_102189923	+	99799793	99807494	cds,stop_codon	XM_005677681.3	mRNA	C3H1orf54	chromosome 3 C1orf54 homolog	-
NC_030810.1	100026833	100027008	MergePeak_365	406	726	626	1486	0	0	900	2506	251	170	91	88	211	124	115	135	402	67	498.237	1519.71	1667.53	1083.68	0.162668	0.0331741	2979.02	2144.58	651.541	88.8304	80.5948	71.3259	101.129	35.1713	69.7744	171.827	130.116	76.6565	ncbi_102186074	+	100016628	100027439	3utr,stop_codon	XM_013962434.2	mRNA	ADAMTSL4	ADAMTS like 4	-
NC_030810.1	100064177	100064277	MergePeak_366	973	370	420	725	0	908	111	1361	74	69	40	56	13	34	24	26	194	28	1194.05	774.506	1118.79	528.711	0.162668	301.221	367.412	1164.72	192.088	36.0547	35.4263	45.3892	6.23072	9.64375	14.5616	33.0926	62.7921	32.0356	ncbi_102185326	-	100064153	100071003	3utr	XM_005677662.3	mRNA	ENSA	endosulfine alpha	-
NC_030810.1	100064302	100064577	MergePeak_367	1926	978	1126	725	0	0	411	2204	887	118	87	104	21	66	442	50	330	50	2363.56	2047.21	2999.42	528.711	0.162668	0.0331741	1360.42	1886.14	2302.46	61.6587	77.0522	84.2942	10.065	18.7202	268.176	63.6396	106.811	57.2064	ncbi_102185326	-	100064153	100071003	3utr	XM_005677662.3	mRNA	ENSA	endosulfine alpha	-
NC_030810.1	100162657	100162732	MergePeak_368	463	1	102	3913	16216	0	58	1207	0	767	133	547	41	252	326	79	728	123	568.187	2.09326	271.706	2853.58	26378.3	0.0331741	191.981	1032.93	0.259578	400.782	117.792	443.355	19.6507	71.4772	197.795	100.551	235.632	140.728	ncbi_102183747	-	100162383	100186668	3utr	XM_005677657.3	mRNA	CTSS	cathepsin S	Organismal Systems;Cellular Processes;Human Diseases
NC_030810.1	100363012	100363037	MergePeak_369	264	463	417	1367	1497	6256	142	813	262	487	428	507	448	772	516	346	914	330	323.977	969.179	1110.8	996.894	2435.14	2075.37	470.023	695.749	680.094	254.473	379.061	410.934	214.72	218.97	313.074	440.386	295.835	377.562	ncbi_102182556	-	100362738	100368142	3utr	XM_018046053.1	mRNA	CERS2	ceramide synthase 2	Metabolism;Environmental Information Processing
NC_030810.1	100444208	100444383	MergePeak_370	1208	1056	1129	1095	0	0	1135	1632	1570	277	161	99	170	330	262	95	456	108	1482.44	2210.48	3007.41	798.536	0.162668	0.0331741	3756.87	1396.63	4075.37	144.741	142.591	80.2416	81.4786	93.6011	158.964	120.915	147.594	123.566	ncbi_102177767	+	100443909	100466848	5utr	XM_005677630.3	mRNA	GABPB2	GA binding protein transcription factor beta subunit 2	-
NC_030810.1	100444433	100444583	MergePeak_371	452	902	1603	1190	0	0	2134	1104	1721	244	138	91	161	262	205	112	327	103	554.688	1888.12	4270.05	867.816	0.162668	0.0331741	7063.58	944.78	4467.34	127.498	122.221	73.7574	77.1651	74.3136	124.38	142.553	105.84	117.845	ncbi_102177767	+	100443909	100466848	5utr	XM_005677630.3	mRNA	GABPB2	GA binding protein transcription factor beta subunit 2	-
NC_030810.1	100477836	100477986	MergePeak_372	211	432	104	0	61	0	70	557	288	11	6	6	13	65	3	3	51	1	258.936	904.288	277.034	0.0729257	99.2277	0.0331741	231.701	476.669	747.584	5.74785	5.31394	4.86313	6.23072	18.4366	1.8202	3.81838	16.5072	1.14413	ncbi_102179156	-	100477212	100487528	3utr,stop_codon	XM_018046064.1	mRNA	SEMA6C	semaphorin 6C	Organismal Systems
NC_030810.1	100503485	100503685	MergePeak_373	9849	3842	7060	918	153	0	2008	9375	6659	390	61	212	126	361	371	60	478	70	12086.5	8042.3	18806.3	669.458	248.882	0.0331741	6646.52	8022.93	17285.3	203.787	54.0251	171.831	60.3901	102.394	225.098	76.3676	154.715	80.0889	ncbi_102178873	+	100501079	100503933	3utr,stop_codon	XM_013962421.2	mRNA	TNFAIP8L2	TNF alpha induced protein 8 like 2	-
NC_030810.1	100503810	100503835	MergePeak_374	291	41	223	151	0	3004	75	357	63	254	35	120	59	305	228	49	363	39	357.111	85.8236	594.024	110.118	0.162668	996.551	248.251	305.513	163.534	132.723	30.998	97.2626	28.2779	86.5101	138.335	62.3668	117.493	44.621	ncbi_102178873	+	100501079	100503933	3utr	XM_013962421.2	mRNA	TNFAIP8L2	TNF alpha induced protein 8 like 2	-
NC_030810.1	100512145	100512295	MergePeak_375	58	105	188	0	56	0	58	301	76	9	5	11	0	8	1	10	11	5	71.1767	219.792	500.792	0.0729257	91.0942	0.0331741	191.981	257.59	197.279	4.70278	4.42829	8.91573	0.0479286	2.26912	0.606734	12.7279	3.56038	5.72064	ncbi_102176482	+	100512021	100514718	5utr,cds,start_codon	XM_005677624.3	mRNA	SCNM1	sodium channel modifier 1	-
NC_030810.1	100599104	100599179	MergePeak_376	5414	1977	2165	6498	23783	2378	1271	5267	1928	1027	452	568	1103	2877	1464	347	1742	372	6643.98	4138.37	5767.09	4738.71	38687.4	788.881	4207.03	4507.39	5004.66	536.64	400.317	460.376	528.653	816.031	888.258	441.659	563.835	425.615	ncbi_102173623	+	100590778	100599379	cds,stop_codon	XM_005677612.3	mRNA	PSMD4	proteasome 26S subunit, non-ATPase 4	Human Diseases;Genetic Information Processing
NC_030810.1	100782728	100782753	MergePeak_377	1	0	0	2569	0	8519	74	0	0	638	278	440	652	1190	695	218	1108	306	1.22718	0.209326	0.266378	1873.46	0.162668	2826.1	244.941	0.0855779	0.259578	333.375	246.213	356.629	312.495	337.531	421.68	277.469	358.627	350.103	ncbi_102178323	+	100780452	100782778	3utr,stop_codon	XM_005677722.3	mRNA	PSMB4	proteasome subunit beta 4	Genetic Information Processing
NC_030810.1	101187261	101187411	MergePeak_378	420	1448	1519	0	0	0	1190	879	1368	118	180	85	2	345	21	130	198	109	515.418	3031.04	4046.29	0.0729257	0.162668	0.0331741	3938.92	752.23	3551.03	61.6587	159.418	68.8943	0.958572	97.8557	12.7414	165.463	64.0868	124.71	ncbi_100860876	-	101186387	101211745	3utr	XM_018046094.1	mRNA	RORC	RAR related orphan receptor C	Human Diseases;Organismal Systems
NC_030810.1	101220504	101220704	MergePeak_379	190	231	150	0	0	0	182	245	481	2	1	5	0	4	2	0	6	0	233.165	483.543	399.568	0.0729257	0.162668	0.0331741	602.424	209.666	1248.57	1.04506	0.885657	4.05261	0.0479286	1.13456	1.21347	0.127279	1.94202	0.114413	ncbi_108635652	-	101220405	101222449	cds,stop_codon	XM_018046581.1	mRNA	C2CD4D	C2 calcium dependent domain containing 4D	-
NC_030810.1	101827169	101830456	MergePeak_380	129	181	179	3375	0	0	459	438	93	91	45	54	17	11	23	32	175	29	158.307	378.88	476.817	2461.24	0.162668	0.0331741	1519.3	374.831	241.407	47.5504	39.8546	43.7681	8.14786	3.12004	13.9549	40.7294	56.6424	33.1797	ncbi_102189643	-	101825755	101830579	cds,start_codon	XM_005677583.3	mRNA	S100A11	S100 calcium binding protein A11	-
NC_030810.1	103094292	103094367	MergePeak_381	852	4	826	5904	6702	0	27	3	0	858	10	341	151	165	7	7	170	23	1045.56	8.37303	2200.29	4305.53	10902	0.0331741	89.3705	2.56734	0.259578	448.332	8.85657	276.388	72.3722	46.8006	4.24713	8.90955	55.024	26.3149	ncbi_102168876	-	103093868	103095109	5utr,cds,start_codon	XM_005677513.3	mRNA	S100A8	S100 calcium binding protein A8	Organismal Systems
NC_030810.1	103411820	103411995	MergePeak_382	2882	4729	6948	3927	0	0	4880	2933	4021	400	282	337	179	229	616	229	519	279	3536.75	9899.02	18508	2863.79	0.162668	0.0331741	16152.9	2510	10437.6	209.013	249.755	273.146	85.7922	64.9535	373.748	291.469	167.985	319.212	ncbi_102187280	+	103403168	103412805	3utr,stop_codon	XM_005677491.3	mRNA	CHTOP	chromatin target of PRMT1	-
NC_030810.1	103527883	103527933	MergePeak_383	265	307	147	0	2452	1692	29	601	252	92	66	69	91	275	150	32	145	61	325.204	642.63	391.576	0.0729257	3988.63	561.306	95.9906	514.323	654.136	48.0729	58.4534	55.926	43.615	78.0009	91.01	40.7294	46.9323	69.7918	ncbi_102186171	+	103488703	103528260	3utr	XM_005677486.3	mRNA	INTS3	integrator complex subunit 3	-
NC_030810.1	103685753	103685903	MergePeak_384	3620	4792	4067	476	4984	3632	4403	3933	4838	604	563	506	322	711	446	405	675	523	4442.41	10030.9	10833.6	347.126	8107.39	1204.88	14574	3365.78	12558.4	315.609	498.625	410.124	154.33	201.668	270.603	515.481	218.478	598.379	ncbi_102180641	-	103685754	103688387	3utr,stop_codon	XM_013977098.2	mRNA	JTB	jumping translocation breakpoint	-
NC_030810.1	103692045	103692220	MergePeak_385	1495	2248	693	311	72	0	1086	1973	879	224	185	180	75	228	91	129	571	127	1834.64	4705.64	1846	226.799	117.121	0.0331741	3594.68	1688.45	2281.69	117.047	163.847	145.894	35.9465	64.6699	55.2128	164.19	184.816	145.304	ncbi_102182649	-	103691871	103695957	3utr,stop_codon	XM_005677469.3	mRNA	RAB13	RAB13, member RAS oncogene family	Cellular Processes
NC_030810.1	104111441	104111513	MergePeak_386	380	762	641	2215	94	0	658	480	565	635	473	584	447	569	652	456	755	528	466.33	1595.06	1707.49	1615.3	152.908	0.0331741	2177.99	410.774	1466.62	331.808	418.916	473.344	214.241	161.391	395.59	580.393	244.371	604.099	ncbi_102173985	-	104109835	104119538	3utr,stop_codon	XM_005677433.3	mRNA	UBE2Q1	ubiquitin conjugating enzyme E2 Q1	Genetic Information Processing
NC_030810.1	104111441	104111513	MergePeak_386	380	762	641	2215	94	0	658	480	565	635	473	584	447	569	652	456	755	528	466.33	1595.06	1707.49	1615.3	152.908	0.0331741	2177.99	410.774	1466.62	331.808	418.916	473.344	214.241	161.391	395.59	580.393	244.371	604.099	ncbi_102174259	+	104057279	104111513	3utr	XM_005677434.3	mRNA	TDRD10	tudor domain containing 10	-
NC_030810.1	104493977	104494102	MergePeak_387	1093	1567	1103	1807	2300	75	769	1216	912	620	434	351	554	1361	537	346	1117	319	1341.31	3280.14	2938.15	1317.77	3741.37	24.8806	2545.41	1040.63	2367.35	323.97	384.375	284.493	265.525	386.034	325.816	440.386	361.54	364.977	ncbi_102171829	-	104493678	104505157	3utr	XM_005677423.2	mRNA	PBXIP1	PBX homeobox interacting protein 1	-
NC_030810.1	104494302	104494427	MergePeak_388	188	566	473	0	173	0	105	967	512	24	41	20	42	8	104	31	62	17	230.711	1184.78	1259.97	0.0729257	281.416	0.0331741	347.552	827.539	1329.04	12.5408	36.3119	16.2104	20.13	2.26912	63.1003	39.4566	20.0676	19.4502	ncbi_102171829	-	104493678	104505157	3utr	XM_005677423.2	mRNA	PBXIP1	PBX homeobox interacting protein 1	-
NC_030810.1	104525051	104525226	MergePeak_389	1725	2489	3113	3578	37	0	2421	2561	1412	651	462	534	597	960	757	359	676	379	2116.89	5210.12	8292.36	2609.28	60.1873	0.0331741	8013.56	2191.65	3665.24	340.168	409.174	432.818	286.134	272.294	459.297	456.933	218.801	433.624	ncbi_102170650	+	104521516	104525441	3utr,stop_codon	XM_005677418.2	mRNA	CKS1B	CDC28 protein kinase regulatory subunit 1B	Human Diseases
NC_030810.1	104597353	104597428	MergePeak_390	271	69	18	0	7371	2354	18	684	81	103	70	29	239	608	63	62	309	28	332.567	144.435	47.9481	0.0729257	11990.3	780.919	59.5804	585.353	210.258	53.8208	61.996	23.5051	114.549	172.453	38.2242	78.9131	100.014	32.0356	ncbi_102178408	+	104587272	104597441	3utr,stop_codon	XM_018046218.1	mRNA	ADAM15	ADAM metallopeptidase domain 15	-
NC_030810.1	104666629	104666678	MergePeak_391	502	1	197	3712	0	16884	250	118	9	98	50	53	60	344	77	89	338	51	616.047	2.09326	524.766	2707	0.162668	5601.12	827.505	100.982	23.362	51.2081	44.2829	42.9576	28.7572	97.5721	46.7185	113.279	109.401	58.3505	ncbi_102168502	+	104659685	104666678	3utr	XM_018046228.1	mRNA	EFNA1	ephrin A1	Human Diseases;Organismal Systems;Environmental Information Processing
NC_030810.1	104670530	104670555	MergePeak_392	174	282	45	3809	0	6415	104	354	43	613	434	495	957	1281	632	316	956	311	213.53	590.299	119.87	2777.74	0.162668	2128.12	344.242	302.946	111.619	320.312	384.375	401.208	458.677	363.342	383.456	402.202	309.429	355.824	ncbi_102191194	-	104670431	104671057	cds,stop_codon	XM_005677407.2	mRNA	DPM3	dolichyl-phosphate mannosyltransferase subunit 3	Metabolism
NC_030810.1	104685833	104685958	MergePeak_393	6901	7527	1987	2788	22671	29048	2124	15285	4510	695	686	676	1478	1825	623	559	1193	595	8468.8	15756	5292.94	2033.17	36878.5	9636.42	7030.48	13080.6	11707	363.159	607.561	547.912	708.385	517.642	377.995	711.491	386.139	680.756	ncbi_102177578	-	104685834	104688459	3utr,cds,stop_codon	XM_018046232.1	mRNA	KRTCAP2	keratinocyte associated protein 2	-
NC_030810.1	104972197	104972372	MergePeak_394	197	90	163	0	0	0	273	1	0	2	3	6	1	0	32	18	0	6	241.755	188.393	434.197	0.0729257	0.162668	0.0331741	903.635	0.855779	0.259578	1.04506	2.65697	4.86313	0.479286	0.028364	19.4155	22.9103	0.0323671	6.86477	ncbi_102185413	-	104826727	105032974	cds	XM_018046244.1	mRNA	ASH1L	ASH1 like histone lysine methyltransferase	Metabolism
NC_030810.1	105085068	105085218	MergePeak_395	184	173	191	97	0	0	19	185	63	56	46	31	26	52	63	28	43	20	225.802	362.134	508.783	70.7379	0.162668	0.0331741	62.8904	158.319	163.534	29.2618	40.7402	25.1262	12.4614	14.7493	38.2242	35.6382	13.9178	22.8826	ncbi_102183837	-	105083569	105168988	cds	XM_005677377.3	mRNA	GON4L	gon-4 like	-
NC_030810.1	105190707	105190908	MergePeak_396	594	996	381	851	0	0	439	499	565	60	36	28	7	42	19	18	80	21	728.948	2084.89	1014.9	620.598	0.162668	0.0331741	1453.1	427.034	1466.62	31.3519	31.8837	22.6946	3.355	11.9129	11.5279	22.9103	25.8937	24.0267	ncbi_102176481	-	105190633	105223623	3utr,cds,stop_codon	XM_018046267.1	mRNA	YY1AP1	YY1 associated protein 1	-
NC_030810.1	105265976	105266276	MergePeak_397	1894	2516	2043	0	0	5866	1578	1979	1447	324	151	155	61	305	110	137	423	123	2324.29	5266.64	5442.11	0.0729257	0.162668	1945.99	5223.21	1693.59	3756.09	169.3	133.734	125.631	29.2365	86.5101	66.7407	174.373	136.913	140.728	ncbi_102182005	-	105265927	105282927	3utr	XM_005677369.3	mRNA	KIAA0907	KIAA0907 ortholog	-
NC_030810.1	105357831	105358006	MergePeak_398	8029	8265	6761	0	490	5173	3269	6138	5114	1711	1358	1488	1401	4333	844	740	3170	1007	9853.07	17300.8	18009.8	0.0729257	797.075	1716.1	10820.5	5252.77	13274.8	894.052	1202.72	1206.06	671.48	1229.01	512.083	941.866	1026.04	1152.14	ncbi_102180905	-	105357832	105365078	3utr	XM_005677363.3	mRNA	SSR2	signal sequence receptor subunit 2	Genetic Information Processing
NC_030810.1	105543686	105543861	MergePeak_399	1423	980	879	0	0	0	527	949	753	101	97	71	108	220	121	42	224	56	1746.28	2051.39	2341.47	0.0729257	0.162668	0.0331741	1744.38	812.135	1954.62	52.7757	85.9087	57.547	51.7629	62.4007	73.4148	53.4573	72.5023	64.0711	ncbi_102178588	+	105526218	105543920	3utr	XM_005677354.3	mRNA	SLC25A44	solute carrier family 25 member 44	-
NC_030810.1	105880754	105881136	MergePeak_400	1155	2751	1388	485	0	0	1623	2561	1254	366	306	310	842	1257	467	193	729	256	1417.4	5758.55	3697.33	353.69	0.162668	0.0331741	5372.16	2191.65	3255.11	191.247	271.011	251.262	403.559	356.535	283.345	245.649	235.956	292.897	ncbi_102174611	+	105878412	105884343	3utr,cds,stop_codon	XM_013976609.2	mRNA	NAXE	NAD(P)HX epimerase	-
NC_030810.1	105951958	105952008	MergePeak_401	93	148	49	0	0	0	119	240	140	12	10	4	30	11	6	0	35	3	114.128	309.802	130.525	0.0729257	0.162668	0.0331741	393.892	205.387	363.409	6.27038	8.85657	3.24209	14.3786	3.12004	3.6404	0.127279	11.3285	3.43238	ncbi_102173142	-	105949559	105958675	cds	XM_018046299.1	mRNA	NES	nestin	-
NC_030810.1	106022137	106022187	MergePeak_402	147	292	227	2189	0	17781	1	819	100	315	183	184	217	647	690	90	610	115	180.396	611.231	604.679	1596.34	0.162668	5898.69	3.31002	700.883	259.578	164.597	162.075	149.136	104.005	183.515	418.646	114.551	197.439	131.575	ncbi_102172855	-	106022113	106031898	3utr	XM_018046307.1	mRNA	HDGF	hepatoma-derived growth factor	-
NC_030810.1	106171891	106172016	MergePeak_403	252	272	207	105	0	0	459	1422	560	103	65	34	178	165	64	41	298	33	309.251	569.366	551.403	76.572	0.162668	0.0331741	1519.3	1216.92	1453.64	53.8208	57.5677	27.5577	85.3129	46.8006	38.8309	52.1845	96.4539	37.7562	ncbi_102172313	+	106152026	106172883	3utr,stop_codon	XM_018046317.1	mRNA	PEAR1	platelet endothelial aggregation receptor 1	-
NC_030810.1	110011651	110011826	MergePeak_404	310	86	217	0	0	0	148	401	2	2	1	1	2	1	1	2	3	0	380.427	180.02	578.041	0.0729257	0.162668	0.0331741	489.883	343.168	5.19156	1.04506	0.885657	0.810521	0.958572	0.28364	0.606734	2.54559	0.971012	0.114413	ncbi_102171747	+	110011627	110013612	5utr	XM_018046354.1	mRNA	DUSP23	dual specificity phosphatase 23	-
NC_030810.1	110276860	110277035	MergePeak_405	979	442	1286	4743	0	0	267	1005	616	72	60	47	67	89	65	48	136	60	1201.41	925.22	3425.63	3458.86	0.162668	0.0331741	883.775	860.058	1599	37.6223	53.1394	38.0945	32.1122	25.2439	39.4377	61.094	44.0192	68.6477	ncbi_102187091	-	110274936	110278790	3utr,cds,stop_codon	XM_005677235.3	mRNA	PIGM	phosphatidylinositol glycan anchor biosynthesis class M	Metabolism
NC_030810.1	111749809	111749884	MergePeak_406	34	55	32	0	20	0	38	115	45	2	2	2	1	0	1	1	12	9	41.7243	115.129	85.2411	0.0729257	32.5337	0.0331741	125.781	98.4146	116.81	1.04506	1.77131	1.62104	0.479286	0.028364	0.606734	1.27279	3.88405	10.2971	ncbi_102171020	-	111738055	111749927	5utr,cds,start_codon	XM_005677179.3	mRNA	PFDN2	prefoldin subunit 2	-
NC_030810.1	111754252	111754302	MergePeak_407	469	298	375	564	0	0	626	1117	621	91	84	118	179	71	241	76	115	83	575.55	623.791	998.919	411.301	0.162668	0.0331741	2072.07	955.906	1611.98	47.5504	74.3952	95.6415	85.7922	20.1384	146.223	96.7322	37.2221	94.9626	ncbi_102170568	-	111753403	111763886	cds,stop_codon	XM_018046406.1	mRNA	DEDD	death effector domain containing	-
NC_030810.1	111796037	111796137	MergePeak_408	266	534	914	0	122	0	399	1022	401	108	89	87	47	206	116	39	215	48	326.431	1117.8	2434.7	0.0729257	198.455	0.0331741	1320.7	874.607	1040.91	56.4334	78.8235	70.5153	22.5264	58.4298	70.3811	49.6389	69.5892	54.9181	ncbi_102191287	-	111795790	111800885	3utr,stop_codon	XM_018046410.1	mRNA	B4GALT3	beta-1,4-galactosyltransferase 3	Metabolism
NC_030810.1	111845632	111845807	MergePeak_409	851	1404	846	0	0	0	214	1681	1113	92	78	59	189	381	136	40	231	48	1044.33	2938.93	2253.56	0.0729257	0.162668	0.0331741	708.344	1438.57	2889.1	48.0729	69.0813	47.8208	90.5851	108.067	82.5158	50.9117	74.768	54.9181	ncbi_102189919	+	111841452	111845962	3utr	XM_005677159.3	mRNA	TOMM40L	translocase of outer mitochondrial membrane 40 like	Human Diseases
NC_030810.1	111845632	111845807	MergePeak_409	851	1404	846	0	0	0	214	1681	1113	92	78	59	189	381	136	40	231	48	1044.33	2938.93	2253.56	0.0729257	0.162668	0.0331741	708.344	1438.57	2889.1	48.0729	69.0813	47.8208	90.5851	108.067	82.5158	50.9117	74.768	54.9181	ncbi_102190185	-	111845097	111850245	-	XM_005677160.3	mRNA	NR1I3	nuclear receptor subfamily 1 group I member 3	-
NC_030810.1	111944213	111944238	MergePeak_410	0	222	69	96	0	6199	44	90	0	116	60	65	88	150	95	36	216	65	0.122718	464.703	183.801	70.0086	0.162668	2056.46	145.641	77.0201	0.259578	60.6137	53.1394	52.6839	42.1772	42.546	57.6397	45.8205	69.9129	74.3683	ncbi_102189176	+	111913690	111944243	3utr	XM_005677156.3	mRNA	SDHC	succinate dehydrogenase complex subunit C	Metabolism;Organismal Systems;Human Diseases
NC_030810.1	112582112	112582337	MergePeak_411	560	659	824	6498	0	0	1898	1715	1733	119	72	58	191	35	94	69	167	37	687.224	1379.46	2194.96	4738.71	0.162668	0.0331741	6282.42	1467.66	4498.49	62.1813	63.7673	47.0102	91.5437	9.92739	57.033	87.8227	54.053	42.3327	ncbi_102182842	-	112581363	112629906	cds	XM_005677137.3	mRNA	OLFML2B	olfactomedin like 2B	-
NC_030810.1	113260525	113260700	MergePeak_412	2706	7640	7343	3748	0	0	4041	2185	3751	264	323	336	96	219	181	245	344	264	3320.76	15992.5	19560.2	2733.25	0.162668	0.0331741	13375.8	1869.88	9736.77	137.948	286.067	272.335	46.0115	62.1171	109.819	311.834	111.343	302.05	ncbi_102180172	+	113228496	113261010	3utr,stop_codon	XM_018046424.1	mRNA	UAP1	UDP-N-acetylglucosamine pyrophosphorylase 1	Metabolism
NC_030810.1	116898004	116898029	MergePeak_413	0	0	0	245	0	0	0	0	0	15	4	3	39	10	11	8	8	5	0.122718	0.209326	0.266378	178.668	0.162668	0.0331741	0.331002	0.0855779	0.259578	7.83797	3.54263	2.43156	18.6922	2.8364	6.67407	10.1823	2.58937	5.72064	ncbi_100860758	+	116897630	116920312	5utr	XM_013975063.2	mRNA	MGST3	microsomal glutathione S-transferase 3	Human Diseases;Organismal Systems;Metabolism
NC_030810.1	116936970	116937020	MergePeak_414	1091	730	555	689	4656	22	347	2630	658	251	121	83	228	509	388	62	527	78	1338.86	1528.08	1478.4	502.458	7573.84	7.29831	1148.58	2250.7	1708.02	131.155	107.165	67.2733	109.277	144.373	235.413	78.9131	170.575	89.2419	ncbi_102174989	-	116936896	116965371	3utr	XM_018046433.1	mRNA	ALDH9A1	aldehyde dehydrogenase 9 family member A1	Metabolism
NC_030810.1	116937545	116939385	MergePeak_415	646	736	825	1050	41	0	715	1838	800	390	174	231	825	401	650	190	501	157	792.761	1540.64	2197.62	765.72	66.694	0.0331741	2366.66	1572.92	2076.62	203.787	154.104	187.23	395.411	113.74	394.377	241.831	162.159	179.628	ncbi_102174989	-	116936896	116965371	cds,stop_codon	XM_018046433.1	mRNA	ALDH9A1	aldehyde dehydrogenase 9 family member A1	Metabolism
NC_030810.1	117362441	117362541	MergePeak_416	112	33	59	0	0	0	1	468	56	6	2	3	132	72	6	2	20	0	137.445	69.0775	157.163	0.0729257	0.162668	0.0331741	3.31002	400.505	145.364	3.13519	1.77131	2.43156	63.2658	20.4221	3.6404	2.54559	6.47342	0.114413	ncbi_102191286	-	117362342	117455398	3utr,stop_codon	XM_005677089.2	mRNA	FAM78B	family with sequence similarity 78 member B	-
NC_030810.1	119555824	119555999	MergePeak_417	86	231	112	0	0	0	208	145	388	3	4	1	18	3	3	7	10	11	105.538	483.543	298.344	0.0729257	0.162668	0.0331741	688.484	124.088	1007.16	1.56759	3.54263	0.810521	8.62715	0.850919	1.8202	8.90955	3.23671	12.5854	ncbi_102187999	-	119541032	119600820	cds	XM_018046462.1	mRNA	GPR161	G protein-coupled receptor 161	Environmental Information Processing
NC_030810.1	119777006	119777181	MergePeak_418	347	2373	2996	1829	0	0	4379	21	2819	7	32	74	9	2	67	58	13	74	425.833	4967.3	7980.7	1333.81	0.162668	0.0331741	14494.6	17.9714	7317.5	3.65772	28.341	59.9786	4.31358	0.567279	40.6511	73.822	4.20772	84.6654	ncbi_102186916	+	119761435	119782570	3utr	XM_018046467.1	mRNA	SFT2D2	SFT2 domain containing 2	-
NC_030811.1	1221407	1221557	MergePeak_419	1146	604	594	0	71	5263	471	1708	731	44	53	33	101	332	83	20	112	25	1406.35	1264.33	1582.29	0.0729257	115.494	1745.95	1559.02	1461.67	1897.51	22.9914	46.9398	26.7472	48.4079	94.1684	50.3589	25.4559	36.2511	28.6032	ncbi_102168694	-	1221408	1246169	3utr	XM_018046638.1	mRNA	DNAJB6	DnaJ heat shock protein family (Hsp40) member B6	-
NC_030811.1	1313057	1313082	MergePeak_420	97	12	43	737	20	0	55	49	23	48	36	18	43	93	18	25	72	17	119.037	25.1191	114.543	537.462	32.5337	0.0331741	182.051	41.9332	59.7029	25.0815	31.8837	14.5894	20.6093	26.3785	10.9212	31.8198	23.3043	19.4502	ncbi_102170756	-	1312658	1426090	3utr	XM_018046639.1	mRNA	UBE3C	ubiquitin protein ligase E3C	Genetic Information Processing
NC_030811.1	1313807	1313957	MergePeak_421	424	620	2117	768	0	0	938	324	716	73	67	87	92	51	281	67	59	65	520.326	1297.82	5639.23	560.069	0.162668	0.0331741	3104.8	277.273	1858.58	38.1448	59.339	70.5153	44.0943	14.4656	170.492	85.2771	19.0966	74.3683	ncbi_102170756	-	1312658	1426090	3utr,stop_codon	XM_018046639.1	mRNA	UBE3C	ubiquitin protein ligase E3C	Genetic Information Processing
NC_030811.1	4837141	4837266	MergePeak_422	93	128	60	0	0	0	145	0	0	12	7	13	15	20	28	8	22	7	114.128	267.937	159.827	0.0729257	0.162668	0.0331741	479.953	0.0855779	0.259578	6.27038	6.1996	10.5368	7.18929	5.67279	16.9885	10.1823	7.12076	8.00889	ncbi_102189460	+	4815061	4839362	cds,stop_codon	XM_018046666.1	mRNA	XRCC2	X-ray repair cross complementing 2	Genetic Information Processing
NC_030811.1	6277425	6278128	MergePeak_423	47	82	228	1	0	0	85	33	52	9	6	7	3	0	1	0	10	7	57.6777	171.647	607.343	0.729257	0.162668	0.0331741	281.352	28.2407	134.981	4.70278	5.31394	5.67365	1.43786	0.028364	0.606734	0.127279	3.23671	8.00889	ncbi_102178040	+	6277276	6281636	cds,start_codon	XM_005679654.2	mRNA	CDK5	cyclin dependent kinase 5	Human Diseases;Organismal Systems
NC_030811.1	6756116	6756266	MergePeak_424	736	1	487	0	0	0	219	294	499	186	14	84	9	35	43	17	51	19	903.208	2.09326	1297.26	0.0729257	0.162668	0.0331741	724.894	251.599	1295.29	97.1909	12.3992	68.0838	4.31358	9.92739	26.0895	21.6375	16.5072	21.7384	ncbi_106503901	-	6755842	6766087	3utr,stop_codon	XM_018046737.1	mRNA	LOC106503901	uncharacterized LOC106503901	-
NC_030811.1	7003992	7004142	MergePeak_425	261	268	853	0	0	0	203	245	181	51	10	76	2	11	48	11	21	11	320.295	560.993	2272.21	0.0729257	0.162668	0.0331741	671.934	209.666	469.836	26.6491	8.85657	61.5996	0.958572	3.12004	29.1232	14.0007	6.79709	12.5854	ncbi_102171786	+	6994554	7005122	3utr	XM_018046729.1	mRNA	LOC102171786	GTPase IMAP family member 7-like	-
NC_030811.1	7862028	7862153	MergePeak_426	647	213	352	0	5587	0	288	1303	347	55	14	13	82	107	51	17	85	7	793.989	445.864	937.652	0.0729257	9088.28	0.0331741	953.286	1115.08	900.735	28.7392	12.3992	10.5368	39.3015	30.3494	30.9434	21.6375	27.512	8.00889	ncbi_106502052	-	7861979	7883652	3utr	XM_018046771.1	mRNA	ZNF775	zinc finger protein 775	-
NC_030811.1	8185273	8185348	MergePeak_427	123	124	313	0	0	0	197	262	68	12	22	18	23	17	72	16	19	17	150.944	259.564	833.765	0.0729257	0.162668	0.0331741	652.074	224.214	176.513	6.27038	19.4845	14.5894	11.0236	4.82188	43.6848	20.3647	6.14975	19.4502	ncbi_102168693	+	8165359	8187047	3utr,stop_codon	XM_018046805.1	mRNA	ZNF746	zinc finger protein 746	-
NC_030811.1	8185398	8185573	MergePeak_428	485	402	791	0	0	0	701	586	1167	19	38	22	24	24	92	30	26	22	595.185	841.49	2107.05	0.0729257	0.162668	0.0331741	2320.32	501.487	3029.27	9.9281	33.655	17.8315	11.5029	6.80735	55.8195	38.1838	8.41544	25.1708	ncbi_102168693	+	8165359	8187047	3utr	XM_018046805.1	mRNA	ZNF746	zinc finger protein 746	-
NC_030811.1	8311762	8311837	MergePeak_429	335	365	252	0	0	0	199	269	202	35	22	14	10	63	16	14	61	17	411.107	764.039	671.274	0.0729257	0.162668	0.0331741	658.694	230.205	524.347	18.2886	19.4845	11.3473	4.79286	17.8693	9.70774	17.8191	19.7439	19.4502	ncbi_102191764	-	8311713	8327487	3utr	XM_018046811.1	mRNA	ZNF783	zinc finger family member 783	-
NC_030811.1	8482613	8482788	MergePeak_430	25944	18757	30011	22366	28737	30667	13177	21504	16133	599	430	596	326	467	1224	172	663	320	31838.1	39263.2	79942.8	16310.6	46746	10173.5	43616.1	18402.7	41877.7	312.996	380.833	483.071	156.247	132.46	742.642	218.92	214.594	366.121	ncbi_102190380	+	8465509	8483328	3utr,stop_codon	XM_018046820.1	mRNA	PDIA4	protein disulfide isomerase family A member 4	Organismal Systems;Human Diseases;Genetic Information Processing
NC_030811.1	8482913	8482963	MergePeak_431	633	630	748	2078	24	7	272	317	245	281	231	187	70	209	433	79	451	159	776.808	1318.75	1992.51	1515.4	39.0404	2.32219	900.325	271.282	635.966	146.831	204.587	151.567	33.55	59.2807	262.716	100.551	145.976	181.916	ncbi_102190380	+	8465509	8483328	3utr	XM_018046820.1	mRNA	PDIA4	protein disulfide isomerase family A member 4	Organismal Systems;Human Diseases;Genetic Information Processing
NC_030811.1	8483088	8483188	MergePeak_432	1199	827	841	6490	4	22164	274	938	627	987	662	711	393	1734	774	268	1463	400	1471.39	1731.12	2240.24	4732.88	6.50673	7352.71	906.945	802.721	1627.55	515.739	586.305	576.281	188.359	491.831	469.612	341.108	473.53	457.651	ncbi_102190380	+	8465509	8483328	3utr	XM_018046820.1	mRNA	PDIA4	protein disulfide isomerase family A member 4	Organismal Systems;Human Diseases;Genetic Information Processing
NC_030811.1	8483238	8483328	MergePeak_433	6696	5853	2751	3528	930	7284	1192	7923	2390	688	456	500	373	1834	641	181	1142	270	8217.23	12251.8	7328.07	2572.82	1512.82	2416.4	3945.54	6780.34	6203.91	359.502	403.86	405.261	178.774	520.195	388.916	230.375	369.632	308.914	ncbi_102190380	+	8465509	8483328	3utr	XM_018046820.1	mRNA	PDIA4	protein disulfide isomerase family A member 4	Organismal Systems;Human Diseases;Genetic Information Processing
NC_030811.1	13004342	13004542	MergePeak_434	637	957	927	0	31	0	1619	1235	1261	63	103	69	5	240	28	112	172	80	781.717	2003.25	2469.33	0.0729257	50.4272	0.0331741	5358.92	1056.89	3273.28	32.9195	91.2227	55.926	2.39643	68.0735	16.9885	142.553	55.6714	91.5302	ncbi_102189277	-	13004143	13034080	3utr,stop_codon	XM_018046831.1	mRNA	ARHGEF5	Rho guanine nucleotide exchange factor 5	-
NC_030811.1	13572491	13572666	MergePeak_435	310	129	674	0	0	0	746	594	227	15	26	23	50	10	38	36	25	19	380.427	270.03	1795.39	0.0729257	0.162668	0.0331741	2469.27	508.333	589.242	7.83797	23.0271	18.642	23.9643	2.8364	23.0559	45.8205	8.09177	21.7384	ncbi_102184403	+	13524776	13575784	3utr,stop_codon	XM_013963557.2	mRNA	LOC102184403	TRPM8 channel-associated factor 1	-
NC_030811.1	13574791	13574941	MergePeak_436	3	1000	1204	0	0	0	1089	626	1078	94	87	76	47	106	68	81	229	72	3.68155	2093.26	3207.2	0.0729257	0.162668	0.0331741	3604.61	535.718	2798.25	49.118	77.0522	61.5996	22.5264	30.0658	41.2579	103.096	74.1206	82.3772	ncbi_102184403	+	13524776	13575784	3utr	XM_013963557.2	mRNA	LOC102184403	TRPM8 channel-associated factor 1	-
NC_030811.1	13611724	13611924	MergePeak_437	656	792	284	0	50	0	1410	798	770	52	31	34	11	150	19	58	68	29	805.033	1657.86	756.515	0.0729257	81.3341	0.0331741	4667.13	682.912	1998.75	27.1716	27.4554	27.5577	5.27215	42.546	11.5279	73.822	22.0096	33.1797	ncbi_102184120	+	13595545	13611964	3utr	XM_018046836.1	mRNA	LOC102184120	TRPM8 channel-associated factor 2	-
NC_030811.1	16157198	16157373	MergePeak_438	4508	6084	2652	7448	1	0	1648	4142	3713	325	212	268	519	638	316	197	522	177	5532.15	12735.4	7064.36	5431.5	1.62668	0.0331741	5454.91	3544.64	9638.13	169.823	187.759	217.22	248.75	180.962	191.728	250.74	168.956	202.511	ncbi_102175363	+	16147935	16157378	3utr,stop_codon	XM_005679531.3	mRNA	MRPS33	mitochondrial ribosomal protein S33	-
NC_030811.1	16593712	16593837	MergePeak_439	235	334	449	0	0	1741	658	408	808	81	82	96	94	66	106	90	74	56	288.388	699.148	1196.04	0.0729257	0.162668	577.562	2177.99	349.158	2097.39	42.3251	72.6239	77.81	45.0529	18.7202	64.3138	114.551	23.9516	64.0711	ncbi_102179069	+	16575376	16595271	3utr,cds,stop_codon	XM_018046865.1	mRNA	MKRN1	makorin ring finger protein 1	-
NC_030811.1	17369332	17369507	MergePeak_440	198	127	100	0	0	0	139	89	142	0	0	0	0	3	0	0	0	2	242.983	265.844	266.378	0.0729257	0.162668	0.0331741	460.093	76.1644	368.601	0.0522532	0.0885657	0.0810521	0.0479286	0.850919	0.0606734	0.127279	0.0323671	2.28826	ncbi_102177957	+	17174117	17380850	3utr,stop_codon	XM_018046873.1	mRNA	HIPK2	homeodomain interacting protein kinase 2	Cellular Processes
NC_030811.1	17463935	17464110	MergePeak_441	706	882	640	0	0	0	173	469	415	188	125	71	8	162	124	68	257	72	866.393	1846.25	1704.82	0.0729257	0.162668	0.0331741	572.633	401.361	1077.25	98.2359	110.707	57.547	3.83429	45.9496	75.235	86.5499	83.1834	82.3772	ncbi_102172789	-	17463911	17507467	3utr	XM_018046880.1	mRNA	LOC102172789	putative RNA-binding protein Luc7-like 2	-
NC_030811.1	17911690	17911865	MergePeak_442	159	177	442	0	0	0	326	347	754	5	15	6	1	5	14	17	9	5	195.122	370.507	1177.39	0.0729257	0.162668	0.0331741	1079.07	296.955	1957.22	2.61266	13.2849	4.86313	0.479286	1.4182	8.49427	21.6375	2.91304	5.72064	ncbi_102176301	+	17785813	17916824	3utr	XM_018047488.1	mRNA	KIAA1549	KIAA1549 ortholog	-
NC_030811.1	18133101	18133476	MergePeak_443	6662	11068	7656	0	133	0	5233	10810	8938	130	99	80	29	118	84	66	249	41	8175.51	23168.2	20393.9	0.0729257	216.349	0.0331741	17321.3	9250.98	23201.1	67.9291	87.6801	64.8417	13.8993	33.4695	50.9656	84.0043	80.594	46.9092	ncbi_102170940	-	18129902	18239850	3utr,stop_codon	XM_018046889.1	mRNA	TRIM24	tripartite motif containing 24	-
NC_030811.1	18808480	18808530	MergePeak_444	761	7406	3630	0	0	0	2254	2728	4450	229	231	163	74	655	73	153	521	180	933.888	15502.7	9669.54	0.0729257	0.162668	0.0331741	7460.78	2334.57	11551.2	119.66	204.587	132.115	35.4672	185.784	44.2915	194.737	168.633	205.943	ncbi_102170199	+	18679176	18808858	3utr	XM_005679511.3	mRNA	CREB3L2	cAMP responsive element binding protein 3 like 2	Human Diseases;Organismal Systems;Environmental Information Processing
NC_030811.1	18808555	18808655	MergePeak_445	508	5385	2814	0	0	0	1408	2156	3532	226	275	174	93	780	100	170	719	206	623.41	11272.2	7495.89	0.0729257	0.162668	0.0331741	4660.51	1845.06	9168.29	118.092	243.556	141.031	44.5736	221.239	60.6734	216.375	232.719	235.69	ncbi_102170199	+	18679176	18808858	3utr	XM_005679511.3	mRNA	CREB3L2	cAMP responsive element binding protein 3 like 2	Human Diseases;Organismal Systems;Environmental Information Processing
NC_030811.1	20920985	20921160	MergePeak_446	2204	2091	2144	0	5777	0	1149	1875	717	253	152	126	30	317	121	71	385	82	2704.72	4377	5711.15	0.0729257	9397.35	0.0331741	3803.21	1604.59	1861.17	132.2	134.62	102.126	14.3786	89.9138	73.4148	90.3683	124.613	93.8185	ncbi_102191584	-	20920936	20936771	3utr	XM_018046895.1	mRNA	C4H7orf73	chromosome 4 C7orf73 homolog	-
NC_030811.1	20939469	20939544	MergePeak_447	1117	330	41	0	101	9559	26	84	278	37	13	21	10	43	69	7	41	7	1370.77	690.775	109.215	0.0729257	164.295	3171.12	86.0605	71.8855	721.627	19.3337	11.5135	17.0209	4.79286	12.1965	41.8646	8.90955	13.2705	8.00889	ncbi_102191303	-	20939470	21017121	3utr,stop_codon	XM_005679502.3	mRNA	NUP205	nucleoporin 205	Genetic Information Processing
NC_030811.1	21029173	21029287	MergePeak_448	486	373	230	18	14	66	127	291	194	48	43	22	31	108	31	17	52	26	596.412	780.785	612.67	13.1266	22.7736	21.8949	420.372	249.032	503.581	25.0815	38.0833	17.8315	14.8579	30.6331	18.8087	21.6375	16.8309	29.7473	ncbi_100861285	+	21028424	21029287	3utr,stop_codon	XM_005679501.3	mRNA	TPT1	tumor protein, translationally-controlled 1	-
NC_030811.1	22431293	22431468	MergePeak_449	4391	4235	1765	0	0	0	2052	4366	2694	88	30	38	84	295	99	27	259	58	5388.57	8864.95	4701.58	0.0729257	0.162668	0.0331741	6792.16	3736.33	6993.03	45.9828	26.5697	30.7998	40.26	83.6737	60.0666	34.3654	83.8307	66.3594	ncbi_102186272	-	22431294	23248169	3utr	XM_018046915.1	mRNA	EXOC4	exocyst complex component 4	-
NC_030811.1	22432343	22432518	MergePeak_450	262	921	537	0	0	0	506	347	369	52	40	53	75	54	120	48	80	66	321.522	1927.89	1430.45	0.0729257	0.162668	0.0331741	1674.87	296.955	957.843	27.1716	35.4263	42.9576	35.9465	15.3165	72.808	61.094	25.8937	75.5124	ncbi_102186272	-	22431294	23248169	3utr,stop_codon	XM_018046915.1	mRNA	EXOC4	exocyst complex component 4	-
NC_030811.1	24939024	24939199	MergePeak_451	8777	9887	5879	334	950	0	9232	7790	3178	421	254	172	349	953	260	212	957	177	10771	20696	15660.4	243.572	1545.35	0.0331741	30558.1	6666.52	8249.39	219.986	224.957	139.41	167.271	270.309	157.751	269.832	309.753	202.511	ncbi_102173260	+	24867700	24939426	3utr	XM_018047491.1	mRNA	PODXL	podocalyxin like	-
NC_030811.1	26228388	26228438	MergePeak_452	83	188	214	0	0	1	188	360	0	8	15	21	17	17	32	20	16	14	101.856	393.533	570.05	0.0729257	0.162668	0.331741	622.284	308.081	0.259578	4.18025	13.2849	17.0209	8.14786	4.82188	19.4155	25.4559	5.17873	16.0178	ncbi_102172411	-	26223614	26285337	3utr,stop_codon	XM_005679589.3	mRNA	KLHDC10	kelch domain containing 10	-
NC_030811.1	26326851	26326926	MergePeak_453	85	77	21	1117	0	4852	30	182	0	64	20	38	54	151	96	23	169	26	104.311	161.181	55.9395	814.58	0.162668	1609.61	99.3006	155.752	0.259578	33.442	17.7131	30.7998	25.8815	42.8296	58.2464	29.2742	54.7004	29.7473	ncbi_102181097	+	26311024	26326938	3utr	XM_005679468.3	mRNA	ZC3HC1	zinc finger C3HC-type containing 1	-
NC_030811.1	27621362	27621562	MergePeak_454	561	394	1332	0	0	0	576	620	317	24	19	32	32	34	114	14	36	17	688.451	824.744	3548.16	0.0729257	0.162668	0.0331741	1906.57	530.583	822.862	12.5408	16.8275	25.9367	15.3372	9.64375	69.1676	17.8191	11.6521	19.4502	ncbi_102173160	+	27590106	27623104	3utr,cds,stop_codon	XM_005679435.3	mRNA	RBM28	RNA binding motif protein 28	Genetic Information Processing
NC_030811.1	38879603	38879778	MergePeak_455	340	534	386	2273	0	0	147	93	302	67	52	69	45	87	79	59	137	64	417.243	1117.8	1028.22	1657.6	0.162668	0.0331741	486.573	79.5875	783.925	35.0096	46.0542	55.926	21.5679	24.6767	47.9319	75.0948	44.3429	73.2242	ncbi_102190197	+	38875893	38882530	cds,stop_codon	XM_005679349.3	mRNA	YAE1D1	Yae1 domain containing 1	-
NC_030811.1	39216235	39216310	MergePeak_456	132	343	197	0	0	0	18	71	149	72	34	35	16	67	95	30	80	22	161.988	717.988	524.766	0.0729257	0.162668	0.0331741	59.5804	60.7603	386.771	37.6223	30.1123	28.3682	7.66858	19.0039	57.6397	38.1838	25.8937	25.1708	ncbi_102178697	+	39089487	39220198	3utr	XM_018046992.1	mRNA	CDK13	cyclin dependent kinase 13	-
NC_030811.1	42712908	42713083	MergePeak_457	2379	3366	4595	4110	0	10971	2001	1215	1948	660	267	467	121	266	421	201	387	232	2919.47	7045.91	12240.1	2997.25	0.162668	3639.53	6623.35	1039.77	5056.58	344.871	236.47	378.513	57.9936	75.4482	255.435	255.831	125.261	265.438	ncbi_102177306	+	42676229	42714148	3utr,cds,stop_codon	XM_018047003.1	mRNA	STK17A	serine/threonine kinase 17a	-
NC_030811.1	42906729	42911625	MergePeak_458	543	452	634	1848	18	0	281	593	375	157	110	101	135	306	201	75	326	61	666.361	946.153	1688.84	1347.67	29.2803	0.0331741	930.116	507.477	973.417	82.0375	97.4223	81.8626	64.7036	86.7938	121.953	95.4594	105.517	69.7918	ncbi_102186555	+	42860328	42913183	cds,stop_codon	XM_005679337.3	mRNA	BLVRA	biliverdin reductase A	Metabolism
NC_030811.1	42912775	42912875	MergePeak_459	92	156	51	0	0	0	9	305	0	17	8	17	26	39	8	11	26	14	112.901	326.548	135.853	0.0729257	0.162668	0.0331741	29.7902	261.013	0.259578	8.88304	7.08526	13.7789	12.4614	11.0619	4.85387	14.0007	8.41544	16.0178	ncbi_102186555	+	42860328	42913183	3utr	XM_005679337.3	mRNA	BLVRA	biliverdin reductase A	Metabolism
NC_030811.1	42996916	42997091	MergePeak_460	16175	22656	5292	7887	7174	7187	13165	31544	10086	1536	1006	375	1597	4954	121	755	4247	413	19849.7	47424.9	14096.7	5751.65	11669.8	2384.22	43576.4	26994.7	26181	802.608	890.971	303.945	765.42	1405.15	73.4148	960.958	1374.63	472.525	ncbi_102177032	+	42988005	42997363	cds,stop_codon	XM_018047009.1	mRNA	AEBP1	AE binding protein 1	-
NC_030811.1	42997141	42997191	MergePeak_461	7293	10366	2681	3951	283	5284	5409	10818	3387	858	697	177	501	3069	133	298	3311	206	8949.86	21698.7	7141.61	2881.29	460.351	1752.92	17903.9	9257.82	8791.9	448.332	617.303	143.462	240.122	870.49	80.6956	379.292	1071.67	235.69	ncbi_102177032	+	42988005	42997363	3utr,stop_codon	XM_018047009.1	mRNA	AEBP1	AE binding protein 1	-
NC_030811.1	42997266	42997291	MergePeak_462	1941	1165	370	451	9172	6709	958	3332	371	311	578	71	140	3446	46	102	2602	77	2381.97	2438.65	985.6	328.895	14919.9	2225.65	3171	2851.46	963.034	162.507	511.91	57.547	67.1001	977.422	27.9097	129.825	842.192	88.0978	ncbi_102177032	+	42988005	42997363	3utr,stop_codon	XM_018047009.1	mRNA	AEBP1	AE binding protein 1	-
NC_030811.1	43077887	43077962	MergePeak_463	22	69	35	775	0	4031	43	110	122	336	292	388	594	424	201	266	468	401	26.9981	144.435	93.2325	565.174	0.162668	1337.25	142.331	94.1357	316.685	175.571	258.612	314.482	284.696	120.263	121.953	338.563	151.478	458.795	ncbi_102185143	+	43069084	43078402	3utr	XM_005679331.3	mRNA	YKT6	YKT6 v-SNARE homolog (S. cerevisiae)	Genetic Information Processing
NC_030811.1	43207368	43207443	MergePeak_464	32	73	46	537	15	4795	10	131	121	213	114	109	197	444	249	93	345	105	39.2699	152.808	122.534	391.611	24.4002	1590.7	33.1002	112.107	314.089	111.299	100.965	88.3468	94.4194	125.936	151.077	118.37	111.666	120.133	ncbi_102176493	-	43207294	43277247	3utr	XM_018047025.1	mRNA	NUDCD3	NudC domain containing 3	-
NC_030811.1	43318887	43319087	MergePeak_465	845	716	519	95	0	2874	777	1302	680	132	90	87	92	188	234	63	196	60	1036.97	1498.77	1382.5	69.2794	0.162668	953.425	2571.89	1114.22	1765.13	68.9742	79.7091	70.5153	44.0943	53.3243	141.976	80.1859	63.4395	68.6477	ncbi_102184401	-	43318463	43327620	3utr,stop_codon	XM_005679328.2	mRNA	DDX56	DEAD-box helicase 56	-
NC_030811.1	43359663	43359713	MergePeak_466	45	0	453	10	0	0	644	85	570	7	2	11	7	0	9	6	1	6	55.2233	0.209326	1206.69	7.29257	0.162668	0.0331741	2131.65	72.7413	1479.59	3.65772	1.77131	8.91573	3.355	0.028364	5.4606	7.63676	0.323671	6.86477	ncbi_102183291	+	43346639	43414190	5utr,cds,start_codon	XM_005679323.3	mRNA	OGDH	oxoglutarate dehydrogenase	Metabolism
NC_030811.1	43472155	43472230	MergePeak_467	1864	1188	774	0	20103	26649	337	101	1	942	265	413	144	766	2891	155	983	215	2287.47	2486.79	2061.77	0.0729257	32701.2	8840.57	1115.48	86.4337	2.59578	492.225	234.699	334.745	69.0172	217.268	1754.07	197.283	318.168	245.987	ncbi_106502044	-	43471281	43484029	3utr,stop_codon	XM_018047037.1	mRNA	LOC106502044	histone H2A.V	Human Diseases;Cellular Processes
NC_030811.1	43509849	43510024	MergePeak_468	302	602	599	0	0	0	465	975	955	25	9	13	34	40	91	27	34	25	370.61	1260.14	1595.61	0.0729257	0.162668	0.0331741	1539.16	834.385	2478.97	13.0633	7.97091	10.5368	16.2957	11.3456	55.2128	34.3654	11.0048	28.6032	ncbi_102175923	-	43503800	43512253	3utr	XM_018047039.1	mRNA	PURB	purine rich element binding protein B	-
NC_030811.1	43630896	43630946	MergePeak_469	1262	468	601	3337	0	1271	307	844	358	163	67	77	135	182	181	37	204	48	1548.71	979.645	1600.93	2433.53	0.162668	421.643	1016.18	722.278	929.289	85.1726	59.339	62.4101	64.7036	51.6224	109.819	47.0933	66.0288	54.9181	ncbi_102181561	+	43579317	43631174	3utr,cds,stop_codon	XM_018047044.1	mRNA	CCM2	CCM2 scaffolding protein	-
NC_030811.1	43648318	43648493	MergePeak_470	4355	2957	1782	247	34	28667	1315	4764	2729	232	131	124	206	476	273	97	396	79	5344.39	6189.76	4746.86	180.126	55.3072	9510.03	4352.68	4076.93	7083.88	121.227	116.021	100.505	98.7329	135.013	165.638	123.461	128.174	90.3861	ncbi_102181265	-	43648244	43658632	3utr,cds,stop_codon	XM_005679316.3	mRNA	TBRG4	transforming growth factor beta regulator 4	-
NC_030811.1	47890451	47890576	MergePeak_471	2372	919	322	1209	26877	47169	274	4090	607	1116	326	474	709	1452	1469	265	1352	252	2910.88	1923.7	857.739	881.671	43720.4	15647.9	906.945	3500.14	1575.64	583.145	288.724	384.187	339.814	411.845	891.292	337.29	437.603	288.32	ncbi_102176663	+	47878046	47890595	3utr,stop_codon	XM_018047059.1	mRNA	SRI	sorcin	-
NC_030811.1	50471421	50471496	MergePeak_472	8638	2802	2591	0	7448	18519	2043	3927	1409	956	378	494	104	831	1180	198	1066	287	10600.4	5865.31	6901.87	0.0729257	12115.5	6143.52	6762.37	3360.65	3657.45	499.54	334.778	400.398	49.8458	235.705	715.946	252.013	345.033	328.365	ncbi_102172032	-	50469479	50479267	3utr	XM_005679280.3	mRNA	HNRNPA2B1	heterogeneous nuclear ribonucleoprotein A2/B1	-
NC_030811.1	50490877	50490902	MergePeak_473	2726	2389	534	2424	18076	10442	254	4616	629	715	232	298	34	576	348	176	818	262	3345.31	5000.79	1422.46	1767.72	29403.9	3464.04	840.745	3950.28	1632.75	373.61	205.472	241.535	16.2957	163.376	211.143	224.011	264.763	299.761	ncbi_102171761	+	50480214	50491070	3utr	XM_018047080.1	mRNA	CBX3	chromobox 3	-
NC_030811.1	50490927	50490952	MergePeak_474	2830	2389	534	2424	18076	10445	255	4616	629	653	210	285	28	547	335	163	750	231	3472.93	5000.79	1422.46	1767.72	29403.9	3465.04	844.055	3950.28	1632.75	341.213	185.988	230.999	13.42	155.151	203.256	207.465	242.753	264.293	ncbi_102171761	+	50480214	50491070	3utr	XM_018047080.1	mRNA	CBX3	chromobox 3	-
NC_030811.1	51310144	51310219	MergePeak_475	316	181	39	0	102	0	295	736	454	37	35	32	18	72	11	48	99	33	387.79	378.88	103.888	0.0729257	165.922	0.0331741	976.456	629.854	1178.48	19.3337	30.998	25.9367	8.62715	20.4221	6.67407	61.094	32.0434	37.7562	ncbi_106502032	-	51309920	51312896	3utr	XM_018047088.1	mRNA	HOXA5	homeobox A5	-
NC_030811.1	51310144	51310219	MergePeak_475	316	181	39	0	102	0	295	736	454	37	35	32	18	72	11	48	99	33	387.79	378.88	103.888	0.0729257	165.922	0.0331741	976.456	629.854	1178.48	19.3337	30.998	25.9367	8.62715	20.4221	6.67407	61.094	32.0434	37.7562	ncbi_108635848	-	51295774	51321259	-	XR_001917969.1	lncRNA	LOC108635848	-	-
NC_030811.1	53816263	53816438	MergePeak_476	168	299	183	0	0	0	597	285	403	5	9	6	100	30	37	28	12	7	206.167	625.884	487.473	0.0729257	0.162668	0.0331741	1976.08	243.897	1046.1	2.61266	7.97091	4.86313	47.9286	8.50919	22.4491	35.6382	3.88405	8.00889	ncbi_102189458	-	53813414	53877817	3utr,cds,stop_codon	XM_018047104.1	mRNA	SCRN1	secernin 1	-
NC_030811.1	54560572	54560670	MergePeak_477	3910	3105	1461	0	8267	18286	984	3022	183	181	155	100	34	218	183	73	208	101	4798.29	6499.57	3891.79	0.0729257	13447.8	6066.22	3257.06	2586.17	475.028	94.5782	137.277	81.0521	16.2957	61.8335	111.032	92.9139	67.3235	115.557	ncbi_102169829	+	54488541	54560670	3utr,stop_codon	XM_018047109.1	mRNA	GARS	glycyl-tRNA synthetase	Genetic Information Processing
NC_030811.1	54830994	54831044	MergePeak_478	152	230	396	6935	0	0	1124	406	614	92	75	101	198	12	84	157	115	81	186.532	481.449	1054.86	5057.4	0.162668	0.0331741	3720.46	347.446	1593.81	48.0729	66.4243	81.8626	94.8987	3.40368	50.9656	199.828	37.2221	92.6743	ncbi_102185242	+	54819355	54832768	3utr,stop_codon	XM_018047113.1	mRNA	AQP1	aquaporin 1 (Colton blood group)	Organismal Systems
NC_030811.1	54832719	54832744	MergePeak_479	154	158	53	442	0	11719	306	1172	139	95	72	29	164	326	45	58	305	29	188.986	330.735	141.181	322.331	0.162668	3887.68	1012.87	1002.97	360.813	49.6405	63.7673	23.5051	78.6029	92.4665	27.303	73.822	98.7196	33.1797	ncbi_102185242	+	54819355	54832768	3utr	XM_018047113.1	mRNA	AQP1	aquaporin 1 (Colton blood group)	Organismal Systems
NC_030811.1	56307684	56307909	MergePeak_480	385	3277	4389	5688	0	5216	3029	1551	4532	88	82	131	56	17	140	112	86	94	472.466	6859.61	11691.4	4148.01	0.162668	1730.36	10026	1327.31	11764.1	45.9828	72.6239	106.178	26.84	4.82188	84.9427	142.553	27.8357	107.548	ncbi_102170752	-	56306510	56326921	cds,stop_codon	XM_018047127.1	mRNA	KBTBD2	kelch repeat and BTB domain containing 2	-
NC_030811.1	56317308	56317508	MergePeak_481	136	872	3249	0	0	0	6505	120	1031	10	10	24	9	0	46	29	1	22	166.897	1825.32	8654.64	0.0729257	0.162668	0.0331741	21531.7	102.694	2676.25	5.22532	8.85657	19.4525	4.31358	0.028364	27.9097	36.911	0.323671	25.1708	ncbi_102170752	-	56306510	56326921	5utr,start_codon	XM_018047127.1	mRNA	KBTBD2	kelch repeat and BTB domain containing 2	-
NC_030811.1	58798851	58799026	MergePeak_482	274	409	1056	2943	0	0	1010	434	699	22	29	45	96	5	85	49	17	30	336.249	856.143	2812.96	2146.2	0.162668	0.0331741	3343.12	371.408	1814.45	11.4957	25.6841	36.4735	46.0115	1.4182	51.5723	62.3668	5.5024	34.3238	ncbi_102190660	-	58762670	58799723	5utr,cds,start_codon	XM_005679192.3	mRNA	HERPUD2	HERPUD family member 2	-
NC_030811.1	59255187	59255362	MergePeak_483	1154	458	735	1907	0	7011	92	901	442	98	27	31	681	345	302	10	122	25	1416.17	958.712	1957.88	1390.69	0.162668	2325.84	304.522	771.057	1147.33	51.2081	23.9127	25.1262	326.394	97.8557	183.234	12.7279	39.4878	28.6032	ncbi_102190098	+	59132589	59255543	3utr,stop_codon	XM_018047149.1	mRNA	EEPD1	endonuclease/exonuclease/phosphatase family domain containing 1	-
NC_030811.1	60615524	60615699	MergePeak_484	909	3164	4370	0	0	0	2527	1335	6767	179	208	312	14	75	80	220	111	452	1115.51	6623.07	11640.7	0.0729257	0.162668	0.0331741	8364.42	1142.47	17565.6	93.5332	184.217	252.883	6.71001	21.273	48.5387	280.014	35.9275	517.146	ncbi_102187454	+	60611791	60617558	3utr,cds,stop_codon	XM_018047171.1	mRNA	DNAJB9	DnaJ heat shock protein family (Hsp40) member B9	-
NC_030811.1	68689769	68689944	MergePeak_485	109	408	649	0	0	0	234	188	423	14	13	18	1	3	2	18	22	14	133.763	854.049	1728.8	0.0729257	0.162668	0.0331741	774.545	160.887	1098.01	7.31544	11.5135	14.5894	0.479286	0.850919	1.21347	22.9103	7.12076	16.0178	ncbi_102181186	+	68576573	68691069	3utr	XM_013963310.2	mRNA	MET	MET proto-oncogene, receptor tyrosine kinase	Human Diseases;Environmental Information Processing;Organismal Systems;Cellular Processes
NC_030811.1	68690869	68691044	MergePeak_486	777	1746	1816	0	0	0	1616	1215	1167	48	39	22	0	147	5	36	192	11	953.523	3654.83	4837.43	0.0729257	0.162668	0.0331741	5348.99	1039.77	3029.27	25.0815	34.5406	17.8315	0.0479286	41.695	3.03367	45.8205	62.1448	12.5854	ncbi_102181186	+	68576573	68691069	3utr	XM_013963310.2	mRNA	MET	MET proto-oncogene, receptor tyrosine kinase	Human Diseases;Environmental Information Processing;Organismal Systems;Cellular Processes
NC_030811.1	70701118	70701193	MergePeak_487	65	83	219	0	0	0	355	0	203	23	18	20	3	6	24	21	18	21	79.767	173.74	583.369	0.0729257	0.162668	0.0331741	1175.06	0.0855779	526.943	12.0182	15.9418	16.2104	1.43786	1.70184	14.5616	26.7286	5.82607	24.0267	ncbi_102177213	+	70656495	70702549	3utr,stop_codon	XM_005679143.3	mRNA	PNPLA8	patatin like phospholipase domain containing 8	-
NC_030811.1	71296443	71296468	MergePeak_488	0	164	156	1085	1104	0	359	302	363	160	150	93	193	100	57	167	259	55	0.122718	343.294	415.55	791.244	1795.86	0.0331741	1188.3	258.445	942.268	83.6051	132.849	75.3785	92.5022	28.364	34.5838	212.556	83.8307	62.927	ncbi_102176661	+	71229156	71305310	cds	XM_005679141.3	mRNA	LAMB1	laminin subunit beta 1	Environmental Information Processing;Cellular Processes;Human Diseases
NC_030811.1	73144049	73146772	MergePeak_489	1277	1079	1867	694	202	2661	2613	2564	622	385	346	490	161	215	506	474	366	392	1567.12	2258.63	4973.29	506.104	328.59	882.764	8649.08	2194.22	1614.57	201.175	306.437	397.155	77.1651	60.9825	307.007	603.304	118.464	448.498	ncbi_102172409	+	73117696	73148219	cds,stop_codon	XM_018047234.1	mRNA	SYPL1	synaptophysin like 1	-
NC_030811.1	73600104	73600279	MergePeak_490	199	261	234	0	0	0	242	167	59	15	4	10	5	0	13	9	16	7	244.21	546.34	623.326	0.0729257	0.162668	0.0331741	801.025	142.915	153.151	7.83797	3.54263	8.10521	2.39643	0.028364	7.88754	11.4551	5.17873	8.00889	ncbi_102171026	+	73341808	73600324	3utr	XM_018047236.1	mRNA	ATXN7L1	ataxin 7 like 1	-
NC_030811.1	75878118	75878418	MergePeak_491	1205	1781	1468	0	91	0	925	918	965	150	114	78	37	184	24	79	251	54	1478.76	3728.09	3910.44	0.0729257	148.028	0.0331741	3061.77	785.606	2504.93	78.3797	100.965	63.2207	17.7336	52.1897	14.5616	100.551	81.2414	61.7829	ncbi_102189544	+	75824257	75881622	-	XM_013963249.2	mRNA	NAPEPLD	N-acyl phosphatidylethanolamine phospholipase D	Organismal Systems
NC_030811.1	75878118	75878418	MergePeak_491	1205	1781	1468	0	91	0	925	918	965	150	114	78	37	184	24	79	251	54	1478.76	3728.09	3910.44	0.0729257	148.028	0.0331741	3061.77	785.606	2504.93	78.3797	100.965	63.2207	17.7336	52.1897	14.5616	100.551	81.2414	61.7829	ncbi_102189823	-	75877794	75944754	3utr	XM_018047265.1	mRNA	ARMC10	armadillo repeat containing 10	-
NC_030811.1	75878643	75878743	MergePeak_492	103	306	274	0	0	0	284	3	0	74	58	71	27	26	42	79	62	78	126.4	640.537	729.877	0.0729257	0.162668	0.0331741	940.046	2.56734	0.259578	38.6673	51.3681	57.547	12.9407	7.37463	25.4828	100.551	20.0676	89.2419	ncbi_102189544	+	75824257	75881622	cds,stop_codon	XM_013963249.2	mRNA	NAPEPLD	N-acyl phosphatidylethanolamine phospholipase D	Organismal Systems
NC_030811.1	75878643	75878743	MergePeak_492	103	306	274	0	0	0	284	3	0	74	58	71	27	26	42	79	62	78	126.4	640.537	729.877	0.0729257	0.162668	0.0331741	940.046	2.56734	0.259578	38.6673	51.3681	57.547	12.9407	7.37463	25.4828	100.551	20.0676	89.2419	ncbi_102189823	-	75877794	75944754	3utr	XM_018047265.1	mRNA	ARMC10	armadillo repeat containing 10	-
NC_030811.1	76296964	76297139	MergePeak_493	1096	2807	2019	7011	26	0	1630	2319	1567	508	343	368	424	641	272	346	1055	211	1344.99	5875.78	5378.18	5112.82	42.2938	0.0331741	5395.33	1984.55	4067.59	265.446	303.78	298.272	203.217	181.813	165.032	440.386	341.473	241.411	ncbi_102188376	-	76296690	76300510	cds,stop_codon	XM_005679098.3	mRNA	FGL2	fibrinogen like 2	-
NC_030811.1	76296964	76297139	MergePeak_493	1096	2807	2019	7011	26	0	1630	2319	1567	508	343	368	424	641	272	346	1055	211	1344.99	5875.78	5378.18	5112.82	42.2938	0.0331741	5395.33	1984.55	4067.59	265.446	303.78	298.272	203.217	181.813	165.032	440.386	341.473	241.411	ncbi_102188649	+	76243977	76385584	-	XM_005679099.3	mRNA	CCDC146	coiled-coil domain containing 146	-
NC_030811.1	76793452	76793627	MergePeak_494	334	614	1209	0	0	0	827	65	604	64	34	49	2	43	60	38	48	33	409.88	1285.26	3220.52	0.0729257	0.162668	0.0331741	2737.39	55.6257	1567.85	33.442	30.1123	39.7155	0.958572	12.1965	36.404	48.3661	15.5362	37.7562	ncbi_102187291	+	76731955	76796858	cds,stop_codon	XM_018047270.1	mRNA	RSBN1L	round spermatid basic protein 1 like	-
NC_030811.1	76812438	76812563	MergePeak_495	429	525	666	1752	0	0	334	411	617	148	61	69	102	146	161	58	199	65	526.462	1098.96	1774.08	1277.66	0.162668	0.0331741	1105.55	351.725	1601.6	77.3347	54.0251	55.926	48.8872	41.4114	97.6841	73.822	64.4105	74.3683	ncbi_102187023	-	76812314	76816220	3utr,cds,stop_codon	XM_005679093.2	mRNA	TMEM60	transmembrane protein 60	-
NC_030811.1	79907859	79908109	MergePeak_496	82202	324381	374648	78119	38641	0	142933	28592	302879	2271	5145	5256	892	920	163	1825	884	4542	100877	679013	997982	56968.8	62856.7	0.0331741	473111	24468.4	786207	1186.67	4556.71	4260.1	427.523	260.949	98.8976	2322.85	286.125	5196.63	ncbi_100860958	+	79863700	79909365	3utr	XM_018046613.1	mRNA	CD36	CD36 molecule	Environmental Information Processing;Cellular Processes;Organismal Systems;Human Diseases
NC_030811.1	79908134	79908184	MergePeak_497	3506	5684	4800	20646	13812	0	1261	420	3818	473	1046	928	117	265	59	299	183	774	4302.51	11898.1	12786.2	15056.2	22467.7	0.0331741	4173.93	359.427	9910.68	247.157	926.397	752.164	56.0765	75.1645	35.7973	380.565	59.2318	885.555	ncbi_100860958	+	79863700	79909365	3utr	XM_018046613.1	mRNA	CD36	CD36 molecule	Environmental Information Processing;Cellular Processes;Organismal Systems;Human Diseases
NC_030811.1	88745781	88745956	MergePeak_498	65	52	86	0	0	0	158	152	164	7	1	2	1	8	1	3	12	1	79.767	108.849	229.085	0.0729257	0.162668	0.0331741	522.983	130.078	425.708	3.65772	0.885657	1.62104	0.479286	2.26912	0.606734	3.81838	3.88405	1.14413	ncbi_102172964	-	88741557	88761209	3utr	XM_005679047.3	mRNA	NUPL2	nucleoporin like 2	Genetic Information Processing
NC_030811.1	89066160	89066185	MergePeak_499	622	431	899	2019	210	5937	473	422	144	577	455	439	483	855	342	296	786	417	763.309	902.194	2394.74	1472.37	341.603	1969.55	1565.64	361.139	373.792	301.501	402.974	355.819	231.495	242.512	207.503	376.747	254.405	477.101	ncbi_102170480	+	89058259	89066188	3utr,stop_codon	XM_005679037.3	mRNA	TOMM7	translocase of outer mitochondrial membrane 7	Cellular Processes
NC_030811.1	89875274	89875324	MergePeak_500	72	158	93	0	0	0	51	153	85	26	9	11	1	53	6	5	60	7	88.3573	330.735	247.732	0.0729257	0.162668	0.0331741	168.811	130.934	220.641	13.5858	7.97091	8.91573	0.479286	15.0329	3.6404	6.36396	19.4202	8.00889	ncbi_106501759	-	89875100	90230064	cds,stop_codon	XM_018047336.1	mRNA	DNAH11	dynein axonemal heavy chain 11	Human Diseases
NC_030811.1	92718405	92718455	MergePeak_501	89	59	158	162	0	0	196	128	1	27	17	13	55	35	22	9	38	22	109.219	123.502	420.878	118.14	0.162668	0.0331741	648.764	109.54	2.59578	14.1084	15.0562	10.5368	26.3607	9.92739	13.3481	11.4551	12.2995	25.1708	ncbi_102182849	+	92717031	92719017	3utr	XM_018047345.1	mRNA	TWIST1	twist family bHLH transcription factor 1	Human Diseases
NC_030811.1	92718680	92718855	MergePeak_502	520	62	698	473	281	0	830	874	678	61	26	41	92	183	91	36	147	29	638.136	129.782	1859.32	344.938	457.098	0.0331741	2747.32	747.951	1759.94	31.8744	23.0271	33.2314	44.0943	51.9061	55.2128	45.8205	47.5796	33.1797	ncbi_102182849	+	92717031	92719017	3utr	XM_018047345.1	mRNA	TWIST1	twist family bHLH transcription factor 1	Human Diseases
NC_030811.1	94225235	94225410	MergePeak_503	161	785	2438	408	0	0	1395	210	1232	14	15	42	16	6	28	33	16	24	197.577	1643.21	6494.31	297.537	0.162668	0.0331741	4617.48	179.714	3198	7.31544	13.2849	34.0419	7.66858	1.70184	16.9885	42.0022	5.17873	27.4591	ncbi_102180723	+	94080605	94228482	3utr,stop_codon	XM_018047351.1	mRNA	SNX13	sorting nexin 13	-
NC_030811.1	99785728	99785903	MergePeak_504	1705	3733	3346	0	0	8078	1405	3074	2943	287	272	243	131	365	215	148	543	144	2092.35	7814.13	8913.02	0.0729257	0.162668	2679.81	4650.58	2630.67	7639.38	149.967	240.899	196.957	62.7865	103.528	130.448	188.373	175.753	164.754	ncbi_102174805	-	99785429	99787483	3utr,cds,stop_codon	XM_005678977.3	mRNA	ARL4A	ADP ribosylation factor like GTPase 4A	-
NC_030811.1	99785928	99785978	MergePeak_505	583	554	888	0	0	0	298	566	83	163	153	151	72	169	138	88	229	88	715.449	1159.67	2365.44	0.0729257	0.162668	0.0331741	986.386	484.371	215.45	85.1726	135.506	122.389	34.5086	47.9351	83.7292	112.006	74.1206	100.683	ncbi_102174805	-	99785429	99787483	cds,stop_codon	XM_005678977.3	mRNA	ARL4A	ADP ribosylation factor like GTPase 4A	-
NC_030811.1	106106574	106106774	MergePeak_506	889	942	364	3835	30969	0	525	1591	223	69	25	43	46	130	47	12	138	19	1090.97	1971.85	969.618	2796.7	50376.7	0.0331741	1737.76	1361.55	578.859	36.0547	22.1414	34.8524	22.0472	36.8732	28.5165	15.2735	44.6666	21.7384	ncbi_102191105	-	106105650	106194889	3utr,cds,stop_codon	XM_005678952.2	mRNA	SDHAF3	succinate dehydrogenase complex assembly factor 3	-
NC_030811.1	106593842	106612180	MergePeak_507	1396	897	1183	0	56	2334	674	1900	479	832	362	491	148	279	210	224	1231	291	1713.15	1877.65	3151.26	0.0729257	91.0942	774.284	2230.95	1625.98	1243.38	434.746	320.608	397.966	70.9343	79.1355	127.414	285.106	398.439	332.941	ncbi_102190848	+	106593643	106617350	cds,start_codon	XM_005678951.3	mRNA	SHFM1	split hand/foot malformation (ectrodactyly) type 1	Human Diseases;Genetic Information Processing
NC_030811.1	107189471	107189621	MergePeak_508	346	566	391	0	170	0	191	312	406	78	45	60	63	78	71	19	106	49	424.606	1184.78	1041.54	0.0729257	276.536	0.0331741	632.214	267.003	1053.89	40.7575	39.8546	48.6313	30.195	22.1239	43.0781	24.1831	34.3091	56.0622	ncbi_102190577	+	106963022	107189721	3utr	XM_018047391.1	mRNA	SLC25A13	solute carrier family 25 member 13	-
NC_030811.1	107210095	107210120	MergePeak_509	0	0	0	221	0	0	0	68	0	0	1	1	16	4	4	0	2	1	0.122718	0.209326	0.266378	161.166	0.162668	0.0331741	0.331002	58.193	0.259578	0.0522532	0.885657	0.810521	7.66858	1.13456	2.42693	0.127279	0.647342	1.14413	ncbi_102183933	-	107209723	107578680	3utr	XM_018047393.1	mRNA	DYNC1I1	dynein cytoplasmic 1 intermediate chain 1	Human Diseases;Cellular Processes;Organismal Systems
NC_030811.1	107759564	107759739	MergePeak_510	477	9213	13573	2278	0	0	3153	1666	5489	145	224	343	52	56	89	81	225	99	585.367	19285.2	36155.6	1661.25	0.162668	0.0331741	10436.5	1425.73	14248.2	75.7671	198.387	278.009	24.9229	15.8838	53.9993	103.096	72.8259	113.269	ncbi_102190015	+	107746583	107760649	3utr	XM_005678949.3	mRNA	PDK4	pyruvate dehydrogenase kinase 4	-
NC_030811.1	107760314	107760389	MergePeak_511	596	1167	2204	0	0	0	804	1628	985	227	241	360	33	150	87	77	377	78	731.402	2442.83	5870.98	0.0729257	0.162668	0.0331741	2661.26	1393.21	2556.84	118.615	213.443	291.788	15.8164	42.546	52.7858	98.005	122.024	89.2419	ncbi_102190015	+	107746583	107760649	3utr	XM_005678949.3	mRNA	PDK4	pyruvate dehydrogenase kinase 4	-
NC_030811.1	110732682	110732732	MergePeak_512	189	373	251	0	0	0	222	258	150	79	50	55	16	49	12	41	63	44	231.938	780.785	668.61	0.0729257	0.162668	0.0331741	734.824	220.791	389.367	41.28	44.2829	44.5787	7.66858	13.8983	7.2808	52.1845	20.3913	50.3416	ncbi_102179443	-	110730501	110736796	cds	XM_005678914.3	mRNA	RBM48	RNA binding motif protein 48	-
NC_030811.1	111146587	111146762	MergePeak_513	769	2340	1858	402	84	0	3255	1273	2174	114	163	134	147	332	125	217	265	214	943.705	4898.22	4949.31	293.161	136.641	0.0331741	10774.1	1089.41	5643.22	59.5686	144.362	108.61	70.4551	94.1684	75.8417	276.196	85.7728	244.843	ncbi_102177400	+	111130955	111147128	3utr	XM_018047439.1	mRNA	LOC102177400	lanosterol 14-alpha demethylase	Metabolism
NC_030811.1	111902557	111902732	MergePeak_514	557	662	1233	2123	0	0	587	2000	47	65	66	60	129	214	147	50	172	32	683.542	1385.74	3284.45	1548.21	0.162668	0.0331741	1942.98	1711.56	122.002	33.9646	58.4534	48.6313	61.8279	60.6989	89.1898	63.6396	55.6714	36.6121	ncbi_102183205	-	111901108	111905297	3utr,stop_codon	XM_018047442.1	mRNA	FZD1	frizzled class receptor 1	Organismal Systems;Cellular Processes;Environmental Information Processing;Human Diseases
NC_030811.1	115055072	115055272	MergePeak_515	1212	1375	2069	0	0	0	343	1984	314	66	30	28	1	27	66	5	46	13	1487.35	2878.23	5511.37	0.0729257	0.162668	0.0331741	1135.34	1697.87	815.075	34.4871	26.5697	22.6946	0.479286	7.65827	40.0444	6.36396	14.8889	14.8737	ncbi_102170198	-	115053723	115059379	3utr,cds,stop_codon	XM_005678878.3	mRNA	FIGNL1	fidgetin like 1	-
NC_030811.1	115055897	115056047	MergePeak_516	73	79	130	0	0	0	0	71	0	26	14	22	5	11	49	1	14	9	89.5845	165.367	346.292	0.0729257	0.162668	0.0331741	0.331002	60.7603	0.259578	13.5858	12.3992	17.8315	2.39643	3.12004	29.7299	1.27279	4.53139	10.2971	ncbi_102170198	-	115053723	115059379	cds	XM_005678878.3	mRNA	FIGNL1	fidgetin like 1	-
NC_030811.1	115179297	115179422	MergePeak_517	156	0	22	1705	0	5968	0	240	114	90	47	40	45	173	61	39	193	47	191.441	0.209326	58.6033	1243.38	0.162668	1979.83	0.331002	205.387	295.919	47.0278	41.6259	32.4209	21.5679	49.0697	37.0107	49.6389	62.4685	53.774	ncbi_102173910	-	115179298	115360459	3utr	XM_018047456.1	mRNA	GRB10	growth factor receptor bound protein 10	-
NC_030811.1	115638397	115638572	MergePeak_518	182	289	456	0	0	0	469	275	350	25	31	46	0	21	6	42	21	32	223.348	604.952	1214.69	0.0729257	0.162668	0.0331741	1552.4	235.339	908.523	13.0633	27.4554	37.284	0.0479286	5.95643	3.6404	53.4573	6.79709	36.6121	ncbi_106502007	-	115637598	115934177	3utr	XM_018047457.1	mRNA	COBL	cordon-bleu WH2 repeat protein	-
NC_030812.1	1053573	1053773	MergePeak_519	1415	2066	1359	0	0	0	829	2643	1613	166	70	64	6	82	29	72	204	63	1736.47	4324.67	3620.08	0.0729257	0.162668	0.0331741	2744.01	2261.82	4186.99	86.7402	61.996	51.8734	2.87572	23.2585	17.5953	91.6411	66.0288	72.08	ncbi_102173364	-	1053549	1103854	3utr	XM_018047558.1	mRNA	ZFC3H1	zinc finger C3H1-type containing	-
NC_030812.1	5356108	5356283	MergePeak_520	381	475	235	126	0	0	649	260	110	51	40	23	1	63	29	56	63	21	467.557	994.298	625.989	91.8864	0.162668	0.0331741	2148.2	222.503	285.536	26.6491	35.4263	18.642	0.479286	17.8693	17.5953	71.2764	20.3913	24.0267	ncbi_102184499	-	5355734	5361929	3utr	XM_018047569.1	mRNA	PHLDA1	pleckstrin homology like domain family A member 1	-
NC_030812.1	24080841	24080891	MergePeak_521	109	194	584	0	0	0	255	305	762	14	17	31	33	17	35	16	30	19	133.763	406.092	1555.65	0.0729257	0.162668	0.0331741	844.055	261.013	1977.98	7.31544	15.0562	25.1262	15.8164	4.82188	21.2357	20.3647	9.71012	21.7384	ncbi_102180460	-	24080017	24094042	3utr,stop_codon	XM_018047630.1	mRNA	TMCC3	transmembrane and coiled-coil domain family 3	-
NC_030812.1	25423210	25423285	MergePeak_522	997	972	410	1905	25	9046	354	1003	965	182	160	75	378	665	178	96	810	66	1223.5	2034.65	1092.15	1389.23	40.6671	3000.93	1171.75	858.347	2504.93	95.1007	141.705	60.7891	181.17	188.62	107.999	122.188	262.173	75.5124	ncbi_102176587	+	25402506	25423572	3utr	XM_018047641.1	mRNA	ITGA5	integrin subunit alpha 5	Environmental Information Processing;Organismal Systems;Cellular Processes;Human Diseases
NC_030812.1	25551453	25551653	MergePeak_523	2753	1502	2388	468	0	0	789	803	980	123	30	62	46	76	856	54	118	47	3378.44	3144.07	6361.12	341.292	0.162668	0.0331741	2611.61	687.191	2543.86	64.2714	26.5697	50.2523	22.0472	21.5566	519.364	68.7308	38.1932	53.774	ncbi_102188288	+	25525161	25559745	3utr,cds,stop_codon	XM_005679853.3	mRNA	CBX5	chromobox 5	-
NC_030812.1	25600326	25600626	MergePeak_524	691	506	1438	4701	80	0	1287	1329	1635	111	97	92	220	202	107	100	149	92	847.985	1059.19	3830.52	3428.24	130.135	0.0331741	4260	1137.33	4244.1	58.001	85.9087	74.568	105.443	57.2952	64.9205	127.279	48.227	105.26	ncbi_102189462	+	25594601	25601773	3utr	XM_005679859.3	mRNA	SMUG1	single-strand-selective monofunctional uracil-DNA glycosylase 1	Genetic Information Processing
NC_030812.1	25601576	25601701	MergePeak_525	1388	708	191	0	11435	0	402	411	523	81	68	42	65	187	53	41	117	32	1703.33	1482.03	508.783	0.0729257	18601.1	0.0331741	1330.63	351.725	1357.59	42.3251	60.2247	34.0419	31.1536	53.0406	32.1569	52.1845	37.8695	36.6121	ncbi_102189462	+	25594601	25601773	3utr	XM_005679859.3	mRNA	SMUG1	single-strand-selective monofunctional uracil-DNA glycosylase 1	Genetic Information Processing
NC_030812.1	25740506	25740556	MergePeak_526	270	370	101	0	109	0	72	972	183	9	16	2	17	64	2	5	82	2	331.34	774.506	269.042	0.0729257	177.308	0.0331741	238.321	831.818	475.028	4.70278	14.1705	1.62104	8.14786	18.1529	1.21347	6.36396	26.541	2.28826	ncbi_102191112	-	25740507	25748674	3utr	XM_018047652.1	mRNA	HOXC6	homeobox C6	-
NC_030812.1	25741156	25741206	MergePeak_527	160	157	266	0	0	0	41	1	331	30	25	7	76	35	20	20	77	20	196.35	328.642	708.567	0.0729257	0.162668	0.0331741	135.711	0.855779	859.203	15.6759	22.1414	5.67365	36.4257	9.92739	12.1347	25.4559	24.9227	22.8826	ncbi_102191112	-	25740507	25748674	3utr,stop_codon	XM_018047652.1	mRNA	HOXC6	homeobox C6	-
NC_030812.1	25741256	25741306	MergePeak_528	160	157	266	0	0	0	41	1	331	25	31	12	100	44	35	20	76	27	196.35	328.642	708.567	0.0729257	0.162668	0.0331741	135.711	0.855779	859.203	13.0633	27.4554	9.72626	47.9286	12.4801	21.2357	25.4559	24.599	30.8914	ncbi_102191112	-	25740507	25748674	3utr,stop_codon	XM_018047652.1	mRNA	HOXC6	homeobox C6	-
NC_030812.1	26120668	26120743	MergePeak_529	2884	5159	432	1964	91157	84643	426	19718	2694	2552	2031	1704	4606	8174	2724	1280	5013	1643	3539.2	10799.1	1150.76	1432.26	148284	28079.6	1410.07	16874.3	6993.03	1333.5	1798.77	1381.13	2207.59	2318.47	1652.74	1629.17	1622.56	1879.8	ncbi_102168606	+	26112613	26120763	3utr,stop_codon	XM_018047660.1	mRNA	ATP5G2	ATP synthase, H+ transporting, mitochondrial Fo complex subunit C2 (subunit 9)	Metabolism;Organismal Systems;Human Diseases
NC_030812.1	26283730	26283930	MergePeak_530	12803	6068	7684	1007	19081	17871	5697	7768	3783	99	42	24	10	28	29	31	244	39	15711.6	12701.9	20468.5	734.362	31038.7	5928.55	18857.2	6647.69	9819.83	51.7306	37.1976	19.4525	4.79286	7.94191	17.5953	39.4566	78.9757	44.621	ncbi_102170945	-	26283757	26305261	3utr	XM_018047665.1	mRNA	PCBP2	poly(rC) binding protein 2	Cellular Processes
NC_030812.1	26283730	26283930	MergePeak_530	12803	6068	7684	1007	19081	17871	5697	7768	3783	99	42	24	10	28	29	31	244	39	15711.6	12701.9	20468.5	734.362	31038.7	5928.55	18857.2	6647.69	9819.83	51.7306	37.1976	19.4525	4.79286	7.94191	17.5953	39.4566	78.9757	44.621	ncbi_102174723	+	26271525	26283943	3utr	XM_013963750.2	mRNA	MAP3K12	mitogen-activated protein kinase kinase kinase 12	Environmental Information Processing
NC_030812.1	26459757	26459782	MergePeak_531	2483	3425	3201	8361	12013	6065	2886	5676	2238	2128	1392	1359	1462	1897	979	951	2627	1174	3047.1	7169.41	8526.77	6097.32	19541.3	2012.01	9552.72	4857.4	5809.35	1111.95	1232.83	1101.5	700.716	538.065	593.992	1210.43	850.283	1343.21	ncbi_102177500	-	26458171	26461758	cds	XM_005679909.1	mRNA	PFDN5	prefoldin subunit 5	-
NC_030812.1	26491171	26491296	MergePeak_532	324	85	101	1127	43	36118	117	160	210	227	138	152	187	627	246	124	436	121	397.608	177.927	269.042	821.872	69.9474	11981.8	387.272	136.925	545.114	118.615	122.221	123.199	89.6265	177.842	149.256	157.826	141.12	138.439	ncbi_102178243	-	26491097	26493443	3utr,stop_codon	XM_018047682.1	mRNA	MFSD5	major facilitator superfamily domain containing 5	-
NC_030812.1	26491546	26491646	MergePeak_533	22	124	507	998	3482	8581	240	641	734	120	93	96	198	163	233	90	166	84	26.9981	259.564	1350.54	727.798	5664.11	2846.67	794.405	548.555	1905.3	62.7038	82.3661	77.81	94.8987	46.2333	141.369	114.551	53.7294	96.1067	ncbi_102178243	-	26491097	26493443	cds	XM_018047682.1	mRNA	MFSD5	major facilitator superfamily domain containing 5	-
NC_030812.1	27505584	27505634	MergePeak_534	312	276	344	536	0	0	192	964	419	71	56	31	79	151	98	42	134	35	382.882	577.739	916.342	390.882	0.162668	0.0331741	635.524	824.971	1087.63	37.0997	49.5968	25.1262	37.8636	42.8296	59.4599	53.4573	43.3719	40.0445	ncbi_102185716	-	27505435	27511267	3utr,stop_codon	XM_005679944.3	mRNA	ATG101	autophagy related 101	Organismal Systems;Cellular Processes
NC_030812.1	28223828	28223953	MergePeak_535	838	0	11	0	1728	21752	264	691	119	411	171	127	122	546	787	111	733	112	1028.38	0.209326	29.3016	0.0729257	2810.91	7216.04	873.845	591.344	308.898	214.76	151.447	102.936	58.4729	154.867	477.499	141.28	237.251	128.142	ncbi_102187743	-	28223829	28228169	3utr	XM_018047753.1	mRNA	DAZAP2	DAZ associated protein 2	-
NC_030812.1	28353052	28353177	MergePeak_536	195	135	164	0	73	0	110	259	99	26	20	39	19	50	34	14	20	19	239.301	282.59	436.861	0.0729257	118.748	0.0331741	364.102	221.647	256.982	13.5858	17.7131	31.6103	9.10644	14.182	20.6289	17.8191	6.47342	21.7384	ncbi_102189551	+	28340143	28355776	cds,stop_codon	XM_018047761.1	mRNA	CSRNP2	cysteine and serine rich nuclear protein 2	-
NC_030812.1	28510330	28510430	MergePeak_537	145	35	122	0	0	0	1	42	1	2	3	4	1	11	0	0	19	6	177.942	73.264	324.982	0.0729257	0.162668	0.0331741	3.31002	35.9427	2.59578	1.04506	2.65697	3.24209	0.479286	3.12004	0.0606734	0.127279	6.14975	6.86477	ncbi_102190935	+	28488257	28510441	3utr	XM_018047776.1	mRNA	LOC102190935	natural resistance-associated macrophage protein 2-like	Organismal Systems;Cellular Processes
NC_030812.1	28871468	28871493	MergePeak_538	0	0	39	245	0	0	0	0	0	5	1	11	4	0	33	10	0	3	0.122718	0.209326	103.888	178.668	0.162668	0.0331741	0.331002	0.0855779	0.259578	2.61266	0.885657	8.91573	1.91714	0.028364	20.0222	12.7279	0.0323671	3.43238	ncbi_102188473	-	28833700	29064796	cds	XM_018047792.1	mRNA	DIP2B	disco interacting protein 2 homolog B	-
NC_030812.1	29442448	29442473	MergePeak_539	81	49	25	3992	8116	0	23	114	130	46	66	27	2019	725	127	21	110	51	99.402	102.57	66.5946	2911.19	13202.2	0.0331741	76.1305	97.5589	337.451	24.0365	58.4534	21.8841	967.679	205.639	77.0552	26.7286	35.6038	58.3505	ncbi_102171407	-	29442324	29450292	3utr	XM_005679977.3	mRNA	GPD1	glycerol-3-phosphate dehydrogenase 1	Metabolism
NC_030812.1	29696623	29696773	MergePeak_540	70	196	147	0	0	0	71	1	335	16	14	14	13	11	36	18	10	4	85.9029	410.279	391.576	0.0729257	0.162668	0.0331741	235.011	0.855779	869.586	8.36051	12.3992	11.3473	6.23072	3.12004	21.8424	22.9103	3.23671	4.57651	ncbi_102172602	+	29691601	29698979	3utr,cds,stop_codon	XM_005679982.3	mRNA	BCDIN3D	BCDIN3 domain containing RNA methyltransferase	-
NC_030812.1	29697373	29697473	MergePeak_541	374	200	116	0	0	0	88	176	283	18	12	9	6	7	22	9	21	3	458.967	418.652	308.999	0.0729257	0.162668	0.0331741	291.282	150.617	734.606	9.40557	10.6279	7.29469	2.87572	1.98548	13.3481	11.4551	6.79709	3.43238	ncbi_102172602	+	29691601	29698979	3utr	XM_005679982.3	mRNA	BCDIN3D	BCDIN3 domain containing RNA methyltransferase	-
NC_030812.1	29743429	29743554	MergePeak_542	46	28	88	0	0	0	109	232	177	24	13	11	35	36	20	12	54	5	56.4505	58.6112	234.413	0.0729257	0.162668	0.0331741	360.792	198.541	459.453	12.5408	11.5135	8.91573	16.775	10.211	12.1347	15.2735	17.4782	5.72064	ncbi_102190383	+	29713387	29744283	cds,stop_codon	XM_018047816.1	mRNA	NCKAP5L	NCK associated protein 5 like	-
NC_030812.1	29763991	29764016	MergePeak_543	256	624	103	1596	0	19779	257	475	0	440	315	354	476	835	1383	201	790	332	314.159	1306.19	274.37	1163.89	0.162668	6561.51	850.675	406.495	0.259578	229.914	278.982	286.925	228.14	236.839	839.112	255.831	255.7	379.85	ncbi_102172870	-	29763942	29780532	3utr	XM_005679983.3	mRNA	TMBIM6	transmembrane BAX inhibitor motif containing 6	-
NC_030812.1	30344800	30344895	MergePeak_544	25427	6398	9521	5507	343	170060	4197	14239	3419	2311	819	1335	817	1913	6017	421	3661	580	31203.6	13392.7	25361.9	4016.02	557.952	56415.9	13892.2	12185.4	8874.97	1207.57	725.353	1082.05	391.577	542.603	3650.72	535.846	1184.96	663.594	ncbi_102178700	+	30341303	30344895	3utr,stop_codon	XM_005680002.2	mRNA	LOC102178700	tubulin alpha-1B chain	Cellular Processes;Human Diseases
NC_030812.1	30520856	30520906	MergePeak_545	56	72	205	0	47	0	141	200	232	7	4	8	3	0	1	6	15	8	68.7224	150.715	546.076	0.0729257	76.4541	0.0331741	466.713	171.156	602.221	3.65772	3.54263	6.48417	1.43786	0.028364	0.606734	7.63676	4.85506	9.15302	ncbi_102180567	+	30520782	30524239	5utr,cds,start_codon	XM_018047851.1	mRNA	FKBP11	FK506 binding protein 11	-
NC_030812.1	30524049	30524124	MergePeak_546	982	534	692	4387	1644	4206	347	1696	465	1106	832	1309	207	900	415	445	1273	684	1205.1	1117.8	1843.34	3199.25	2674.27	1395.3	1148.58	1451.4	1207.04	577.92	736.867	1060.97	99.2122	255.276	251.794	566.393	412.033	782.583	ncbi_102180567	+	30520782	30524239	cds,stop_codon	XM_018047851.1	mRNA	FKBP11	FK506 binding protein 11	-
NC_030812.1	30587350	30587550	MergePeak_547	1259	1066	1374	2475	0	0	1019	2054	1178	326	182	223	310	709	524	116	600	103	1545.03	2231.41	3660.04	1804.91	0.162668	0.0331741	3372.91	1757.77	3057.83	170.345	161.19	180.746	148.579	201.101	317.928	147.644	194.202	117.845	ncbi_102181753	+	30573290	30587685	3utr	XM_018047852.1	mRNA	DDX23	DEAD-box helicase 23	Genetic Information Processing
NC_030812.1	30637133	30637353	MergePeak_548	212	210	239	0	20	0	67	1	48	1	8	21	180	0	55	21	5	16	260.163	439.584	636.645	0.0729257	32.5337	0.0331741	221.771	0.855779	124.597	0.522532	7.08526	17.0209	86.2715	0.028364	33.3703	26.7286	1.61835	18.306	ncbi_102169557	+	30627986	30647530	cds	XM_018047857.1	mRNA	ADCY6	adenylate cyclase 6	Human Diseases;Metabolism;Environmental Information Processing;Cellular Processes;Organismal Systems
NC_030812.1	31815500	31815675	MergePeak_549	113	175	286	0	0	0	239	133	217	42	23	23	13	16	39	17	42	17	138.672	366.32	761.842	0.0729257	0.162668	0.0331741	791.095	113.819	563.284	21.9463	20.3701	18.642	6.23072	4.53824	23.6626	21.6375	13.5942	19.4502	ncbi_102185632	+	31764287	31816117	3utr	XM_005680028.3	mRNA	SENP1	SUMO1/sentrin specific peptidase 1	-
NC_030812.1	31893270	31893445	MergePeak_550	640	1894	1747	551	0	0	990	394	722	155	124	188	101	154	126	133	207	117	785.398	3964.63	4653.63	401.82	0.162668	0.0331741	3276.92	337.177	1874.15	80.9924	109.821	152.378	48.4079	43.6805	76.4484	169.281	66.9999	133.863	ncbi_102186375	-	31893071	31898593	3utr	XM_018047869.1	mRNA	TMEM106C	transmembrane protein 106C	-
NC_030812.1	32075354	32075504	MergePeak_551	182	283	366	18958	0	9971	626	370	519	95	79	111	756	124	228	126	76	63	223.348	592.392	974.945	13825.2	0.162668	3307.79	2072.07	316.638	1347.21	49.6405	69.9669	89.9679	362.34	35.1713	138.335	160.372	24.599	72.08	ncbi_102187028	-	32074455	32082342	3utr,stop_codon	XM_018047881.1	mRNA	SLC48A1	solute carrier family 48 member 1	-
NC_030812.1	32533141	32533291	MergePeak_552	134	124	88	0	0	0	0	140	327	8	11	2	2	15	2	0	9	0	164.443	259.564	234.413	0.0729257	0.162668	0.0331741	0.331002	119.809	848.82	4.18025	9.74223	1.62104	0.958572	4.2546	1.21347	0.127279	2.91304	0.114413	ncbi_102189006	-	32530917	32721069	-	XR_001918049.1	mRNA	PCED1B	PC-esterase domain containing 1B	-
NC_030812.1	32573220	32573345	MergePeak_553	120	425	151	0	41	2801	147	299	427	58	32	26	32	86	99	16	72	20	147.262	889.635	402.231	0.0729257	66.694	929.207	486.573	255.878	1108.4	30.3068	28.341	21.0736	15.3372	24.393	60.0666	20.3647	23.3043	22.8826	ncbi_102189006	-	32573058	32584379	3utr,cds,stop_codon	XM_005680047.3	mRNA	PCED1B	PC-esterase domain containing 1B	-
NC_030812.1	33411163	33411338	MergePeak_554	1260	7262	13402	2839	0	0	11646	2903	11336	254	336	437	52	58	130	275	307	311	1546.25	15201.2	35700	2070.36	0.162668	0.0331741	38548.5	2484.33	29425.8	132.723	297.581	354.198	24.9229	16.4511	78.8754	350.018	99.3669	355.824	ncbi_102191114	+	33397993	33412421	3utr	XM_018047891.1	mRNA	SLC38A2	solute carrier family 38 member 2	Organismal Systems
NC_030812.1	33844778	33844953	MergePeak_555	903	722	1835	0	0	0	734	605	849	100	72	82	22	38	85	57	112	48	1108.15	1511.33	4888.05	0.0729257	0.162668	0.0331741	2429.55	517.747	2203.82	52.2532	63.7673	66.4627	10.5443	10.7783	51.5723	72.5492	36.2511	54.9181	ncbi_102168426	+	33753980	33847460	3utr,cds,stop_codon	XM_018047896.1	mRNA	SCAF11	SR-related CTD associated factor 11	-
NC_030812.1	33845028	33845178	MergePeak_556	319	265	468	0	0	0	65	2	315	52	29	46	8	16	61	39	43	54	391.472	554.713	1246.65	0.0729257	0.162668	0.0331741	215.151	1.71156	817.67	27.1716	25.6841	37.284	3.83429	4.53824	37.0107	49.6389	13.9178	61.7829	ncbi_102168426	+	33753980	33847460	3utr,stop_codon	XM_018047896.1	mRNA	SCAF11	SR-related CTD associated factor 11	-
NC_030812.1	33846128	33846278	MergePeak_557	98	129	114	0	0	0	338	554	467	67	39	75	18	6	33	50	85	37	120.264	270.03	303.671	0.0729257	0.162668	0.0331741	1118.79	474.102	1212.23	35.0096	34.5406	60.7891	8.62715	1.70184	20.0222	63.6396	27.512	42.3327	ncbi_102168426	+	33753980	33847460	3utr	XM_018047896.1	mRNA	SCAF11	SR-related CTD associated factor 11	-
NC_030812.1	36198272	36198447	MergePeak_558	766	887	676	0	0	0	386	429	257	76	33	47	7	84	24	36	121	27	940.024	1856.72	1800.72	0.0729257	0.162668	0.0331741	1277.67	367.129	667.115	39.7124	29.2267	38.0945	3.355	23.8257	14.5616	45.8205	39.1642	30.8914	ncbi_102171575	-	36197573	36225712	3utr	XM_005680065.3	mRNA	IRAK4	interleukin 1 receptor associated kinase 4	Human Diseases;Organismal Systems;Environmental Information Processing
NC_030812.1	36246369	36246444	MergePeak_559	125	206	388	0	0	0	0	231	1	34	16	29	2	14	5	10	35	6	153.398	431.211	1033.55	0.0729257	0.162668	0.0331741	0.331002	197.685	2.59578	17.7661	14.1705	23.5051	0.958572	3.97096	3.03367	12.7279	11.3285	6.86477	ncbi_102170947	+	36225771	36246476	3utr	XM_013963857.2	mRNA	PUS7L	pseudouridylate synthase 7 like	-
NC_030812.1	39282835	39282960	MergePeak_560	45	129	72	0	0	0	89	65	0	5	7	3	8	29	2	11	18	0	55.2233	270.03	191.793	0.0729257	0.162668	0.0331741	294.592	55.6257	0.259578	2.61266	6.1996	2.43156	3.83429	8.22555	1.21347	14.0007	5.82607	0.114413	ncbi_102186933	-	39282636	39548655	3utr	XM_005680161.3	mRNA	CNTN1	contactin 1	Environmental Information Processing
NC_030812.1	42439677	42439702	MergePeak_561	0	0	0	229	0	0	0	0	0	2	2	18	50	0	33	22	1	7	0.122718	0.209326	0.266378	167	0.162668	0.0331741	0.331002	0.0855779	0.259578	1.04506	1.77131	14.5894	23.9643	0.028364	20.0222	28.0014	0.323671	8.00889	ncbi_102190939	+	42379253	42500726	cds	XM_005680175.3	mRNA	PTPRB	protein tyrosine phosphatase, receptor type B	Cellular Processes
NC_030812.1	42530505	42530580	MergePeak_562	68	0	276	356	0	0	124	256	114	22	7	4	0	7	36	11	41	6	83.4486	0.209326	735.205	259.615	0.162668	0.0331741	410.442	219.08	295.919	11.4957	6.1996	3.24209	0.0479286	1.98548	21.8424	14.0007	13.2705	6.86477	ncbi_102184787	-	42528581	42606149	3utr	XM_005680231.3	mRNA	KCNMB4	potassium calcium-activated channel subfamily M regulatory beta subunit 4	Environmental Information Processing;Organismal Systems
NC_030812.1	42619431	42619506	MergePeak_563	518	760	328	0	0	0	155	839	383	112	49	47	8	140	68	25	220	38	635.682	1590.88	873.721	0.0729257	0.162668	0.0331741	513.053	717.999	994.183	58.5235	43.3972	38.0945	3.83429	39.7096	41.2579	31.8198	71.2076	43.4768	ncbi_102191498	-	42619407	42745707	3utr	XM_005680177.3	mRNA	CNOT2	CCR4-NOT transcription complex subunit 2	Genetic Information Processing
NC_030812.1	42619531	42619731	MergePeak_564	1938	2174	1493	0	17426	0	897	2290	1603	179	76	67	19	146	133	43	283	60	2378.28	4550.74	3977.03	0.0729257	28346.6	0.0331741	2969.09	1959.73	4161.03	93.5332	67.3099	54.3049	9.10644	41.4114	80.6956	54.7301	91.5988	68.6477	ncbi_102191498	-	42619407	42745707	3utr	XM_005680177.3	mRNA	CNOT2	CCR4-NOT transcription complex subunit 2	Genetic Information Processing
NC_030812.1	43574034	43574209	MergePeak_565	323	551	652	0	0	0	330	3	1	89	36	36	10	53	58	42	91	22	396.381	1153.39	1736.79	0.0729257	0.162668	0.0331741	1092.31	2.56734	2.59578	46.5053	31.8837	29.1788	4.79286	15.0329	35.1905	53.4573	29.454	25.1708	ncbi_102185634	-	43573735	43597007	3utr,stop_codon	XM_018047956.1	mRNA	YEATS4	YEATS domain containing 4	-
NC_030812.1	43941726	43941801	MergePeak_566	412	0	407	1145	0	7361	415	0	703	9	13	15	4	1	26	12	5	14	505.6	0.209326	1084.16	834.999	0.162668	2441.95	1373.66	0.0855779	1824.83	4.70278	11.5135	12.1578	1.91714	0.28364	15.7751	15.2735	1.61835	16.0178	ncbi_102186747	-	43938954	43971654	3utr	XM_018047962.1	mRNA	CPSF6	cleavage and polyadenylation specific factor 6	Genetic Information Processing
NC_030812.1	43943551	43943676	MergePeak_567	332	611	519	2019	0	0	324	905	33	114	41	60	24	61	274	45	126	46	407.425	1278.98	1382.5	1472.37	0.162668	0.0331741	1072.45	774.48	85.6607	59.5686	36.3119	48.6313	11.5029	17.302	166.245	57.2757	40.7825	52.6299	ncbi_102186747	-	43938954	43971654	3utr	XM_018047962.1	mRNA	CPSF6	cleavage and polyadenylation specific factor 6	Genetic Information Processing
NC_030812.1	45473128	45473303	MergePeak_568	280	802	1471	0	136	0	1434	175	588	51	21	18	5	3	27	28	42	25	343.612	1678.79	3918.43	0.0729257	221.229	0.0331741	4746.57	149.761	1526.32	26.6491	18.5988	14.5894	2.39643	0.850919	16.3818	35.6382	13.5942	28.6032	ncbi_102177034	-	45472679	45489730	3utr	XM_018047974.1	mRNA	DYRK2	dual specificity tyrosine phosphorylation regulated kinase 2	-
NC_030812.1	45479453	45479553	MergePeak_569	223	397	320	530	0	0	213	296	397	96	28	65	56	66	99	61	78	46	273.662	831.023	852.411	386.506	0.162668	0.0331741	705.034	253.311	1030.52	50.163	24.7984	52.6839	26.84	18.7202	60.0666	77.6403	25.2463	52.6299	ncbi_102177034	-	45472679	45489730	cds	XM_018047974.1	mRNA	DYRK2	dual specificity tyrosine phosphorylation regulated kinase 2	-
NC_030812.1	45489447	45489497	MergePeak_570	0	0	0	0	0	0	173	193	94	9	7	6	7	0	21	3	2	6	0.122718	0.209326	0.266378	0.0729257	0.162668	0.0331741	572.633	165.165	244.003	4.70278	6.1996	4.86313	3.355	0.028364	12.7414	3.81838	0.647342	6.86477	ncbi_102177034	-	45472679	45489730	5utr,start_codon	XM_018047974.1	mRNA	DYRK2	dual specificity tyrosine phosphorylation regulated kinase 2	-
NC_030812.1	47004561	47004636	MergePeak_571	727	1138	832	0	0	0	438	869	66	356	175	190	51	316	134	96	366	144	892.163	2382.13	2216.27	0.0729257	0.162668	0.0331741	1449.79	743.672	171.321	186.021	154.99	153.999	24.4436	89.6301	81.3023	122.188	118.464	164.754	ncbi_102178884	+	46998787	47004956	3utr,stop_codon	XM_005680215.2	mRNA	LLPH	LLP homolog, long-term synaptic facilitation	-
NC_030812.1	48285777	48285927	MergePeak_572	220	480	266	0	0	0	251	260	125	48	52	29	0	87	7	40	105	35	269.981	1004.76	708.567	0.0729257	0.162668	0.0331741	830.815	222.503	324.472	25.0815	46.0542	23.5051	0.0479286	24.6767	4.24713	50.9117	33.9854	40.0445	ncbi_102187840	-	48285603	48378024	3utr	XM_013963894.2	mRNA	TBC1D30	TBC1 domain family member 30	-
NC_030812.1	48438535	48438610	MergePeak_573	144	322	3265	0	0	0	762	524	1716	68	46	177	122	13	283	56	22	34	176.715	674.029	8697.26	0.0729257	0.162668	0.0331741	2522.23	448.428	4454.36	35.5321	40.7402	143.462	58.4729	3.68732	171.706	71.2764	7.12076	38.9003	ncbi_100750233	+	48392751	48439235	3utr,stop_codon	NM_001285690.1	mRNA	GNS	glucosamine (N-acetyl)-6-sulfatase	Cellular Processes;Metabolism
NC_030812.1	49676910	49677035	MergePeak_574	200	194	34	0	118	0	97	134	141	8	15	8	172	172	14	4	28	2	245.437	406.092	90.5687	0.0729257	191.949	0.0331741	321.072	114.674	366.005	4.18025	13.2849	6.48417	82.4372	48.786	8.49427	5.09117	9.06278	2.28826	ncbi_102184883	+	49673850	49677323	cds,stop_codon	XM_018047994.1	mRNA	AVPR1A	arginine vasopressin receptor 1A	Environmental Information Processing;Organismal Systems
NC_030812.1	49677160	49677323	MergePeak_575	2750	6393	1512	904	1088	0	1762	3920	1789	12	10	6	133	153	7	4	35	0	3374.76	13382.2	4027.64	659.248	1769.83	0.0331741	5832.25	3354.66	4643.85	6.27038	8.85657	4.86313	63.7451	43.3969	4.24713	5.09117	11.3285	0.114413	ncbi_102184883	+	49673850	49677323	3utr,stop_codon	XM_018047994.1	mRNA	AVPR1A	arginine vasopressin receptor 1A	Environmental Information Processing;Organismal Systems
NC_030812.1	53904968	53905043	MergePeak_576	461	547	171	3025	0	0	403	237	46	51	34	25	11	65	25	25	103	22	565.732	1145.01	455.507	2206	0.162668	0.0331741	1333.94	202.82	119.406	26.6491	30.1123	20.263	5.27215	18.4366	15.1683	31.8198	33.3381	25.1708	ncbi_102186562	+	53854406	53905944	3utr,stop_codon	XM_018047999.1	mRNA	LRIG3	leucine rich repeats and immunoglobulin like domains 3	-
NC_030812.1	55018868	55019043	MergePeak_577	2245	1583	2331	1677	0	0	1161	2643	973	272	105	176	205	711	251	85	443	138	2755.03	3313.63	6209.28	1222.96	0.162668	0.0331741	3842.93	2261.82	2525.69	142.129	92.994	142.652	98.2537	201.668	152.29	108.187	143.386	157.89	ncbi_102169558	-	55018794	55026954	3utr,cds,stop_codon	XM_018048002.1	mRNA	TSFM	Ts translation elongation factor, mitochondrial	-
NC_030812.1	55181950	55182025	MergePeak_578	1	0	161	0	0	0	257	134	156	1	1	0	0	0	0	6	0	1	1.22718	0.209326	428.869	0.0729257	0.162668	0.0331741	850.675	114.674	404.942	0.522532	0.885657	0.0810521	0.0479286	0.028364	0.0606734	7.63676	0.0323671	1.14413	ncbi_102173266	+	55181926	55189718	5utr	XM_005680275.3	mRNA	B4GALNT1	beta-1,4-N-acetyl-galactosaminyltransferase 1	Metabolism
NC_030812.1	55212635	55212810	MergePeak_579	986	2200	2063	540	48	0	2107	818	1422	254	190	158	214	384	159	147	367	164	1210	4605.17	5495.39	393.799	78.0808	0.0331741	6974.21	700.028	3691.2	132.723	168.275	128.062	102.567	108.918	96.4706	187.101	118.787	187.637	ncbi_102187654	-	55212361	55225039	3utr	XM_018048018.1	mRNA	PIP4K2C	phosphatidylinositol-5-phosphate 4-kinase type 2 gamma	Metabolism;Environmental Information Processing;Cellular Processes
NC_030812.1	55518423	55518498	MergePeak_580	229	758	1054	0	0	0	721	210	724	63	55	78	33	37	119	39	128	50	281.025	1586.69	2807.63	0.0729257	0.162668	0.0331741	2386.52	179.714	1879.34	32.9195	48.7111	63.2207	15.8164	10.4947	72.2013	49.6389	41.4299	57.2064	ncbi_102176670	+	55356666	55519120	3utr	XM_018048042.1	mRNA	R3HDM2	R3H domain containing 2	-
NC_030812.1	55762527	55762602	MergePeak_581	161	66	212	0	0	0	30	566	99	12	12	14	12	9	34	16	8	8	197.577	138.155	564.722	0.0729257	0.162668	0.0331741	99.3006	484.371	256.982	6.27038	10.6279	11.3473	5.75143	2.55276	20.6289	20.3647	2.58937	9.15302	ncbi_102182854	+	55755503	55763056	3utr	XM_005680317.3	mRNA	ZBTB39	zinc finger and BTB domain containing 39	-
NC_030812.1	55762627	55762702	MergePeak_582	161	66	212	0	0	0	29	566	99	15	14	10	13	5	26	15	11	14	197.577	138.155	564.722	0.0729257	0.162668	0.0331741	95.9906	484.371	256.982	7.83797	12.3992	8.10521	6.23072	1.4182	15.7751	19.0919	3.56038	16.0178	ncbi_102182854	+	55755503	55763056	3utr	XM_005680317.3	mRNA	ZBTB39	zinc finger and BTB domain containing 39	-
NC_030812.1	56215693	56215943	MergePeak_583	3849	5197	2886	1046	875	0	3505	9140	3309	88	47	47	83	364	39	48	239	47	4723.43	10878.7	7687.68	762.803	1423.35	0.0331741	11601.6	7821.82	8589.43	45.9828	41.6259	38.0945	39.7807	103.245	23.6626	61.094	77.3573	53.774	ncbi_102187377	-	56211175	56273526	3utr	XM_013963948.2	mRNA	RBMS2	RNA binding motif single stranded interacting protein 2	-
NC_030812.1	56321212	56321337	MergePeak_584	161	55	64	0	0	0	40	208	73	5	6	4	1	0	4	3	1	8	197.577	115.129	170.482	0.0729257	0.162668	0.0331741	132.401	178.002	189.492	2.61266	5.31394	3.24209	0.479286	0.028364	2.42693	3.81838	0.323671	9.15302	ncbi_102188925	+	56316903	56322574	3utr,stop_codon	XM_005680342.3	mRNA	MIP	major intrinsic protein of lens fiber	-
NC_030812.1	56534777	56534952	MergePeak_585	338	1226	629	0	54	0	920	311	1163	141	117	113	269	135	528	98	186	84	414.788	2566.33	1675.52	0.0729257	87.8409	0.0331741	3045.22	266.147	3018.89	73.677	103.622	91.5889	128.928	38.2914	320.355	124.734	60.2028	96.1067	ncbi_102168430	+	56515695	56535918	3utr,stop_codon	XM_018048073.1	mRNA	SMARCC2	SWI/SNF related, matrix associated, actin dependent regulator of chromatin subfamily c member 2	Organismal Systems;Human Diseases
NC_030812.1	56575689	56575914	MergePeak_586	1656	1893	2398	0	83	0	1527	3127	2381	72	27	51	51	106	99	46	135	36	2032.22	3962.54	6387.76	0.0729257	135.015	0.0331741	5054.4	2676.02	6180.55	37.6223	23.9127	41.3366	24.4436	30.0658	60.0666	58.5485	43.6956	41.1886	ncbi_102171955	-	56574315	56579960	3utr,stop_codon	XM_005680368.3	mRNA	ZC3H10	zinc finger CCCH-type containing 10	-
NC_030812.1	56575689	56575914	MergePeak_586	1656	1893	2398	0	83	0	1527	3127	2381	72	27	51	51	106	99	46	135	36	2032.22	3962.54	6387.76	0.0729257	135.015	0.0331741	5054.4	2676.02	6180.55	37.6223	23.9127	41.3366	24.4436	30.0658	60.0666	58.5485	43.6956	41.1886	ncbi_108636014	+	56570490	56575818	-	XR_001918073.1	lncRNA	LOC108636014	-	-
NC_030812.1	56575939	56576039	MergePeak_587	168	147	105	0	0	0	147	75	298	22	17	21	24	20	65	20	47	15	206.167	307.709	279.697	0.0729257	0.162668	0.0331741	486.573	64.1835	773.542	11.4957	15.0562	17.0209	11.5029	5.67279	39.4377	25.4559	15.2125	17.1619	ncbi_102171955	-	56574315	56579960	3utr,stop_codon	XM_005680368.3	mRNA	ZC3H10	zinc finger CCCH-type containing 10	-
NC_030812.1	56770195	56770295	MergePeak_588	193	101	197	0	19	0	133	450	204	33	29	20	38	61	58	15	48	15	236.847	211.419	524.766	0.0729257	30.907	0.0331741	440.233	385.101	529.539	17.2435	25.6841	16.2104	18.2129	17.302	35.1905	19.0919	15.5362	17.1619	ncbi_102176398	+	56753405	56770614	3utr,stop_codon	XM_005680387.3	mRNA	PYM1	PYM homolog 1, exon junction complex associated factor	Genetic Information Processing
NC_030812.1	58716597	58716797	MergePeak_589	1393	3656	2241	0	117	0	3723	3196	3177	45	55	34	10	40	14	56	105	51	1709.47	7652.95	5969.54	0.0729257	190.322	0.0331741	12323.2	2735.07	8246.79	23.5139	48.7111	27.5577	4.79286	11.3456	8.49427	71.2764	33.9854	58.3505	ncbi_102184600	-	58715873	58846217	3utr	XM_013963983.2	mRNA	NTN4	netrin 4	Organismal Systems
NC_030812.1	59232614	59232739	MergePeak_590	543	1095	520	0	0	7672	183	3041	359	251	102	80	59	236	189	72	430	63	666.361	2292.12	1385.17	0.0729257	0.162668	2545.12	605.734	2602.43	931.885	131.155	90.337	64.8417	28.2779	66.939	114.673	91.6411	139.178	72.08	ncbi_102186376	+	59161481	59232906	3utr	XM_018048130.1	mRNA	ELK3	ELK3, ETS transcription factor	-
NC_030812.1	61463115	61463332	MergePeak_591	8086	11444	11494	7267	0	5274	6011	9002	8577	1835	1649	1560	2763	3316	2222	1061	4336	1364	9923.02	23955.2	30617.5	5299.51	0.162668	1749.6	19896.5	7703.73	22264	958.845	1460.45	1264.41	1324.27	940.549	1348.16	1350.43	1403.44	1560.59	ncbi_102187745	+	61457141	61463332	3utr,cds,stop_codon	XM_005680479.3	mRNA	SLC25A3	solute carrier family 25 member 3	-
NC_030812.1	63921859	63922034	MergePeak_592	1327	1270	1020	0	0	0	389	1896	1068	64	28	26	10	95	32	10	98	20	1628.47	2658.44	2717.06	0.0729257	0.162668	0.0331741	1287.6	1622.56	2772.29	33.442	24.7984	21.0736	4.79286	26.9458	19.4155	12.7279	31.7197	22.8826	ncbi_102172127	+	63835141	63922062	3utr,cds,stop_codon	XM_005680513.3	mRNA	UTP20	UTP20, small subunit processome component	-
NC_030812.1	63926785	63926910	MergePeak_593	736	1147	841	0	0	0	883	1251	382	167	178	85	27	158	29	83	309	97	903.208	2400.97	2240.24	0.0729257	0.162668	0.0331741	2922.75	1070.58	991.588	87.2628	157.647	68.8943	12.9407	44.8151	17.5953	105.642	100.014	110.98	ncbi_102171846	-	63926786	63937905	3utr	XM_005680512.3	mRNA	ARL1	ADP ribosylation factor like GTPase 1	-
NC_030812.1	66305265	66306266	MergePeak_594	12716	9729	8720	460	771	0	4090	6839	4766	3142	1593	2332	521	3142	830	906	3784	1114	15604.9	20365.3	23228.2	335.458	1254.17	0.0331741	13538	5852.68	12371.5	1641.79	1410.85	1890.14	249.708	891.196	503.589	1153.15	1224.77	1274.56	ncbi_102179454	+	66288024	66306511	3utr,cds,stop_codon	XM_018048184.1	mRNA	HSP90B1	heat shock protein 90 beta family member 1	Organismal Systems;Environmental Information Processing;Human Diseases;Genetic Information Processing
NC_030812.1	66310919	66311069	MergePeak_595	634	582	474	2081	0	0	224	537	389	148	64	105	88	188	176	43	155	67	778.035	1218.28	1262.63	1517.58	0.162668	0.0331741	741.444	459.554	1009.76	77.3347	56.6821	85.1047	42.1772	53.3243	106.785	54.7301	50.169	76.6565	ncbi_102179740	-	66310695	66317361	3utr,cds,stop_codon	XM_018048186.1	mRNA	C5H12orf73	chromosome 5 C12orf73 homolog	-
NC_030812.1	66454785	66454860	MergePeak_596	667	74	398	0	0	0	265	653	0	17	12	12	0	7	27	16	11	12	818.532	154.901	1060.19	0.0729257	0.162668	0.0331741	877.155	558.824	0.259578	8.88304	10.6279	9.72626	0.0479286	1.98548	16.3818	20.3647	3.56038	13.7295	ncbi_102182108	-	66454211	66472300	3utr	XM_018048191.1	mRNA	NFYB	nuclear transcription factor Y subunit beta	Human Diseases;Organismal Systems
NC_030812.1	66610292	66610342	MergePeak_597	613	41	165	0	0	0	113	1	1	1	6	4	2	7	4	2	7	1	752.264	85.8236	439.524	0.0729257	0.162668	0.0331741	374.032	0.855779	2.59578	0.522532	5.31394	3.24209	0.958572	1.98548	2.42693	2.54559	2.2657	1.14413	ncbi_102182571	+	66608318	66611036	3utr	XM_005680556.3	mRNA	EID3	EP300 interacting inhibitor of differentiation 3	-
NC_030812.1	66610292	66610342	MergePeak_597	613	41	165	0	0	0	113	1	1	1	6	4	2	7	4	2	7	1	752.264	85.8236	439.524	0.0729257	0.162668	0.0331741	374.032	0.855779	2.59578	0.522532	5.31394	3.24209	0.958572	1.98548	2.42693	2.54559	2.2657	1.14413	ncbi_102182855	+	66561522	66657568	-	XM_005680561.3	mRNA	TXNRD1	thioredoxin reductase 1	Metabolism;Human Diseases
NC_030812.1	68166906	68167081	MergePeak_598	399	501	520	0	9804	0	228	545	0	69	33	20	52	203	42	33	168	20	489.647	1048.72	1385.17	0.0729257	15948	0.0331741	754.684	466.4	0.259578	36.0547	29.2267	16.2104	24.9229	57.5789	25.4828	42.0022	54.3767	22.8826	ncbi_102190764	-	68166557	68240209	3utr	XM_005680647.3	mRNA	NUAK1	NUAK family kinase 1	-
NC_030812.1	68318596	68318771	MergePeak_599	40	910	1578	3595	0	0	1866	733	1232	89	71	91	80	28	106	83	91	54	49.0874	1904.86	4203.45	2621.68	0.162668	0.0331741	6176.5	627.286	3198	46.5053	62.8817	73.7574	38.3429	7.94191	64.3138	105.642	29.454	61.7829	ncbi_102191023	-	68317397	68326165	cds,stop_codon	XM_018048211.1	mRNA	CKAP4	cytoskeleton associated protein 4	Genetic Information Processing
NC_030812.1	69650820	69650970	MergePeak_600	225	332	262	0	0	0	130	392	53	58	50	33	9	68	35	40	121	56	276.117	694.962	697.912	0.0729257	0.162668	0.0331741	430.303	335.466	137.576	30.3068	44.2829	26.7472	4.31358	19.2875	21.2357	50.9117	39.1642	64.0711	ncbi_102189012	-	69650824	69675377	3utr	XM_018048220.1	mRNA	PRDM4	PR/SET domain 4	Organismal Systems
NC_030812.1	69651370	69651495	MergePeak_601	238	283	369	0	61	0	340	128	528	70	48	60	38	63	54	53	82	68	292.07	592.392	982.937	0.0729257	99.2277	0.0331741	1125.41	109.54	1370.57	36.5772	42.5115	48.6313	18.2129	17.8693	32.7636	67.458	26.541	77.8007	ncbi_102189012	-	69650824	69675377	3utr	XM_018048220.1	mRNA	PRDM4	PR/SET domain 4	Organismal Systems
NC_030812.1	70481062	70481387	MergePeak_602	1370	6162	1553	0	537	0	1378	3255	3523	101	72	72	183	307	42	57	206	81	1681.24	12898.7	4136.86	0.0729257	873.529	0.0331741	4561.21	2785.56	9144.93	52.7757	63.7673	58.3575	87.7094	87.0774	25.4828	72.5492	66.6762	92.6743	ncbi_102191587	-	70481069	71091017	3utr	XM_018048227.1	mRNA	LARGE1	LARGE xylosyl- and glucuronyltransferase 1	Metabolism
NC_030812.1	70481637	70481687	MergePeak_603	152	854	401	562	0	0	503	270	1037	26	36	38	63	13	34	51	49	44	186.532	1787.64	1068.18	409.842	0.162668	0.0331741	1664.94	231.06	2691.82	13.5858	31.8837	30.7998	30.195	3.68732	20.6289	64.9124	15.8599	50.3416	ncbi_102191587	-	70481069	71091017	3utr	XM_018048227.1	mRNA	LARGE1	LARGE xylosyl- and glucuronyltransferase 1	Metabolism
NC_030812.1	72574552	72574602	MergePeak_604	731	536	193	0	0	0	117	1316	0	43	29	12	16	110	17	20	203	19	897.072	1121.99	514.11	0.0729257	0.162668	0.0331741	387.272	1126.21	0.259578	22.4689	25.6841	9.72626	7.66858	31.2004	10.3145	25.4559	65.7052	21.7384	ncbi_102171037	-	72574453	72867763	3utr	XM_018048239.1	mRNA	RBFOX2	RNA binding protein, fox-1 homolog 2	-
NC_030812.1	73088575	73088600	MergePeak_605	0	0	0	239	0	0	0	0	0	14	2	27	12	0	10	22	3	10	0.122718	0.209326	0.266378	174.292	0.162668	0.0331741	0.331002	0.0855779	0.259578	7.31544	1.77131	21.8841	5.75143	0.028364	6.06734	28.0014	0.971012	11.4413	ncbi_102171143	-	73082373	73089402	5utr	XM_018048265.1	mRNA	LOC102171143	apolipoprotein L3	Human Diseases
NC_030812.1	73407147	73407197	MergePeak_606	1082	450	1223	0	46	0	814	365	1300	117	58	118	13	51	42	102	54	67	1327.81	941.966	3257.81	0.0729257	74.8274	0.0331741	2694.36	312.359	3374.51	61.1362	51.3681	95.6415	6.23072	14.4656	25.4828	129.825	17.4782	76.6565	ncbi_102172606	+	73385468	73407914	cds,stop_codon	XM_013964108.2	mRNA	LOC102172606	apolipoprotein L3	Human Diseases
NC_030812.1	73407372	73407422	MergePeak_607	313	290	245	0	0	0	73	245	0	112	57	102	12	48	29	45	44	54	384.109	607.045	652.627	0.0729257	0.162668	0.0331741	241.631	209.666	0.259578	58.5235	50.4825	82.6732	5.75143	13.6147	17.5953	57.2757	14.2415	61.7829	ncbi_102172606	+	73385468	73407914	3utr,stop_codon	XM_013964108.2	mRNA	LOC102172606	apolipoprotein L3	Human Diseases
NC_030812.1	73601436	73601586	MergePeak_608	230	1659	1450	0	69	0	1165	203	1283	50	73	78	2	5	40	41	17	87	282.253	3472.72	3862.49	0.0729257	112.241	0.0331741	3856.17	173.723	3330.38	26.1266	64.653	63.2207	0.958572	1.4182	24.2693	52.1845	5.5024	99.5391	ncbi_102174005	-	73601362	73618349	3utr	XM_005680659.3	mRNA	FOXRED2	FAD dependent oxidoreductase domain containing 2	-
NC_030812.1	73623064	73623189	MergePeak_609	11508	8156	4222	2834	24938	17347	3045	17049	4753	1186	778	755	764	3727	1094	488	2479	672	14122.4	17072.6	11246.5	2066.71	40566.2	5754.72	10079	14590.2	12337.7	619.722	689.041	611.944	366.175	1057.13	663.766	621.123	802.38	768.854	ncbi_102174280	-	73623065	73637774	3utr,stop_codon	XM_018048287.1	mRNA	EIF3D	eukaryotic translation initiation factor 3 subunit D	Genetic Information Processing
NC_030812.1	73963182	73963407	MergePeak_610	24262	18301	17783	0	1317	31249	13612	19012	20830	318	152	213	74	301	222	200	281	161	29774	38308.7	47370.1	0.0729257	2142.34	10366.6	45056	16270.1	54070.1	166.165	134.62	172.641	35.4672	85.3756	134.695	254.559	90.9515	184.205	ncbi_102175930	+	73945167	73963427	3utr,cds,stop_codon	XM_005680667.3	mRNA	NCF4	neutrophil cytosolic factor 4	Human Diseases;Organismal Systems;Cellular Processes
NC_030812.1	74128157	74128332	MergePeak_611	2035	2002	1253	4030	126	8242	1519	2750	1330	320	176	218	612	843	340	174	681	146	2497.32	4190.7	3337.72	2938.9	204.962	2734.21	5027.92	2353.39	3452.39	167.21	155.876	176.694	293.323	239.108	206.289	221.466	220.42	167.043	ncbi_102178335	+	74118938	74129443	3utr,stop_codon	XM_018048296.1	mRNA	MPST	mercaptopyruvate sulfurtransferase	Genetic Information Processing;Metabolism
NC_030812.1	74129307	74129332	MergePeak_612	372	578	80	1142	32573	0	134	332	124	110	60	49	241	235	118	71	238	51	456.513	1209.9	213.103	832.811	52985.9	0.0331741	443.543	284.119	321.877	57.4785	53.1394	39.7155	115.508	66.6553	71.5946	90.3683	77.0337	58.3505	ncbi_102178335	+	74118938	74129443	3utr	XM_018048296.1	mRNA	MPST	mercaptopyruvate sulfurtransferase	Genetic Information Processing;Metabolism
NC_030812.1	74404957	74405132	MergePeak_613	467	402	1117	0	0	0	375	478	610	108	21	106	87	40	359	50	87	41	573.095	841.49	2975.45	0.0729257	0.162668	0.0331741	1241.26	409.063	1583.43	56.4334	18.5988	85.9153	41.6979	11.3456	217.817	63.6396	28.1594	46.9092	ncbi_102178432	+	74375598	74406368	3utr	XM_005680677.3	mRNA	CYTH4	cytohesin 4	Cellular Processes;Environmental Information Processing
NC_030812.1	74405282	74405432	MergePeak_614	418	690	1148	0	0	0	436	604	498	104	27	139	105	46	313	32	111	41	512.963	1444.35	3058.02	0.0729257	0.162668	0.0331741	1443.17	516.891	1292.7	54.3433	23.9127	112.662	50.325	13.0474	189.908	40.7294	35.9275	46.9092	ncbi_102178432	+	74375598	74406368	3utr	XM_005680677.3	mRNA	CYTH4	cytohesin 4	Cellular Processes;Environmental Information Processing
NC_030812.1	75702728	75702878	MergePeak_615	305	672	682	0	0	0	207	130	86	102	67	46	16	59	81	56	113	41	374.291	1406.67	1816.7	0.0729257	0.162668	0.0331741	685.174	111.251	223.237	53.2982	59.339	37.284	7.66858	16.7347	49.1454	71.2764	36.5748	46.9092	ncbi_102180018	-	75702304	75764725	3utr,stop_codon	XM_018048316.1	mRNA	DNM1L	dynamin 1 like	Organismal Systems;Cellular Processes;Environmental Information Processing
NC_030812.1	76790651	76813340	MergePeak_616	1004	324	940	0	0	0	1505	51	545	54	9	42	7	16	48	21	13	19	1232.09	678.216	2503.96	0.0729257	0.162668	0.0331741	4981.58	43.6448	1414.7	28.2167	7.97091	34.0419	3.355	4.53824	29.1232	26.7286	4.20772	21.7384	ncbi_102183044	+	76737682	76814970	cds,stop_codon	XM_018048340.1	mRNA	AMN1	antagonist of mitotic exit network 1 homolog	-
NC_030812.1	80639758	80639833	MergePeak_617	0	0	0	227	0	0	0	0	0	6	11	12	9	2	10	17	14	5	0.122718	0.209326	0.266378	165.541	0.162668	0.0331741	0.331002	0.0855779	0.259578	3.13519	9.74223	9.72626	4.31358	0.567279	6.06734	21.6375	4.53139	5.72064	ncbi_102182767	-	80617158	80640365	cds	XM_013964144.2	mRNA	KLHL42	kelch like family member 42	-
NC_030812.1	80653504	80653679	MergePeak_618	113	1107	1104	0	0	0	174	202	1722	6	31	41	2	12	7	12	9	63	138.672	2317.24	2940.82	0.0729257	0.162668	0.0331741	575.943	172.867	4469.93	3.13519	27.4554	33.2314	0.958572	3.40368	4.24713	15.2735	2.91304	72.08	ncbi_102189743	+	80646966	80660801	cds	XM_005680717.3	mRNA	MANSC4	MANSC domain containing 4	-
NC_030812.1	80792412	80792537	MergePeak_619	134	96	147	2	2524	0	105	213	174	29	18	19	2	5	2	10	28	17	164.443	200.953	391.576	1.45851	4105.75	0.0331741	347.552	182.281	451.666	15.1534	15.9418	15.3999	0.958572	1.4182	1.21347	12.7279	9.06278	19.4502	ncbi_102177091	+	80792413	80792903	5utr,cds,start_codon	XM_005680728.2	mRNA	LOC102177091	60S ribosomal protein L23	Genetic Information Processing
NC_030812.1	81150941	81151116	MergePeak_620	1070	586	497	0	0	0	573	508	475	89	59	60	13	131	19	58	136	43	1313.09	1226.65	1323.9	0.0729257	0.162668	0.0331741	1896.64	434.736	1233	46.5053	52.2538	48.6313	6.23072	37.1568	11.5279	73.822	44.0192	49.1975	ncbi_102168894	-	81150767	81232341	3utr	XM_018048378.1	mRNA	STK38L	serine/threonine kinase 38 like	-
NC_030812.1	81153266	81153541	MergePeak_621	255	400	342	1282	0	0	281	24	190	23	25	41	7	9	24	24	18	28	312.932	837.303	911.014	934.907	0.162668	0.0331741	930.116	20.5387	493.198	12.0182	22.1414	33.2314	3.355	2.55276	14.5616	30.547	5.82607	32.0356	ncbi_102168894	-	81150767	81232341	3utr,cds,stop_codon	XM_018048378.1	mRNA	STK38L	serine/threonine kinase 38 like	-
NC_030812.1	82173007	82173182	MergePeak_622	806	897	2280	0	0	0	1471	868	1481	148	113	149	87	190	100	170	155	127	989.111	1877.65	6073.43	0.0729257	0.162668	0.0331741	4869.04	742.817	3844.35	77.3347	100.079	120.768	41.6979	53.8915	60.6734	216.375	50.169	145.304	ncbi_102170858	+	81579061	82175622	3utr,cds,stop_codon	XM_005680737.3	mRNA	ITPR2	inositol 1,4,5-trisphosphate receptor type 2	Human Diseases;Environmental Information Processing;Cellular Processes;Organismal Systems
NC_030812.1	87007373	87007548	MergePeak_623	915	1514	531	1435	0	0	468	1817	393	86	58	41	173	293	24	40	229	28	1122.87	3169.19	1414.47	1046.48	0.162668	0.0331741	1549.09	1554.95	1020.14	44.9377	51.3681	33.2314	82.9165	83.1064	14.5616	50.9117	74.1206	32.0356	ncbi_102188479	+	86999916	87007617	3utr,cds,stop_codon	XM_005680784.3	mRNA	KCNJ8	potassium voltage-gated channel subfamily J member 8	Environmental Information Processing
NC_030812.1	87127349	87127524	MergePeak_624	10715	13577	10644	44012	13076	10126	3359	10935	9558	2918	3039	2702	10656	9664	3953	1169	5329	1884	13149.3	28420.2	28353.3	32096	21270.5	3359.21	11118.4	9357.95	24810.5	1524.75	2691.51	2190.03	5107.27	2741.09	2398.42	1487.89	1724.84	2155.54	ncbi_102188750	+	87109220	87127601	3utr,cds,stop_codon	XM_005680785.3	mRNA	LDHB	lactate dehydrogenase B	Human Diseases;Environmental Information Processing;Organismal Systems;Metabolism
NC_030812.1	92558171	92559677	MergePeak_625	0	0	21	233	0	0	0	0	0	4	5	12	6	0	18	2	2	15	0.122718	0.209326	55.9395	169.917	0.162668	0.0331741	0.331002	0.0855779	0.259578	2.09013	4.42829	9.72626	2.87572	0.028364	10.9212	2.54559	0.647342	17.1619	ncbi_108636036	-	92481907	92599893	cds	XM_018048430.1	mRNA	DERA	deoxyribose-phosphate aldolase	Metabolism
NC_030812.1	93627254	93627340	MergePeak_626	24093	22877	5705	40925	122473	29866	8324	38573	5927	4992	3533	1900	6948	11272	2025	2302	7712	1142	29566.6	47887.5	15196.9	29844.8	199225	9907.79	27552.6	33010	15385.2	2608.48	3129.03	1539.99	3330.08	3197.19	1228.64	2929.97	2496.15	1306.59	ncbi_108636042	+	93623758	93627340	3utr,stop_codon	XM_018048441.1	mRNA	MGP	matrix Gla protein	-
NC_030812.1	95264747	95264947	MergePeak_627	2338	4939	3873	1322	0	0	9614	4676	2202	322	458	221	286	287	285	508	1197	179	2869.16	10338.6	10316.8	964.077	0.162668	0.0331741	31822.5	4001.62	5715.91	168.255	405.631	179.125	137.076	81.4046	172.919	646.579	387.434	204.799	ncbi_108636055	-	95264548	95286194	3utr	XM_018048457.1	mRNA	EMP1	epithelial membrane protein 1	-
NC_030812.1	95656384	95656534	MergePeak_628	294	287	222	0	0	0	396	116	606	35	32	21	37	78	71	10	72	12	360.792	600.765	591.36	0.0729257	0.162668	0.0331741	1310.77	99.2704	1573.04	18.2886	28.341	17.0209	17.7336	22.1239	43.0781	12.7279	23.3043	13.7295	ncbi_102174817	-	95656135	95669655	3utr	XM_005680814.3	mRNA	DDX47	DEAD-box helicase 47	-
NC_030812.1	95656559	95656859	MergePeak_629	2199	1539	1052	0	85	0	1467	2424	2440	197	112	116	134	410	323	80	364	105	2698.58	3221.52	2802.3	0.0729257	138.268	0.0331741	4855.8	2074.41	6333.7	102.939	99.1936	94.0205	64.2243	116.292	195.975	101.823	117.816	120.133	ncbi_102174817	-	95656135	95669655	3utr,stop_codon	XM_005680814.3	mRNA	DDX47	DEAD-box helicase 47	-
NC_030812.1	98319333	98319483	MergePeak_630	381	1437	852	533	0	0	457	847	310	132	74	109	195	151	83	69	235	69	467.557	3008.01	2269.54	388.694	0.162668	0.0331741	1512.68	724.845	804.692	68.9742	65.5386	88.3468	93.4608	42.8296	50.3589	87.8227	76.0626	78.9448	ncbi_102172976	+	98299799	98320304	cds,stop_codon	XM_018048491.1	mRNA	CLEC1A	C-type lectin domain family 1 member A	-
NC_030812.1	99503920	99504095	MergePeak_631	110	223	4489	0	0	0	1246	615	645	95	16	268	89	0	164	52	69	32	134.99	466.797	11957.7	0.0729257	0.162668	0.0331741	4124.28	526.304	1674.28	49.6405	14.1705	217.22	42.6565	0.028364	99.5043	66.1852	22.3333	36.6121	ncbi_102183943	-	99472412	99514126	cds	XM_005680911.3	mRNA	LOC102183943	scavenger receptor cysteine-rich type 1 protein M130	-
NC_030812.1	99504646	99504846	MergePeak_632	387	514	4375	0	0	0	1535	761	1965	88	29	301	106	17	128	53	50	25	474.921	1075.93	11654.1	0.0729257	0.162668	0.0331741	5080.88	651.248	5100.71	45.9828	25.6841	243.967	50.8043	4.82188	77.6619	67.458	16.1835	28.6032	ncbi_102183943	-	99472412	99514126	cds	XM_005680911.3	mRNA	LOC102183943	scavenger receptor cysteine-rich type 1 protein M130	-
NC_030812.1	100230688	100231981	MergePeak_633	72	131	51	0	0	0	32	0	0	4	6	10	2	0	5	17	11	15	88.3573	274.217	135.853	0.0729257	0.162668	0.0331741	105.921	0.0855779	0.259578	2.09013	5.31394	8.10521	0.958572	0.028364	3.03367	21.6375	3.56038	17.1619	ncbi_102176590	+	100189712	100240472	cds	XM_018048520.1	mRNA	A2ML1	alpha-2-macroglobulin like 1	-
NC_030812.1	100283304	100283479	MergePeak_634	1504	1120	1553	239	105	0	853	924	736	442	229	277	174	673	551	154	592	194	1845.69	2344.45	4136.86	174.292	170.802	0.0331741	2823.45	790.74	1910.49	230.959	202.815	224.514	83.3958	190.89	334.31	196.01	191.613	221.961	ncbi_102175838	-	100283255	100297016	3utr	XM_005680885.3	mRNA	M6PR	mannose-6-phosphate receptor, cation dependent	Cellular Processes
NC_030812.1	100289651	100296591	MergePeak_635	0	0	0	230	0	0	0	0	0	16	10	23	6	0	27	14	11	18	0.122718	0.209326	0.266378	167.729	0.162668	0.0331741	0.331002	0.0855779	0.259578	8.36051	8.85657	18.642	2.87572	0.028364	16.3818	17.8191	3.56038	20.5943	ncbi_102175838	-	100283255	100297016	5utr,cds,start_codon	XM_005680885.3	mRNA	M6PR	mannose-6-phosphate receptor, cation dependent	Cellular Processes
NC_030812.1	100332700	100332817	MergePeak_636	222	492	210	0	0	0	2	550	68	3	1	3	1	12	0	2	6	0	272.435	1029.88	559.395	0.0729257	0.162668	0.0331741	6.62004	470.679	176.513	1.56759	0.885657	2.43156	0.479286	3.40368	0.0606734	2.54559	1.94202	0.114413	ncbi_102176307	+	100314780	100332817	3utr	XM_005680887.3	mRNA	KLRG1	killer cell lectin like receptor G1	-
NC_030812.1	102262232	102262282	MergePeak_637	1	94	119	0	0	0	164	102	128	0	2	7	7	11	11	8	6	2	1.22718	196.766	316.99	0.0729257	0.162668	0.0331741	542.843	87.2895	332.26	0.0522532	1.77131	5.67365	3.355	3.12004	6.67407	10.1823	1.94202	2.28826	ncbi_102186466	+	102252324	102262653	3utr,stop_codon	XM_018048540.1	mRNA	LOC102186466	complement C1r subcomponent-like protein	-
NC_030812.1	102414139	102414289	MergePeak_638	531	312	108	693	0	9154	330	883	340	262	134	107	219	415	493	60	353	82	651.635	653.097	287.689	505.375	0.162668	3036.76	1092.31	755.653	882.565	136.903	118.678	86.7258	104.964	117.71	299.12	76.3676	114.256	93.8185	ncbi_102189562	-	102414140	102420291	3utr	XM_005680923.3	mRNA	EMG1	EMG1, N1-specific pseudouridine methyltransferase	Genetic Information Processing
NC_030812.1	102414139	102414289	MergePeak_638	531	312	108	693	0	9154	330	883	340	262	134	107	219	415	493	60	353	82	651.635	653.097	287.689	505.375	0.162668	3036.76	1092.31	755.653	882.565	136.903	118.678	86.7258	104.964	117.71	299.12	76.3676	114.256	93.8185	ncbi_102190030	+	102380748	102414319	3utr	XM_005680925.3	mRNA	LPCAT3	lysophosphatidylcholine acyltransferase 3	Metabolism;Cellular Processes
NC_030812.1	102420074	102420224	MergePeak_639	122	127	137	0	84	0	513	43	197	21	27	21	13	13	19	24	17	17	149.717	265.844	364.939	0.0729257	136.641	0.0331741	1698.04	36.7985	511.368	10.9732	23.9127	17.0209	6.23072	3.68732	11.5279	30.547	5.5024	19.4502	ncbi_102189562	-	102414140	102420291	5utr,cds,start_codon	XM_005680923.3	mRNA	EMG1	EMG1, N1-specific pseudouridine methyltransferase	Genetic Information Processing
NC_030812.1	102424772	102424972	MergePeak_640	13802	13102	9709	9010	12490	123325	4525	21254	13639	686	501	571	775	3414	731	235	1599	455	16937.6	27425.9	25862.7	6570.6	20317.3	40912	14977.8	18188.7	35403.8	358.457	443.714	462.808	371.447	968.346	443.522	299.106	517.55	520.578	ncbi_102187033	+	102420341	102424993	3utr,stop_codon	XM_018048542.1	mRNA	PHB2	prohibitin 2	-
NC_030812.1	102424772	102424972	MergePeak_640	13802	13102	9709	9010	12490	123325	4525	21254	13639	686	501	571	775	3414	731	235	1599	455	16937.6	27425.9	25862.7	6570.6	20317.3	40912	14977.8	18188.7	35403.8	358.457	443.714	462.808	371.447	968.346	443.522	299.106	517.55	520.578	ncbi_108636064	-	102424922	102427040	-	XR_001918111.1	lncRNA	LOC108636064	-	-
NC_030812.1	102502190	102502365	MergePeak_641	164	130	71	0	0	0	174	85	160	23	11	19	15	20	6	7	15	17	201.258	272.124	189.129	0.0729257	0.162668	0.0331741	575.943	72.7413	415.325	12.0182	9.74223	15.3999	7.18929	5.67279	3.6404	8.90955	4.85506	19.4502	ncbi_102168705	+	102501302	102503737	cds,stop_codon	XM_018048549.1	mRNA	SPSB2	splA/ryanodine receptor domain and SOCS box containing 2	-
NC_030812.1	102503740	102503790	MergePeak_642	911	325	175	0	0	0	189	779	311	37	20	25	13	56	18	22	37	11	1117.97	680.309	466.162	0.0729257	0.162668	0.0331741	625.594	666.652	807.287	19.3337	17.7131	20.263	6.23072	15.8838	10.9212	28.0014	11.9758	12.5854	ncbi_102168705	+	102501302	102503988	3utr	XM_005680937.3	mRNA	SPSB2	splA/ryanodine receptor domain and SOCS box containing 2	-
NC_030812.1	102503815	102503988	MergePeak_643	2456	809	379	0	256	11254	222	6811	586	11	5	4	5	13	4	8	41	6	3013.97	1693.45	1009.57	0.0729257	416.431	3733.42	734.824	5828.71	1521.13	5.74785	4.42829	3.24209	2.39643	3.68732	2.42693	10.1823	13.2705	6.86477	ncbi_102168433	-	102503843	102507306	3utr	XM_018048548.1	mRNA	TPI1	triosephosphate isomerase 1	Metabolism
NC_030812.1	102503815	102503988	MergePeak_643	2456	809	379	0	256	11254	222	6811	586	11	5	4	5	13	4	8	41	6	3013.97	1693.45	1009.57	0.0729257	416.431	3733.42	734.824	5828.71	1521.13	5.74785	4.42829	3.24209	2.39643	3.68732	2.42693	10.1823	13.2705	6.86477	ncbi_102168705	+	102501302	102503988	3utr	XM_005680937.3	mRNA	SPSB2	splA/ryanodine receptor domain and SOCS box containing 2	-
NC_030812.1	102508362	102508437	MergePeak_644	230	179	89	0	42	5678	3	686	106	57	16	23	33	96	25	11	91	18	282.253	374.693	237.077	0.0729257	68.3207	1883.63	9.93006	587.065	275.153	29.7843	14.1705	18.642	15.8164	27.2294	15.1683	14.0007	29.454	20.5943	ncbi_102191593	-	102508238	102521693	3utr	XM_018048551.1	mRNA	USP5	ubiquitin specific peptidase 5	-
NC_030812.1	102508437	102508512	MergePeak_645	226	179	94	0	42	5678	3	689	105	17	5	8	11	7	12	8	37	3	277.344	374.693	250.396	0.0729257	68.3207	1883.63	9.93006	589.632	272.557	8.88304	4.42829	6.48417	5.27215	1.98548	7.2808	10.1823	11.9758	3.43238	ncbi_102191593	-	102508238	102521693	3utr	XM_018048551.1	mRNA	USP5	ubiquitin specific peptidase 5	-
NC_030812.1	102775353	102775502	MergePeak_646	687	677	558	0	3746	0	443	1288	674	163	71	79	110	325	226	73	279	79	843.076	1417.14	1486.39	0.0729257	6093.55	0.0331741	1466.34	1102.24	1749.56	85.1726	62.8817	64.0312	52.7215	92.1829	137.122	92.9139	90.3042	90.3861	ncbi_102174370	+	102766168	102775502	3utr,cds,stop_codon	XM_005680960.3	mRNA	NOP2	NOP2 nucleolar protein	-
NC_030812.1	102955919	102956387	MergePeak_647	0	0	0	0	0	0	0	0	0	0	0	0	0	0	0	0	0	0	0.122718	0.209326	0.266378	0.0729257	0.162668	0.0331741	0.331002	0.0855779	0.259578	0.0522532	0.0885657	0.0810521	0.0479286	0.028364	0.0606734	0.127279	0.0323671	0.114413	ncbi_102178252	-	102956088	102973841	3utr	XM_018048603.1	mRNA	PLEKHG6	pleckstrin homology and RhoGEF domain containing G6	-
NC_030812.1	102955919	102956387	MergePeak_647	0	0	0	0	0	0	0	0	0	0	0	0	0	0	0	0	0	0	0.122718	0.209326	0.266378	0.0729257	0.162668	0.0331741	0.331002	0.0855779	0.259578	0.0522532	0.0885657	0.0810521	0.0479286	0.028364	0.0606734	0.127279	0.0323671	0.114413	ncbi_102190310	+	102943587	102956345	3utr	XM_018048606.1	mRNA	TNFRSF1A	TNF receptor superfamily member 1A	Human Diseases;Cellular Processes;Organismal Systems;Environmental Information Processing
NC_030812.1	102956487	102956562	MergePeak_648	297	345	75	0	0	0	184	657	48	3	11	1	1	30	6	3	36	0	364.474	722.174	199.784	0.0729257	0.162668	0.0331741	609.044	562.247	124.597	1.56759	9.74223	0.810521	0.479286	8.50919	3.6404	3.81838	11.6521	0.114413	ncbi_102178252	-	102956088	102973841	3utr,stop_codon	XM_018048603.1	mRNA	PLEKHG6	pleckstrin homology and RhoGEF domain containing G6	-
NC_030812.1	105768524	105768674	MergePeak_649	65	78	74	0	0	0	34	142	0	15	11	18	18	15	7	32	58	13	79.767	163.274	197.12	0.0729257	0.162668	0.0331741	112.541	121.521	0.259578	7.83797	9.74223	14.5894	8.62715	4.2546	4.24713	40.7294	18.7729	14.8737	ncbi_102170303	-	105767750	105797876	3utr	XM_018048630.1	mRNA	TULP3	tubby like protein 3	-
NC_030812.1	106365696	106365921	MergePeak_650	389	1021	2658	0	0	0	2096	497	844	59	62	31	0	47	25	60	48	46	477.375	2137.22	7080.34	0.0729257	0.162668	0.0331741	6937.8	425.322	2190.84	30.8294	54.9107	25.1262	0.0479286	13.3311	15.1683	76.3676	15.5362	52.6299	ncbi_102172522	+	106269633	106367367	3utr	XM_018048652.1	mRNA	B4GALNT3	beta-1,4-N-acetyl-galactosaminyltransferase 3	Metabolism
NC_030812.1	106366746	106366896	MergePeak_651	300	307	458	0	28	0	328	239	163	136	134	124	0	285	23	120	147	46	368.155	642.63	1220.01	0.0729257	45.5471	0.0331741	1085.69	204.531	423.112	71.0643	118.678	100.505	0.0479286	80.8373	13.9549	152.735	47.5796	52.6299	ncbi_102172522	+	106269633	106367367	3utr	XM_018048652.1	mRNA	B4GALNT3	beta-1,4-N-acetyl-galactosaminyltransferase 3	Metabolism
NC_030812.1	106366971	106367146	MergePeak_652	673	1593	577	0	0	0	695	1067	823	187	185	153	0	643	47	136	233	83	825.895	3334.56	1537	0.0729257	0.162668	0.0331741	2300.46	913.117	2136.33	97.7134	163.847	124.01	0.0479286	182.38	28.5165	173.1	75.4153	94.9626	ncbi_102172522	+	106269633	106367367	3utr	XM_018048652.1	mRNA	B4GALNT3	beta-1,4-N-acetyl-galactosaminyltransferase 3	Metabolism
NC_030812.1	108053730	108053880	MergePeak_653	64	179	252	7616	0	10218	309	147	282	41	47	44	169	32	232	26	53	26	78.5398	374.693	671.274	5554.02	0.162668	3389.73	1022.8	125.8	732.01	21.4238	41.6259	35.6629	80.9994	9.07647	140.762	33.0926	17.1546	29.7473	ncbi_102175373	+	108006807	108055025	3utr,stop_codon	XM_018048707.1	mRNA	BCL2L13	BCL2 like 13	Cellular Processes;Human Diseases
NC_030812.1	108058176	108058276	MergePeak_654	1865	1138	945	0	93	5192	798	1505	1167	332	178	225	222	701	466	103	486	150	2288.7	2382.13	2517.28	0.0729257	151.282	1722.4	2641.4	1287.95	3029.27	173.48	157.647	182.367	106.402	198.831	282.738	131.098	157.304	171.619	ncbi_102176106	-	108058152	108075735	3utr	XM_018048714.1	mRNA	BID	BH3 interacting domain death agonist	Organismal Systems;Cellular Processes;Environmental Information Processing;Human Diseases
NC_030812.1	108084616	108084816	MergePeak_655	1392	5375	2723	1215	0	0	4311	3081	2796	75	84	51	98	300	75	72	236	60	1708.24	11251.3	7253.49	886.047	0.162668	0.0331741	14269.5	2636.66	7257.8	39.1899	74.3952	41.3366	46.97	85.0919	45.505	91.6411	76.3863	68.6477	ncbi_102178522	-	108084192	108173769	3utr	XM_018048715.1	mRNA	MICAL3	microtubule associated monooxygenase, calponin and LIM domain containing 3	-
NC_030812.1	108085991	108086041	MergePeak_656	67	295	219	0	0	0	372	173	241	10	13	18	34	12	48	32	11	7	82.2214	617.511	583.369	0.0729257	0.162668	0.0331741	1231.33	148.05	625.583	5.22532	11.5135	14.5894	16.2957	3.40368	29.1232	40.7294	3.56038	8.00889	ncbi_102178522	-	108084192	108173769	3utr	XM_018048715.1	mRNA	MICAL3	microtubule associated monooxygenase, calponin and LIM domain containing 3	-
NC_030812.1	108086066	108086166	MergePeak_657	68	329	264	0	0	0	415	337	291	14	17	17	37	11	50	28	14	16	83.4486	688.682	703.239	0.0729257	0.162668	0.0331741	1373.66	288.398	755.372	7.31544	15.0562	13.7789	17.7336	3.12004	30.3367	35.6382	4.53139	18.306	ncbi_102178522	-	108084192	108173769	3utr	XM_018048715.1	mRNA	MICAL3	microtubule associated monooxygenase, calponin and LIM domain containing 3	-
NC_030812.1	108379372	108379547	MergePeak_658	443	1564	721	0	68	0	883	1360	2446	22	20	23	14	61	22	10	20	6	543.643	3273.86	1920.59	0.0729257	110.614	0.0331741	2922.75	1163.86	6349.28	11.4957	17.7131	18.642	6.71001	17.302	13.3481	12.7279	6.47342	6.86477	ncbi_102179363	+	108378973	108399692	5utr	XM_018048733.1	mRNA	GGA1	golgi associated, gamma adaptin ear containing, ARF binding protein 1	Cellular Processes
NC_030812.1	108675155	108678545	MergePeak_659	1173	2305	865	0	151	0	907	1360	1872	202	145	189	160	201	181	55	337	88	1439.49	4824.96	2304.17	0.0729257	245.629	0.0331741	3002.19	1163.86	4859.3	105.551	128.42	153.189	76.6858	57.0116	109.819	70.0036	109.077	100.683	ncbi_102179362	+	108675056	108683781	5utr,cds,start_codon	XM_005681064.3	mRNA	POLR2F	RNA polymerase II subunit F	Metabolism;Organismal Systems;Genetic Information Processing;Human Diseases
NC_030812.1	108683756	108683781	MergePeak_660	1579	960	472	285	0	6465	482	718	642	121	108	117	226	347	245	73	273	77	1937.72	2009.53	1257.31	207.838	0.162668	2144.71	1595.43	614.45	1666.49	63.2263	95.651	94.831	108.319	98.423	148.65	92.9139	88.3621	88.0978	ncbi_102179362	+	108675056	108683781	3utr,stop_codon	XM_005681064.3	mRNA	POLR2F	RNA polymerase II subunit F	Metabolism;Organismal Systems;Genetic Information Processing;Human Diseases
NC_030812.1	108969294	108969394	MergePeak_661	1802	769	489	0	0	0	497	250	197	20	9	3	13	72	34	6	55	4	2211.39	1609.72	1302.59	0.0729257	0.162668	0.0331741	1645.08	213.945	511.368	10.4506	7.97091	2.43156	6.23072	20.4221	20.6289	7.63676	17.8019	4.57651	ncbi_102180576	-	108969295	108994337	3utr	XM_018048761.1	mRNA	LOC102180576	casein kinase I	Organismal Systems;Environmental Information Processing
NC_030812.1	108969719	108969869	MergePeak_662	221	191	287	0	0	0	439	715	607	90	48	41	80	133	77	40	171	37	271.208	399.812	764.506	0.0729257	0.162668	0.0331741	1453.1	611.882	1575.64	47.0278	42.5115	33.2314	38.3429	37.7241	46.7185	50.9117	55.3477	42.3327	ncbi_102180576	-	108969295	108994337	3utr	XM_018048761.1	mRNA	LOC102180576	casein kinase I	Organismal Systems;Environmental Information Processing
NC_030812.1	108972701	108974421	MergePeak_663	668	1853	484	0	0	0	559	1838	22	13	27	21	40	46	41	20	84	8	819.759	3878.81	1289.27	0.0729257	0.162668	0.0331741	1850.3	1572.92	57.1071	6.79291	23.9127	17.0209	19.1714	13.0474	24.8761	25.4559	27.1883	9.15302	ncbi_102180576	-	108974308	108992536	3utr	XM_018048759.1	mRNA	LOC102180576	casein kinase I	Organismal Systems;Environmental Information Processing
NC_030812.1	109084512	109084812	MergePeak_664	31310	38213	29388	2026	936	0	25493	27822	17181	2182	1298	1172	337	2105	2006	1168	2711	982	38423.2	79989.7	78283.3	1477.47	1522.58	0.0331741	84382.3	23809.5	44598.1	1140.16	1149.58	949.931	161.519	597.062	1217.11	1486.62	877.472	1123.53	ncbi_102183218	+	109071317	109084684	3utr	XM_018048767.1	mRNA	KDELR3	KDEL endoplasmic reticulum protein retention receptor 3	Human Diseases
NC_030812.1	109084512	109084812	MergePeak_664	31310	38213	29388	2026	936	0	25493	27822	17181	2182	1298	1172	337	2105	2006	1168	2711	982	38423.2	79989.7	78283.3	1477.47	1522.58	0.0331741	84382.3	23809.5	44598.1	1140.16	1149.58	949.931	161.519	597.062	1217.11	1486.62	877.472	1123.53	ncbi_102183493	-	109084513	109102548	3utr	XM_018048766.1	mRNA	DDX17	DEAD-box helicase 17	-
NC_030812.1	109385684	109385759	MergePeak_665	237	113	1	658	113	2408	17	1339	0	62	25	18	65	135	31	13	157	12	290.843	236.538	2.66378	479.851	183.815	798.833	56.2703	1145.89	0.259578	32.397	22.1414	14.5894	31.1536	38.2914	18.8087	16.5463	50.8163	13.7295	ncbi_106502152	-	109385635	109396558	3utr	XM_018048780.1	mRNA	CBX6	chromobox 6	-
NC_030812.1	109517287	109517462	MergePeak_666	67	166	127	0	0	0	179	184	242	5	2	1	2	0	4	5	7	4	82.2214	347.481	338.301	0.0729257	0.162668	0.0331741	592.494	157.463	628.179	2.61266	1.77131	0.810521	0.958572	0.028364	2.42693	6.36396	2.2657	4.57651	ncbi_102184604	-	109514413	109534692	3utr,stop_codon	XM_013964352.2	mRNA	CBX7	chromobox 7	-
NC_030812.1	109590503	109590703	MergePeak_667	1910	6276	7639	2687	76	0	6385	7262	8895	105	115	70	244	74	57	91	159	58	2343.92	13137.3	20348.7	1959.51	123.628	0.0331741	21134.5	6214.67	23089.5	54.8658	101.851	56.7365	116.946	20.9893	34.5838	115.824	51.4637	66.3594	ncbi_102184232	-	109589604	109609693	3utr	XM_013964353.2	mRNA	PDGFB	platelet derived growth factor subunit B	Human Diseases;Cellular Processes;Environmental Information Processing
NC_030812.1	109671199	109671600	MergePeak_668	3838	4131	1546	43673	47835	16363	1077	5828	1587	8741	6667	6280	7123	13416	13153	4024	14816	4333	4709.94	8647.25	4118.21	31848.8	77812.4	5428.28	3564.89	4987.48	4119.5	4567.45	5904.68	5090.07	3413.96	3805.31	7980.37	5121.72	4795.51	4957.5	ncbi_102184509	-	109670475	109676709	cds	XM_005681086.3	mRNA	RPL3	ribosomal protein L3	Genetic Information Processing
NC_030812.1	109675629	109675679	MergePeak_669	82	119	49	4160	50	0	169	118	95	137	151	120	41	16	43	51	149	128	100.629	249.098	130.525	3033.71	81.3341	0.0331741	559.393	100.982	246.599	71.5868	133.734	97.2626	19.6507	4.53824	26.0895	64.9124	48.227	146.448	ncbi_102184509	-	109670475	109676709	cds	XM_005681086.3	mRNA	RPL3	ribosomal protein L3	Genetic Information Processing
NC_030812.1	109675679	109676692	MergePeak_670	82	119	49	1516	50	0	169	118	95	8	7	6	0	0	5	2	10	8	100.629	249.098	130.525	1105.55	81.3341	0.0331741	559.393	100.982	246.599	4.18025	6.1996	4.86313	0.0479286	0.028364	3.03367	2.54559	3.23671	9.15302	ncbi_102184509	-	109670475	109676709	5utr,cds,start_codon	XM_005681086.3	mRNA	RPL3	ribosomal protein L3	Genetic Information Processing
NC_030812.1	109876801	109876976	MergePeak_671	2400	2098	1923	1087	306	11706	959	1999	1785	347	207	253	439	781	572	130	575	194	2945.24	4391.66	5122.46	792.702	497.765	3883.36	3174.31	1710.7	4633.47	181.318	183.331	205.062	210.407	221.523	347.052	165.463	186.111	221.961	ncbi_102185348	-	109876752	109880415	3utr,stop_codon	XM_005681089.3	mRNA	RPS19BP1	ribosomal protein S19 binding protein 1	-
NC_030812.1	110313448	110313498	MergePeak_672	815	2393	1168	0	39010	0	1458	611	3606	70	168	77	0	159	0	104	68	90	1000.16	5009.17	3111.3	0.0729257	63456.9	0.0331741	4826.01	522.881	9360.38	36.5772	148.79	62.4101	0.0479286	45.0987	0.0606734	132.37	22.0096	102.971	ncbi_102186284	+	110277255	110314068	3utr	XM_018048797.1	mRNA	FAM83F	family with sequence similarity 83 member F	-
NC_030812.1	110576805	110576855	MergePeak_673	49	249	99	0	0	0	127	135	105	12	7	6	5	4	35	4	24	7	60.1321	521.221	263.715	0.0729257	0.162668	0.0331741	420.372	115.53	272.557	6.27038	6.1996	4.86313	2.39643	1.13456	21.2357	5.09117	7.7681	8.00889	ncbi_102186097	+	110327714	110588893	3utr,cds,stop_codon	XM_018048800.1	mRNA	TNRC6B	trinucleotide repeat containing 6B	-
NC_030812.1	110652606	110652706	MergePeak_674	2474	270	453	0	186	31	380	1174	441	112	26	39	52	291	188	22	180	20	3036.06	565.18	1206.69	0.0729257	302.563	10.284	1257.81	1004.69	1144.74	58.5235	23.0271	31.6103	24.9229	82.5392	114.066	28.0014	58.2607	22.8826	ncbi_102186847	-	110652607	110714108	3utr	XM_018048803.1	mRNA	MKL1	megakaryoblastic leukemia (translocation) 1	-
NC_030812.1	110653531	110653631	MergePeak_675	109	85	257	2984	0	10286	183	396	260	38	17	26	60	50	283	20	59	22	133.763	177.927	684.593	2176.1	0.162668	3412.29	605.734	338.889	674.903	19.8562	15.0562	21.0736	28.7572	14.182	171.706	25.4559	19.0966	25.1708	ncbi_102186847	-	110652607	110714108	cds,stop_codon	XM_018048803.1	mRNA	MKL1	megakaryoblastic leukemia (translocation) 1	-
NC_030812.1	111101779	111101979	MergePeak_676	7434	7824	3132	10331	29731	6366	2616	11935	4675	524	376	539	628	325	1112	378	594	352	9122.89	16377.7	8342.97	7533.95	48362.9	2111.87	8659.01	10213.7	12135.3	273.807	333.007	436.871	300.992	92.1829	674.688	481.116	192.26	402.733	ncbi_102187112	+	111089545	111102776	3utr,stop_codon	XM_018048810.1	mRNA	RBX1	ring-box 1	Environmental Information Processing;Organismal Systems;Cellular Processes;Genetic Information Processing;Human Diseases
NC_030812.1	111425498	111425548	MergePeak_677	122	99	192	0	0	0	133	0	28	31	28	14	25	20	14	18	39	11	149.717	207.233	511.447	0.0729257	0.162668	0.0331741	440.233	0.0855779	72.6818	16.1985	24.7984	11.3473	11.9822	5.67279	8.49427	22.9103	12.6232	12.5854	ncbi_102187925	+	111371270	111426140	3utr	XM_018048815.1	mRNA	ZC3H7B	zinc finger CCCH-type containing 7B	-
NC_030812.1	111547036	111547211	MergePeak_678	1564	633	1435	0	152	4579	845	1314	801	13	9	4	23	45	34	5	43	13	1919.32	1325.03	3822.53	0.0729257	247.256	1519.04	2796.97	1124.49	2079.22	6.79291	7.97091	3.24209	11.0236	12.7638	20.6289	6.36396	13.9178	14.8737	ncbi_102190495	+	111500379	111547184	3utr	XM_018048823.1	mRNA	ACO2	aconitase 2	Metabolism
NC_030812.1	111547036	111547211	MergePeak_678	1564	633	1435	0	152	4579	845	1314	801	13	9	4	23	45	34	5	43	13	1919.32	1325.03	3822.53	0.0729257	247.256	1519.04	2796.97	1124.49	2079.22	6.79291	7.97091	3.24209	11.0236	12.7638	20.6289	6.36396	13.9178	14.8737	ncbi_102190767	-	111547043	111559557	3utr	XM_005681112.3	mRNA	POLR3H	RNA polymerase III subunit H	Human Diseases;Genetic Information Processing;Metabolism;Organismal Systems
NC_030812.1	111660974	111661149	MergePeak_679	1140	1050	898	438	11631	5711	272	1530	621	224	73	127	127	571	294	48	449	84	1398.99	2197.92	2392.08	319.414	18919.9	1894.57	900.325	1309.34	1611.98	117.047	64.653	102.936	60.8693	161.958	178.38	61.094	145.328	96.1067	ncbi_102191684	+	111635154	111661195	3utr,stop_codon	XM_018048826.1	mRNA	XRCC6	X-ray repair cross complementing 6	Genetic Information Processing
NC_030812.1	111664357	111664532	MergePeak_680	2538	2930	2250	379	287	19340	802	2199	1366	808	439	373	1018	1912	1028	313	1572	307	3114.6	6133.25	5993.52	276.388	466.858	6415.88	2654.64	1881.86	3545.83	422.206	388.803	302.324	487.913	542.319	623.722	398.384	508.811	351.247	ncbi_102168897	-	111664258	111674978	3utr	XM_005681119.3	mRNA	SNU13	SNU13 homolog, small nuclear ribonucleoprotein (U4/U6.U5)	Genetic Information Processing
NC_030812.1	111879773	111879848	MergePeak_681	442	72	149	4768	0	17369	121	577	270	59	18	21	48	33	81	11	30	9	542.416	150.715	396.904	3477.1	0.162668	5762.01	400.512	493.785	700.86	30.8294	15.9418	17.0209	23.0057	9.36011	49.1454	14.0007	9.71012	10.2971	ncbi_102169744	-	111879374	111891164	3utr	XM_005681122.3	mRNA	CENPM	centromere protein M	-
NC_030812.1	111982721	111982821	MergePeak_682	1405	1522	329	3190	270	16141	521	1265	923	31	13	5	25	59	21	14	74	4	1724.19	3185.94	876.385	2326.33	439.204	5354.64	1724.52	1082.56	2395.9	16.1985	11.5135	4.05261	11.9822	16.7347	12.7414	17.8191	23.9516	4.57651	ncbi_102170679	-	111982722	111992752	3utr	XM_018048832.1	mRNA	NAGA	alpha-N-acetylgalactosaminidase	Metabolism;Cellular Processes
NC_030812.1	111984421	111984621	MergePeak_683	3389	2405	1456	5260	21846	20606	1071	4818	877	205	139	106	292	1045	182	96	697	89	4158.93	5034.29	3878.47	3835.89	35536.5	6835.86	3545.03	4123.15	2276.5	107.119	123.106	85.9153	139.952	296.404	110.426	122.188	225.599	101.827	ncbi_102170679	-	111982722	111992752	3utr	XM_018048832.1	mRNA	NAGA	alpha-N-acetylgalactosaminidase	Metabolism;Cellular Processes
NC_030812.1	112002048	112002223	MergePeak_684	328	945	556	0	0	0	1553	627	914	85	48	28	188	31	36	57	123	17	402.517	1978.13	1481.06	0.0729257	0.162668	0.0331741	5140.46	536.574	2372.54	44.4152	42.5115	22.6946	90.1058	8.79283	21.8424	72.5492	39.8115	19.4502	ncbi_102170954	+	111998256	112007098	3utr	XM_018048834.1	mRNA	FAM109B	family with sequence similarity 109 member B	-
NC_030812.1	112003748	112003798	MergePeak_685	52	88	69	259	25	0	162	90	204	9	12	9	4	3	6	4	21	10	63.8136	184.207	183.801	188.878	40.6671	0.0331741	536.223	77.0201	529.539	4.70278	10.6279	7.29469	1.91714	0.850919	3.6404	5.09117	6.79709	11.4413	ncbi_102170954	+	111998256	112007098	3utr	XM_018048834.1	mRNA	FAM109B	family with sequence similarity 109 member B	-
NC_030812.1	112003748	112003798	MergePeak_685	52	88	69	259	25	0	162	90	204	9	12	9	4	3	6	4	21	10	63.8136	184.207	183.801	188.878	40.6671	0.0331741	536.223	77.0201	529.539	4.70278	10.6279	7.29469	1.91714	0.850919	3.6404	5.09117	6.79709	11.4413	ncbi_102171695	+	112003616	112007099	5utr,cds,start_codon	XM_005681129.2	mRNA	SMDT1	single-pass membrane protein with aspartate rich tail 1	-
NC_030812.1	112003798	112003873	MergePeak_686	52	88	69	259	25	0	162	90	204	35	49	47	13	30	36	28	67	47	63.8136	184.207	183.801	188.878	40.6671	0.0331741	536.223	77.0201	529.539	18.2886	43.3972	38.0945	6.23072	8.50919	21.8424	35.6382	21.6859	53.774	ncbi_102170954	+	111998256	112007098	3utr	XM_018048834.1	mRNA	FAM109B	family with sequence similarity 109 member B	-
NC_030812.1	112003798	112003873	MergePeak_686	52	88	69	259	25	0	162	90	204	35	49	47	13	30	36	28	67	47	63.8136	184.207	183.801	188.878	40.6671	0.0331741	536.223	77.0201	529.539	18.2886	43.3972	38.0945	6.23072	8.50919	21.8424	35.6382	21.6859	53.774	ncbi_102171695	+	112003616	112007099	cds,start_codon	XM_005681129.2	mRNA	SMDT1	single-pass membrane protein with aspartate rich tail 1	-
NC_030812.1	112006891	112006941	MergePeak_687	2613	2458	992	1767	21802	17949	666	2991	2302	1040	819	1037	1838	1958	799	660	1420	712	3206.63	5145.23	2642.47	1288.6	35464.9	5954.42	2204.47	2559.64	5975.48	543.433	725.353	840.511	880.928	555.367	484.78	840.043	459.613	814.619	ncbi_102170954	+	111998256	112007098	3utr	XM_018048834.1	mRNA	FAM109B	family with sequence similarity 109 member B	-
NC_030812.1	112006891	112006941	MergePeak_687	2613	2458	992	1767	21802	17949	666	2991	2302	1040	819	1037	1838	1958	799	660	1420	712	3206.63	5145.23	2642.47	1288.6	35464.9	5954.42	2204.47	2559.64	5975.48	543.433	725.353	840.511	880.928	555.367	484.78	840.043	459.613	814.619	ncbi_102171695	+	112003616	112007099	3utr	XM_005681129.2	mRNA	SMDT1	single-pass membrane protein with aspartate rich tail 1	-
NC_030812.1	112009110	112017901	MergePeak_688	91	125	146	1267	74	0	186	331	201	241	238	245	230	182	166	136	350	175	111.674	261.657	388.913	923.968	120.375	0.0331741	615.664	283.263	521.752	125.93	210.786	198.578	110.236	51.6224	100.718	173.1	113.285	200.222	ncbi_102171224	-	112008135	112018041	cds,start_codon	XM_005681127.3	mRNA	NDUFA6	NADH:ubiquinone oxidoreductase subunit A6	Metabolism;Organismal Systems;Human Diseases
NC_030812.1	112017926	112018001	MergePeak_689	90	32	145	400	74	0	163	204	140	0	3	2	0	0	0	0	4	2	110.447	66.9843	386.249	291.703	120.375	0.0331741	539.533	174.579	363.409	0.0522532	2.65697	1.62104	0.0479286	0.028364	0.0606734	0.127279	1.29468	2.28826	ncbi_102171224	-	112008135	112018041	5utr,cds,start_codon	XM_005681127.3	mRNA	NDUFA6	NADH:ubiquinone oxidoreductase subunit A6	Metabolism;Organismal Systems;Human Diseases
NC_030812.1	112121795	112121970	MergePeak_690	552	313	846	2	0	0	404	768	715	77	55	68	59	35	116	41	63	48	677.406	655.19	2253.56	1.45851	0.162668	0.0331741	1337.25	657.239	1855.98	40.2349	48.7111	55.1154	28.2779	9.92739	70.3811	52.1845	20.3913	54.9181	ncbi_102171958	-	112076058	112171316	cds	XM_018048847.1	mRNA	TCF20	transcription factor 20	-
NC_030812.1	112412806	112412881	MergePeak_691	120	152	223	634	2	0	208	1	390	18	15	33	29	26	124	22	30	12	147.262	318.175	594.024	462.349	3.25337	0.0331741	688.484	0.855779	1012.35	9.40557	13.2849	26.7472	13.8993	7.37463	75.235	28.0014	9.71012	13.7295	ncbi_102172608	+	112391941	112412844	3utr	XM_018048850.1	mRNA	SERHL2	serine hydrolase-like 2	-
NC_030812.1	112412806	112412881	MergePeak_691	120	152	223	634	2	0	208	1	390	18	15	33	29	26	124	22	30	12	147.262	318.175	594.024	462.349	3.25337	0.0331741	688.484	0.855779	1012.35	9.40557	13.2849	26.7472	13.8993	7.37463	75.235	28.0014	9.71012	13.7295	ncbi_102172876	-	112412807	112419720	3utr	XM_018048859.1	mRNA	RRP7A	ribosomal RNA processing 7 homolog A	Genetic Information Processing
NC_030812.1	112412906	112412956	MergePeak_692	120	152	230	634	2	0	219	1	390	19	13	36	30	26	147	22	30	15	147.262	318.175	612.67	462.349	3.25337	0.0331741	724.894	0.855779	1012.35	9.9281	11.5135	29.1788	14.3786	7.37463	89.1898	28.0014	9.71012	17.1619	ncbi_102172876	-	112412807	112419720	3utr	XM_018048859.1	mRNA	RRP7A	ribosomal RNA processing 7 homolog A	Genetic Information Processing
NC_030812.1	114048442	114048467	MergePeak_693	177	2	14	1875	203	0	68	1331	102	55	28	31	37	144	41	29	118	23	217.212	4.18652	37.293	1367.36	330.217	0.0331741	225.081	1139.04	264.769	28.7392	24.7984	25.1262	17.7336	40.8441	24.8761	36.911	38.1932	26.3149	ncbi_102176026	-	114048443	114054155	3utr	XM_018048886.1	mRNA	LDOC1L	leucine zipper down-regulated in cancer 1 like	-
NC_030812.1	114048492	114048517	MergePeak_694	177	2	14	1875	203	0	68	1331	102	59	28	31	39	170	46	32	121	23	217.212	4.18652	37.293	1367.36	330.217	0.0331741	225.081	1139.04	264.769	30.8294	24.7984	25.1262	18.6922	48.2188	27.9097	40.7294	39.1642	26.3149	ncbi_102176026	-	114048443	114054155	3utr	XM_018048886.1	mRNA	LDOC1L	leucine zipper down-regulated in cancer 1 like	-
NC_030812.1	114528241	114528416	MergePeak_695	1173	580	557	0	0	0	101	272	38	149	93	110	58	178	426	74	186	82	1439.49	1214.09	1483.73	0.0729257	0.162668	0.0331741	334.312	232.772	98.6396	77.8572	82.3661	89.1573	27.7986	50.4879	258.468	94.1866	60.2028	93.8185	ncbi_102171314	+	114511882	114531443	3utr,stop_codon	XM_018048894.1	mRNA	NUP50	nucleoporin 50	Genetic Information Processing
NC_030812.1	114534541	114534716	MergePeak_696	460	383	521	0	0	13124	411	852	121	110	38	47	34	119	99	20	165	16	564.505	801.718	1387.83	0.0729257	0.162668	4353.77	1360.42	729.124	314.089	57.4785	33.655	38.0945	16.2957	33.7531	60.0666	25.4559	53.4057	18.306	ncbi_102175102	-	114533067	114553079	3utr	XM_018048897.1	mRNA	KIAA0930	KIAA0930 ortholog	-
NC_030812.1	115454927	115455102	MergePeak_697	2779	1192	2554	3134	8266	20561	1271	2031	1803	370	161	256	469	686	470	144	385	230	3410.35	2495.16	6803.31	2285.49	13446.2	6820.93	4207.03	1738.09	4680.19	193.337	142.591	207.493	224.785	194.577	285.165	183.282	124.613	263.149	ncbi_102171855	-	115454928	115463691	3utr	XM_018048910.1	mRNA	CDPF1	cysteine rich DPF motif domain containing 1	-
NC_030812.1	118274735	118274860	MergePeak_698	804	880	600	218	0	0	563	1519	903	193	133	187	193	436	189	134	311	110	986.657	1842.07	1598.27	158.978	0.162668	0.0331741	1863.54	1299.93	2343.99	100.849	117.792	151.567	92.5022	123.667	114.673	170.554	100.662	125.854	ncbi_102181760	-	118274411	118279544	3utr,cds,stop_codon	XM_018048932.1	mRNA	ALG12	ALG12, alpha-1,6-mannosyltransferase	Metabolism
NC_030812.1	118523450	118523650	MergePeak_699	1587	2041	7062	6329	29	10965	3731	1656	2271	209	140	127	261	229	294	145	222	108	1947.54	4272.34	18811.6	4615.47	47.1738	3637.54	12349.7	1417.17	5895.01	109.209	123.992	102.936	125.094	64.9535	178.38	184.555	71.8549	123.566	ncbi_108636080	+	118515736	118524061	3utr,stop_codon	XM_018048940.1	mRNA	TRABD	TraB domain containing	-
NC_030813.1	2359985	2360035	MergePeak_700	343	94	454	0	0	0	33	170	30	34	9	21	0	17	32	3	19	9	420.924	196.766	1209.36	0.0729257	0.162668	0.0331741	109.231	145.483	77.8734	17.7661	7.97091	17.0209	0.0479286	4.82188	19.4155	3.81838	6.14975	10.2971	ncbi_102185254	+	1860030	2361116	3utr	XM_005681248.3	mRNA	2024-03-01	membrane associated ring-CH-type finger 1	-
NC_030813.1	6444121	6444321	MergePeak_701	1652	3293	2473	1013	18931	0	2036	4317	2955	400	285	284	234	368	525	264	527	201	2027.31	6893.1	6587.54	738.737	30794.7	0.0331741	6739.2	3694.4	7670.53	209.013	252.412	230.188	112.153	104.379	318.535	336.017	170.575	229.97	ncbi_108636200	+	6440276	6445351	3utr,stop_codon	XM_018049178.1	mRNA	C6H4orf3	chromosome 6 C4orf3 homolog	-
NC_030813.1	7061672	7061847	MergePeak_702	463	485	857	0	0	0	939	263	105	63	24	42	18	32	30	25	89	16	568.187	1015.23	2282.86	0.0729257	0.162668	0.0331741	3108.11	225.07	272.557	32.9195	21.2558	34.0419	8.62715	9.07647	18.202	31.8198	28.8067	18.306	ncbi_102170592	-	7061376	7100061	3utr	XM_005681277.3	mRNA	METTL14	methyltransferase like 14	-
NC_030813.1	11984961	11985061	MergePeak_703	51	226	124	0	0	0	495	51	2	1	5	8	1	0	2	4	0	2	62.5864	473.076	330.309	0.0729257	0.162668	0.0331741	1638.46	43.6448	5.19156	0.522532	4.42829	6.48417	0.479286	0.028364	1.21347	5.09117	0.0323671	2.28826	ncbi_102175658	+	11910598	11986240	cds	XM_005681284.3	mRNA	ARSJ	arylsulfatase family member J	-
NC_030813.1	11984961	11985061	MergePeak_703	51	226	124	0	0	0	495	51	2	1	5	8	1	0	2	4	0	2	62.5864	473.076	330.309	0.0729257	0.162668	0.0331741	1638.46	43.6448	5.19156	0.522532	4.42829	6.48417	0.479286	0.028364	1.21347	5.09117	0.0323671	2.28826	ncbi_108636202	+	11910494	12031491	-	XR_001918168.1	lncRNA	LOC108636202	-	-
NC_030813.1	16140330	16140480	MergePeak_704	380	615	281	0	0	0	1062	452	380	108	65	55	18	106	48	55	169	39	466.33	1287.35	748.524	0.0729257	0.162668	0.0331741	3515.24	386.812	986.396	56.4334	57.5677	44.5787	8.62715	30.0658	29.1232	70.0036	54.7004	44.621	ncbi_102171587	-	16140031	16219565	3utr	XM_018049229.1	mRNA	SEC24B	SEC24 homolog B, COPII coat complex component	Genetic Information Processing
NC_030813.1	17583569	17583644	MergePeak_705	213	0	241	0	321	0	188	437	277	61	20	16	16	36	12	13	58	21	261.39	0.209326	641.972	0.0729257	522.165	0.0331741	622.284	373.976	719.031	31.8744	17.7131	12.9683	7.66858	10.211	7.2808	16.5463	18.7729	24.0267	ncbi_102172133	-	17583520	17604040	3utr	XM_018049233.1	mRNA	LOC102172133	cytochrome P450 2U1	Metabolism
NC_030813.1	17584994	17585194	MergePeak_706	639	2211	5490	0	0	0	8404	975	5167	19	6	24	30	3	38	32	18	22	784.171	4628.19	14624.2	0.0729257	0.162668	0.0331741	27817.4	834.385	13412.4	9.9281	5.31394	19.4525	14.3786	0.850919	23.0559	40.7294	5.82607	25.1708	ncbi_102172133	-	17583520	17604040	3utr	XM_018049233.1	mRNA	LOC102172133	cytochrome P450 2U1	Metabolism
NC_030813.1	19199790	19199865	MergePeak_707	338	0	0	0	0	0	132	294	181	8	13	10	2	13	7	7	12	9	414.788	0.209326	0.266378	0.0729257	0.162668	0.0331741	436.923	251.599	469.836	4.18025	11.5135	8.10521	0.958572	3.68732	4.24713	8.90955	3.88405	10.2971	ncbi_102189197	-	19199791	19227268	3utr	XM_005681335.3	mRNA	AIMP1	aminoacyl tRNA synthetase complex interacting multifunctional protein 1	-
NC_030813.1	22479435	22479510	MergePeak_708	1316	695	892	0	99	0	386	2524	1740	231	108	135	91	261	411	53	265	55	1614.98	1454.81	2376.1	0.0729257	161.042	0.0331741	1277.67	2159.99	4516.66	120.705	95.651	109.42	43.615	74.03	249.367	67.458	85.7728	62.927	ncbi_102175660	-	22479111	22604662	3utr	XM_018049264.1	mRNA	NFKB1	nuclear factor kappa B subunit 1	Environmental Information Processing;Organismal Systems;Cellular Processes;Human Diseases
NC_030813.1	22479685	22479785	MergePeak_709	289	583	448	0	0	0	626	236	171	108	64	124	51	111	394	46	143	48	354.656	1220.37	1193.38	0.0729257	0.162668	0.0331741	2072.07	201.964	443.878	56.4334	56.6821	100.505	24.4436	31.484	239.053	58.5485	46.2849	54.9181	ncbi_102175660	-	22479111	22604662	3utr,stop_codon	XM_018049264.1	mRNA	NFKB1	nuclear factor kappa B subunit 1	Environmental Information Processing;Organismal Systems;Cellular Processes;Human Diseases
NC_030813.1	24997151	24997226	MergePeak_710	3373	2134	3967	2581	1	0	1679	794	2552	883	374	670	261	333	2743	265	608	384	4139.29	4467.01	10567.2	1882.21	1.62668	0.0331741	5557.52	679.489	6624.43	461.395	331.236	543.049	125.094	94.452	1664.27	337.29	196.792	439.345	ncbi_102183306	+	24995179	24997477	3utr,stop_codon	XM_018049273.1	mRNA	LOC102183306	histone H2A.Z	Cellular Processes;Human Diseases
NC_030813.1	26039789	26039964	MergePeak_711	696	1367	918	0	0	0	667	540	509	82	51	67	10	80	133	74	105	37	854.121	2861.48	2445.35	0.0729257	0.162668	0.0331741	2207.78	462.121	1321.25	42.8476	45.1685	54.3049	4.79286	22.6912	80.6956	94.1866	33.9854	42.3327	ncbi_102184132	-	26036715	26093472	3utr	XM_018049294.1	mRNA	METAP1	methionyl aminopeptidase 1	-
NC_030813.1	26607086	26607436	MergePeak_712	4592	2374	3449	0	149	0	1270	2056	2230	209	71	133	50	135	443	45	145	51	5635.23	4969.39	9187.39	0.0729257	242.376	0.0331741	4203.72	1759.48	5788.59	109.209	62.8817	107.799	23.9643	38.2914	268.783	57.2757	46.9323	58.3505	ncbi_102184983	-	26607087	26763339	3utr	XM_018049296.1	mRNA	RAP1GDS1	Rap1 GTPase-GDP dissociation stimulator 1	-
NC_030813.1	36205960	36206110	MergePeak_713	144	520	905	0	0	0	238	237	388	37	13	24	2	11	23	17	54	24	176.715	1088.49	2410.73	0.0729257	0.162668	0.0331741	787.785	202.82	1007.16	19.3337	11.5135	19.4525	0.958572	3.12004	13.9549	21.6375	17.4782	27.4591	ncbi_102170681	-	36205561	36208881	cds,stop_codon	XM_005681434.3	mRNA	TIGD2	tigger transposable element derived 2	-
NC_030813.1	36594530	36594605	MergePeak_714	0	205	33	3640	0	0	74	0	0	12	14	14	1	0	10	2	2	3	0.122718	429.118	87.9049	2654.49	0.162668	0.0331741	244.941	0.0855779	0.259578	6.27038	12.3992	11.3473	0.479286	0.028364	6.06734	2.54559	0.647342	3.43238	ncbi_102172524	+	36593131	36595543	3utr	XM_005709621.3	mRNA	NAP1L5	nucleosome assembly protein 1 like 5	-
NC_030813.1	36594530	36594605	MergePeak_714	0	205	33	3640	0	0	74	0	0	12	14	14	1	0	10	2	2	3	0.122718	429.118	87.9049	2654.49	0.162668	0.0331741	244.941	0.0855779	0.259578	6.27038	12.3992	11.3473	0.479286	0.028364	6.06734	2.54559	0.647342	3.43238	ncbi_102172799	-	36571113	36710427	-	XM_005681443.3	mRNA	HERC3	HECT and RLD domain containing E3 ubiquitin protein ligase 3	Genetic Information Processing
NC_030813.1	36761121	36761371	MergePeak_715	2717	8515	6498	11396	291	0	7464	7475	10383	381	294	275	357	206	470	333	371	311	3334.26	17824.1	17309.3	8310.61	473.365	0.0331741	24706	6396.95	26952	199.085	260.383	222.893	171.105	58.4298	285.165	423.84	120.082	355.824	ncbi_102173077	+	36759122	36761967	5utr,cds,start_codon,stop_codon	XM_018049317.1	mRNA	PIGY	phosphatidylinositol glycan anchor biosynthesis class Y	Metabolism
NC_030813.1	36761121	36761371	MergePeak_715	2717	8515	6498	11396	291	0	7464	7475	10383	381	294	275	357	206	470	333	371	311	3334.26	17824.1	17309.3	8310.61	473.365	0.0331741	24706	6396.95	26952	199.085	260.383	222.893	171.105	58.4298	285.165	423.84	120.082	355.824	ncbi_102189199	+	36759106	36761977	3utr,stop_codon	XM_005681668.3	mRNA	PYURF	PIGY upstream reading frame	-
NC_030813.1	37692626	37692801	MergePeak_716	9402	8151	56266	1276	137	0	13245	4345	11663	937	453	1359	390	723	908	396	752	608	11538	17062.1	149881	930.532	222.856	0.0331741	43841.2	3718.36	30274.6	489.612	401.203	1101.5	186.922	205.072	550.914	504.026	243.4	695.63	ncbi_102190033	+	37669083	37692999	3utr,stop_codon	XM_018049319.1	mRNA	LAP3	leucine aminopeptidase 3	Metabolism
NC_030813.1	37702061	37702111	MergePeak_717	615	1198	466	1637	0	0	364	874	819	85	63	84	85	133	387	52	92	47	754.719	2507.72	1241.32	1193.79	0.162668	0.0331741	1204.85	747.951	2125.94	44.4152	55.7964	68.0838	40.7393	37.7241	234.806	66.1852	29.7777	53.774	ncbi_102176408	+	37696103	37703766	3utr,stop_codon	XM_005681455.3	mRNA	MED28	mediator complex subunit 28	-
NC_030813.1	40649839	40650064	MergePeak_718	2815	2816	1763	1106	948	0	3572	11550	3912	34	31	4	14	65	22	19	110	15	3454.53	5894.61	4696.25	806.558	1542.1	0.0331741	11823.4	9884.25	10154.7	17.7661	27.4554	3.24209	6.71001	18.4366	13.3481	24.1831	35.6038	17.1619	ncbi_102191126	+	40248081	40650111	3utr	XM_018049329.1	mRNA	SLIT2	slit guidance ligand 2	Organismal Systems
NC_030813.1	42407204	42407254	MergePeak_719	184	376	341	0	0	0	205	724	2	74	59	31	53	215	31	37	212	37	225.802	787.065	908.351	0.0729257	0.162668	0.0331741	678.554	619.584	5.19156	38.6673	52.2538	25.1262	25.4022	60.9825	18.8087	47.0933	68.6182	42.3327	ncbi_102180203	-	42406955	42536697	3utr,stop_codon	XM_018049336.1	mRNA	ADGRA3	adhesion G protein-coupled receptor A3	-
NC_030813.1	45257824	45257874	MergePeak_720	105	158	159	0	0	0	188	271	214	54	26	24	3	30	27	15	53	15	128.854	330.735	423.542	0.0729257	0.162668	0.0331741	622.284	231.916	555.497	28.2167	23.0271	19.4525	1.43786	8.50919	16.3818	19.0919	17.1546	17.1619	ncbi_102170306	+	45223284	45258511	3utr	XM_018049344.1	mRNA	PI4K2B	phosphatidylinositol 4-kinase type 2 beta	Metabolism;Environmental Information Processing
NC_030813.1	45382811	45382949	MergePeak_721	8492	3850	2185	405	898	0	1311	5099	1256	142	81	47	24	243	31	44	211	43	10421.3	8059.04	5820.37	295.349	1460.76	0.0331741	4339.44	4363.62	3260.3	74.1995	71.7382	38.0945	11.5029	68.9245	18.8087	56.0029	68.2945	49.1975	ncbi_102183223	+	45348290	45382949	3utr,cds,stop_codon	XM_018049347.1	mRNA	ANAPC4	anaphase promoting complex subunit 4	Human Diseases;Genetic Information Processing;Organismal Systems;Cellular Processes
NC_030813.1	46306969	46307069	MergePeak_722	112	300	496	0	0	0	207	71	186	44	23	49	39	29	156	62	61	30	137.445	627.977	1321.24	0.0729257	0.162668	0.0331741	685.174	60.7603	482.815	22.9914	20.3701	39.7155	18.6922	8.22555	94.6504	78.9131	19.7439	34.3238	ncbi_102185075	+	46191836	46311029	3utr,stop_codon	XM_018049350.1	mRNA	RBPJ	recombination signal binding protein for immunoglobulin kappa J region	Organismal Systems;Environmental Information Processing;Human Diseases
NC_030813.1	46861273	46861448	MergePeak_723	134	1339	1197	3166	0	0	549	882	620	77	55	50	17	121	76	53	111	43	164.443	2802.87	3188.55	2308.83	0.162668	0.0331741	1817.2	754.797	1609.38	40.2349	48.7111	40.5261	8.14786	34.3204	46.1117	67.458	35.9275	49.1975	ncbi_102186100	+	46686020	46861990	3utr	XM_018049352.1	mRNA	STIM2	stromal interaction molecule 2	Environmental Information Processing
NC_030813.1	46861573	46861873	MergePeak_724	1662	2984	3745	0	0	0	2110	3507	964	106	65	45	12	138	52	32	150	47	2039.58	6246.28	9975.87	0.0729257	0.162668	0.0331741	6984.14	3001.22	2502.33	55.3883	57.5677	36.4735	5.75143	39.1423	31.5501	40.7294	48.5506	53.774	ncbi_102186100	+	46686020	46861990	3utr	XM_018049352.1	mRNA	STIM2	stromal interaction molecule 2	Environmental Information Processing
NC_030813.1	57517804	57517979	MergePeak_725	218	629	641	0	0	0	921	137	801	98	72	64	22	145	29	61	261	120	267.526	1316.66	1707.49	0.0729257	0.162668	0.0331741	3048.53	117.242	2079.22	51.2081	63.7673	51.8734	10.5443	41.1278	17.5953	77.6403	84.4781	137.295	ncbi_102174200	-	57517755	57594040	3utr	XM_018049363.1	mRNA	RELL1	RELT like 1	-
NC_030813.1	57754994	57755169	MergePeak_726	352	459	404	815	23	0	54	125	1	157	104	81	24	164	102	54	164	88	431.969	960.805	1076.17	594.344	37.4137	0.0331741	178.741	106.972	2.59578	82.0375	92.1083	65.6522	11.5029	46.5169	61.8868	68.7308	53.082	100.683	ncbi_102174732	+	57717404	57755306	3utr	XM_018049365.1	mRNA	PGM2	phosphoglucomutase 2	Metabolism
NC_030813.1	58614145	58614320	MergePeak_727	339	612	984	0	0	0	390	358	313	16	5	27	3	9	58	14	13	13	416.016	1281.07	2621.16	0.0729257	0.162668	0.0331741	1290.91	306.369	812.479	8.36051	4.42829	21.8841	1.43786	2.55276	35.1905	17.8191	4.20772	14.8737	ncbi_100861260	-	58613568	58615761	cds	NM_001285605.1	mRNA	TLR1	toll like receptor 1	Organismal Systems;Human Diseases
NC_030813.1	58921276	58921326	MergePeak_728	136	203	188	0	0	14193	0	0	1	57	60	65	11	21	42	31	82	48	166.897	424.931	500.792	0.0729257	0.162668	4708.4	0.331002	0.0855779	2.59578	29.7843	53.1394	52.6839	5.27215	5.95643	25.4828	39.4566	26.541	54.9181	ncbi_102169466	+	58854700	58921696	3utr	XM_005681513.3	mRNA	KLHL5	kelch like family member 5	-
NC_030813.1	59749946	59750121	MergePeak_729	157	1173	860	0	0	0	557	511	665	31	34	17	1	11	12	8	20	17	192.668	2455.39	2290.85	0.0729257	0.162668	0.0331741	1843.68	437.303	1726.19	16.1985	30.1123	13.7789	0.479286	3.12004	7.2808	10.1823	6.47342	19.4502	ncbi_102173648	+	59693380	59750757	3utr	XM_018049382.1	mRNA	LOC102173648	NEDD4-binding protein 2	-
NC_030813.1	59838497	59838647	MergePeak_730	449	1	1243	1748	0	0	283	335	617	98	3	45	4	8	299	3	19	14	551.006	2.09326	3311.08	1274.74	0.162668	0.0331741	936.736	286.686	1601.6	51.2081	2.65697	36.4735	1.91714	2.26912	181.413	3.81838	6.14975	16.0178	ncbi_102174643	+	59796793	59838899	3utr	XM_005681533.3	mRNA	RHOH	ras homolog family member H	Organismal Systems
NC_030813.1	67372526	67372676	MergePeak_731	170	263	494	0	0	0	155	5	0	50	28	40	4	39	74	22	36	34	208.621	550.527	1315.91	0.0729257	0.162668	0.0331741	513.053	4.2789	0.259578	26.1266	24.7984	32.4209	1.91714	11.0619	44.8983	28.0014	11.6521	38.9003	ncbi_102188484	-	67372127	67512541	3utr,stop_codon	XM_005681591.3	mRNA	TEC	tec protein tyrosine kinase	Organismal Systems;Environmental Information Processing
NC_030813.1	67658702	67658877	MergePeak_732	450	597	1174	0	0	0	1063	1242	962	59	45	54	41	59	62	66	96	39	552.233	1249.68	3127.28	0.0729257	0.162668	0.0331741	3518.55	1062.88	2497.14	30.8294	39.8546	43.7681	19.6507	16.7347	37.6175	84.0043	31.0724	44.621	ncbi_102189565	+	67586764	67661614	3utr,stop_codon	XM_018049430.1	mRNA	SLAIN2	SLAIN motif family member 2	-
NC_030813.1	67721800	67721925	MergePeak_733	155	464	303	2674	19235	0	203	301	2	30	25	56	19	29	38	25	40	36	190.214	971.272	807.127	1950.03	31289.2	0.0331741	671.934	257.59	5.19156	15.6759	22.1414	45.3892	9.10644	8.22555	23.0559	31.8198	12.9468	41.1886	ncbi_102178614	+	67713659	67730971	-	XR_001918190.1	mRNA	ZAR1	zygote arrest 1	-
NC_030813.1	67721800	67721925	MergePeak_733	155	464	303	2674	19235	0	203	301	2	30	25	56	19	29	38	25	40	36	190.214	971.272	807.127	1950.03	31289.2	0.0331741	671.934	257.59	5.19156	15.6759	22.1414	45.3892	9.10644	8.22555	23.0559	31.8198	12.9468	41.1886	ncbi_102190395	-	67720601	67978332	3utr	XM_018049432.1	mRNA	FRYL	FRY like transcription coactivator	-
NC_030813.1	68062227	68062277	MergePeak_734	423	284	532	0	0	0	709	342	468	184	100	146	64	86	138	140	238	91	519.099	594.485	1417.13	0.0729257	0.162668	0.0331741	2346.8	292.677	1214.82	96.1458	88.5657	118.336	30.6743	24.393	83.7292	178.191	77.0337	104.116	ncbi_102191686	-	68061528	68074111	3utr	XM_005681603.3	mRNA	OCIAD2	OCIA domain containing 2	-
NC_030813.1	70089356	70089481	MergePeak_735	256	98	0	1053	339	12246	0	829	1	27	8	18	8	21	18	10	38	9	314.159	205.139	0.266378	767.907	551.445	4062.5	0.331002	709.441	2.59578	14.1084	7.08526	14.5894	3.83429	5.95643	10.9212	12.7279	12.2995	10.2971	ncbi_102173724	-	70087982	70146066	3utr	XM_018049459.1	mRNA	CHIC2	cysteine rich hydrophobic domain 2	-
NC_030813.1	70333903	70334078	MergePeak_736	1505	1192	1088	0	1	0	1133	3117	521	201	93	54	38	158	83	61	728	48	1846.91	2495.16	2898.2	0.0729257	1.62668	0.0331741	3750.25	2667.46	1352.4	105.029	82.3661	43.7681	18.2129	44.8151	50.3589	77.6403	235.632	54.9181	ncbi_102174007	+	70289095	70334333	3utr	XM_018049462.1	mRNA	PDGFRA	platelet derived growth factor receptor alpha	Environmental Information Processing;Cellular Processes;Human Diseases
NC_030813.1	71115917	71116067	MergePeak_737	871	2511	2375	853	0	0	2003	2175	1380	320	306	302	451	280	157	214	671	240	1068.88	5256.17	6326.49	622.056	0.162668	0.0331741	6629.97	1861.32	3582.18	167.21	271.011	244.777	216.158	79.4191	95.2572	272.378	217.183	274.591	ncbi_100860836	-	71115093	71162022	3utr	XM_005681629.3	mRNA	KDR	kinase insert domain receptor	Human Diseases;Environmental Information Processing;Cellular Processes
NC_030813.1	71116092	71116142	MergePeak_738	297	1914	1871	3343	0	0	1628	2486	1469	150	157	144	206	103	128	93	309	100	364.474	4006.5	4983.94	2437.91	0.162668	0.0331741	5388.71	2127.47	3813.2	78.3797	139.048	116.715	98.7329	29.2149	77.6619	118.37	100.014	114.413	ncbi_100860836	-	71115093	71162022	3utr	XM_005681629.3	mRNA	KDR	kinase insert domain receptor	Human Diseases;Environmental Information Processing;Cellular Processes
NC_030813.1	71116167	71116267	MergePeak_739	327	2180	1281	4392	0	0	1232	2748	1561	164	172	171	208	69	135	135	355	123	401.289	4563.3	3412.31	3202.9	0.162668	0.0331741	4077.94	2351.68	4052.01	85.6952	152.333	138.599	99.6915	19.5711	81.909	171.827	114.903	140.728	ncbi_100860836	-	71115093	71162022	3utr	XM_005681629.3	mRNA	KDR	kinase insert domain receptor	Human Diseases;Environmental Information Processing;Cellular Processes
NC_030813.1	71366643	71366843	MergePeak_740	829	1283	1527	0	0	0	1070	1264	937	59	29	53	129	87	44	30	74	58	1017.34	2685.65	4067.6	0.0729257	0.162668	0.0331741	3541.72	1081.71	2432.25	30.8294	25.6841	42.9576	61.8279	24.6767	26.6963	38.1838	23.9516	66.3594	ncbi_102180581	+	71351388	71367631	3utr	XM_018049464.1	mRNA	SRD5A3	steroid 5 alpha-reductase 3	Metabolism
NC_030813.1	71367443	71367543	MergePeak_741	142	1	111	0	0	0	89	147	90	1	0	0	0	0	0	1	0	1	174.26	2.09326	295.68	0.0729257	0.162668	0.0331741	294.592	125.8	233.62	0.522532	0.0885657	0.0810521	0.0479286	0.028364	0.0606734	1.27279	0.0323671	1.14413	ncbi_102180581	+	71351388	71367631	3utr	XM_018049464.1	mRNA	SRD5A3	steroid 5 alpha-reductase 3	Metabolism
NC_030813.1	72329507	72329707	MergePeak_742	588	551	1001	0	0	0	495	3	250	69	46	35	4	86	41	25	96	38	721.585	1153.39	2666.45	0.0729257	0.162668	0.0331741	1638.46	2.56734	648.945	36.0547	40.7402	28.3682	1.91714	24.393	24.8761	31.8198	31.0724	43.4768	ncbi_102176593	-	72329265	72357484	cds,stop_codon	XM_005681635.3	mRNA	AASDH	aminoadipate-semialdehyde dehydrogenase	-
NC_030813.1	72937442	72937592	MergePeak_743	3015	1988	1965	0	166	0	875	2442	872	98	100	111	49	141	92	45	108	84	3699.96	4161.4	5234.34	0.0729257	270.029	0.0331741	2896.27	2089.81	2263.52	51.2081	88.5657	89.9679	23.485	39.9932	55.8195	57.2757	34.9564	96.1067	ncbi_102183860	-	72937443	72948165	3utr,cds,stop_codon	XM_018049497.1	mRNA	NOA1	nitric oxide associated 1	-
NC_030813.1	86590012	86590187	MergePeak_744	531	1097	1048	1057	0	0	644	435	324	165	91	98	19	128	143	59	192	50	651.635	2296.3	2791.65	770.824	0.162668	0.0331741	2131.65	372.264	841.032	86.2177	80.5948	79.4311	9.10644	36.3059	86.7629	75.0948	62.1448	57.2064	ncbi_102173172	+	86587763	86590583	cds	XM_005681730.3	mRNA	UTP3	UTP3, small subunit processome component homolog (S. cerevisiae)	-
NC_030813.1	90501263	90501463	MergePeak_745	496	478	793	0	2620	0	445	479	505	38	30	52	64	52	299	28	58	23	608.684	1000.58	2112.38	0.0729257	4261.91	0.0331741	1472.96	409.918	1310.87	19.8562	26.5697	42.1471	30.6743	14.7493	181.413	35.6382	18.7729	26.3149	ncbi_102181283	+	90373308	90505142	3utr,cds,stop_codon	XM_018049587.1	mRNA	PARM1	prostate androgen-regulated mucin-like protein 1	-
NC_030813.1	91159235	91159410	MergePeak_746	643	646	758	0	0	0	653	241	908	169	188	198	39	73	72	130	167	147	789.08	1352.24	2019.15	0.0729257	0.162668	0.0331741	2161.44	206.243	2356.97	88.3078	166.504	160.483	18.6922	20.7057	43.6848	165.463	54.053	168.187	ncbi_102184046	+	91079581	91160170	3utr,stop_codon	XM_018049589.1	mRNA	USO1	USO1 vesicle transport factor	-
NC_030813.1	91713962	91714137	MergePeak_747	70	574	318	0	72	0	749	378	137	9	7	12	96	26	21	29	40	10	85.9029	1201.53	847.084	0.0729257	117.121	0.0331741	2479.2	323.485	355.622	4.70278	6.1996	9.72626	46.0115	7.37463	12.7414	36.911	12.9468	11.4413	ncbi_102184893	+	91710470	91715383	cds	XM_018049602.1	mRNA	STBD1	starch binding domain 1	-
NC_030813.1	92134078	92134253	MergePeak_748	367	929	756	0	0	0	609	579	642	78	74	64	3	320	33	75	144	51	450.377	1944.64	2013.82	0.0729257	0.162668	0.0331741	2015.8	495.496	1666.49	40.7575	65.5386	51.8734	1.43786	90.7647	20.0222	95.4594	46.6086	58.3505	ncbi_102185164	+	91804044	92134715	3utr,cds,stop_codon	XM_018049607.1	mRNA	SHROOM3	shroom family member 3	-
NC_030813.1	92134303	92134478	MergePeak_749	643	1004	1053	0	60	0	2400	1234	595	114	85	69	5	343	17	68	175	44	789.08	2101.63	2804.97	0.0729257	97.601	0.0331741	7944.05	1056.03	1544.49	59.5686	75.2809	55.926	2.39643	97.2884	10.3145	86.5499	56.6424	50.3416	ncbi_102185164	+	91804044	92134715	3utr	XM_018049607.1	mRNA	SHROOM3	shroom family member 3	-
NC_030813.1	94113164	94113375	MergePeak_750	332	412	464	0	0	0	82	208	0	31	16	41	25	21	89	18	25	4	407.425	862.422	1236	0.0729257	0.162668	0.0331741	271.422	178.002	0.259578	16.1985	14.1705	33.2314	11.9822	5.95643	53.9993	22.9103	8.09177	4.57651	ncbi_102169950	-	94112490	94144297	-	XR_001918206.1	mRNA	PAQR3	progestin and adipoQ receptor family member 3	-
NC_030813.1	94113164	94113375	MergePeak_750	332	412	464	0	0	0	82	208	0	31	16	41	25	21	89	18	25	4	407.425	862.422	1236	0.0729257	0.162668	0.0331741	271.422	178.002	0.259578	16.1985	14.1705	33.2314	11.9822	5.95643	53.9993	22.9103	8.09177	4.57651	ncbi_102186290	+	93998082	94120365	cds	XM_018049628.1	mRNA	BMP2K	BMP2 inducible kinase	Human Diseases
NC_030813.1	94114489	94120537	MergePeak_751	2390	562	4668	0	131	0	864	800	675	22	10	22	16	0	51	16	11	8	2932.97	1176.41	12434.5	0.0729257	213.095	0.0331741	2859.86	684.624	1752.15	11.4957	8.85657	17.8315	7.66858	0.028364	30.9434	20.3647	3.56038	9.15302	ncbi_102169950	-	94114566	94144297	3utr	XM_018049631.1	mRNA	PAQR3	progestin and adipoQ receptor family member 3	-
NC_030813.1	94114489	94120537	MergePeak_751	2390	562	4668	0	131	0	864	800	675	22	10	22	16	0	51	16	11	8	2932.97	1176.41	12434.5	0.0729257	213.095	0.0331741	2859.86	684.624	1752.15	11.4957	8.85657	17.8315	7.66858	0.028364	30.9434	20.3647	3.56038	9.15302	ncbi_102186290	+	93998082	94120365	3utr,cds,stop_codon	XM_018049628.1	mRNA	BMP2K	BMP2 inducible kinase	Human Diseases
NC_030813.1	95057067	95057242	MergePeak_752	578	866	1162	4379	0	0	1067	1941	926	143	108	83	96	190	163	77	304	82	709.313	1812.76	3095.32	3193.42	0.162668	0.0331741	3531.79	1661.07	2403.69	74.722	95.651	67.2733	46.0115	53.8915	98.8976	98.005	98.3959	93.8185	ncbi_102170958	-	95056743	95230556	3utr	XM_005681813.3	mRNA	ANTXR2	anthrax toxin receptor 2	Organismal Systems
NC_030813.1	98685154	98685204	MergePeak_753	17	155	231	0	0	0	295	74	105	3	1	1	4	0	35	1	2	6	20.8621	324.455	615.334	0.0729257	0.162668	0.0331741	976.456	63.3277	272.557	1.56759	0.885657	0.810521	1.91714	0.028364	21.2357	1.27279	0.647342	6.86477	ncbi_102188486	-	98646424	98687360	cds	XM_018049676.1	mRNA	HELQ	helicase, POLQ-like	-
NC_030813.1	98693996	98694046	MergePeak_754	101	80	291	0	0	0	138	0	339	12	9	3	1	4	18	1	10	4	123.946	167.461	775.161	0.0729257	0.162668	0.0331741	456.783	0.0855779	879.969	6.27038	7.97091	2.43156	0.479286	1.13456	10.9212	1.27279	3.23671	4.57651	ncbi_102180476	-	98693997	98709969	3utr	XM_018049680.1	mRNA	FAM175A	family with sequence similarity 175 member A	Genetic Information Processing
NC_030813.1	99938111	99938311	MergePeak_755	1110	2508	1707	0	0	0	1007	2046	602	58	37	29	11	95	18	14	118	16	1362.18	5249.89	4547.08	0.0729257	0.162668	0.0331741	3333.19	1750.92	1562.66	30.3068	32.7693	23.5051	5.27215	26.9458	10.9212	17.8191	38.1932	18.306	ncbi_102181285	-	99938062	100217658	3utr	XM_018049684.1	mRNA	WDFY3	WD repeat and FYVE domain containing 3	-
NC_030813.1	99940686	99940861	MergePeak_756	649	738	1224	0	0	0	57	1982	965	22	14	18	20	27	45	15	37	9	796.443	1544.82	3260.47	0.0729257	0.162668	0.0331741	188.671	1696.15	2504.93	11.4957	12.3992	14.5894	9.58572	7.65827	27.303	19.0919	11.9758	10.2971	ncbi_102181285	-	99938062	100217658	3utr	XM_018049684.1	mRNA	WDFY3	WD repeat and FYVE domain containing 3	-
NC_030813.1	99941261	99941361	MergePeak_757	74	82	223	0	0	0	127	209	187	8	6	36	23	25	38	18	31	10	90.8117	171.647	594.024	0.0729257	0.162668	0.0331741	420.372	178.858	485.411	4.18025	5.31394	29.1788	11.0236	7.09099	23.0559	22.9103	10.0338	11.4413	ncbi_102181285	-	99938062	100217658	3utr,cds,stop_codon	XM_018049684.1	mRNA	WDFY3	WD repeat and FYVE domain containing 3	-
NC_030813.1	103254506	103254656	MergePeak_758	93	88	52	0	0	0	39	0	99	10	5	2	11	0	9	18	6	0	114.128	184.207	138.517	0.0729257	0.162668	0.0331741	129.091	0.0855779	256.982	5.22532	4.42829	1.62104	5.27215	0.028364	5.4606	22.9103	1.94202	0.114413	ncbi_102188298	+	103089845	103254695	3utr	XM_013964782.2	mRNA	PPP2R2C	protein phosphatase 2 regulatory subunit Bgamma	Environmental Information Processing;Organismal Systems;Cellular Processes;Genetic Information Processing;Human Diseases
NC_030813.1	109098201	109098351	MergePeak_759	30	160	111	0	0	0	183	0	132	1	1	7	4	1	45	22	4	5	36.8155	334.921	295.68	0.0729257	0.162668	0.0331741	605.734	0.0855779	342.643	0.522532	0.885657	5.67365	1.91714	0.28364	27.303	28.0014	1.29468	5.72064	ncbi_102169270	-	109055598	109110594	cds	XM_018049736.1	mRNA	BOD1L1	biorientation of chromosomes in cell division 1 like 1	-
NC_030813.1	110877356	110877556	MergePeak_760	699	2476	1532	2617	0	0	1032	1575	1412	108	77	36	58	323	27	59	187	56	857.802	5182.91	4080.92	1908.46	0.162668	0.0331741	3415.94	1347.85	3665.24	56.4334	68.1956	29.1788	27.7986	91.6156	16.3818	75.0948	60.5264	64.0711	ncbi_102170406	+	110861000	110877786	3utr,cds,stop_codon	XM_005681905.3	mRNA	C1QTNF7	C1q and tumor necrosis factor related protein 7	-
NC_030813.1	111059854	111071358	MergePeak_761	451	1981	9105	3800	0	0	5832	1685	3535	143	146	234	179	42	171	196	107	171	553.46	4146.74	24253.8	2771.18	0.162668	0.0331741	19304	1441.99	9176.08	74.722	129.306	189.662	85.7922	11.9129	103.751	249.467	34.6328	195.646	ncbi_102171500	-	111052149	111095738	cds	XM_018049744.1	mRNA	FBXL5	F-box and leucine rich repeat protein 5	-
NC_030813.1	111433317	111433467	MergePeak_762	389	336	227	0	0	0	102	399	2	59	35	27	21	130	17	25	246	6	477.375	703.335	604.679	0.0729257	0.162668	0.0331741	337.622	341.456	5.19156	30.8294	30.998	21.8841	10.065	36.8732	10.3145	31.8198	79.623	6.86477	ncbi_102173725	-	111433168	111560028	3utr	XM_018049750.1	mRNA	PROM1	prominin 1	Human Diseases
NC_030813.1	113029898	113029923	MergePeak_763	1896	1148	245	5587	110	6641	377	3446	428	361	131	136	540	841	553	113	704	93	2326.74	2403.06	652.627	4074.36	178.935	2203.09	1247.88	2949.02	1110.99	188.634	116.021	110.231	258.815	238.541	335.524	143.826	227.864	106.404	ncbi_102176029	-	113029749	113049211	3utr	XM_018049755.1	mRNA	QDPR	quinoid dihydropteridine reductase	Metabolism
NC_030813.1	113030148	113030223	MergePeak_764	0	0	44	527	0	7548	0	14	0	198	96	108	438	368	604	81	373	48	0.122718	0.209326	117.207	384.318	0.162668	2503.98	0.331002	11.9809	0.259578	103.461	85.0231	87.5363	209.927	104.379	366.467	103.096	120.729	54.9181	ncbi_102176029	-	113029749	113049211	3utr,stop_codon	XM_018049755.1	mRNA	QDPR	quinoid dihydropteridine reductase	Metabolism
NC_030813.1	113337880	113337905	MergePeak_765	809	1450	1588	2667	4121	0	1756	1869	1349	664	563	589	802	559	812	447	1166	455	992.793	3035.22	4230.09	1944.93	6703.56	0.0331741	5812.39	1599.45	3501.71	346.961	498.625	477.397	384.387	158.555	492.668	568.938	377.4	520.578	ncbi_102168235	+	113336403	113338514	3utr	XM_018049758.1	mRNA	LOC102168235	MORF4 family-associated protein 1	-
NC_030813.1	113337930	113338105	MergePeak_766	4646	8734	8417	4382	4170	0	6514	7686	6982	2264	1866	1751	2763	2918	2869	1379	4150	1378	5701.5	18282.5	22421.1	3195.6	6783.27	0.0331741	21561.5	6577.52	18123.7	1183.01	1652.64	1419.22	1324.27	827.661	1740.72	1755.18	1343.23	1576.61	ncbi_102168235	+	113336403	113338514	3utr	XM_018049758.1	mRNA	LOC102168235	MORF4 family-associated protein 1	-
NC_030813.1	113706658	113706833	MergePeak_767	781	813	1241	0	52	0	366	1030	692	170	123	126	212	167	308	97	155	93	958.431	1701.82	3305.76	0.0729257	84.5875	0.0331741	1211.47	881.453	1796.28	88.8304	108.936	102.126	101.609	47.3678	186.874	123.461	50.169	106.404	ncbi_102174922	-	113705784	113720318	3utr,stop_codon	XM_005681976.3	mRNA	GRPEL1	GrpE like 1, mitochondrial	-
NC_030813.1	114818076	114818251	MergePeak_768	5777	5266	3436	10286	0	0	3523	2658	2444	66	41	15	420	250	64	29	93	32	7089.45	11023.1	9152.76	7501.14	0.162668	0.0331741	11661.2	2274.66	6344.08	34.4871	36.3119	12.1578	201.3	70.9099	38.8309	36.911	30.1014	36.6121	ncbi_102177788	-	114818077	114870662	3utr	XM_018049794.1	mRNA	ACOX3	acyl-CoA oxidase 3, pristanoyl	Environmental Information Processing;Cellular Processes;Organismal Systems;Metabolism
NC_030813.1	114915667	114915792	MergePeak_769	2618	824	373	0	0	0	794	1492	417	31	10	4	17	158	34	5	41	17	3212.77	1724.84	993.592	0.0729257	0.162668	0.0331741	2628.16	1276.82	1082.44	16.1985	8.85657	3.24209	8.14786	44.8151	20.6289	6.36396	13.2705	19.4502	ncbi_102179654	+	114888249	114915797	3utr,stop_codon	XM_018049795.1	mRNA	TRMT44	tRNA methyltransferase 44 homolog (S. cerevisiae)	-
NC_030813.1	115826810	115826910	MergePeak_770	1617	621	887	0	2815	1773	523	1697	1098	80	76	75	80	241	107	26	132	50	1984.36	1299.91	2362.78	0.0729257	4579.11	588.177	1731.14	1452.26	2850.17	41.8025	67.3099	60.7891	38.3429	68.3572	64.9205	33.0926	42.7245	57.2064	ncbi_102187041	-	115826811	115853764	3utr	XM_018049812.1	mRNA	LETM1	leucine zipper and EF-hand containing transmembrane protein 1	-
NC_030813.1	115828710	115828760	MergePeak_771	523	612	2555	3719	0	13957	1650	9	346	33	38	109	103	15	217	71	28	43	641.818	1281.07	6805.97	2712.11	0.162668	4630.11	5461.53	7.70201	898.14	17.2435	33.655	88.3468	49.3665	4.2546	131.661	90.3683	9.06278	49.1975	ncbi_102187041	-	115826811	115853764	3utr,stop_codon	XM_018049812.1	mRNA	LETM1	leucine zipper and EF-hand containing transmembrane protein 1	-
NC_030813.1	115828760	115828835	MergePeak_772	551	612	2600	3719	0	13957	1650	125	441	47	71	146	167	62	279	84	57	69	676.179	1281.07	6925.84	2712.11	0.162668	4630.11	5461.53	106.972	1144.74	24.559	62.8817	118.336	80.0408	17.5857	169.279	106.915	18.4492	78.9448	ncbi_102187041	-	115826811	115853764	3utr,stop_codon	XM_018049812.1	mRNA	LETM1	leucine zipper and EF-hand containing transmembrane protein 1	-
NC_030813.1	115931545	115931620	MergePeak_773	94	112	48	0	0	0	18	0	124	10	7	7	1	7	37	0	9	4	115.355	234.445	127.862	0.0729257	0.162668	0.0331741	59.5804	0.0855779	321.877	5.22532	6.1996	5.67365	0.479286	1.98548	22.4491	0.127279	2.91304	4.57651	ncbi_102186471	+	115871765	115931992	3utr,cds,stop_codon	XM_018049817.1	mRNA	WHSC1	Wolf-Hirschhorn syndrome candidate 1	Metabolism;Human Diseases
NC_030813.1	115931795	115931895	MergePeak_774	304	89	35	0	3462	0	61	75	0	4	1	1	5	25	43	0	5	2	373.064	186.3	93.2325	0.0729257	5631.58	0.0331741	201.911	64.1835	0.259578	2.09013	0.885657	0.810521	2.39643	7.09099	26.0895	0.127279	1.61835	2.28826	ncbi_102186471	+	115871765	115931992	3utr,stop_codon	XM_018049817.1	mRNA	WHSC1	Wolf-Hirschhorn syndrome candidate 1	Metabolism;Human Diseases
NC_030813.1	116174980	116175030	MergePeak_775	2865	1043	458	837	178	6314	1100	4164	901	153	97	41	115	436	84	60	338	50	3515.88	2183.27	1220.01	610.388	289.55	2094.61	3641.02	3563.47	2338.8	79.9473	85.9087	33.2314	55.1179	123.667	50.9656	76.3676	109.401	57.2064	ncbi_106502233	-	116174981	116188696	3utr	XM_018049826.1	mRNA	MXD4	MAX dimerization protein 4	-
NC_030813.1	116175605	116175680	MergePeak_776	127	133	166	1244	0	3959	195	302	76	126	57	86	159	162	30	95	179	70	155.852	278.403	442.188	907.195	0.162668	1313.36	645.454	258.445	197.279	65.839	50.4825	69.7048	76.2065	45.9496	18.202	120.915	57.9371	80.0889	ncbi_106502233	-	116174981	116188696	3utr	XM_018049826.1	mRNA	MXD4	MAX dimerization protein 4	-
NC_030813.1	116740174	116740349	MergePeak_777	931	1289	1020	753	0	0	1945	652	1409	249	168	82	100	318	9	212	250	72	1142.51	2698.21	2717.06	549.13	0.162668	0.0331741	6437.99	557.968	3657.45	130.11	148.79	66.4627	47.9286	90.1974	5.4606	269.832	80.9177	82.3772	ncbi_102180479	+	116650402	116740193	3utr	XM_018049841.1	mRNA	ADD1	adducin 1	-
NC_030813.1	116740174	116740349	MergePeak_777	931	1289	1020	753	0	0	1945	652	1409	249	168	82	100	318	9	212	250	72	1142.51	2698.21	2717.06	549.13	0.162668	0.0331741	6437.99	557.968	3657.45	130.11	148.79	66.4627	47.9286	90.1974	5.4606	269.832	80.9177	82.3772	ncbi_102184047	-	116740050	116745603	3utr	XM_018049851.1	mRNA	MFSD10	major facilitator superfamily domain containing 10	-
NC_030813.1	116746265	116746440	MergePeak_778	1023	1739	3791	0	0	0	2069	702	2320	125	129	100	28	150	170	57	123	97	1255.41	3640.18	10098.4	0.0729257	0.162668	0.0331741	6848.43	600.757	6022.21	65.3164	114.25	81.0521	13.42	42.546	103.145	72.5492	39.8115	110.98	ncbi_102183779	-	116746191	116761107	3utr,stop_codon	XM_018049840.1	mRNA	NOP14	NOP14 nucleolar protein	-
NC_030813.1	117026727	117026902	MergePeak_779	2802	2259	1957	6150	0	3952	1355	3736	1272	280	173	148	284	882	237	156	512	133	3438.57	4728.67	5213.03	4484.93	0.162668	1311.04	4485.08	3197.19	3301.83	146.309	153.219	119.957	136.117	250.17	143.796	198.556	165.719	152.169	ncbi_106501794	-	117026728	117054824	3utr	XM_018049866.1	mRNA	MAEA	macrophage erythroblast attacher	-
NC_030813.1	117127094	117127194	MergePeak_780	81	370	210	0	0	0	1188	116	260	12	1	9	9	2	306	13	10	16	99.402	774.506	559.395	0.0729257	0.162668	0.0331741	3932.3	99.2704	674.903	6.27038	0.885657	7.29469	4.31358	0.567279	185.66	16.5463	3.23671	18.306	ncbi_106502236	+	117118435	117143582	5utr,start_codon	XM_018049873.1	mRNA	CTBP1	C-terminal binding protein 1	Environmental Information Processing;Human Diseases
NC_030813.1	117246040	117246215	MergePeak_781	2184	2040	2665	646	247	1175	4034	5436	7005	110	72	48	397	279	80	53	207	57	2680.17	4270.25	7098.99	471.1	401.791	389.796	13352.6	4652.02	18183.4	57.4785	63.7673	38.905	190.277	79.1355	48.5387	67.458	66.9999	65.2153	ncbi_102188128	-	117245541	117260543	3utr	XM_018049880.1	mRNA	IDUA	iduronidase, alpha-L-	Cellular Processes;Metabolism
NC_030813.1	117508746	117508971	MergePeak_782	425	472	464	643	33	0	272	1262	1301	39	23	24	35	46	76	19	97	13	521.554	988.018	1236	468.912	53.6805	0.0331741	900.325	1079.99	3377.11	20.3787	20.3701	19.4525	16.775	13.0474	46.1117	24.1831	31.3961	14.8737	ncbi_102168247	+	117500593	117509668	3utr,stop_codon	XM_018049887.1	mRNA	MFSD7	major facilitator superfamily domain containing 7	-
NC_030814.1	14395265	14395440	MergePeak_783	68	52	45	0	0	0	62	38	0	4	2	4	0	6	1	2	1	5	83.4486	108.849	119.87	0.0729257	0.162668	0.0331741	205.221	32.5196	0.259578	2.09013	1.77131	3.24209	0.0479286	1.70184	0.606734	2.54559	0.323671	5.72064	ncbi_102185179	+	14394791	14432460	5utr	XM_018050014.1	mRNA	ERAP1	endoplasmic reticulum aminopeptidase 1	-
NC_030814.1	14434136	14434211	MergePeak_784	1668	1669	641	0	288	11887	407	1710	499	176	98	35	45	483	61	80	560	45	2046.94	3493.65	1707.49	0.0729257	468.485	3943.41	1347.18	1463.38	1295.29	91.9656	86.7944	28.3682	21.5679	136.998	37.0107	101.823	181.256	51.4857	ncbi_100861304	-	14434087	14568153	3utr	XM_018050015.1	mRNA	CAST	calpastatin	-
NC_030814.1	14434211	14434286	MergePeak_785	1770	1669	682	0	288	11887	480	1856	499	204	126	41	61	500	71	101	752	77	2172.12	3493.65	1816.7	0.0729257	468.485	3943.41	1588.81	1588.33	1295.29	106.596	111.593	33.2314	29.2365	141.82	43.0781	128.552	243.4	88.0978	ncbi_100861304	-	14434087	14568153	3utr	XM_018050015.1	mRNA	CAST	calpastatin	-
NC_030814.1	15585033	15585233	MergePeak_786	1575	542	1486	0	0	0	1146	1309	785	52	31	28	14	49	22	17	55	19	1932.82	1134.55	3958.38	0.0729257	0.162668	0.0331741	3793.28	1120.22	2037.69	27.1716	27.4554	22.6946	6.71001	13.8983	13.3481	21.6375	17.8019	21.7384	ncbi_102182973	-	15584689	15595714	3utr,cds,stop_codon	XM_018050027.1	mRNA	RFESD	Rieske Fe-S domain containing	-
NC_030814.1	17466197	17466247	MergePeak_787	174	0	62	0	0	0	472	172	150	4	4	14	3	0	38	7	1	4	213.53	0.209326	165.155	0.0729257	0.162668	0.0331741	1562.33	147.194	389.367	2.09013	3.54263	11.3473	1.43786	0.028364	23.0559	8.90955	0.323671	4.57651	ncbi_102180038	+	17059479	17468563	3utr	XM_018050039.1	mRNA	FAM172A	family with sequence similarity 172 member A	-
NC_030814.1	17491648	17491698	MergePeak_788	896	1430	182	0	0	0	245	1079	243	38	25	15	49	45	47	22	106	24	1099.56	2993.36	484.809	0.0729257	0.162668	0.0331741	810.955	923.386	630.774	19.8562	22.1414	12.1578	23.485	12.7638	28.5165	28.0014	34.3091	27.4591	ncbi_102174116	-	17491199	17503042	3utr	XM_018050041.1	mRNA	NR2F1	nuclear receptor subfamily 2 group F member 1	-
NC_030814.1	23544163	23544438	MergePeak_789	309	1377	2036	0	0	0	2109	1068	1194	107	64	61	8	65	52	50	114	46	379.2	2882.42	5423.47	0.0729257	0.162668	0.0331741	6980.83	913.972	3099.36	55.9109	56.6821	49.4418	3.83429	18.4366	31.5501	63.6396	36.8985	52.6299	ncbi_102170782	-	23543791	23645698	3utr	XM_013965775.2	mRNA	RASA1	RAS p21 protein activator 1	Environmental Information Processing;Organismal Systems
NC_030814.1	39708924	39708974	MergePeak_790	676	473	842	0	0	0	80	290	268	150	43	67	8	76	71	49	102	38	829.577	990.111	2242.91	0.0729257	0.162668	0.0331741	264.802	248.176	695.669	78.3797	38.0833	54.3049	3.83429	21.5566	43.0781	62.3668	33.0144	43.4768	ncbi_102179665	-	39708525	39729128	3utr	XM_005683237.3	mRNA	UBLCP1	ubiquitin like domain containing CTD phosphatase 1	-
NC_030814.1	41232222	41232397	MergePeak_791	486	700	908	0	0	0	924	446	501	63	31	29	48	36	44	31	84	26	596.412	1465.28	2418.72	0.0729257	0.162668	0.0331741	3058.46	381.678	1300.49	32.9195	27.4554	23.5051	23.0057	10.211	26.6963	39.4566	27.1883	29.7473	ncbi_102177794	-	41231677	41238673	3utr	XM_005683229.3	mRNA	THG1L	tRNA-histidine guanylyltransferase 1 like	-
NC_030814.1	44313468	44313618	MergePeak_792	53	296	592	0	0	0	168	12	265	24	11	15	29	2	56	13	13	19	65.0408	619.604	1576.96	0.0729257	0.162668	0.0331741	556.083	10.2694	687.881	12.5408	9.74223	12.1578	13.8993	0.567279	33.9771	16.5463	4.20772	21.7384	ncbi_102173559	+	44278000	44316878	cds	XM_018050122.1	mRNA	GEMIN5	gem nuclear organelle associated protein 5	Genetic Information Processing
NC_030814.1	44316381	44316581	MergePeak_793	363	725	897	0	0	0	181	719	638	37	37	21	3	94	57	6	83	21	445.468	1517.61	2389.41	0.0729257	0.162668	0.0331741	599.114	615.305	1656.11	19.3337	32.7693	17.0209	1.43786	26.6621	34.5838	7.63676	26.8647	24.0267	ncbi_102173559	+	44278000	44316878	3utr	XM_018050122.1	mRNA	GEMIN5	gem nuclear organelle associated protein 5	Genetic Information Processing
NC_030814.1	44321364	44321489	MergePeak_794	318	720	380	732	0	1	134	499	351	152	92	76	91	79	170	99	150	54	390.245	1507.15	1012.24	533.816	0.162668	0.331741	443.543	427.034	911.118	79.4248	81.4805	61.5996	43.615	22.4075	103.145	126.006	48.5506	61.7829	ncbi_102173086	-	44320190	44338617	3utr,stop_codon	XM_005683212.3	mRNA	CNOT8	CCR4-NOT transcription complex subunit 8	Genetic Information Processing
NC_030814.1	47400491	47400541	MergePeak_795	481	678	406	0	0	0	217	626	86	149	84	129	37	99	418	53	170	57	590.276	1419.23	1081.5	0.0729257	0.162668	0.0331741	718.274	535.718	223.237	77.8572	74.3952	104.557	17.7336	28.0803	253.615	67.458	55.024	65.2153	ncbi_102169097	-	47394167	47428141	3utr	XM_018050129.1	mRNA	G3BP1	G3BP stress granule assembly factor 1	-
NC_030814.1	48048185	48048235	MergePeak_796	12	47	0	0	8703	7751	1	6	0	107	37	45	114	148	42	31	294	43	14.7262	98.3831	0.266378	0.0729257	14157	2571.33	3.31002	5.13468	0.259578	55.9109	32.7693	36.4735	54.6386	41.9787	25.4828	39.4566	95.1592	49.1975	ncbi_102189754	+	47999315	48048237	3utr	XM_005683185.3	mRNA	ANXA6	annexin A6	-
NC_030814.1	48111692	48111788	MergePeak_797	4005	1567	1719	0	253	15780	929	5568	2836	290	99	130	276	875	359	107	567	110	4914.88	3280.14	4579.05	0.0729257	411.551	5234.88	3075.01	4764.98	7361.63	151.534	87.6801	105.368	132.283	248.185	217.817	136.189	183.521	125.854	ncbi_102189477	+	48067014	48111788	3utr	XM_018050136.1	mRNA	TNIP1	TNFAIP3 interacting protein 1	-
NC_030814.1	48112433	48112458	MergePeak_798	174	2	16	2226	0	5032	39	491	76	541	225	244	1258	1172	130	232	2218	331	213.53	4.18652	42.6206	1623.33	0.162668	1669.32	129.091	420.188	197.279	282.69	199.273	197.767	602.942	332.426	78.8754	295.288	717.902	378.706	ncbi_102189207	-	48112334	48120522	3utr	XM_005683183.3	mRNA	GPX3	glutathione peroxidase 3	-
NC_030814.1	48263005	48263180	MergePeak_799	242	219	410	0	0	0	705	347	239	148	79	127	304	139	117	86	184	103	296.979	458.424	1092.15	0.0729257	0.162668	0.0331741	2333.56	296.955	620.391	77.3347	69.9669	102.936	145.703	39.4259	70.9878	109.46	59.5554	117.845	ncbi_102188496	-	48262631	48282331	3utr	XM_005683180.3	mRNA	SMIM3	small integral membrane protein 3	-
NC_030814.1	48361861	48361961	MergePeak_800	295	297	565	0	0	0	192	3	410	81	55	64	107	87	117	50	96	33	362.02	621.698	1505.04	0.0729257	0.162668	0.0331741	635.524	2.56734	1064.27	42.3251	48.7111	51.8734	51.2836	24.6767	70.9878	63.6396	31.0724	37.7562	ncbi_102187589	+	48352136	48363974	3utr,stop_codon	XM_005683176.3	mRNA	RBM22	RNA binding motif protein 22	Genetic Information Processing
NC_030814.1	48362436	48362636	MergePeak_801	3328	2115	2126	4919	348	0	874	4863	1280	244	120	118	76	301	326	86	454	88	4084.07	4427.24	5663.21	3587.21	566.086	0.0331741	2892.96	4161.66	3322.6	127.498	106.279	95.6415	36.4257	85.3756	197.795	109.46	146.947	100.683	ncbi_102187589	+	48352136	48363974	3utr	XM_005683176.3	mRNA	RBM22	RNA binding motif protein 22	Genetic Information Processing
NC_030814.1	48527727	48527777	MergePeak_802	478	1079	281	2683	10120	0	472	310	88	128	72	64	140	349	107	48	220	59	586.594	2258.63	748.524	1956.6	16462	0.0331741	1562.33	265.292	228.429	66.884	63.7673	51.8734	67.1001	98.9903	64.9205	61.094	71.2076	67.5035	ncbi_102174299	-	48527503	48611608	3utr	XM_018050150.1	mRNA	NDST1	N-deacetylase and N-sulfotransferase 1	Metabolism
NC_030814.1	48531502	48531677	MergePeak_803	539	1384	931	2942	0	0	1019	684	1352	54	66	66	246	81	161	57	86	52	661.453	2897.07	2479.98	2145.47	0.162668	0.0331741	3372.91	585.353	3509.49	28.2167	58.4534	53.4944	117.904	22.9748	97.6841	72.5492	27.8357	59.4946	ncbi_102174299	-	48527503	48611608	3utr	XM_018050150.1	mRNA	NDST1	N-deacetylase and N-sulfotransferase 1	Metabolism
NC_030814.1	48647194	48647369	MergePeak_804	118	381	228	267	0	0	186	534	192	14	5	14	3	5	11	6	12	10	144.808	797.531	607.343	194.712	0.162668	0.0331741	615.664	456.986	498.39	7.31544	4.42829	11.3473	1.43786	1.4182	6.67407	7.63676	3.88405	11.4413	ncbi_102186009	+	48647020	48650970	5utr	XM_005683172.3	mRNA	RPS14	ribosomal protein S14	Genetic Information Processing
NC_030814.1	48951059	48951134	MergePeak_805	51	330	480	3135	0	0	958	399	547	75	62	54	305	31	160	59	153	28	62.5864	690.775	1278.62	2286.22	0.162668	0.0331741	3171	341.456	1419.89	39.1899	54.9107	43.7681	146.182	8.79283	97.0774	75.0948	49.5216	32.0356	ncbi_102184426	+	48915000	48952725	3utr,stop_codon	XM_018050163.1	mRNA	PDGFRB	platelet derived growth factor receptor beta	Cellular Processes;Environmental Information Processing;Human Diseases
NC_030814.1	49036885	49037010	MergePeak_806	2701	1705	1755	173	278	4348	1282	3653	1725	684	248	401	458	852	1008	159	1057	162	3314.63	3569.01	4674.94	126.161	452.218	1442.41	4243.45	3126.16	4477.72	357.412	219.643	325.019	219.513	241.661	611.587	202.374	342.12	185.349	ncbi_100861303	+	49005729	49037330	3utr	XM_018050168.1	mRNA	CSF1R	colony stimulating factor 1 receptor	Human Diseases;Organismal Systems;Environmental Information Processing
NC_030814.1	49036885	49037010	MergePeak_806	2701	1705	1755	173	278	4348	1282	3653	1725	684	248	401	458	852	1008	159	1057	162	3314.63	3569.01	4674.94	126.161	452.218	1442.41	4243.45	3126.16	4477.72	357.412	219.643	325.019	219.513	241.661	611.587	202.374	342.12	185.349	ncbi_102184144	-	49031724	49099560	-	XM_018050165.1	mRNA	HMGXB3	HMG-box containing 3	-
NC_030814.1	49560873	49560973	MergePeak_807	88	0	0	5767	6589	0	1	0	0	110	126	145	49	146	224	107	183	75	107.992	0.209326	0.266378	4205.62	10718.2	0.0331741	3.31002	0.0855779	0.259578	57.4785	111.593	117.526	23.485	41.4114	135.908	136.189	59.2318	85.8096	ncbi_102181496	+	49514129	49562875	3utr	XM_005683152.3	mRNA	CSNK1A1	casein kinase 1 alpha 1	Human Diseases;Environmental Information Processing
NC_030814.1	49650182	49650232	MergePeak_808	126	321	115	0	0	0	167	168	1	16	20	8	11	50	11	12	36	1	154.625	671.936	306.335	0.0729257	0.162668	0.0331741	552.773	143.771	2.59578	8.36051	17.7131	6.48417	5.27215	14.182	6.67407	15.2735	11.6521	1.14413	ncbi_102172354	-	49649983	49662587	3utr,stop_codon	XM_018050178.1	mRNA	PCYOX1L	prenylcysteine oxidase 1 like	-
NC_030814.1	49650257	49650307	MergePeak_809	126	392	149	0	0	0	167	186	1	12	22	15	10	46	12	13	28	3	154.625	820.557	396.904	0.0729257	0.162668	0.0331741	552.773	159.175	2.59578	6.27038	19.4845	12.1578	4.79286	13.0474	7.2808	16.5463	9.06278	3.43238	ncbi_102172354	-	49649983	49662587	3utr,cds,stop_codon	XM_018050178.1	mRNA	PCYOX1L	prenylcysteine oxidase 1 like	-
NC_030814.1	51793399	51793683	MergePeak_810	66	0	0	0	0	0	0	329	0	0	0	0	0	0	0	0	2	0	80.9942	0.209326	0.266378	0.0729257	0.162668	0.0331741	0.331002	281.551	0.259578	0.0522532	0.0885657	0.0810521	0.0479286	0.028364	0.0606734	0.127279	0.647342	0.114413	ncbi_102172059	+	51793562	51861481	5utr,start_codon	XM_018050186.1	mRNA	DPYSL3	dihydropyrimidinase like 3	-
NC_030814.1	56237013	56237063	MergePeak_811	236	447	123	0	0	0	66	240	0	28	14	13	0	53	28	13	43	9	289.616	935.686	327.646	0.0729257	0.162668	0.0331741	218.461	205.387	0.259578	14.6309	12.3992	10.5368	0.0479286	15.0329	16.9885	16.5463	13.9178	10.2971	ncbi_102168722	-	56232839	56713585	3utr	XM_018050208.1	mRNA	ARHGAP26	Rho GTPase activating protein 26	-
NC_030814.1	57508331	57508381	MergePeak_812	145	315	96	1955	0	0	51	94	86	18	12	6	22	33	6	4	18	4	177.942	659.376	255.723	1425.7	0.162668	0.0331741	168.811	80.4433	223.237	9.40557	10.6279	4.86313	10.5443	9.36011	3.6404	5.09117	5.82607	4.57651	ncbi_102186112	+	57495636	57508625	3utr,stop_codon	XM_018050214.1	mRNA	PCDH12	protocadherin 12	-
NC_030814.1	57768608	57768708	MergePeak_813	205	236	199	0	62	0	75	510	133	81	66	54	179	206	67	46	189	35	251.573	494.009	530.093	0.0729257	100.854	0.0331741	248.251	436.448	345.239	42.3251	58.4534	43.7681	85.7922	58.4298	40.6511	58.5485	61.1738	40.0445	ncbi_102184425	+	57741258	57769308	3utr,cds,stop_codon	XM_018050220.1	mRNA	ARAP3	ArfGAP with RhoGAP domain, ankyrin repeat and PH domain 3	Cellular Processes;Environmental Information Processing
NC_030814.1	57799374	57799524	MergePeak_814	175	49	73	0	112	9337	71	105	66	181	92	72	138	364	264	82	432	83	214.757	102.57	194.456	0.0729257	182.188	3097.47	235.011	89.8568	171.321	94.5782	81.4805	58.3575	66.1415	103.245	160.178	104.369	139.826	94.9626	ncbi_102184143	+	57786492	57799552	3utr	XM_005683062.3	mRNA	HDAC3	histone deacetylase 3	Organismal Systems;Human Diseases
NC_030814.1	58116344	58116519	MergePeak_815	3601	7660	10195	18	65	0	9613	3480	7583	405	215	211	81	277	191	214	492	212	4419.09	16034.4	27157.3	13.1266	105.734	0.0331741	31819.2	2978.11	19683.8	211.625	190.416	171.02	38.8222	78.5682	115.886	272.378	159.246	242.555	ncbi_102183061	+	58114795	58117019	3utr,cds,stop_codon	XM_005683059.3	mRNA	TAF7	TATA-box binding protein associated factor 7	Genetic Information Processing
NC_030814.1	58176289	58176464	MergePeak_816	213	417	498	0	0	0	509	260	1064	3	1	0	4	0	6	0	2	1	261.39	872.889	1326.56	0.0729257	0.162668	0.0331741	1684.8	222.503	2761.91	1.56759	0.885657	0.0810521	1.91714	0.028364	3.6404	0.127279	0.647342	1.14413	ncbi_102182222	-	58175915	58178867	cds,stop_codon	XM_013965620.2	mRNA	LOC102182222	protocadherin beta-18-like	-
NC_030814.1	58209689	58209864	MergePeak_817	0	74	209	42	0	0	123	135	123	2	3	2	0	0	1	1	3	3	0.122718	154.901	556.731	30.6288	0.162668	0.0331741	407.132	115.53	319.281	1.04506	2.65697	1.62104	0.0479286	0.028364	0.606734	1.27279	0.971012	3.43238	ncbi_106502335	-	58208915	58212577	cds,stop_codon	XM_018050249.1	mRNA	LOC106502335	protocadherin beta-10	-
NC_030814.1	58675413	58675463	MergePeak_818	142	608	572	2984	0	0	185	419	551	69	43	44	63	46	72	20	88	40	174.26	1272.7	1523.68	2176.1	0.162668	0.0331741	612.354	358.572	1430.27	36.0547	38.0833	35.6629	30.195	13.0474	43.6848	25.4559	28.483	45.7651	ncbi_102179760	-	58674889	58682059	3utr,stop_codon	XM_005683053.3	mRNA	HARS2	histidyl-tRNA synthetase 2, mitochondrial	Genetic Information Processing
NC_030814.1	58698720	58698995	MergePeak_819	2648	3170	3261	0	0	0	2707	2254	2654	422	250	243	451	578	416	221	769	197	3249.59	6635.63	8686.6	0.0729257	0.162668	0.0331741	8960.22	1928.93	6889.2	220.508	221.414	196.957	216.158	163.944	252.401	281.287	248.903	225.393	ncbi_102179189	-	58698546	58703385	3utr,cds,stop_codon	XM_005683051.3	mRNA	WDR55	WD repeat domain 55	-
NC_030814.1	58754825	58754925	MergePeak_820	3275	1404	1417	0	7204	11661	1113	3713	613	237	100	114	291	509	286	66	349	111	4019.03	2938.93	3774.58	0.0729257	11718.6	3868.44	3684.05	3177.51	1591.21	123.84	88.5657	92.3994	139.472	144.373	173.526	84.0043	112.961	126.998	ncbi_102176525	-	58754826	58759575	3utr	XM_018050282.1	mRNA	SLC35A4	solute carrier family 35 member A4	-
NC_030814.1	58793200	58794052	MergePeak_821	160	60	66	0	0	0	0	17	0	2	8	12	4	18	75	7	11	7	196.35	125.595	175.81	0.0729257	0.162668	0.0331741	0.331002	14.5483	0.259578	1.04506	7.08526	9.72626	1.91714	5.10551	45.505	8.90955	3.56038	8.00889	ncbi_102175120	-	58782040	58889744	cds	XM_018050275.1	mRNA	LOC102175120	ankyrin repeat and KH domain-containing protein 1	-
NC_030814.1	59618011	59618186	MergePeak_822	492	687	688	0	0	0	1332	744	290	75	43	28	93	93	254	49	111	20	603.775	1438.07	1832.68	0.0729257	0.162668	0.0331741	4408.95	636.7	752.776	39.1899	38.0833	22.6946	44.5736	26.3785	154.11	62.3668	35.9275	22.8826	ncbi_100860937	-	59617413	59650984	3utr	XM_018050304.1	mRNA	CXXC5	CXXC finger protein 5	-
NC_030814.1	60232775	60232850	MergePeak_823	1084	471	618	818	2096	2078	250	551	847	146	130	178	135	771	95	109	283	137	1330.27	985.925	1646.22	596.532	3409.53	689.358	827.505	471.534	2198.62	76.2896	115.135	144.273	64.7036	218.686	57.6397	138.734	91.5988	156.745	ncbi_102190218	+	59972420	60233205	3utr,cds,stop_codon	XM_005683003.3	mRNA	SIL1	SIL1 nucleotide exchange factor	Genetic Information Processing
NC_030814.1	61094010	61094135	MergePeak_824	124	394	651	0	0	0	774	116	592	18	27	26	8	0	42	28	8	19	152.171	824.744	1734.12	0.0729257	0.162668	0.0331741	2561.96	99.2704	1536.7	9.40557	23.9127	21.0736	3.83429	0.028364	25.4828	35.6382	2.58937	21.7384	ncbi_102182588	+	61017019	61096078	3utr,stop_codon	XM_018050334.1	mRNA	FAM13B	family with sequence similarity 13 member B	-
NC_030814.1	61094010	61094135	MergePeak_824	124	394	651	0	0	0	774	116	592	18	27	26	8	0	42	28	8	19	152.171	824.744	1734.12	0.0729257	0.162668	0.0331741	2561.96	99.2704	1536.7	9.40557	23.9127	21.0736	3.83429	0.028364	25.4828	35.6382	2.58937	21.7384	ncbi_102183785	-	61093924	61138431	stop_codon	XM_005682975.3	mRNA	PKD2L2	polycystin 2 like 2, transient receptor potential cation channel	-
NC_030814.1	61314698	61314923	MergePeak_825	1765	806	1998	0	0	0	462	2217	408	195	96	110	62	125	890	68	304	66	2165.98	1687.17	5322.24	0.0729257	0.162668	0.0331741	1529.23	1897.26	1059.08	101.894	85.0231	89.1573	29.7157	35.455	539.993	86.5499	98.3959	75.5124	ncbi_102183787	+	61312849	61315969	3utr	XM_018050344.1	mRNA	HNRNPA0	heterogeneous nuclear ribonucleoprotein A0	-
NC_030814.1	64104265	64104315	MergePeak_826	476	1264	611	972	0	6867	256	518	43	138	111	124	151	203	102	41	197	92	584.14	2645.88	1627.57	708.838	0.162668	2278.07	847.365	443.294	111.619	72.1094	98.3079	100.505	72.3722	57.5789	61.8868	52.1845	63.7632	105.26	ncbi_102177793	-	64104266	64144930	3utr,stop_codon	XM_018050365.1	mRNA	PCBD2	pterin-4 alpha-carbinolamine dehydratase 2	Metabolism
NC_030814.1	64104315	64104390	MergePeak_827	477	1304	611	972	0	6867	256	679	43	253	212	188	270	363	141	83	297	160	585.367	2729.61	1627.57	708.838	0.162668	2278.07	847.365	581.074	111.619	132.2	187.759	152.378	129.407	102.961	85.5494	105.642	96.1302	183.06	ncbi_102177793	-	64104266	64144930	3utr,stop_codon	XM_018050365.1	mRNA	PCBD2	pterin-4 alpha-carbinolamine dehydratase 2	Metabolism
NC_030814.1	64267882	64268032	MergePeak_828	149	201	194	1574	0	0	311	76	288	97	50	71	59	18	110	78	85	56	182.851	420.745	516.774	1147.85	0.162668	0.0331741	1029.42	65.0392	747.584	50.6856	44.2829	57.547	28.2779	5.10551	66.7407	99.2778	27.512	64.0711	ncbi_102181298	-	64261859	64270034	cds	XM_013965572.2	mRNA	CAMLG	calcium modulating ligand	-
NC_030814.1	64277542	64277617	MergePeak_829	54	193	193	0	0	0	106	1	180	12	11	17	8	1	30	17	10	17	66.268	403.999	514.11	0.0729257	0.162668	0.0331741	350.862	0.855779	467.24	6.27038	9.74223	13.7789	3.83429	0.28364	18.202	21.6375	3.23671	19.4502	ncbi_102176523	-	64275443	64345437	3utr	XM_018050374.1	mRNA	SEC24A	SEC24 homolog A, COPII coat complex component	Genetic Information Processing
NC_030814.1	64278017	64278192	MergePeak_830	545	205	599	0	0	0	253	253	1	32	27	54	7	37	66	38	44	44	668.816	429.118	1595.61	0.0729257	0.162668	0.0331741	837.435	216.512	2.59578	16.721	23.9127	43.7681	3.355	10.4947	40.0444	48.3661	14.2415	50.3416	ncbi_102176523	-	64275443	64345437	3utr,stop_codon	XM_018050374.1	mRNA	SEC24A	SEC24 homolog A, COPII coat complex component	Genetic Information Processing
NC_030814.1	64396264	64396414	MergePeak_831	1499	620	486	0	0	10649	1146	493	851	135	38	69	79	124	276	59	113	66	1839.55	1297.82	1294.6	0.0729257	0.162668	3532.71	3793.28	421.899	2209.01	70.5418	33.655	55.926	37.8636	35.1713	167.458	75.0948	36.5748	75.5124	ncbi_102181032	-	64392390	64442739	cds,stop_codon	XM_018050381.1	mRNA	JADE2	jade family PHD finger 2	-
NC_030814.1	64538883	64539058	MergePeak_832	502	926	1026	2061	0	0	750	165	830	26	16	19	8	31	28	18	37	18	616.047	1938.36	2733.04	1503	0.162668	0.0331741	2482.51	141.204	2154.5	13.5858	14.1705	15.3999	3.83429	8.79283	16.9885	22.9103	11.9758	20.5943	ncbi_102180759	+	64533478	64539550	3utr	XM_018050385.1	mRNA	CDKN2AIPNL	CDKN2A interacting protein N-terminal like	-
NC_030814.1	66023424	66023524	MergePeak_833	40	41	79	1854	0	1962	36	153	0	293	219	239	369	305	288	160	531	227	49.0874	85.8236	210.439	1352.04	0.162668	650.876	119.161	130.934	0.259578	153.102	193.959	193.715	176.857	86.5101	174.739	203.647	171.869	259.717	ncbi_102171149	-	66022563	66023859	cds,start_codon	XM_018050399.1	mRNA	LOC102171149	cytochrome b-c1 complex subunit 8	Metabolism;Organismal Systems;Human Diseases
NC_030814.1	66209524	66209599	MergePeak_834	527	378	158	0	4518	8440	150	752	55	132	86	45	120	307	191	52	184	36	646.726	791.252	420.878	0.0729257	7349.35	2799.9	496.503	643.546	142.768	68.9742	76.1665	36.4735	57.5143	87.0774	115.886	66.1852	59.5554	41.1886	ncbi_102169860	-	66209475	66233200	3utr	XM_018050405.1	mRNA	CSNK1G2	casein kinase 1 gamma 2	Environmental Information Processing
NC_030814.1	66303740	66303790	MergePeak_835	0	102	16	0	0	0	157	366	581	11	11	9	22	0	10	20	12	13	0.122718	213.512	42.6206	0.0729257	0.162668	0.0331741	519.673	313.215	1508.15	5.74785	9.74223	7.29469	10.5443	0.028364	6.06734	25.4559	3.88405	14.8737	ncbi_108636367	+	66293971	66304896	3utr	XM_018050409.1	mRNA	KLF16	Kruppel like factor 16	-
NC_030814.1	66527970	66528045	MergePeak_836	762	193	330	2165	1	7199	194	737	229	234	120	130	376	774	513	80	365	75	935.115	403.999	879.049	1578.84	1.62668	2388.21	642.144	630.709	594.433	122.272	106.279	105.368	180.212	219.537	311.254	101.823	118.14	85.8096	ncbi_102178823	+	66519678	66528294	3utr	XM_018050416.1	mRNA	MBD3	methyl-CpG binding domain protein 3	-
NC_030814.1	66636958	66637008	MergePeak_837	285	421	148	3931	20086	9186	181	876	742	5627	4683	4088	1518	3034	3881	2085	7416	3623	349.748	881.262	394.24	2866.71	32673.6	3047.38	599.114	749.663	1926.07	2940.29	4147.53	3313.41	727.556	860.563	2354.73	2653.77	2400.34	4145.17	ncbi_102177159	-	66636574	66638473	cds	XM_018050438.1	mRNA	RPS15	ribosomal protein S15	Genetic Information Processing
NC_030814.1	66637033	66637836	MergePeak_838	514	481	287	3594	20086	9186	278	877	743	1152	958	854	194	301	193	358	1671	876	630.773	1006.86	764.506	2620.95	32673.6	3047.38	920.185	750.519	1928.66	601.956	848.46	692.185	92.9815	85.3756	117.1	455.66	540.854	1002.26	ncbi_102177159	-	66636574	66638473	cds	XM_018050438.1	mRNA	RPS15	ribosomal protein S15	Genetic Information Processing
NC_030814.1	66641387	66641437	MergePeak_839	541	319	666	0	90	0	230	844	369	116	83	85	57	150	567	58	127	55	663.907	667.749	1774.08	0.0729257	146.401	0.0331741	761.305	722.278	957.843	60.6137	73.5095	68.8943	27.3193	42.546	344.018	73.822	41.1062	62.927	ncbi_102176879	-	66640838	66660012	3utr,stop_codon	XM_018050439.1	mRNA	DAZAP1	DAZ associated protein 1	Genetic Information Processing
NC_030814.1	66785679	66785779	MergePeak_840	1671	137	780	0	0	7887	353	1703	313	40	27	16	12	42	23	14	106	22	2050.63	286.776	2077.75	0.0729257	0.162668	2616.44	1168.44	1457.39	812.479	20.9013	23.9127	12.9683	5.75143	11.9129	13.9549	17.8191	34.3091	25.1708	ncbi_102189030	-	66785455	66795085	3utr	XM_018050456.1	mRNA	MIDN	midnolin	-
NC_030814.1	66799748	66799848	MergePeak_841	0	3	4	8575	0	5900	12	12	33	170	201	285	460	137	196	143	291	267	0.122718	6.27977	10.6551	6253.38	0.162668	1957.27	39.7202	10.2694	85.6607	88.8304	178.017	230.999	220.472	38.8586	118.92	182.009	94.1882	305.482	ncbi_102188764	-	66797814	66799988	cds,start_codon	XM_005682906.3	mRNA	ATP5D	ATP synthase, H+ transporting, mitochondrial F1 complex, delta subunit	Human Diseases;Organismal Systems;Metabolism
NC_030814.1	66811422	66811672	MergePeak_842	345	505	261	447	0	629	94	455	211	46	21	23	23	86	30	14	106	18	423.379	1057.1	695.248	325.978	0.162668	208.665	311.142	389.38	547.709	24.0365	18.5988	18.642	11.0236	24.393	18.202	17.8191	34.3091	20.5943	ncbi_102175762	+	66800809	66811917	3utr	XM_018050459.1	mRNA	CBARP	CACN beta subunit associated regulatory protein	-
NC_030814.1	66898795	66898820	MergePeak_843	0	153	119	243	0	0	68	67	55	10	9	19	8	2	4	6	12	9	0.122718	320.268	316.99	177.209	0.162668	0.0331741	225.081	57.3372	142.768	5.22532	7.97091	15.3999	3.83429	0.567279	2.42693	7.63676	3.88405	10.2971	ncbi_102187213	+	66898646	66905172	5utr,start_codon	XM_005682900.3	mRNA	POLR2E	RNA polymerase II subunit E	Genetic Information Processing;Human Diseases;Metabolism;Organismal Systems
NC_030814.1	66939823	66939898	MergePeak_844	165	67	18	216	0	5382	3	383	0	466	49	191	151	186	746	65	519	74	202.486	140.248	47.9481	157.519	0.162668	1785.43	9.93006	327.764	0.259578	243.5	43.3972	154.81	72.3722	52.757	452.623	82.7315	167.985	84.6654	ncbi_102186110	-	66939449	66947814	3utr	XM_018050480.1	mRNA	CNN2	calponin 2	-
NC_030814.1	66973262	66973337	MergePeak_845	158	107	132	483	0	2996	7	391	40	71	51	54	89	189	129	23	110	50	193.895	223.979	351.62	352.231	0.162668	993.897	23.1701	334.61	103.831	37.0997	45.1685	43.7681	42.6565	53.6079	78.2686	29.2742	35.6038	57.2064	ncbi_102174388	-	66970713	66978321	3utr,cds,stop_codon	XM_018050485.1	mRNA	WDR18	WD repeat domain 18	-
NC_030814.1	67042473	67042573	MergePeak_846	1180	1363	371	0	15981	15494	616	4744	1116	497	249	215	292	815	245	238	849	190	1448.08	2853.11	988.264	0.0729257	25996	5140	2038.97	4059.82	2896.89	259.698	220.529	174.262	139.952	231.166	148.65	302.925	274.797	217.384	ncbi_102173840	+	67033232	67042670	3utr	XM_018050491.1	mRNA	R3HDM4	R3H domain containing 4	-
NC_030814.1	67060982	67061082	MergePeak_847	74	119	686	0	0	0	286	143	206	32	20	30	29	15	100	17	23	10	90.8117	249.098	1827.36	0.0729257	0.162668	0.0331741	946.666	122.376	534.731	16.721	17.7131	24.3156	13.8993	4.2546	60.6734	21.6375	7.44443	11.4413	ncbi_102184617	+	67046702	67062030	3utr	XM_018050492.1	mRNA	MED16	mediator complex subunit 16	Organismal Systems
NC_030814.1	67065661	67065686	MergePeak_848	801	118	303	648	81	0	262	850	249	154	39	38	77	24	56	30	137	46	982.975	247.004	807.127	472.558	131.761	0.0331741	867.225	727.413	646.349	80.4699	34.5406	30.7998	36.905	6.80735	33.9771	38.1838	44.3429	52.6299	ncbi_102173560	-	67064238	67066843	cds	XM_018050499.1	mRNA	CFD	complement factor D	Organismal Systems;Human Diseases
NC_030814.1	67104316	67104516	MergePeak_849	411	209	159	0	8327	4115	19	453	46	41	33	26	3	35	31	8	102	16	504.373	437.491	423.542	0.0729257	13545.4	1365.12	62.8904	387.668	119.406	21.4238	29.2267	21.0736	1.43786	9.92739	18.8087	10.1823	33.0144	18.306	ncbi_102172994	+	67095709	67104803	3utr,stop_codon	XM_018050494.1	mRNA	PLPPR3	phospholipid phosphatase related 3	-
NC_030814.1	67104316	67104516	MergePeak_849	411	209	159	0	8327	4115	19	453	46	41	33	26	3	35	31	8	102	16	504.373	437.491	423.542	0.0729257	13545.4	1365.12	62.8904	387.668	119.406	21.4238	29.2267	21.0736	1.43786	9.92739	18.8087	10.1823	33.0144	18.306	ncbi_102183592	-	67104340	67115127	3utr	XM_018050495.1	mRNA	PTBP1	polypyrimidine tract binding protein 1	-
NC_030814.1	67216928	67217203	MergePeak_850	11271	9660	5880	2953	0	31676	3542	11191	7075	192	83	105	228	539	353	73	308	86	13831.6	20220.9	15663.1	2153.5	0.162668	10508.2	11724.1	9577.03	18365.1	100.326	73.5095	85.1047	109.277	152.882	214.177	92.9139	99.6906	98.395	ncbi_102171867	+	67209595	67217210	3utr	XM_018050512.1	mRNA	RNF126	ring finger protein 126	-
NC_030814.1	67276615	67276665	MergePeak_851	1	0	143	1173	0	0	266	150	336	5	5	8	8	0	1	7	8	17	1.22718	0.209326	380.921	855.418	0.162668	0.0331741	880.465	128.367	872.182	2.61266	4.42829	6.48417	3.83429	0.028364	0.606734	8.90955	2.58937	19.4502	ncbi_102183059	-	67269856	67276813	cds,start_codon	XM_018050513.1	mRNA	BSG	basigin (Ok blood group)	-
NC_030814.1	67299302	67299427	MergePeak_852	1245	682	1019	5808	2121	5572	710	1009	959	170	147	93	317	399	229	127	197	121	1527.85	1427.6	2714.4	4235.52	3450.19	1848.46	2350.11	863.481	2489.35	88.8304	130.192	75.3785	151.934	113.172	138.942	161.645	63.7632	138.439	ncbi_102170779	-	67299303	67305457	3utr,stop_codon	XM_013965507.2	mRNA	CDC34	cell division cycle 34	Genetic Information Processing;Human Diseases
NC_030814.1	67846192	67846342	MergePeak_853	370	270	1085	0	0	0	153	307	589	68	18	45	23	66	101	16	68	19	454.058	565.18	2890.21	0.0729257	0.162668	0.0331741	506.433	262.724	1528.91	35.5321	15.9418	36.4735	11.0236	18.7202	61.2801	20.3647	22.0096	21.7384	ncbi_102190783	-	67845993	67854814	3utr	XM_018050539.1	mRNA	ZNF672	zinc finger protein 672	-
NC_030814.1	70210716	70210766	MergePeak_854	95	487	462	2657	0	0	747	756	451	35	50	38	2	0	6	24	52	55	116.583	1019.42	1230.67	1937.64	0.162668	0.0331741	2472.58	646.969	1170.7	18.2886	44.2829	30.7998	0.958572	0.028364	3.6404	30.547	16.8309	62.927	ncbi_102172143	+	70210717	70215393	5utr,start_codon	XM_018050555.1	mRNA	RACK1	receptor for activated C kinase 1	Human Diseases
NC_030814.1	70225437	70225612	MergePeak_855	84	538	523	151	0	0	496	303	648	9	13	32	50	0	25	20	14	25	103.084	1126.17	1393.16	110.118	0.162668	0.0331741	1641.77	259.301	1682.06	4.70278	11.5135	25.9367	23.9643	0.028364	15.1683	25.4559	4.53139	28.6032	ncbi_106502325	-	70216144	70226271	cds	XM_018050543.1	mRNA	TRIM41	tripartite motif containing 41	-
NC_030814.1	70225612	70225687	MergePeak_856	119	583	472	0	0	0	408	154	506	12	15	25	44	0	16	17	18	25	146.035	1220.37	1257.31	0.0729257	0.162668	0.0331741	1350.49	131.79	1313.46	6.27038	13.2849	20.263	21.0886	0.028364	9.70774	21.6375	5.82607	28.6032	ncbi_106502325	-	70216144	70226271	cds	XM_018050543.1	mRNA	TRIM41	tripartite motif containing 41	-
NC_030814.1	70226112	70226162	MergePeak_857	30	80	102	0	0	0	50	1	131	2	0	4	1	0	0	1	0	3	36.8155	167.461	271.706	0.0729257	0.162668	0.0331741	165.501	0.855779	340.047	1.04506	0.0885657	3.24209	0.479286	0.028364	0.0606734	1.27279	0.0323671	3.43238	ncbi_106502325	-	70216144	70226271	5utr,start_codon	XM_018050543.1	mRNA	TRIM41	tripartite motif containing 41	-
NC_030814.1	71377895	71377945	MergePeak_858	544	513	340	0	0	0	240	225	10	137	107	89	190	261	192	63	293	75	667.589	1073.84	905.687	0.0729257	0.162668	0.0331741	794.405	192.55	25.9578	71.5868	94.7653	72.1364	91.0644	74.03	116.493	80.1859	94.8356	85.8096	ncbi_102190406	-	71377696	71395487	3utr	XM_013965413.2	mRNA	RMND5B	required for meiotic nuclear division 5 homolog B	-
NC_030814.1	71402481	71402531	MergePeak_859	79	237	308	0	0	0	88	107	0	15	7	8	14	12	14	6	17	4	96.9476	496.102	820.446	0.0729257	0.162668	0.0331741	291.282	91.5684	0.259578	7.83797	6.1996	6.48417	6.71001	3.40368	8.49427	7.63676	5.5024	4.57651	ncbi_102189666	-	71398257	71410826	cds,stop_codon	XM_018050581.1	mRNA	N4BP3	NEDD4 binding protein 3	-
NC_030814.1	71746564	71746739	MergePeak_860	2112	96	792	0	7739	8456	402	1154	285	75	8	38	9	64	94	16	39	17	2591.81	200.953	2109.72	0.0729257	12588.9	2805.2	1330.63	987.569	739.797	39.1899	7.08526	30.7998	4.31358	18.1529	57.033	20.3647	12.6232	19.4502	ncbi_102186007	-	71745490	71760966	3utr	XM_018050617.1	mRNA	RGS14	regulator of G-protein signaling 14	Environmental Information Processing
NC_030814.1	71993173	71993323	MergePeak_861	137	111	441	0	43	0	161	111	69	0	1	7	1	7	5	2	3	0	168.124	232.352	1174.73	0.0729257	69.9474	0.0331741	532.913	94.9915	179.109	0.0522532	0.885657	5.67365	0.479286	1.98548	3.03367	2.54559	0.971012	0.114413	ncbi_102184804	-	71848498	71995268	cds	XM_018050618.1	mRNA	NSD1	nuclear receptor binding SET domain protein 1	Metabolism
NC_030814.1	72477101	72477276	MergePeak_862	545	694	928	981	0	0	528	1007	941	304	152	164	355	497	278	200	526	298	668.816	1452.72	2471.99	715.401	0.162668	0.0331741	1747.69	861.77	2442.63	158.85	134.62	132.925	170.147	140.969	168.672	254.559	170.251	340.95	ncbi_102181770	-	72476727	72487346	3utr	XM_005682744.3	mRNA	TSPAN17	tetraspanin 17	-
NC_030814.1	72750146	72750286	MergePeak_863	9177	5165	3863	3241	1989	5062	5132	10214	2601	330	285	171	1018	1785	303	255	875	224	11261.9	10811.7	10290.2	2363.52	3235.47	1679.27	16987	8740.93	6751.62	172.435	252.412	138.599	487.913	506.297	183.84	324.562	283.212	256.285	ncbi_102181028	+	72731134	72750286	3utr,stop_codon	XM_018050654.1	mRNA	CLTB	clathrin light chain B	Cellular Processes;Organismal Systems;Human Diseases
NC_030814.1	76263553	76263728	MergePeak_864	327	572	419	2015	0	0	291	772	95	190	116	123	576	954	135	98	417	119	401.289	1197.34	1116.13	1469.45	0.162668	0.0331741	963.216	660.662	246.599	99.281	102.736	99.6941	276.069	270.592	81.909	124.734	134.971	136.151	ncbi_102172142	+	76164451	76264055	3utr,cds,stop_codon	XM_005682720.3	mRNA	HSD17B4	hydroxysteroid 17-beta dehydrogenase 4	Metabolism;Cellular Processes
NC_030814.1	79269894	79270069	MergePeak_865	0	127	218	1152	0	0	338	316	246	12	24	7	32	15	25	13	45	13	0.122718	265.844	580.705	840.104	0.162668	0.0331741	1118.79	270.426	638.562	6.27038	21.2558	5.67365	15.3372	4.2546	15.1683	16.5463	14.5652	14.8737	ncbi_102168341	+	79114634	79283508	cds	XM_018050675.1	mRNA	SNCAIP	synuclein alpha interacting protein	Human Diseases
NC_030814.1	79283027	79283077	MergePeak_866	132	231	65	0	0	0	59	457	328	19	11	8	8	20	14	14	48	7	161.988	483.543	173.146	0.0729257	0.162668	0.0331741	195.291	391.091	851.416	9.9281	9.74223	6.48417	3.83429	5.67279	8.49427	17.8191	15.5362	8.00889	ncbi_102168341	+	79114634	79283508	3utr,cds,stop_codon	XM_018050675.1	mRNA	SNCAIP	synuclein alpha interacting protein	Human Diseases
NC_030814.1	79656224	79656399	MergePeak_867	316	707	393	0	0	0	377	577	525	260	98	121	51	203	116	64	425	75	387.79	1479.93	1046.87	0.0729257	0.162668	0.0331741	1247.88	493.785	1362.78	135.858	86.7944	98.0731	24.4436	57.5789	70.3811	81.4587	137.56	85.8096	ncbi_102191692	+	79595004	79656527	3utr,stop_codon	XM_018050677.1	mRNA	SNX2	sorting nexin 2	Cellular Processes
NC_030814.1	82415863	82415913	MergePeak_868	898	505	254	17	1521	396	201	1170	230	40	43	34	44	178	41	8	93	27	1102.01	1057.1	676.601	12.3974	2474.18	131.37	665.314	1001.26	597.029	20.9013	38.0833	27.5577	21.0886	50.4879	24.8761	10.1823	30.1014	30.8914	ncbi_102175205	-	82415864	82416739	3utr,stop_codon	XM_018050696.1	mRNA	LOC102175205	60S ribosomal protein L7a	Genetic Information Processing
NC_030814.1	84225957	84226082	MergePeak_869	656	1135	983	0	0	0	502	673	242	88	78	41	9	135	7	36	168	73	805.033	2375.85	2618.5	0.0729257	0.162668	0.0331741	1661.63	575.94	628.179	45.9828	69.0813	33.2314	4.31358	38.2914	4.24713	45.8205	54.3767	83.5213	ncbi_102185173	+	84179842	84226087	3utr	XM_018050703.1	mRNA	PRRC1	proline rich coiled-coil 1	-
NC_030814.1	85623309	85623484	MergePeak_870	1377	1305	1329	4790	0	0	1520	1140	1576	77	43	101	322	185	116	77	81	87	1689.83	2731.7	3540.17	3493.14	0.162668	0.0331741	5031.23	975.589	4090.95	40.2349	38.0833	81.8626	154.33	52.4733	70.3811	98.005	26.2173	99.5391	ncbi_102173287	+	85603464	85624411	3utr,cds,stop_codon	XM_018050708.1	mRNA	ISOC1	isochorismatase domain containing 1	-
NC_030814.1	88168773	88168898	MergePeak_871	105	112	87	0	2698	0	1	462	1	10	1	1	1	15	3	1	33	2	128.854	234.445	231.749	0.0729257	4388.79	0.0331741	3.31002	395.37	2.59578	5.22532	0.885657	0.810521	0.479286	4.2546	1.8202	1.27279	10.6811	2.28826	ncbi_106502311	+	88166964	88168905	3utr,stop_codon	XM_013965274.2	mRNA	LOC106502311	uncharacterized LOC106502311	Organismal Systems;Environmental Information Processing;Human Diseases
NC_030814.1	88487030	88487123	MergePeak_872	60	299	238	0	0	0	159	3	0	9	6	4	7	27	10	1	9	6	73.6311	625.884	633.981	0.0729257	0.162668	0.0331741	526.293	2.56734	0.259578	4.70278	5.31394	3.24209	3.355	7.65827	6.06734	1.27279	2.91304	6.86477	ncbi_102188846	+	88444408	88487123	3utr	XM_013965330.2	mRNA	SLC22A4	solute carrier family 22 member 4	Human Diseases
NC_030814.1	89184254	89184329	MergePeak_873	332	173	60	214	0	2601	70	332	73	157	65	89	35	243	210	67	189	63	407.425	362.134	159.827	156.061	0.162668	862.859	231.701	284.119	189.492	82.0375	57.5677	72.1364	16.775	68.9245	127.414	85.2771	61.1738	72.08	ncbi_102180388	+	89181731	89184374	3utr	XM_018050768.1	mRNA	PLEKHJ1	pleckstrin homology domain containing J1	-
NC_030814.1	89408588	89408638	MergePeak_874	119	62	43	957	0	3591	90	20	0	74	53	67	105	207	121	32	149	42	146.035	129.782	114.543	697.899	0.162668	1191.28	297.902	17.1156	0.259578	38.6673	46.9398	54.3049	50.325	58.7134	73.4148	40.7294	48.227	48.0534	ncbi_102183955	-	89408589	89409818	3utr	XM_018050776.1	mRNA	TIMM13	translocase of inner mitochondrial membrane 13	-
NC_030814.1	89448215	89448315	MergePeak_875	452	348	420	883	0	0	382	221	1078	61	76	46	32	95	27	49	111	95	554.688	728.454	1118.79	643.934	0.162668	0.0331741	1264.43	189.127	2798.25	31.8744	67.3099	37.284	15.3372	26.9458	16.3818	62.3668	35.9275	108.692	ncbi_102183684	+	89446315	89448453	3utr	XM_018050778.1	mRNA	GADD45B	growth arrest and DNA damage inducible beta	Human Diseases;Cellular Processes;Environmental Information Processing
NC_030814.1	89471285	89471385	MergePeak_876	11	0	151	1348	0	5244	74	0	50	18	11	17	58	1	56	12	10	8	13.499	0.209326	402.231	983.038	0.162668	1739.65	244.941	0.0855779	129.789	9.40557	9.74223	13.7789	27.7986	0.28364	33.9771	15.2735	3.23671	9.15302	ncbi_102183232	-	89468536	89608731	3utr	XM_018050779.1	mRNA	GNG7	G protein subunit gamma 7	Human Diseases;Environmental Information Processing;Organismal Systems
NC_030814.1	89643971	89644121	MergePeak_877	488	397	646	1847	0	0	100	1010	625	182	111	149	291	201	410	90	241	91	598.866	831.023	1720.8	1346.94	0.162668	0.0331741	331.002	864.337	1622.36	95.1007	98.3079	120.768	139.472	57.0116	248.761	114.551	78.0047	104.116	ncbi_102182216	-	89643597	89658534	3utr	XM_018050782.1	mRNA	SGTA	small glutamine rich tetratricopeptide repeat containing alpha	-
NC_030814.1	90120208	90120383	MergePeak_878	562	598	210	2132	0	0	215	732	444	10	13	21	94	44	194	22	21	21	689.678	1251.77	559.395	1554.78	0.162668	0.0331741	711.654	626.431	1152.53	5.22532	11.5135	17.0209	45.0529	12.4801	117.706	28.0014	6.79709	24.0267	ncbi_102176223	+	90059356	90125061	3utr	XM_018050811.1	mRNA	NFIC	nuclear factor I C	-
NC_030814.1	90182046	90182196	MergePeak_879	163	315	384	879	0	0	404	80	569	99	82	88	158	81	287	60	130	62	200.031	659.376	1022.89	641.017	0.162668	0.0331741	1337.25	68.4624	1477	51.7306	72.6239	71.3259	75.7272	22.9748	174.133	76.3676	42.0772	70.9359	ncbi_102178264	+	90164317	90182907	3utr	XM_018050820.1	mRNA	FZR1	fizzy/cell division cycle 20 related 1	Genetic Information Processing;Organismal Systems;Cellular Processes
NC_030814.1	90182771	90182871	MergePeak_880	150	390	107	218	0	0	124	403	216	7	6	4	10	16	29	1	18	0	184.078	816.371	285.025	158.978	0.162668	0.0331741	410.442	344.879	560.688	3.65772	5.31394	3.24209	4.79286	4.53824	17.5953	1.27279	5.82607	0.114413	ncbi_102178264	+	90164317	90182907	3utr	XM_018050820.1	mRNA	FZR1	fizzy/cell division cycle 20 related 1	Genetic Information Processing;Organismal Systems;Cellular Processes
NC_030814.1	90350762	90350987	MergePeak_881	2152	1998	2586	6447	86	12949	1583	3763	5007	283	227	306	522	469	604	171	353	207	2640.9	4182.33	6888.55	4701.52	139.895	4295.72	5239.76	3220.3	12997.1	147.876	201.044	248.02	250.187	133.027	366.467	217.648	114.256	236.834	ncbi_102177154	+	90348993	90352086	3utr,cds,stop_codon	XM_005682576.3	mRNA	MRPL54	mitochondrial ribosomal protein L54	-
NC_030814.1	90576806	90576931	MergePeak_882	262	0	0	1319	0	5120	46	147	40	90	48	22	67	178	59	23	131	32	321.522	0.209326	0.266378	961.89	0.162668	1698.52	152.261	125.8	103.831	47.0278	42.5115	17.8315	32.1122	50.4879	35.7973	29.2742	42.4009	36.6121	ncbi_102175569	+	90552914	90577026	3utr	XM_018050851.1	mRNA	PIAS4	protein inhibitor of activated STAT 4	Human Diseases;Genetic Information Processing;Environmental Information Processing
NC_030814.1	90580496	90580671	MergePeak_883	999	946	675	0	1	0	476	1162	589	69	37	40	49	48	97	45	109	29	1225.96	1980.22	1798.05	0.0729257	1.62668	0.0331741	1575.57	994.416	1528.91	36.0547	32.7693	32.4209	23.485	13.6147	58.8532	57.2757	35.2801	33.1797	ncbi_102173180	-	90579097	90598509	3utr	XM_018050854.1	mRNA	ZBTB7A	zinc finger and BTB domain containing 7A	-
NC_030814.1	90583721	90583796	MergePeak_884	199	23	76	0	0	0	99	17	80	0	0	3	1	0	72	2	1	1	244.21	48.1449	202.448	0.0729257	0.162668	0.0331741	327.692	14.5483	207.662	0.0522532	0.0885657	2.43156	0.479286	0.028364	43.6848	2.54559	0.323671	1.14413	ncbi_102173180	-	90579097	90598509	cds,stop_codon	XM_018050854.1	mRNA	ZBTB7A	zinc finger and BTB domain containing 7A	-
NC_030814.1	90917899	90917974	MergePeak_885	0	61	0	1424	7364	0	0	359	0	24	13	6	85	107	75	11	59	9	0.122718	127.689	0.266378	1038.46	11978.9	0.0331741	0.331002	307.225	0.259578	12.5408	11.5135	4.86313	40.7393	30.3494	45.505	14.0007	19.0966	10.2971	ncbi_102172140	+	90901626	90918549	3utr	XM_018050875.1	mRNA	LOC102172140	hepatoma-derived growth factor-related protein 2	-
NC_030814.1	90964334	90964509	MergePeak_886	78	154	115	0	0	0	47	60	55	6	10	10	74	67	24	8	62	5	95.7204	322.362	306.335	0.0729257	0.162668	0.0331741	155.571	51.3468	142.768	3.13519	8.85657	8.10521	35.4672	19.0039	14.5616	10.1823	20.0676	5.72064	ncbi_102171324	-	90963685	90976708	3utr,stop_codon	XM_018050882.1	mRNA	SEMA6B	semaphorin 6B	Organismal Systems
NC_030814.1	91060348	91060498	MergePeak_887	43	121	248	0	0	0	175	216	125	39	9	14	71	23	51	6	28	10	52.7689	253.284	660.619	0.0729257	0.162668	0.0331741	579.253	184.848	324.472	20.3787	7.97091	11.3473	34.0293	6.52371	30.9434	7.63676	9.06278	11.4413	ncbi_102171055	+	91043114	91062263	3utr,stop_codon	XM_018050884.1	mRNA	TNFAIP8L1	TNF alpha induced protein 8 like 1	-
NC_030814.1	91060948	91060998	MergePeak_888	256	1044	221	0	0	0	279	342	117	36	28	19	47	32	57	16	41	14	314.159	2185.36	588.696	0.0729257	0.162668	0.0331741	923.495	292.677	303.706	18.8111	24.7984	15.3999	22.5264	9.07647	34.5838	20.3647	13.2705	16.0178	ncbi_102171055	+	91043114	91062263	3utr	XM_018050884.1	mRNA	TNFAIP8L1	TNF alpha induced protein 8 like 1	-
NC_030814.1	91208469	91208819	MergePeak_889	563	543	415	0	0	2939	172	260	177	31	22	18	58	129	61	16	113	17	690.905	1136.64	1105.47	0.0729257	0.162668	974.988	569.323	222.503	459.453	16.1985	19.4845	14.5894	27.7986	36.5895	37.0107	20.3647	36.5748	19.4502	ncbi_102170774	-	91208370	91224949	3utr,cds,stop_codon	XM_013965259.2	mRNA	TICAM1	toll like receptor adaptor molecule 1	Environmental Information Processing;Cellular Processes;Organismal Systems;Human Diseases
NC_030814.1	91234360	91234535	MergePeak_890	1702	4057	2988	311	0	0	2114	1517	3379	352	452	337	245	292	159	265	340	227	2088.67	8492.35	7959.39	226.799	0.162668	0.0331741	6997.38	1298.22	8771.14	183.931	400.317	273.146	117.425	82.8228	96.4706	337.29	110.048	259.717	ncbi_100861244	-	91234311	91255711	3utr	XM_018049969.1	mRNA	PLIN3	perilipin 3	-
NC_030814.1	91912219	91912369	MergePeak_891	229	479	126	0	0	0	413	401	248	99	56	37	34	232	32	43	235	41	281.025	1002.67	335.637	0.0729257	0.162668	0.0331741	1367.04	343.168	643.753	51.7306	49.5968	29.9893	16.2957	65.8044	19.4155	54.7301	76.0626	46.9092	ncbi_102182297	+	91907631	91912579	3utr	XM_013965251.2	mRNA	HSD11B1L	hydroxysteroid 11-beta dehydrogenase 1 like	-
NC_030814.1	91914216	91914907	MergePeak_892	3503	1992	1273	1859	9117	3081	1312	6341	2077	1512	1207	1071	234	556	522	517	2886	989	4298.83	4169.77	3391	1355.69	14830.5	1022.09	4342.75	5426.5	5391.43	790.068	1068.99	868.068	112.153	157.704	316.715	658.034	934.114	1131.54	ncbi_102169094	+	91913895	91915409	cds,start_codon	XM_018050912.1	mRNA	RPL36	ribosomal protein L36	Genetic Information Processing
NC_030814.1	91974107	91974282	MergePeak_893	93	400	364	0	0	0	151	3	116	15	4	2	2	18	4	4	15	2	114.128	837.303	969.618	0.0729257	0.162668	0.0331741	499.813	2.56734	301.11	7.83797	3.54263	1.62104	0.958572	5.10551	2.42693	5.09117	4.85506	2.28826	ncbi_102168530	-	91973983	91976214	cds,stop_codon	XM_018050915.1	mRNA	PRR22	proline rich 22	-
NC_030814.1	92045848	92045898	MergePeak_894	256	198	387	0	0	0	261	196	273	81	45	62	112	86	119	56	92	63	314.159	414.465	1030.88	0.0729257	0.162668	0.0331741	863.915	167.733	708.648	42.3251	39.8546	50.2523	53.68	24.393	72.2013	71.2764	29.7777	72.08	ncbi_102191605	-	92044774	92095541	3utr	XM_018050920.1	mRNA	RANBP3	RAN binding protein 3	Human Diseases
NC_030814.1	92289154	92289204	MergePeak_895	103	93	68	0	0	0	122	99	216	15	15	13	46	19	76	11	24	14	126.4	194.673	181.137	0.0729257	0.162668	0.0331741	403.822	84.7222	560.688	7.83797	13.2849	10.5368	22.0472	5.38915	46.1117	14.0007	7.7681	16.0178	ncbi_102191035	-	92287205	92351920	3utr	XM_018050925.1	mRNA	MLLT1	MLLT1, super elongation complex subunit	Human Diseases
NC_030814.1	92414902	92415052	MergePeak_896	1956	1685	1533	4604	197	9649	688	3653	2154	301	163	145	726	891	234	115	423	126	2400.37	3527.14	4083.58	3357.5	320.457	3200.97	2277.29	3126.16	5591.31	157.282	144.362	117.526	347.962	252.723	141.976	146.371	136.913	144.16	ncbi_102190776	+	92409796	92415053	3utr,stop_codon	XM_018050927.1	mRNA	CLPP	caseinolytic mitochondrial matrix peptidase proteolytic subunit	Organismal Systems
NC_030814.1	92488349	92488424	MergePeak_897	1541	426	517	0	0	12307	95	6	242	71	22	52	3	51	165	24	59	32	1891.09	891.728	1377.18	0.0729257	0.162668	4082.74	314.452	5.13468	628.179	37.0997	19.4845	42.1471	1.43786	14.4656	100.111	30.547	19.0966	36.6121	ncbi_102188389	-	92488350	92498025	3utr,cds,stop_codon	XM_018050939.1	mRNA	DENND1C	DENN domain containing 1C	-
NC_030814.1	92488349	92488424	MergePeak_897	1541	426	517	0	0	12307	95	6	242	71	22	52	3	51	165	24	59	32	1891.09	891.728	1377.18	0.0729257	0.162668	4082.74	314.452	5.13468	628.179	37.0997	19.4845	42.1471	1.43786	14.4656	100.111	30.547	19.0966	36.6121	ncbi_102189115	+	92485336	92488361	3utr	XM_018050938.1	mRNA	CRB3	crumbs 3, cell polarity complex component	Human Diseases;Cellular Processes
NC_030814.1	93325984	93326084	MergePeak_898	1713	1065	660	1119	5861	23457	493	3482	247	680	293	303	106	650	1233	149	913	222	2102.17	2229.32	1758.1	816.038	9533.99	7781.66	1631.84	2979.82	641.157	355.321	259.498	245.588	50.8043	184.366	748.102	189.646	295.511	253.996	ncbi_102177229	-	93325985	93365793	3utr,stop_codon	XM_018050961.1	mRNA	HNRNPM	heterogeneous nuclear ribonucleoprotein M	Genetic Information Processing
NC_030814.1	93371344	93371544	MergePeak_899	6710	7173	6223	2621	11869	0	5738	10770	11618	332	231	197	1183	830	225	163	643	199	8234.41	15014.9	16576.7	1911.38	19307.1	0.0331741	18992.9	9216.74	30157.8	173.48	204.587	159.673	566.996	235.421	136.515	207.465	208.12	227.681	ncbi_102176783	-	93371220	93385514	3utr,stop_codon	XM_018050994.1	mRNA	2024-03-02	membrane associated ring-CH-type finger 2	-
NC_030814.1	93394914	93394939	MergePeak_900	212	431	73	0	587	3968	62	1186	328	167	122	59	133	468	155	82	304	92	260.163	902.194	194.456	0.0729257	954.863	1316.35	205.221	1014.95	851.416	87.2628	108.05	47.8208	63.7451	132.743	94.0437	104.369	98.3959	105.26	ncbi_100860975	-	93394915	93404683	3utr	XM_018050995.1	mRNA	RAB11B	RAB11B, member RAS oncogene family	Organismal Systems;Cellular Processes;Environmental Information Processing
NC_030814.1	93459113	93459811	MergePeak_901	1121	426	407	7122	11261	14005	243	2621	594	3560	2737	2901	967	1905	720	1108	7557	2295	1375.67	891.728	1084.16	5193.77	18318.1	4646.04	804.335	2243	1541.89	1860.21	2424.04	2351.32	463.47	540.334	436.848	1410.25	2445.98	2625.77	ncbi_102176316	-	93458752	93459904	cds,start_codon,stop_codon	XM_005682426.3	mRNA	RPS28	ribosomal protein S28	Genetic Information Processing
NC_030814.1	93715041	93715091	MergePeak_902	218	996	628	831	0	0	279	43	382	95	50	50	79	26	318	41	55	61	267.526	2084.89	1672.86	606.012	0.162668	0.0331741	923.495	36.7985	991.588	49.6405	44.2829	40.5261	37.8636	7.37463	192.941	52.1845	17.8019	69.7918	ncbi_102173732	+	93679745	93716323	3utr	XM_018050993.1	mRNA	ELAVL1	ELAV like RNA binding protein 1	Environmental Information Processing;Organismal Systems
NC_030814.1	93759546	93759621	MergePeak_903	45	88	222	0	0	0	232	154	241	5	9	17	16	2	8	11	11	9	55.2233	184.207	591.36	0.0729257	0.162668	0.0331741	767.925	131.79	625.583	2.61266	7.97091	13.7789	7.66858	0.567279	4.85387	14.0007	3.56038	10.2971	ncbi_102173178	-	93758647	93768354	3utr	XM_018050987.1	mRNA	MAP2K7	mitogen-activated protein kinase kinase 7	Human Diseases;Genetic Information Processing;Organismal Systems;Cellular Processes;Environmental Information Processing
NC_030814.1	93759821	93759921	MergePeak_904	34	90	113	0	0	0	280	196	301	41	32	29	43	25	51	23	40	26	41.7243	188.393	301.008	0.0729257	0.162668	0.0331741	926.805	167.733	781.33	21.4238	28.341	23.5051	20.6093	7.09099	30.9434	29.2742	12.9468	29.7473	ncbi_102173178	-	93758647	93768354	3utr	XM_018050987.1	mRNA	MAP2K7	mitogen-activated protein kinase kinase 7	Human Diseases;Genetic Information Processing;Organismal Systems;Cellular Processes;Environmental Information Processing
NC_030814.1	94216226	94216376	MergePeak_905	404	559	60	0	0	0	75	134	1	10	2	8	3	2	4	2	10	3	495.783	1170.13	159.827	0.0729257	0.162668	0.0331741	248.251	114.674	2.59578	5.22532	1.77131	6.48417	1.43786	0.567279	2.42693	2.54559	3.23671	3.43238	ncbi_102185172	+	94195146	94217504	cds	XM_013965141.2	mRNA	LOC102185172	zinc finger protein 708	-
NC_030814.1	94245680	94245830	MergePeak_906	75	248	216	0	0	0	0	118	118	11	11	11	5	27	8	8	26	7	92.0389	519.128	575.378	0.0729257	0.162668	0.0331741	0.331002	100.982	306.302	5.74785	9.74223	8.91573	2.39643	7.65827	4.85387	10.1823	8.41544	8.00889	ncbi_102176953	+	94229898	94247973	cds	XM_005682337.3	mRNA	LOC102176953	zinc finger protein OZF	-
NC_030814.1	94315388	94315563	MergePeak_907	45	355	539	0	0	0	670	452	682	75	44	53	92	153	95	50	146	44	55.2233	743.107	1435.78	0.0729257	0.162668	0.0331741	2217.71	386.812	1770.32	39.1899	38.9689	42.9576	44.0943	43.3969	57.6397	63.6396	47.2559	50.3416	ncbi_102177970	-	94314914	94321696	3utr,stop_codon	XM_018051005.1	mRNA	FBXL12	F-box and leucine rich repeat protein 12	-
NC_030814.1	94446110	94446160	MergePeak_908	61	0	12	2339	11960	0	16	98	0	54	62	10	1299	636	101	30	178	63	74.8583	0.209326	31.9654	1705.73	19455.1	0.0331741	52.9603	83.8664	0.259578	28.2167	54.9107	8.10521	622.593	180.395	61.2801	38.1838	57.6134	72.08	ncbi_102186297	-	94445911	94491718	3utr	XM_018051009.1	mRNA	COL5A3	collagen type V alpha 3 chain	Organismal Systems
NC_030814.1	94581013	94581084	MergePeak_909	2	136	178	626	0	0	311	78	260	3	8	2	3	0	2	4	15	1	2.45437	284.683	474.154	456.515	0.162668	0.0331741	1029.42	66.7508	674.903	1.56759	7.08526	1.62104	1.43786	0.028364	1.21347	5.09117	4.85506	1.14413	ncbi_102180304	-	94576450	94581084	5utr,cds,start_codon	XM_013965149.1	mRNA	EIF3G	eukaryotic translation initiation factor 3 subunit G	Genetic Information Processing
NC_030814.1	94656389	94656439	MergePeak_910	117	0	286	515	0	0	116	145	208	33	9	16	9	14	264	9	20	12	143.581	0.209326	761.842	375.567	0.162668	0.0331741	383.962	124.088	539.922	17.2435	7.97091	12.9683	4.31358	3.97096	160.178	11.4551	6.47342	13.7295	ncbi_102180585	-	94655290	94663083	3utr	XM_005682351.3	mRNA	S1PR2	sphingosine-1-phosphate receptor 2	Environmental Information Processing
NC_030814.1	94743588	94743663	MergePeak_911	5128	688	893	0	199	8446	435	1950	1153	172	35	68	29	109	230	24	127	48	6293	1440.16	2378.76	0.0729257	323.71	2801.89	1439.86	1668.77	2992.93	89.8754	30.998	55.1154	13.8993	30.9167	139.549	30.547	41.1062	54.9181	ncbi_106502299	-	94743589	94751928	3utr,stop_codon	XM_013965156.2	mRNA	ICAM3	intercellular adhesion molecule 3	Environmental Information Processing
NC_030814.1	94888235	94888410	MergePeak_912	1063	1824	948	0	0	0	865	1342	782	161	105	83	234	608	337	72	366	84	1304.5	3818.1	2525.27	0.0729257	0.162668	0.0331741	2863.17	1148.46	2029.9	84.1276	92.994	67.2733	112.153	172.453	204.469	91.6411	118.464	96.1067	ncbi_102182688	-	94887936	94898648	3utr,stop_codon	XM_018051052.1	mRNA	KEAP1	kelch like ECH associated protein 1	Genetic Information Processing;Human Diseases
NC_030814.1	94901730	94901880	MergePeak_913	74	44	56	0	0	0	145	38	47	11	9	6	9	18	51	15	25	13	90.8117	92.1034	149.172	0.0729257	0.162668	0.0331741	479.953	32.5196	122.002	5.74785	7.97091	4.86313	4.31358	5.10551	30.9434	19.0919	8.09177	14.8737	ncbi_108636398	-	94901081	94905518	3utr	XM_018051059.1	mRNA	S1PR5	sphingosine-1-phosphate receptor 5	Environmental Information Processing
NC_030814.1	94940606	94940781	MergePeak_914	286	479	438	0	0	0	108	66	302	60	33	42	50	62	146	38	77	25	350.975	1002.67	1166.74	0.0729257	0.162668	0.0331741	357.482	56.4814	783.925	31.3519	29.2267	34.0419	23.9643	17.5857	88.5831	48.3661	24.9227	28.6032	ncbi_102189028	-	94940257	94949718	3utr,cds,stop_codon	XM_018051053.1	mRNA	KRI1	KRI1 homolog	-
NC_030814.1	95007190	95007365	MergePeak_915	415	617	2054	0	0	0	1626	1217	2121	334	178	239	666	303	555	201	306	133	509.282	1291.54	5471.41	0.0729257	0.162668	0.0331741	5382.09	1041.48	5505.65	174.526	157.647	193.715	319.205	85.9428	336.737	255.831	99.0433	152.169	ncbi_102189576	+	94993194	95008322	3utr	XM_018051065.1	mRNA	SLC44A2	solute carrier family 44 member 2	Human Diseases
NC_030814.1	95007965	95008115	MergePeak_916	326	397	444	725	0	5485	324	645	530	378	176	119	76	266	186	90	659	86	400.062	831.023	1182.72	528.711	0.162668	1819.6	1072.45	551.978	1375.76	197.517	155.876	96.452	36.4257	75.4482	112.852	114.551	213.299	98.395	ncbi_102189576	+	94993194	95008322	3utr	XM_018051065.1	mRNA	SLC44A2	solute carrier family 44 member 2	Human Diseases
NC_030814.1	95043401	95043551	MergePeak_917	272	286	185	0	0	8856	92	220	122	83	42	41	49	97	170	22	161	20	333.794	598.672	492.8	0.0729257	0.162668	2937.9	304.522	188.271	316.685	43.3701	37.1976	33.2314	23.485	27.5131	103.145	28.0014	52.111	22.8826	ncbi_102184139	+	95014010	95043834	3utr	XM_018051068.1	mRNA	ILF3	interleukin enhancer binding factor 3	-
NC_030814.1	95162708	95162808	MergePeak_918	302	367	389	327	62	0	121	1019	138	173	126	126	284	814	83	97	479	89	370.61	768.226	1036.21	238.467	100.854	0.0331741	400.512	872.039	358.218	90.398	111.593	102.126	136.117	230.883	50.3589	123.461	155.038	101.827	ncbi_102184613	-	95162560	95165974	3utr	XM_005682368.2	mRNA	TMED1	transmembrane p24 trafficking protein 1	-
NC_030814.1	95162708	95162808	MergePeak_918	302	367	389	327	62	0	121	1019	138	173	126	126	284	814	83	97	479	89	370.61	768.226	1036.21	238.467	100.854	0.0331741	400.512	872.039	358.218	90.398	111.593	102.126	136.117	230.883	50.3589	123.461	155.038	101.827	ncbi_102190402	+	95074262	95162810	3utr	XM_018051081.1	mRNA	DNM2	dynamin 2	Environmental Information Processing;Cellular Processes;Organismal Systems;Human Diseases
NC_030814.1	95483554	95483604	MergePeak_919	622	134	179	0	20807	7457	30	1799	50	125	57	38	111	367	61	36	297	38	763.309	280.497	476.817	0.0729257	33846.4	2473.79	99.3006	1539.55	129.789	65.3164	50.4825	30.7998	53.2008	104.096	37.0107	45.8205	96.1302	43.4768	ncbi_106502301	-	95483555	95531651	3utr,stop_codon	XM_018051107.1	mRNA	DOCK6	dedicator of cytokinesis 6	-
NC_030814.1	95922565	95922665	MergePeak_920	182	933	871	816	0	0	1030	238	802	64	71	46	26	58	22	40	144	47	223.348	1953.01	2320.16	595.074	0.162668	0.0331741	3409.32	203.676	2081.81	33.442	62.8817	37.284	12.4614	16.4511	13.3481	50.9117	46.6086	53.774	ncbi_102168996	-	95922066	96070755	3utr	XM_018051135.1	mRNA	INSR	insulin receptor	Human Diseases;Environmental Information Processing;Cellular Processes;Organismal Systems
NC_030814.1	95924815	95924965	MergePeak_921	198	1799	815	0	0	0	849	1138	606	31	42	44	44	64	41	67	74	48	242.983	3765.77	2170.98	0.0729257	0.162668	0.0331741	2810.21	973.877	1573.04	16.1985	37.1976	35.6629	21.0886	18.1529	24.8761	85.2771	23.9516	54.9181	ncbi_102168996	-	95922066	96070755	3utr	XM_018051135.1	mRNA	INSR	insulin receptor	Human Diseases;Environmental Information Processing;Cellular Processes;Organismal Systems
NC_030814.1	96255002	96255177	MergePeak_922	148	364	627	685	0	0	626	346	676	26	30	47	251	20	151	65	47	55	181.623	761.946	1670.19	499.541	0.162668	0.0331741	2072.07	296.1	1754.75	13.5858	26.5697	38.0945	120.301	5.67279	91.6168	82.7315	15.2125	62.927	ncbi_106502305	+	96252931	96256645	cds	XM_018051141.1	mRNA	ZNF358	zinc finger protein 358	Cellular Processes
NC_030814.1	96663271	96663346	MergePeak_923	27	45	45	0	0	0	45	0	0	1	3	6	2	0	1	2	6	4	33.134	94.1966	119.87	0.0729257	0.162668	0.0331741	148.951	0.0855779	0.259578	0.522532	2.65697	4.86313	0.958572	0.028364	0.606734	2.54559	1.94202	4.57651	ncbi_102172345	+	96663097	96666923	5utr,cds,start_codon	XM_005682254.3	mRNA	DNAJB1	DnaJ heat shock protein family (Hsp40) member B1	Genetic Information Processing;Human Diseases
NC_030814.1	96666466	96666666	MergePeak_924	2388	3119	7272	0	34	0	3682	3815	2987	269	188	295	601	576	397	107	457	150	2930.52	6528.87	19371	0.0729257	55.3072	0.0331741	12187.5	3264.8	7753.59	140.561	166.504	239.104	288.051	163.376	240.873	136.189	147.918	171.619	ncbi_102172345	+	96663097	96666923	3utr	XM_005682254.3	mRNA	DNAJB1	DnaJ heat shock protein family (Hsp40) member B1	Genetic Information Processing;Human Diseases
NC_030814.1	96666741	96666866	MergePeak_925	733	633	621	1208	85	0	310	918	151	123	85	114	186	279	190	34	238	64	899.526	1325.03	1654.21	880.942	138.268	0.0331741	1026.11	785.606	391.963	64.2714	75.2809	92.3994	89.1472	79.1355	115.279	43.2749	77.0337	73.2242	ncbi_102172345	+	96663097	96666923	3utr	XM_005682254.3	mRNA	DNAJB1	DnaJ heat shock protein family (Hsp40) member B1	Genetic Information Processing;Human Diseases
NC_030814.1	96746947	96747147	MergePeak_926	4441	4426	6367	0	0	2338	3128	5643	3023	895	195	418	338	992	486	325	1174	185	5449.93	9264.76	16960.3	0.0729257	0.162668	775.611	10353.7	4829.16	7847.04	467.666	172.703	338.798	161.999	281.371	294.872	413.658	379.99	211.664	ncbi_102188209	-	96746873	96764716	3utr	XM_018051183.1	mRNA	ADGRE5	adhesion G protein-coupled receptor E5	-
NC_030814.1	97000738	97000788	MergePeak_927	299	119	314	1308	0	14380	28	452	0	112	65	39	177	247	165	41	215	42	366.928	249.098	836.428	953.868	0.162668	4770.44	92.6805	386.812	0.259578	58.5235	57.5677	31.6103	84.8336	70.059	100.111	52.1845	69.5892	48.0534	ncbi_102173379	+	96982741	97000792	3utr	XM_018051193.1	mRNA	PRKACA	protein kinase cAMP-activated catalytic subunit alpha	Environmental Information Processing;Cellular Processes;Organismal Systems;Human Diseases
NC_030814.1	97029373	97029548	MergePeak_928	339	182	229	0	0	0	87	161	82	28	13	16	7	12	39	14	52	11	416.016	380.973	610.007	0.0729257	0.162668	0.0331741	287.972	137.78	212.854	14.6309	11.5135	12.9683	3.355	3.40368	23.6626	17.8191	16.8309	12.5854	ncbi_102174379	+	97021381	97030626	cds	XM_018051196.1	mRNA	PALM3	paralemmin 3	-
NC_030814.1	97029373	97029548	MergePeak_928	339	182	229	0	0	0	87	161	82	28	13	16	7	12	39	14	52	11	416.016	380.973	610.007	0.0729257	0.162668	0.0331741	287.972	137.78	212.854	14.6309	11.5135	12.9683	3.355	3.40368	23.6626	17.8191	16.8309	12.5854	ncbi_102189572	-	97017381	97053439	-	XM_018051201.1	mRNA	IL27RA	interleukin 27 receptor subunit alpha	Environmental Information Processing;Organismal Systems
NC_030814.1	97029823	97029998	MergePeak_929	588	357	505	0	0	0	296	531	108	91	43	41	3	134	150	21	150	13	721.585	747.293	1345.21	0.0729257	0.162668	0.0331741	979.766	454.419	280.344	47.5504	38.0833	33.2314	1.43786	38.0077	91.01	26.7286	48.5506	14.8737	ncbi_102174379	+	97021381	97030626	cds	XM_018051196.1	mRNA	PALM3	paralemmin 3	-
NC_030814.1	97029823	97029998	MergePeak_929	588	357	505	0	0	0	296	531	108	91	43	41	3	134	150	21	150	13	721.585	747.293	1345.21	0.0729257	0.162668	0.0331741	979.766	454.419	280.344	47.5504	38.0833	33.2314	1.43786	38.0077	91.01	26.7286	48.5506	14.8737	ncbi_102189572	-	97017381	97053439	-	XM_018051201.1	mRNA	IL27RA	interleukin 27 receptor subunit alpha	Environmental Information Processing;Organismal Systems
NC_030814.1	97259575	97259775	MergePeak_930	8505	19028	22737	197671	11762	46490	21544	15092	23048	1314	1018	887	2410	2310	1071	810	2499	831	10437.2	39830.5	60566.5	144153	19133	15422.7	71311.1	12915.4	59827.5	686.606	901.599	718.932	1155.08	655.208	649.812	1030.96	808.853	950.77	ncbi_102191514	-	97259151	97264593	3utr,stop_codon	XM_018051216.1	mRNA	C7H19orf53	chromosome 7 C19orf53 homolog	-
NC_030814.1	97771421	97771546	MergePeak_931	1610	336	364	8	0	0	349	589	379	2	0	1	6	4	10	1	5	0	1975.77	703.335	969.618	5.83405	0.162668	0.0331741	1155.2	504.054	983.8	1.04506	0.0885657	0.810521	2.87572	1.13456	6.06734	1.27279	1.61835	0.114413	ncbi_102168441	+	97520576	97771550	3utr	XM_018051221.1	mRNA	CACNA1A	calcium voltage-gated channel subunit alpha1 A	Organismal Systems;Environmental Information Processing;Human Diseases
NC_030814.1	97808339	97808514	MergePeak_932	597	577	1312	787	0	0	982	1169	765	244	145	142	322	361	867	165	316	130	732.629	1207.81	3494.89	573.925	0.162668	0.0331741	3250.44	1000.41	1985.77	127.498	128.42	115.094	154.33	102.394	526.038	210.011	102.28	148.737	ncbi_102175474	-	97807740	97810816	3utr,stop_codon	XM_018051239.1	mRNA	IER2	immediate early response 2	-
NC_030814.1	97852317	97852367	MergePeak_933	107	177	445	782	0	0	108	147	217	22	4	16	42	8	215	13	19	8	131.309	370.507	1185.38	570.279	0.162668	0.0331741	357.482	125.8	563.284	11.4957	3.54263	12.9683	20.13	2.26912	130.448	16.5463	6.14975	9.15302	ncbi_102168994	+	97848482	97854435	3utr,stop_codon	XM_018051250.1	mRNA	LYL1	LYL1, basic helix-loop-helix family member	Human Diseases
NC_030814.1	97854597	97854672	MergePeak_934	174	201	335	362	0	0	324	267	100	31	34	29	212	19	62	60	48	22	213.53	420.745	892.368	263.991	0.162668	0.0331741	1072.45	228.493	259.578	16.1985	30.1123	23.5051	101.609	5.38915	37.6175	76.3676	15.5362	25.1708	ncbi_102169276	-	97852798	97950973	3utr	XM_018051241.1	mRNA	NFIX	nuclear factor I X	-
NC_030814.1	98046742	98046917	MergePeak_935	181	274	69	0	0	0	73	0	197	4	1	4	2	6	8	0	5	0	222.12	573.553	183.801	0.0729257	0.162668	0.0331741	241.631	0.0855779	511.368	2.09013	0.885657	3.24209	0.958572	1.70184	4.85387	0.127279	1.61835	0.114413	ncbi_102179753	+	98042976	98047057	3utr,stop_codon	XM_018051253.1	mRNA	KLF1	Kruppel like factor 1	-
NC_030814.1	98095125	98095395	MergePeak_936	2074	829	816	115	0	0	344	1548	1408	230	76	139	561	681	539	72	422	86	2545.18	1735.31	2173.65	83.8645	0.162668	0.0331741	1138.65	1324.75	3654.86	120.182	67.3099	112.662	268.88	193.159	327.029	91.6411	136.589	98.395	ncbi_100860936	-	98095026	98102085	cds,stop_codon	XM_018051258.1	mRNA	RNASEH2A	ribonuclease H2 subunit A	Genetic Information Processing
NC_030814.1	100679626	100679726	MergePeak_937	97	378	116	20379	0	0	220	337	375	20	17	11	112	23	42	23	34	5	119.037	791.252	308.999	14861.5	0.162668	0.0331741	728.204	288.398	973.417	10.4506	15.0562	8.91573	53.68	6.52371	25.4828	29.2742	11.0048	5.72064	ncbi_102190034	+	100673873	100680583	3utr,stop_codon	XM_018051289.1	mRNA	SYDE1	synapse defective Rho GTPase homolog 1	-
NC_030814.1	100680326	100680501	MergePeak_938	627	561	276	0	224	0	299	2825	85	55	33	15	219	241	50	20	195	25	769.445	1174.32	735.205	0.0729257	364.377	0.0331741	989.696	2417.58	220.641	28.7392	29.2267	12.1578	104.964	68.3572	30.3367	25.4559	63.1158	28.6032	ncbi_102190034	+	100673873	100680583	3utr	XM_018051289.1	mRNA	SYDE1	synapse defective Rho GTPase homolog 1	-
NC_030814.1	100759437	100759512	MergePeak_939	340	486	327	0	73	0	256	1317	81	96	80	25	156	326	45	39	471	38	417.243	1017.32	871.058	0.0729257	118.748	0.0331741	847.365	1127.06	210.258	50.163	70.8526	20.263	74.7686	92.4665	27.303	49.6389	152.449	43.4768	ncbi_102189202	-	100759288	100792911	3utr	XM_018051293.1	mRNA	NOTCH3	notch 3	Human Diseases;Environmental Information Processing;Organismal Systems
NC_030814.1	100812205	100812380	MergePeak_940	201	137	43	0	0	0	147	164	121	17	4	10	55	18	53	13	17	11	246.664	286.776	114.543	0.0729257	0.162668	0.0331741	486.573	140.348	314.089	8.88304	3.54263	8.10521	26.3607	5.10551	32.1569	16.5463	5.5024	12.5854	ncbi_102184515	-	100811137	100816581	3utr,stop_codon	XM_018051295.1	mRNA	EPHX3	epoxide hydrolase 3	-
NC_030814.1	100820900	100821100	MergePeak_941	141	466	478	2125	0	0	423	109	371	15	12	19	37	8	169	18	23	16	173.033	975.458	1273.29	1549.67	0.162668	0.0331741	1400.14	93.28	963.034	7.83797	10.6279	15.3999	17.7336	2.26912	102.538	22.9103	7.44443	18.306	ncbi_102188667	-	100819501	100905878	3utr,cds,stop_codon	XM_018051299.1	mRNA	BRD4	bromodomain containing 4	-
NC_030814.1	101935085	101935285	MergePeak_942	16040	12954	18602	892	415	23454	10238	12642	15729	932	777	757	658	1286	662	636	1193	730	19684	27116.1	49551.7	650.497	675.073	7780.66	33888	10818.8	40829	486.999	688.156	613.565	315.37	364.761	401.658	809.496	386.139	835.213	ncbi_106502278	+	101929612	101935725	3utr,stop_codon	XM_013965028.2	mRNA	FAM32A	family with sequence similarity 32 member A	-
NC_030814.1	101971025	101971100	MergePeak_943	152	0	110	617	0	3502	174	207	102	343	187	200	280	429	397	353	353	267	186.532	0.209326	293.016	449.951	0.162668	1161.76	575.943	177.146	264.769	179.228	165.618	162.104	134.2	121.681	240.873	449.296	114.256	305.482	ncbi_102178441	+	101940339	101971391	3utr	XM_018051333.1	mRNA	AP1M1	adaptor related protein complex 1 mu 1 subunit	Cellular Processes
NC_030814.1	102079582	102079782	MergePeak_944	609	754	430	1375	0	0	360	571	601	139	59	63	277	242	98	51	234	54	747.356	1578.32	1145.43	1002.73	0.162668	0.0331741	1191.61	488.65	1560.06	72.6319	52.2538	51.0628	132.762	68.6408	59.4599	64.9124	75.739	61.7829	ncbi_106502263	+	102077580	102079992	3utr,stop_codon	XM_018051334.1	mRNA	KLF2	Kruppel like factor 2	Environmental Information Processing;Human Diseases
NC_030814.1	102902731	102902856	MergePeak_945	1880	869	1551	0	155	0	503	1522	1070	311	104	177	90	296	646	85	325	105	2307.11	1819.04	4131.53	0.0729257	252.136	0.0331741	1664.94	1302.5	2777.48	162.507	92.1083	143.462	43.1358	83.9574	391.95	108.187	105.193	120.133	ncbi_102175943	+	102795857	102903172	3utr	XM_018051366.1	mRNA	MYO9B	myosin IXB	-
NC_030814.1	102905014	102905662	MergePeak_946	454	376	956	473	0	0	358	678	536	121	82	95	90	61	53	44	125	73	557.142	787.065	2546.58	344.938	0.162668	0.0331741	1184.99	580.218	1391.34	63.2263	72.6239	76.9995	43.1358	17.302	32.1569	56.0029	40.4589	83.5213	ncbi_102176780	+	102904940	102907904	cds,start_codon	XM_005682134.3	mRNA	USE1	unconventional SNARE in the ER 1	Genetic Information Processing
NC_030814.1	102915871	102916196	MergePeak_947	4075	6950	4708	0	11722	11411	3882	6360	5255	325	389	283	409	876	298	198	565	280	5000.78	14548.1	12541.1	0.0729257	19068	3785.5	12849.5	5442.76	13640.8	169.823	344.521	229.378	196.028	248.468	180.807	252.013	182.874	320.356	ncbi_102175665	-	102915822	102926180	3utr,stop_codon	XM_018051370.1	mRNA	NR2F6	nuclear receptor subfamily 2 group F member 6	-
NC_030814.1	102916271	102916346	MergePeak_948	32	16	38	688	23	4432	51	84	16	131	160	191	298	302	149	123	250	161	39.2699	33.4921	101.224	501.729	37.4137	1470.28	168.811	71.8855	41.5325	68.4516	141.705	154.81	142.827	85.6592	90.4033	156.553	80.9177	184.205	ncbi_102175665	-	102915822	102926180	3utr,cds,stop_codon	XM_018051370.1	mRNA	NR2F6	nuclear receptor subfamily 2 group F member 6	-
NC_030814.1	102949916	102949991	MergePeak_949	2113	1412	473	759	50	2715	374	2191	957	417	163	162	335	952	468	138	766	139	2593.04	2955.68	1259.97	553.506	81.3341	900.678	1237.95	1875.01	2484.16	217.896	144.362	131.304	160.561	270.025	283.951	175.645	247.932	159.034	ncbi_102175200	+	102944271	102950137	3utr,stop_codon	XM_018051372.1	mRNA	BABAM1	BRISC and BRCA1 A complex member 1	Genetic Information Processing
NC_030814.1	102967253	102967453	MergePeak_950	3128	11858	8870	120434	41191	16585	3955	9938	16164	272	276	333	673	290	397	184	302	204	3838.63	24821.9	23627.8	87827.3	67004.7	5501.93	13091.1	8504.74	41958.2	142.129	244.441	269.904	322.56	82.2555	240.873	234.194	97.7486	233.402	ncbi_102174645	+	102966416	102967938	3utr,stop_codon	XM_005682125.3	mRNA	MRPL34	mitochondrial ribosomal protein L34	Genetic Information Processing
NC_030814.1	102979966	102980016	MergePeak_951	55	31	83	0	21	0	63	163	111	1	2	2	8	0	5	0	0	1	67.4952	64.891	221.094	0.0729257	34.1603	0.0331741	208.531	139.492	288.131	0.522532	1.77131	1.62104	3.83429	0.028364	3.03367	0.127279	0.0323671	1.14413	ncbi_102175110	-	102978610	102989568	-	XM_018051375.1	mRNA	ANO8	anoctamin 8	-
NC_030814.1	102980041	102980141	MergePeak_952	72	31	109	0	21	0	80	163	126	0	7	6	15	4	9	3	3	2	88.3573	64.891	290.353	0.0729257	34.1603	0.0331741	264.802	139.492	327.068	0.0522532	6.1996	4.86313	7.18929	1.13456	5.4606	3.81838	0.971012	2.28826	ncbi_102175110	-	102978610	102989568	-	XM_018051375.1	mRNA	ANO8	anoctamin 8	-
NC_030814.1	103010236	103010411	MergePeak_953	1570	8696	14118	21342	0	0	12869	7436	9316	451	484	524	1152	202	673	403	747	282	1926.68	18203	37607.3	15563.8	0.162668	0.0331741	42596.6	6363.58	24182.3	235.662	428.658	424.713	552.138	57.2952	408.332	512.935	241.782	322.644	ncbi_102173651	-	103001899	103018739	cds	XM_005682121.3	mRNA	PLVAP	plasmalemma vesicle associated protein	-
NC_030814.1	103180812	103180987	MergePeak_954	494	403	734	0	0	0	301	416	354	152	69	94	76	310	136	46	263	62	606.229	843.583	1955.22	0.0729257	0.162668	0.0331741	996.316	356.004	918.906	79.4248	61.1103	76.189	36.4257	87.9283	82.5158	58.5485	85.1254	70.9359	ncbi_102173729	+	103141690	103182389	3utr	XM_018051382.1	mRNA	SLC27A1	solute carrier family 27 member 1	Human Diseases;Organismal Systems
NC_030814.1	103181062	103181262	MergePeak_955	569	674	718	0	0	7935	206	1480	357	195	79	99	119	710	144	71	399	51	698.268	1410.86	1912.6	0.0729257	0.162668	2632.37	681.864	1266.55	926.693	101.894	69.9669	80.2416	57.0351	201.384	87.3696	90.3683	129.145	58.3505	ncbi_102173729	+	103141690	103182389	3utr	XM_018051382.1	mRNA	SLC27A1	solute carrier family 27 member 1	Human Diseases;Organismal Systems
NC_030814.1	103195094	103195119	MergePeak_956	1044	548	544	906	3604	3964	265	1436	629	343	198	214	502	1074	291	120	592	146	1281.18	1147.11	1449.1	660.707	5862.57	1315.02	877.155	1228.9	1632.75	179.228	175.36	173.452	240.602	304.629	176.559	152.735	191.613	167.043	ncbi_102173456	+	103187308	103195296	3utr,stop_codon	XM_018051386.1	mRNA	PGLS	6-phosphogluconolactonase	Metabolism
NC_030814.1	103240497	103240672	MergePeak_957	167	515	1254	733	0	0	770	783	1067	134	119	196	407	116	387	123	211	110	204.94	1078.03	3340.39	534.545	0.162668	0.0331741	2548.72	670.075	2769.7	70.0192	105.393	158.862	195.069	32.9022	234.806	156.553	68.2945	125.854	ncbi_102172883	+	103219486	103241874	3utr,cds,stop_codon	XM_018051389.1	mRNA	COLGALT1	collagen beta(1-O)galactosyltransferase 1	Metabolism
NC_030814.1	103240822	103240897	MergePeak_958	34	58	36	4192	0	5359	168	133	118	103	89	135	328	124	334	76	191	67	41.7243	121.409	95.8963	3057.04	0.162668	1777.8	556.083	113.819	306.302	53.8208	78.8235	109.42	157.206	35.1713	202.649	96.7322	61.8211	76.6565	ncbi_102172883	+	103219486	103241874	3utr	XM_018051389.1	mRNA	COLGALT1	collagen beta(1-O)galactosyltransferase 1	Metabolism
NC_030814.1	103241322	103241422	MergePeak_959	451	190	389	4993	31	11395	270	1063	416	293	183	199	439	581	325	124	543	124	553.46	397.719	1036.21	3641.18	50.4272	3780.19	893.705	909.694	1079.84	153.102	162.075	161.294	210.407	164.795	197.188	157.826	175.753	141.872	ncbi_102172883	+	103219486	103241874	3utr	XM_018051389.1	mRNA	COLGALT1	collagen beta(1-O)galactosyltransferase 1	Metabolism
NC_030814.1	103472403	103472603	MergePeak_960	3834	1679	7200	0	44	0	1850	3884	2657	498	50	225	22	150	1042	81	474	94	4705.03	3514.58	19179.3	0.0729257	71.574	0.0331741	6123.54	3323.85	6896.99	260.221	44.2829	182.367	10.5443	42.546	632.216	103.096	153.42	107.548	ncbi_102171504	-	103471829	103490767	3utr	XM_018051403.1	mRNA	JAK3	Janus kinase 3	Human Diseases;Organismal Systems;Cellular Processes;Environmental Information Processing
NC_030814.1	103515652	103515677	MergePeak_961	157	7	87	2015	0	3948	0	405	95	2493	2016	1824	459	747	972	866	4596	1550	192.668	14.6528	231.749	1469.45	0.162668	1309.71	0.331002	346.591	246.599	1302.67	1785.48	1478.39	219.992	211.879	589.745	1102.24	1487.59	1773.4	ncbi_102171233	+	103514145	103517594	cds	XM_018051404.1	mRNA	RPL18A	ribosomal protein L18a	Genetic Information Processing
NC_030814.1	103527531	103527581	MergePeak_962	35	75	68	0	0	0	246	85	183	6	9	9	0	0	0	3	8	4	42.9515	156.994	181.137	0.0729257	0.162668	0.0331741	814.265	72.7413	475.028	3.13519	7.97091	7.29469	0.0479286	0.028364	0.0606734	3.81838	2.58937	4.57651	ncbi_102172803	+	103524190	103537494	cds	XM_018051405.1	mRNA	SLC5A5	solute carrier family 5 member 5	Organismal Systems
NC_030814.1	103851891	103852066	MergePeak_963	2753	3195	2886	0	323	2248	1801	4863	1445	845	625	615	799	2085	728	360	1184	437	3378.44	6687.96	7687.68	0.0729257	525.419	745.754	5961.35	4161.66	3750.9	441.539	553.536	498.471	382.95	591.389	441.702	458.205	383.226	499.984	ncbi_108636405	-	103851767	103853616	3utr	XM_018051431.1	mRNA	JUND	JunD proto-oncogene, AP-1 transcription factor subunit	Organismal Systems;Environmental Information Processing
NC_030814.1	103852266	103852316	MergePeak_964	229	86	417	1488	10703	0	393	256	292	239	203	291	711	820	365	153	244	149	281.025	180.02	1110.8	1085.13	17410.4	0.0331741	1300.84	219.08	757.968	124.885	179.788	235.862	340.772	232.585	221.458	194.737	78.9757	170.475	ncbi_108636405	-	103851767	103853616	3utr,stop_codon	XM_018051431.1	mRNA	JUND	JunD proto-oncogene, AP-1 transcription factor subunit	Organismal Systems;Environmental Information Processing
NC_030814.1	104013466	104013641	MergePeak_965	754	655	896	0	7197	0	640	1072	636	147	99	46	163	521	137	38	379	45	925.297	1371.08	2386.75	0.0729257	11707.2	0.0331741	2118.41	917.396	1650.92	76.8121	87.6801	37.284	78.1236	147.776	83.1225	48.3661	122.671	51.4857	ncbi_102191787	+	103997997	104013675	3utr	XM_018051438.1	mRNA	SSBP4	single stranded DNA binding protein 4	-
NC_030814.1	104223226	104223301	MergePeak_966	1294	524	67	0	208	0	62	1312	140	26	13	16	29	37	23	8	53	7	1587.98	1096.87	178.474	0.0729257	338.35	0.0331741	205.221	1122.78	363.409	13.5858	11.5135	12.9683	13.8993	10.4947	13.9549	10.1823	17.1546	8.00889	ncbi_102190398	+	104196679	104223427	3utr	XM_018051450.1	mRNA	KLHL26	kelch like family member 26	-
NC_030814.1	104223351	104223401	MergePeak_967	1294	524	42	0	208	0	62	1312	140	13	12	7	10	32	12	4	37	5	1587.98	1096.87	111.879	0.0729257	338.35	0.0331741	205.221	1122.78	363.409	6.79291	10.6279	5.67365	4.79286	9.07647	7.2808	5.09117	11.9758	5.72064	ncbi_102190398	+	104196679	104223427	3utr	XM_018051450.1	mRNA	KLHL26	kelch like family member 26	-
NC_030814.1	104317004	104317054	MergePeak_968	315	235	31	0	0	0	24	46	81	8	6	8	9	25	11	2	17	2	386.563	491.916	82.5773	0.0729257	0.162668	0.0331741	79.4405	39.3659	210.258	4.18025	5.31394	6.48417	4.31358	7.09099	6.67407	2.54559	5.5024	2.28826	ncbi_106502271	+	104235949	104321553	3utr	XM_018051453.1	mRNA	CRTC1	CREB regulated transcription coactivator 1	Human Diseases
NC_030814.1	104580564	104580639	MergePeak_969	368	249	178	0	0	0	156	439	1	36	22	21	50	54	74	13	52	20	451.604	521.221	474.154	0.0729257	0.162668	0.0331741	516.363	375.687	2.59578	18.8111	19.4845	17.0209	23.9643	15.3165	44.8983	16.5463	16.8309	22.8826	ncbi_102189023	+	104565515	104581072	3utr,stop_codon	XM_018051469.1	mRNA	ARMC6	armadillo repeat containing 6	-
NC_030814.1	105057979	105058054	MergePeak_970	548	22	299	0	66	5849	56	432	0	352	48	109	63	330	349	36	304	72	672.497	46.0517	796.472	0.0729257	107.361	1940.35	185.361	369.697	0.259578	183.931	42.5115	88.3468	30.195	93.6011	211.75	45.8205	98.3959	82.3772	ncbi_102186575	-	105057955	105067485	3utr	XM_018051508.1	mRNA	GMIP	GEM interacting protein	-
NC_030814.1	105863675	105863825	MergePeak_971	329	389	254	321	0	0	179	246	202	107	46	67	205	247	117	60	125	70	403.744	814.277	676.601	234.091	0.162668	0.0331741	592.494	210.522	524.347	55.9109	40.7402	54.3049	98.2537	70.059	70.9878	76.3676	40.4589	80.0889	ncbi_102183229	+	105853632	105864197	3utr	XM_018051578.1	mRNA	IBA57	IBA57 homolog, iron-sulfur cluster assembly	-
NC_030814.1	106181629	106181779	MergePeak_972	197	233	412	0	0	0	325	358	461	82	67	66	164	106	148	100	76	49	241.755	487.729	1097.48	0.0729257	0.162668	0.0331741	1075.76	306.369	1196.65	42.8476	59.339	53.4944	78.6029	30.0658	89.7966	127.279	24.599	56.0622	ncbi_102183409	-	106180480	106188432	3utr,stop_codon	XM_005682058.3	mRNA	TRIM11	tripartite motif containing 11	-
NC_030814.1	106181929	106182079	MergePeak_973	82	378	748	697	0	0	769	392	610	70	45	55	91	27	157	58	38	46	100.629	791.252	1992.51	508.292	0.162668	0.0331741	2545.41	335.466	1583.43	36.5772	39.8546	44.5787	43.615	7.65827	95.2572	73.822	12.2995	52.6299	ncbi_102183409	-	106180480	106188432	cds,stop_codon	XM_005682058.3	mRNA	TRIM11	tripartite motif containing 11	-
NC_030814.1	106262066	106262116	MergePeak_974	94	24	132	0	0	0	29	148	2	5	3	1	32	36	120	4	1	1	115.355	50.2382	351.62	0.0729257	0.162668	0.0331741	95.9906	126.655	5.19156	2.61266	2.65697	0.810521	15.3372	10.211	72.808	5.09117	0.323671	1.14413	ncbi_102177514	+	106260548	106267354	cds	XM_018051709.1	mRNA	RNF187	ring finger protein 187	-
NC_030814.1	106265119	106265319	MergePeak_975	1268	1752	1842	807	0	0	768	1232	2723	284	193	168	211	570	285	112	496	166	1556.07	3667.39	4906.69	588.51	0.162668	0.0331741	2542.1	1054.32	7068.31	148.399	170.932	136.168	101.129	161.675	172.919	142.553	160.541	189.925	ncbi_102177514	+	106260548	106267354	3utr,stop_codon	XM_018051709.1	mRNA	RNF187	ring finger protein 187	-
NC_030814.1	107261473	107261648	MergePeak_976	602	383	299	0	0	0	704	580	561	95	43	34	63	135	102	37	160	46	738.765	801.718	796.472	0.0729257	0.162668	0.0331741	2330.25	496.352	1456.23	49.6405	38.0833	27.5577	30.195	38.2914	61.8868	47.0933	51.7873	52.6299	ncbi_102181584	+	107200235	107261851	3utr	XM_018051602.1	mRNA	MAML1	mastermind like transcriptional coactivator 1	Environmental Information Processing;Organismal Systems;Human Diseases
NC_030814.1	107380391	107380591	MergePeak_977	4692	2811	2511	7361	134	4852	2350	4597	1130	353	82	148	35	106	176	94	552	118	5757.95	5884.15	6688.76	5368.06	217.976	1609.61	7778.55	3934.02	2933.23	184.454	72.6239	119.957	16.775	30.0658	106.785	119.642	178.666	135.007	ncbi_102171963	-	107380017	107397509	3utr,stop_codon	XM_018051609.1	mRNA	C7H5orf45	chromosome 7 C5orf45 homolog	-
NC_030814.1	107380391	107380591	MergePeak_977	4692	2811	2511	7361	134	4852	2350	4597	1130	353	82	148	35	106	176	94	552	118	5757.95	5884.15	6688.76	5368.06	217.976	1609.61	7778.55	3934.02	2933.23	184.454	72.6239	119.957	16.775	30.0658	106.785	119.642	178.666	135.007	ncbi_102172251	+	107369552	107380589	3utr	XM_018051607.1	mRNA	SQSTM1	sequestosome 1	Human Diseases;Cellular Processes;Organismal Systems
NC_030814.1	107380641	107380716	MergePeak_978	897	680	332	0	0	0	129	511	810	68	14	57	16	13	161	29	49	19	1100.78	1423.42	884.377	0.0729257	0.162668	0.0331741	426.993	437.303	2102.58	35.5321	12.3992	46.1997	7.66858	3.68732	97.6841	36.911	15.8599	21.7384	ncbi_102171963	-	107380017	107397509	3utr,stop_codon	XM_018051609.1	mRNA	C7H5orf45	chromosome 7 C5orf45 homolog	-
NC_030814.1	107401795	107401845	MergePeak_979	1259	8161	6202	3434	0	0	4160	1552	7833	285	390	358	262	325	107	311	282	400	1545.03	17083.1	16520.8	2504.27	0.162668	0.0331741	13769.7	1328.17	20332.7	148.921	345.406	290.167	125.573	92.1829	64.9205	395.838	91.2752	457.651	ncbi_102181289	-	107401149	107440881	cds,stop_codon	XM_018051610.1	mRNA	TBC1D9B	TBC1 domain family member 9B	-
NC_030815.1	953816	953891	MergePeak_980	1140	1161	678	1398	6123	0	954	5359	674	264	208	172	281	1219	251	236	1190	147	1398.99	2430.27	1806.05	1019.5	9960.18	0.0331741	3157.76	4586.12	1749.56	137.948	184.217	139.41	134.679	345.757	152.29	300.379	385.168	168.187	ncbi_102191795	+	571937	953942	3utr	XM_018051789.1	mRNA	PALLD	palladin, cytoskeletal associated protein	-
NC_030815.1	7453432	7453782	MergePeak_981	4838	7929	6847	39484	80862	58159	13800	7861	7472	453	438	362	2123	1181	632	504	836	403	5937.12	16597.4	18238.9	28794	131537	19293.7	45678.3	6727.28	19395.7	236.707	387.918	293.409	1017.52	334.979	383.456	641.487	270.589	461.083	ncbi_102173564	-	7451908	7470475	3utr,cds,stop_codon	XM_018051830.1	mRNA	FDFT1	farnesyl-diphosphate farnesyltransferase 1	Metabolism
NC_030815.1	7814810	7814985	MergePeak_982	507	1714	1952	9332	134	0	3148	894	4135	29	13	42	2519	376	81	49	21	64	622.183	3587.84	5199.71	6805.42	217.976	0.0331741	10419.9	765.067	10733.5	15.1534	11.5135	34.0419	1207.32	106.649	49.1454	62.3668	6.79709	73.2242	ncbi_102174841	-	7814661	7832563	3utr,stop_codon	XM_005683531.3	mRNA	LOC102174841	L-threonine 3-dehydrogenase, mitochondrial	Metabolism
NC_030815.1	8382100	8382217	MergePeak_983	1303	1255	1364	1991	16558	4353	285	1291	696	18	15	11	4	18	46	10	26	6	1599.02	2627.04	3633.4	1451.95	26934.6	1444.07	943.356	1104.81	1806.66	9.40557	13.2849	8.91573	1.91714	5.10551	27.9097	12.7279	8.41544	6.86477	ncbi_102175681	+	8317078	8382217	3utr	XM_005683534.3	mRNA	PINX1	PIN2/TERF1 interacting, telomerase inhibitor 1	-
NC_030815.1	9461039	9461164	MergePeak_984	105	69	101	0	0	0	0	116	1	16	19	20	2	10	0	9	22	16	128.854	144.435	269.042	0.0729257	0.162668	0.0331741	0.331002	99.2704	2.59578	8.36051	16.8275	16.2104	0.958572	2.8364	0.0606734	11.4551	7.12076	18.306	ncbi_102188499	+	9255923	9461649	3utr	XM_018051853.1	mRNA	KIF13B	kinesin family member 13B	-
NC_030815.1	9833074	9833149	MergePeak_985	67	148	267	0	0	0	343	266	105	9	15	9	15	20	15	11	26	6	82.2214	309.802	711.231	0.0729257	0.162668	0.0331741	1135.34	227.637	272.557	4.70278	13.2849	7.29469	7.18929	5.67279	9.101	14.0007	8.41544	6.86477	ncbi_102178172	-	9832500	9965160	3utr	XM_018051859.1	mRNA	EXTL3	exostosin like glycosyltransferase 3	Metabolism
NC_030815.1	10446768	10447018	MergePeak_986	925	956	1075	0	0	0	397	665	650	54	46	59	123	150	167	48	120	42	1135.15	2001.15	2863.57	0.0729257	0.162668	0.0331741	1314.08	569.093	1687.26	28.2167	40.7402	47.8208	58.9522	42.546	101.324	61.094	38.8405	48.0534	ncbi_102180125	-	10444894	10570017	3utr	XM_005683552.3	mRNA	ELP3	elongator acetyltransferase complex subunit 3	-
NC_030815.1	11018545	11018595	MergePeak_987	80	84	192	378	0	0	365	206	34	9	9	11	110	7	31	24	38	10	98.1748	175.834	511.447	275.659	0.162668	0.0331741	1208.16	176.291	88.2565	4.70278	7.97091	8.91573	52.7215	1.98548	18.8087	30.547	12.2995	11.4413	ncbi_102182127	+	11018421	11036104	5utr	XM_018051875.1	mRNA	LOC102182127	clusterin	Organismal Systems
NC_030815.1	11340906	11351493	MergePeak_988	1484	1581	2128	7371	0	23307	1228	3502	2014	735	441	586	741	752	594	363	779	523	1821.14	3309.44	5668.53	5375.35	0.162668	7731.89	4064.7	2996.94	5227.9	384.061	390.575	474.965	355.151	213.297	360.4	462.024	252.14	598.379	ncbi_102182696	+	11340657	11355599	cds,start_codon	XM_018051880.1	mRNA	NDUFB6	NADH:ubiquinone oxidoreductase subunit B6	Metabolism;Organismal Systems;Human Diseases
NC_030815.1	11366344	11366519	MergePeak_989	337	234	1012	0	0	0	477	597	546	52	50	66	7	21	66	42	83	51	413.561	489.822	2695.75	0.0729257	0.162668	0.0331741	1578.88	510.9	1417.3	27.1716	44.2829	53.4944	3.355	5.95643	40.0444	53.4573	26.8647	58.3505	ncbi_102183512	+	11356474	11367596	cds	XM_018051879.1	mRNA	TOPORS	TOP1 binding arginine/serine rich protein	-
NC_030815.1	17004202	17004352	MergePeak_990	308	487	374	6841	0	0	738	716	728	83	64	43	162	44	65	55	118	41	377.973	1019.42	996.255	4988.85	0.162668	0.0331741	2442.79	612.738	1889.73	43.3701	56.6821	34.8524	77.6444	12.4801	39.4377	70.0036	38.1932	46.9092	ncbi_102169100	-	17003553	17103247	3utr,stop_codon	XM_005683591.3	mRNA	TEK	TEK receptor tyrosine kinase	Human Diseases;Environmental Information Processing
NC_030815.1	17004202	17004352	MergePeak_990	308	487	374	6841	0	0	738	716	728	83	64	43	162	44	65	55	118	41	377.973	1019.42	996.255	4988.85	0.162668	0.0331741	2442.79	612.738	1889.73	43.3701	56.6821	34.8524	77.6444	12.4801	39.4377	70.0036	38.1932	46.9092	ncbi_106502388	+	16999535	17004400	-	XR_001918423.1	lncRNA	LOC106502388	-	-
NC_030815.1	17272917	17273067	MergePeak_991	229	206	349	0	0	0	381	1	0	122	72	77	31	115	127	60	173	73	281.025	431.211	929.661	0.0729257	0.162668	0.0331741	1261.12	0.855779	0.259578	63.7489	63.7673	62.4101	14.8579	32.6186	77.0552	76.3676	55.9951	83.5213	ncbi_102170514	+	17235606	17274728	cds	XM_018051892.1	mRNA	PLAA	phospholipase A2 activating protein	Genetic Information Processing
NC_030815.1	22132787	22132837	MergePeak_992	187	134	112	0	0	0	364	0	74	9	1	6	4	0	19	3	1	5	229.484	280.497	298.344	0.0729257	0.162668	0.0331741	1204.85	0.0855779	192.088	4.70278	0.885657	4.86313	1.91714	0.028364	11.5279	3.81838	0.323671	5.72064	ncbi_102172895	+	22128896	22133958	3utr	XM_018051898.1	mRNA	CDKN2B	cyclin dependent kinase inhibitor 2B	Human Diseases;Cellular Processes;Environmental Information Processing
NC_030815.1	22132787	22132837	MergePeak_992	187	134	112	0	0	0	364	0	74	9	1	6	4	0	19	3	1	5	229.484	280.497	298.344	0.0729257	0.162668	0.0331741	1204.85	0.0855779	192.088	4.70278	0.885657	4.86313	1.91714	0.028364	11.5279	3.81838	0.323671	5.72064	ncbi_102173187	-	22077106	22143720	-	XR_001918424.1	lncRNA	LOC102173187	-	-
NC_030815.1	22132862	22132912	MergePeak_993	187	134	251	0	0	0	489	0	74	13	0	8	4	0	25	4	1	5	229.484	280.497	668.61	0.0729257	0.162668	0.0331741	1618.6	0.0855779	192.088	6.79291	0.0885657	6.48417	1.91714	0.028364	15.1683	5.09117	0.323671	5.72064	ncbi_102172895	+	22128896	22133958	3utr	XM_018051898.1	mRNA	CDKN2B	cyclin dependent kinase inhibitor 2B	Human Diseases;Cellular Processes;Environmental Information Processing
NC_030815.1	22132862	22132912	MergePeak_993	187	134	251	0	0	0	489	0	74	13	0	8	4	0	25	4	1	5	229.484	280.497	668.61	0.0729257	0.162668	0.0331741	1618.6	0.0855779	192.088	6.79291	0.0885657	6.48417	1.91714	0.028364	15.1683	5.09117	0.323671	5.72064	ncbi_102173187	-	22077106	22143720	-	XR_001918424.1	lncRNA	LOC102173187	-	-
NC_030815.1	23938166	23938341	MergePeak_994	632	356	358	0	0	0	692	731	483	18	18	21	14	15	8	50	30	13	775.581	745.2	953.635	0.0729257	0.162668	0.0331741	2290.53	625.575	1253.76	9.40557	15.9418	17.0209	6.71001	4.2546	4.85387	63.6396	9.71012	14.8737	ncbi_102170515	+	23661629	23938917	3utr	XM_018051913.1	mRNA	MLLT3	MLLT3, super elongation complex subunit	Human Diseases
NC_030815.1	25058346	25058521	MergePeak_995	2417	1362	1496	12675	217	4795	2264	3445	2087	549	547	476	755	595	642	407	936	390	2966.11	2851.02	3985.02	9243.33	352.99	1590.7	7493.88	2948.16	5417.39	286.87	484.454	385.808	361.861	168.766	389.523	518.027	302.956	446.21	ncbi_102185564	-	25058122	25059925	3utr,stop_codon	XM_005683637.3	mRNA	RRAGA	Ras related GTP binding A	Cellular Processes;Environmental Information Processing
NC_030815.1	29991008	29991183	MergePeak_996	834	1109	1928	0	0	0	1971	523	1535	143	170	138	110	311	52	141	332	127	1023.47	2321.42	5135.78	0.0729257	0.162668	0.0331741	6524.05	447.573	3984.52	74.722	150.562	111.852	52.7215	88.212	31.5501	179.464	107.459	145.304	ncbi_102190412	+	29736378	29997456	3utr,stop_codon	XM_005683657.3	mRNA	NFIB	nuclear factor I B	-
NC_030815.1	36928141	36928191	MergePeak_997	618	328	513	4134	0	0	141	527	746	102	33	48	167	196	104	22	134	32	758.4	686.589	1366.52	3014.75	0.162668	0.0331741	466.713	450.996	1936.45	53.2982	29.2267	38.905	80.0408	55.5934	63.1003	28.0014	43.3719	36.6121	ncbi_102174843	+	36926829	36928211	3utr,stop_codon	XM_005683677.3	mRNA	TMEM261	transmembrane protein 261	-
NC_030815.1	38178910	38179085	MergePeak_998	967	1144	727	0	85	3400	529	1119	115	82	51	49	20	102	49	33	152	22	1186.69	2394.69	1936.57	0.0729257	138.268	1127.92	1751	957.617	298.515	42.8476	45.1685	39.7155	9.58572	28.9313	29.7299	42.0022	49.198	25.1708	ncbi_102174472	-	38178911	38250733	3utr	XM_018052010.1	mRNA	UHRF2	ubiquitin like with PHD and ring finger domains 2	-
NC_030815.1	38179660	38179810	MergePeak_999	133	548	373	0	0	0	549	427	519	80	66	85	15	17	94	55	59	48	163.216	1147.11	993.592	0.0729257	0.162668	0.0331741	1817.2	365.418	1347.21	41.8025	58.4534	68.8943	7.18929	4.82188	57.033	70.0036	19.0966	54.9181	ncbi_102174472	-	38178911	38250733	3utr,cds,stop_codon	XM_018052010.1	mRNA	UHRF2	ubiquitin like with PHD and ring finger domains 2	-
NC_030815.1	39520395	39520570	MergePeak_1000	286	600	324	633	0	0	3	567	124	66	51	43	176	300	193	51	174	34	350.975	1255.95	863.066	461.62	0.162668	0.0331741	9.93006	485.227	321.877	34.4871	45.1685	34.8524	84.3544	85.0919	117.1	64.9124	56.3187	38.9003	ncbi_102180940	-	39520371	39583801	3utr	XM_005683699.3	mRNA	RCL1	RNA terminal phosphate cyclase like 1	Genetic Information Processing
NC_030815.1	39520645	39520795	MergePeak_1001	324	561	367	0	85	0	259	411	329	92	62	56	230	306	233	66	173	47	397.608	1174.32	977.609	0.0729257	138.268	0.0331741	857.295	351.725	854.011	48.0729	54.9107	45.3892	110.236	86.7938	141.369	84.0043	55.9951	53.774	ncbi_102180940	-	39520371	39583801	3utr,stop_codon	XM_005683699.3	mRNA	RCL1	RNA terminal phosphate cyclase like 1	Genetic Information Processing
NC_030815.1	39700707	39700882	MergePeak_1002	623	1986	3235	0	0	0	2425	871	3674	29	52	36	11	26	15	41	27	46	764.536	4157.21	8617.34	0.0729257	0.162668	0.0331741	8026.8	745.384	9536.89	15.1534	46.0542	29.1788	5.27215	7.37463	9.101	52.1845	8.73911	52.6299	ncbi_102173089	-	39700133	39703413	3utr	XM_018052024.1	mRNA	PLPP6	phospholipid phosphatase 6	-
NC_030815.1	41671759	41671809	MergePeak_1003	379	835	222	0	0	0	111	107	95	35	12	5	2	26	5	23	32	16	465.103	1747.87	591.36	0.0729257	0.162668	0.0331741	367.412	91.5684	246.599	18.2886	10.6279	4.05261	0.958572	7.37463	3.03367	29.2742	10.3575	18.306	ncbi_102177522	-	41671685	41706988	3utr	XM_018052033.1	mRNA	VLDLR	very low density lipoprotein receptor	-
[truncated: 2,466 more rows]
[truncated: 6 more columns]
