# Supplementary material for: Epigenetic Effects and Potential Contributions of m6A Modification to Mammary Gland Development and Lactation of Dairy Goats Explored via MeRIP-seq
Source: Animals (Basel). 2025 Sep 23;15(19):2775. doi: 10.3390/ani15192775 (PMC12523381; doi:10.3390/ani15192775)
Supplement: Supplementary file 1 [file animals-15-02775-s001.zip › Table S3. Information of differentially methylated peaks..xlsx]

## Sheet: E-vs-M
E-vs-M差异甲基化peak及相关基因注释
chr	start	end	name	score	strand	M1-IP_count	M2-IP_count	M3-IP_count	E1-IP_count	E2-IP_count	E3-IP_count	M1-IN_count	M2-IN_count	M3-IN_count	E1-IN_count	E2-IN_count	E3-IN_count	M1-IP_rle	M2-IP_rle	M3-IP_rle	E1-IP_rle	E2-IP_rle	E3-IP_rle	M1-IN_rle	M2-IN_rle	M3-IN_rle	E1-IN_rle	E2-IN_rle	E3-IN_rle	M.log2FC	E.log2FC	diff.log2FC	Moddiff.log2FC	pvalue	adj.pvalue	lg.pvalue	lg.adj.pvalue	GeneID	strand	gene_start	gene_end	position_annot	transcript_id	gene_type	Symbol	Description	KEGG_A_class	KEGG_B_class	Pathway
NC_030808.1	380423	380473	MergePeak_2	31.5028	.	0	0	0	325	243	434	8	180	126	114	58	50	0.0729257	0.162668	0.0331741	398.835	508.662	1156.08	3.83429	51.0551	76.4484	59.5686	51.3681	40.5261	-8.36259	3.75256	12.1152	13.2137	6.58685e-11	3.28636e-10	10.1813	9.48329	ncbi_102173229	-	380424	411662	3utr	XM_005674676.3	mRNA	SON	SON DNA binding protein	-	-	-
NC_030808.1	380423	380473	MergePeak_2	31.5028	.	0	0	0	325	243	434	8	180	126	114	58	50	0.0729257	0.162668	0.0331741	398.835	508.662	1156.08	3.83429	51.0551	76.4484	59.5686	51.3681	40.5261	-8.36259	3.75256	12.1152	13.2137	6.58685e-11	3.28636e-10	10.1813	9.48329	ncbi_102190990	+	369699	380551	3utr	XM_018045976.1	mRNA	DONSON	downstream neighbor of SON	-	-	-
NC_030808.1	456260	456460	MergePeak_3	20.5968	.	0	0	0	105	315	137	0	5	8	5	8	6	0.0729257	0.162668	0.0331741	128.854	659.376	364.939	0.0479286	1.4182	4.85387	2.61266	7.08526	4.86313	-3.92207	6.31848	10.2406	11.0588	2.00102e-07	6.30604e-07	6.69875	6.20024	ncbi_102174244	+	453694	457402	3utr,stop_codon	XM_018046314.1	mRNA	DNAJC28	DnaJ heat shock protein family (Hsp40) member C28	-	-	-
NC_030808.1	757763	757938	MergePeak_5	31.8602	.	0	0	0	806	649	2315	14	45	125	105	35	99	0.0729257	0.162668	0.0331741	989.111	1358.52	6166.66	6.71001	12.7638	75.8417	54.8658	30.998	80.2416	-7.89701	5.6564	13.5534	14.6945	4.95756e-11	2.56524e-10	10.3047	9.59087	ncbi_102175057	-	756789	792356	cds,stop_codon	XM_018046609.1	mRNA	IFNAR2	interferon alpha and beta receptor subunit 2	Human Diseases;Environmental Information Processing;Organismal Systems;Cellular Processes	Development;Signaling molecules and interaction;Signal transduction;Cell growth and death;Cancers;Immune system;Infectious diseases	ko05200//Pathways in cancer;ko04151//PI3K-Akt signaling pathway;ko05165//Human papillomavirus infection;ko04060//Cytokine-cytokine receptor interaction;ko04630//Jak-STAT signaling pathway;ko05168//Herpes simplex infection;ko05167//Kaposi sarcoma-associated herpesvirus infection;ko05164//Influenza A;ko04217//Necroptosis;ko04650//Natural killer cell mediated cytotoxicity;ko04621//NOD-like receptor …
NC_030808.1	2295391	2295566	MergePeak_7	43.9377	.	0	0	0	733	828	418	65	144	357	136	55	54	0.0729257	0.162668	0.0331741	899.526	1733.22	1113.46	31.1536	40.8441	216.604	71.0643	48.7111	43.7681	-9.49614	4.50039	13.9965	15.335	3.34872e-15	5.9352e-14	14.4751	13.2266	ncbi_102169904	+	2236893	2295809	3utr,cds,stop_codon	XM_018048224.1	mRNA	SCAF4	SR-related CTD associated factor 4	-	-	-
NC_030808.1	4116686	4116736	MergePeak_9	21.6139	.	0	0	0	281	1039	1055	0	71	11	19	42	6	0.0729257	0.162668	0.0331741	344.839	2174.9	2810.29	0.0479286	20.1384	6.67407	9.9281	37.1976	4.86313	-6.07888	6.69323	12.7721	13.5814	9.60762e-08	3.11577e-07	7.01738	6.50643	ncbi_102182828	+	4114962	4117074	3utr	XM_005674708.3	mRNA	CLDN8	claudin 8	Human Diseases;Organismal Systems;Cellular Processes;Environmental Information Processing	Cellular community - eukaryotes;Signaling molecules and interaction;Immune system;Infectious diseases	ko04530//Tight junction;ko04514//Cell adhesion molecules (CAMs);ko05160//Hepatitis C;ko04670//Leukocyte transendothelial migration;ko05130//Pathogenic Escherichia coli infection
NC_030808.1	4116761	4116861	MergePeak_10	19.8279	.	0	0	0	281	1039	860	0	58	6	15	45	6	0.0729257	0.162668	0.0331741	344.839	2174.9	2290.85	0.0479286	16.4511	3.6404	7.83797	39.8546	4.86313	-5.6679	6.5322	12.2001	12.9319	3.50197e-07	1.07448e-06	6.45569	5.9688	ncbi_102182828	+	4114962	4117074	3utr	XM_005674708.3	mRNA	CLDN8	claudin 8	Human Diseases;Organismal Systems;Cellular Processes;Environmental Information Processing	Cellular community - eukaryotes;Signaling molecules and interaction;Immune system;Infectious diseases	ko04530//Tight junction;ko04514//Cell adhesion molecules (CAMs);ko05160//Hepatitis C;ko04670//Leukocyte transendothelial migration;ko05130//Pathogenic Escherichia coli infection
NC_030808.1	5492581	5492711	MergePeak_11	6.4825	.	0	34	0	1348	1445	2535	129	392	488	530	385	571	0.0729257	55.3072	0.0331741	1654.25	3024.76	6752.69	61.8279	111.187	296.086	276.942	340.978	462.808	-3.1098	3.38599	6.49579	4.05036	0.00451105	0.0111834	2.34572	1.95143	ncbi_102184194	+	5483255	5496844	cds	XM_018049476.1	mRNA	CCT8	chaperonin containing TCP1 subunit 8	-	-	-
NC_030808.1	18049153	18049328	MergePeak_13	31.5081	.	0	0	0	602	206	444	4	88	14	51	19	22	0.0729257	0.162668	0.0331741	738.765	431.211	1182.72	1.91714	24.9603	8.49427	26.6491	16.8275	17.8315	-6.48269	5.2363	11.719	12.8559	6.53899e-11	3.27419e-10	10.1845	9.4849	ncbi_102180699	-	18049029	18115289	3utr,stop_codon	XM_018052077.1	mRNA	CXADR	coxsackie virus and adenovirus receptor	Human Diseases	Cardiovascular diseases	ko05416//Viral myocarditis
NC_030808.1	34966371	34966496	MergePeak_14	29.1187	.	0	0	0	183	158	332	10	72	39	44	50	51	0.0729257	0.162668	0.0331741	224.575	330.735	884.377	4.79286	20.4221	23.6626	22.9914	44.2829	41.3366	-6.93415	3.71666	10.6508	11.6934	3.9736e-10	1.71554e-09	9.40082	8.7656	ncbi_102190070	+	34960381	34968544	cds,stop_codon	XM_013969425.2	mRNA	C1H3orf38	chromosome 1 C3orf38 homolog	-	-	-
NC_030808.1	34966521	34966721	MergePeak_15	38.1978	.	0	0	0	443	968	1622	22	114	60	83	51	71	0.0729257	0.162668	0.0331741	543.643	2026.27	4320.66	10.5443	32.3349	36.404	43.3701	45.1685	57.547	-7.63129	5.54596	13.1772	14.455	3.70748e-13	3.17183e-12	12.4309	11.4987	ncbi_102190070	+	34960381	34968544	3utr,cds,stop_codon	XM_013969425.2	mRNA	C1H3orf38	chromosome 1 C3orf38 homolog	-	-	-
NC_030808.1	50159673	50159898	MergePeak_18	32.6305	.	0	0	0	436	2925	6543	11	2	67	9	14	22	0.0729257	0.162668	0.0331741	535.053	6122.78	17429.1	5.27215	0.567279	40.6511	4.70278	12.3992	17.8315	-6.85731	9.42075	16.2781	17.4748	2.72328e-11	1.50401e-10	10.5649	9.82275	ncbi_102186998	-	50156574	50378494	3utr,stop_codon	XM_013975802.2	mRNA	CBLB	Cbl proto-oncogene B	Genetic Information Processing;Human Diseases;Environmental Information Processing;Cellular Processes;Organismal Systems	Folding, sorting and degradation;Endocrine system;Transport and catabolism;Signal transduction;Immune system;Infectious diseases	ko04144//Endocytosis;ko04120//Ubiquitin mediated proteolysis;ko05162//Measles;ko04910//Insulin signaling pathway;ko04660//T cell receptor signaling pathway;ko04625//C-type lectin receptor signaling pathway;ko04012//ErbB signaling pathway
NC_030808.1	55765548	55765598	MergePeak_19	17.5467	.	0	0	0	50	112	49	4	5	2	10	7	5	0.0729257	0.162668	0.0331741	61.3592	234.445	130.525	1.91714	1.4182	1.21347	5.22532	6.1996	4.05261	-3.50268	4.77274	8.27542	8.9369	1.78092e-06	5.22291e-06	5.74936	5.28209	ncbi_102173039	+	55700392	55766661	cds	XM_018064224.1	mRNA	NECTIN3	nectin cell adhesion molecule 3	Environmental Information Processing;Cellular Processes	Signaling molecules and interaction;Cellular community - eukaryotes	ko04514//Cell adhesion molecules (CAMs);ko04520//Adherens junction
NC_030808.1	57782044	57782191	MergePeak_22	31.8632	.	0	0	0	373	519	522	32	464	28	122	126	89	0.0729257	0.162668	0.0331741	457.74	1086.4	1390.5	15.3372	131.609	16.9885	63.7489	111.593	72.1364	-8.68245	3.55988	12.2423	13.3456	4.92893e-11	2.55992e-10	10.3072	9.59177	ncbi_102183823	+	57707838	57782188	3utr	XM_018066629.1	mRNA	BOC	BOC cell adhesion associated, oncogene regulated	Organismal Systems;Environmental Information Processing	Development;Signal transduction	ko04360//Axon guidance;ko04340//Hedgehog signaling pathway
NC_030808.1	58175034	58175209	MergePeak_23	36.3325	.	0	0	0	872	680	1111	75	76	249	91	79	207	0.0729257	0.162668	0.0331741	1070.11	1423.42	2959.46	35.9465	21.5566	151.077	47.5504	69.9669	167.778	-9.02517	4.23184	13.257	14.4542	1.59526e-12	1.15563e-11	11.7972	10.9372	ncbi_102185606	-	58172135	58203466	3utr,cds,stop_codon	XM_018039062.1	mRNA	NAA50	N(alpha)-acetyltransferase 50, NatE catalytic subunit	-	-	-
NC_030808.1	63731068	63731268	MergePeak_24	48.8279	.	0	0	0	1179	1669	1485	43	69	86	101	51	48	0.0729257	0.162668	0.0331741	1446.85	3493.65	3955.72	20.6093	19.5711	52.1791	52.7757	45.1685	38.905	-7.84463	6.00854	13.8532	15.2936	5.38226e-17	2.00148e-15	16.269	14.6986	ncbi_102190262	-	63730494	63758465	3utr,stop_codon	XM_018041382.1	mRNA	B4GALT4	beta-1,4-galactosyltransferase 4	Metabolism	Glycan biosynthesis and metabolism;Global and overview maps	ko01100//Metabolic pathways;ko00601//Glycosphingolipid biosynthesis - lacto and neolacto series;ko00533//Glycosaminoglycan biosynthesis - keratan sulfate
NC_030808.1	64004217	64004392	MergePeak_25	47.3335	.	0	0	0	475	478	475	61	112	79	112	47	70	0.0729257	0.162668	0.0331741	582.913	1000.58	1265.3	29.2365	31.7676	47.9319	58.5235	41.6259	56.7365	-8.08288	4.16141	12.2443	13.6025	1.98146e-16	5.63907e-15	15.703	14.2488	ncbi_102191736	+	63984008	64005818	3utr,cds,stop_codon	XM_005674956.3	mRNA	TIMMDC1	translocase of inner mitochondrial membrane domain containing 1	-	-	-
NC_030808.1	64334746	64334946	MergePeak_26	40.3755	.	0	0	0	537	824	1375	29	100	47	79	67	64	0.0729257	0.162668	0.0331741	658.998	1724.84	3662.7	13.8993	28.364	28.5165	41.28	59.339	51.8734	-7.46597	5.29931	12.7653	14.0712	6.40984e-14	7.01061e-13	13.1932	12.1542	ncbi_102176363	-	64334572	64552032	3utr	XM_018042977.1	mRNA	GSK3B	glycogen synthase kinase 3 beta	Cellular Processes;Organismal Systems;Environmental Information Processing;Human Diseases	Environmental adaptation;Drug resistance;Immune system;Infectious diseases;Signal transduction;Nervous system;Endocrine and metabolic diseases;Cancers;Neurodegenerative diseases;Cell growth and death;Endocrine system;Development;Cellular community - eukaryotes	ko05200//Pathways in cancer;ko04151//PI3K-Akt signaling pathway;ko05165//Human papillomavirus infection;ko05166//HTLV-I infection;ko05163//Human cytomegalovirus infection;ko04510//Focal adhesion;ko05169//Epstein-Barr virus infection;ko05167//Kaposi sarcoma-associated herpesvirus infection;ko05164//Influenza A;ko04360//Axon guidance;ko04062//Chemokine signaling pathway;ko05225//Hepatocellular carc…
NC_030808.1	64829656	64829706	MergePeak_27	7.29542	.	0	14260	11104	38	0	0	272	2116	134	514	413	96	0.0729257	23196.5	3683.66	46.633	0.209326	0.266378	130.366	600.182	81.3023	268.581	365.776	77.81	5.05394	-3.9445	-8.99843	-0.822517	0.00251304	0.00636592	2.5998	2.19614	ncbi_102177471	-	64829657	64887546	3utr	XM_018043569.1	mRNA	FSTL1	follistatin like 1	-	-	-
NC_030808.1	66534207	66534332	MergePeak_30	14.1598	.	0	0	0	66	95	86	0	3	11	20	6	6	0.0729257	0.162668	0.0331741	80.9942	198.86	229.085	0.0479286	0.850919	6.67407	10.4506	5.31394	4.86313	-4.1786	4.59737	8.77597	9.17059	1.95702e-05	5.46358e-05	4.70841	4.26252	ncbi_102187165	-	66533883	66603183	3utr	XM_018045578.1	mRNA	KPNA1	karyopherin subunit alpha 1	Human Diseases	Infectious diseases	ko05164//Influenza A
NC_030808.1	67630218	67630268	MergePeak_32	40.5107	.	0	0	0	104	123	158	64	17	82	7	6	7	0.0729257	0.162668	0.0331741	127.627	257.471	420.878	30.6743	4.82188	49.7521	3.65772	5.31394	5.67365	-7.7234	5.77598	13.4994	14.8162	5.69932e-14	6.3837e-13	13.2442	12.1949	ncbi_102190073	-	67627469	67719193	3utr,stop_codon	XM_018045763.1	mRNA	HACD2	3-hydroxyacyl-CoA dehydratase 2	Metabolism	Global and overview maps;Lipid metabolism	ko01100//Metabolic pathways;ko01212//Fatty acid metabolism;ko00062//Fatty acid elongation;ko01040//Biosynthesis of unsaturated fatty acids
NC_030808.1	68070544	68070644	MergePeak_33	22.1047	.	0	0	0	64	314	117	2	18	5	21	8	11	0.0729257	0.162668	0.0331741	78.5398	657.283	311.663	0.958572	5.10551	3.03367	10.9732	7.08526	8.91573	-4.53494	5.26043	9.79537	10.6657	6.72592e-08	2.21733e-07	7.17225	6.65417	ncbi_102191274	-	68069245	68115901	3utr,cds,stop_codon	XM_005675042.3	mRNA	CCDC14	coiled-coil domain containing 14	-	-	-
NC_030808.1	69990710	69990885	MergePeak_38	40.0767	.	0	0	0	817	1457	1060	20	108	37	137	82	67	0.0729257	0.162668	0.0331741	1002.61	3049.88	2823.61	9.58572	30.6331	22.4491	71.5868	72.6239	54.3049	-7.29451	5.10356	12.3981	13.6893	8.16322e-14	8.62395e-13	13.0881	12.0643	ncbi_102170820	-	69990461	70101359	3utr	XM_018045948.1	mRNA	LRCH3	leucine rich repeats and calponin homology domain containing 3	-	-	-
NC_030808.1	71211666	71211716	MergePeak_41	27.2378	.	0	0	0	175	693	319	10	15	77	26	34	45	0.0729257	0.162668	0.0331741	214.757	1450.63	849.747	4.79286	4.2546	46.7185	13.5858	30.1123	36.4735	-7.1183	4.96295	12.0813	13.0933	1.60163e-09	6.31818e-09	8.79544	8.19941	ncbi_102178210	-	71209817	71236775	3utr,stop_codon	XM_013963597.2	mRNA	MELTF	melanotransferrin	-	-	-
NC_030808.1	72640429	72640554	MergePeak_43	40.8556	.	0	0	0	263	323	373	67	169	99	144	106	91	0.0729257	0.162668	0.0331741	322.75	676.122	993.592	32.1122	47.9351	60.0666	75.2445	93.8797	73.7574	-8.44898	3.0237	11.4727	12.718	4.289e-14	5.02606e-13	13.3676	12.2988	ncbi_102183105	+	72614658	72640879	3utr,cds,stop_codon	XM_018046507.1	mRNA	LSG1	large 60S subunit nuclear export GTPase 1	Genetic Information Processing	Translation	ko03008//Ribosome biogenesis in eukaryotes
NC_030808.1	72693841	72693916	MergePeak_44	48.2469	.	0	0	0	399	439	236	43	113	39	51	37	41	0.0729257	0.162668	0.0331741	489.647	918.94	628.653	20.6093	32.0513	23.6626	26.6491	32.7693	33.2314	-7.57592	4.44462	12.0205	13.391	8.90945e-17	2.99379e-15	16.0501	14.5238	ncbi_102177196	+	72650835	72698248	3utr	XM_018046509.1	mRNA	TMEM44	transmembrane protein 44	-	-	-
NC_030808.1	82296465	82296665	MergePeak_49	52.0185	.	0	0	0	1053	1117	970	68	258	136	109	95	95	0.0729257	0.162668	0.0331741	1292.23	2338.17	2583.87	32.5915	73.179	82.5158	56.9559	84.1374	76.9995	-8.87784	4.81955	13.6974	15.1421	2.90824e-18	2.19218e-16	17.5364	15.6591	ncbi_102180800	-	82295891	82316214	3utr,stop_codon	XM_018047087.1	mRNA	EPHB3	EPH receptor B3	Organismal Systems	Development	ko04360//Axon guidance
NC_030808.1	82535655	82535780	MergePeak_50	10.279	.	2584	7436	19267	473	273	285	210	407	161	188	195	165	1884.4	12096	6391.66	580.458	571.459	759.179	100.65	115.441	97.6841	98.2359	172.703	133.736	6.01951	2.22425	-3.79526	-3.22162	0.000302729	0.000804874	3.51895	3.09427	ncbi_102183267	-	82535406	82554352	3utr,stop_codon	XM_013964061.2	mRNA	EIF4G1	eukaryotic translation initiation factor 4 gamma 1	Human Diseases;Genetic Information Processing	Translation;Cardiovascular diseases	ko03013//RNA transport;ko05416//Viral myocarditis
NC_030808.1	82560901	82560926	MergePeak_51	13.984	.	1867	0	5426	0	0	0	591	980	552	313	166	183	1361.52	0.162668	1800.03	0.122718	0.209326	0.266378	283.258	277.967	334.917	163.552	147.019	148.325	1.79741	-8.79556	-10.593	-10.8747	2.21727e-05	6.17162e-05	4.65418	4.2096	ncbi_102183547	-	82560802	82569668	3utr,stop_codon	XM_018047229.1	mRNA	PSMD2	proteasome 26S subunit, non-ATPase 2	Genetic Information Processing;Human Diseases	Folding, sorting and degradation;Infectious diseases	ko05169//Epstein-Barr virus infection;ko03050//Proteasome
NC_030808.1	82613436	82613536	MergePeak_52	50.2566	.	0	0	0	847	990	809	49	167	39	42	38	57	0.0729257	0.162668	0.0331741	1039.43	2072.33	2155	23.485	47.3678	23.6626	21.9463	33.655	46.1997	-7.88501	5.67838	13.5634	15.001	1.41282e-17	7.43462e-16	16.8499	15.1287	ncbi_102181899	+	82608065	82613537	3utr,stop_codon	XM_013964097.2	mRNA	ALG3	ALG3, alpha-1,3- mannosyltransferase	Metabolism	Global and overview maps;Glycan biosynthesis and metabolism	ko01100//Metabolic pathways;ko00510//N-Glycan biosynthesis
NC_030808.1	82836579	82836629	MergePeak_54	19.7241	.	0	0	0	89	239	209	3	4	6	20	18	4	0.0729257	0.162668	0.0331741	109.219	500.289	556.731	1.43786	1.13456	3.6404	10.4506	15.9418	3.24209	-3.90003	5.29895	9.19898	9.96732	3.77561e-07	1.15463e-06	6.42301	5.93756	ncbi_102186159	+	82810859	82837144	3utr	XM_005675202.2	mRNA	ABCC5	ATP binding cassette subfamily C member 5	Environmental Information Processing;Human Diseases	Drug resistance;Membrane transport	ko02010//ABC transporters;ko01523//Antifolate resistance
NC_030808.1	82836829	82836879	MergePeak_55	29.4878	.	0	0	0	126	71	97	9	26	6	16	10	12	0.0729257	0.162668	0.0331741	154.625	148.621	258.387	4.31358	7.37463	3.6404	8.36051	8.85657	9.72626	-5.28472	4.3616	9.64632	10.7003	3.02417e-10	1.32825e-09	9.51939	8.87672	ncbi_102186159	+	82810859	82837144	3utr	XM_005675202.2	mRNA	ABCC5	ATP binding cassette subfamily C member 5	Environmental Information Processing;Human Diseases	Drug resistance;Membrane transport	ko02010//ABC transporters;ko01523//Antifolate resistance
NC_030808.1	82836904	82836954	MergePeak_56	25.9861	.	0	0	0	126	71	97	9	43	3	22	9	7	0.0729257	0.162668	0.0331741	154.625	148.621	258.387	4.31358	12.1965	1.8202	11.4957	7.97091	5.67365	-5.55154	4.45123	10.0028	10.9788	4.05678e-09	1.50457e-08	8.39182	7.82259	ncbi_102186159	+	82810859	82837144	3utr	XM_005675202.2	mRNA	ABCC5	ATP binding cassette subfamily C member 5	Environmental Information Processing;Human Diseases	Drug resistance;Membrane transport	ko02010//ABC transporters;ko01523//Antifolate resistance
NC_030808.1	96922109	96930316	MergePeak_59	46.9221	.	0	0	0	3105	4301	1722	52	382	98	161	242	188	0.0729257	0.162668	0.0331741	3810.41	9003.1	4587.04	24.9229	108.35	59.4599	84.1276	214.329	152.378	-8.91391	5.26176	14.1757	15.5772	2.87724e-16	7.49964e-15	15.541	14.125	ncbi_102180702	-	96913066	96946841	cds	XM_005675338.3	mRNA	SEC62	SEC62 homolog, preprotein translocation factor	Genetic Information Processing	Folding, sorting and degradation	ko04141//Protein processing in endoplasmic reticulum;ko03060//Protein export
NC_030808.1	106580494	106580669	MergePeak_61	23.0537	.	0	0	0	300	230	498	3	23	93	122	25	46	0.0729257	0.162668	0.0331741	368.155	481.449	1326.56	1.43786	6.52371	56.4262	63.7489	22.1414	37.284	-7.32995	4.11993	11.4499	12.3078	3.40575e-08	1.14856e-07	7.46779	6.93984	ncbi_102180158	-	106579770	106612475	3utr,cds,stop_codon	XM_018048228.1	mRNA	SMC4	structural maintenance of chromosomes 4	-	-	-
NC_030808.1	108264753	108264903	MergePeak_63	35.2334	.	0	0	0	129	284	602	56	53	93	67	39	39	0.0729257	0.162668	0.0331741	158.307	594.485	1603.6	26.84	15.0329	56.4262	35.0096	34.5406	31.6103	-7.93393	4.52984	12.4638	13.66	3.75479e-12	2.47567e-11	11.4254	10.6063	ncbi_102176167	-	108264279	108290226	3utr,stop_codon	XM_005675389.2	mRNA	MFSD1	major facilitator superfamily domain containing 1	-	-	-
NC_030808.1	108986453	108986653	MergePeak_64	26.0097	.	0	0	0	240	955	155	12	17	0	7	9	3	0.0729257	0.162668	0.0331741	294.524	1999.06	412.887	5.75143	4.82188	0.0606734	3.65772	7.97091	2.43156	-4.73424	7.60012	12.3344	13.3794	3.98015e-09	1.48008e-08	8.4001	7.82971	ncbi_102178213	+	108977758	108987010	3utr	XM_018048463.1	mRNA	SHOX2	short stature homeobox 2	-	-	-
NC_030808.1	110020360	110020560	MergePeak_65	38.6708	.	0	0	0	1147	2027	1296	28	142	167	271	119	164	0.0729257	0.162668	0.0331741	1407.58	4243.03	3452.27	13.42	40.2768	101.324	141.606	105.393	132.925	-8.59925	4.56666	13.1659	14.4285	2.49093e-13	2.28527e-12	12.6036	11.6411	ncbi_102177006	+	110007825	110020976	3utr,cds,stop_codon	XM_005675566.3	mRNA	CCNL1	cyclin L1	-	-	-
NC_030808.1	110484900	110485735	MergePeak_66	19.4476	.	0	0	0	388	515	3910	4	0	43	19	20	43	0.0729257	0.162668	0.0331741	476.148	1078.03	10415.4	1.91714	0.028364	26.0895	9.9281	17.7131	34.8524	-6.12512	7.56417	13.6893	14.3254	4.59337e-07	1.39857e-06	6.33787	5.85432	ncbi_102182170	-	110482876	110512320	cds	XM_005675405.3	mRNA	TIPARP	TCDD inducible poly(ADP-ribose) polymerase	-	-	-
NC_030808.1	113009161	113009336	MergePeak_67	34.4387	.	0	0	0	452	850	1737	30	17	54	57	33	52	0.0729257	0.162668	0.0331741	554.688	1779.27	4626.99	14.3786	4.82188	32.7636	29.7843	29.2267	42.1471	-7.01023	6.08932	13.0996	14.3196	6.85232e-12	4.29463e-11	11.1642	10.3671	ncbi_102178949	+	112964548	113012469	cds,stop_codon	XM_013965621.2	mRNA	DHX36	DEAH-box helicase 36	Genetic Information Processing	Folding, sorting and degradation	ko03018//RNA degradation
NC_030808.1	114213426	114213651	MergePeak_68	48.2075	.	0	0	0	1332	1754	2705	89	169	258	168	63	126	0.0729257	0.162668	0.0331741	1634.61	3671.57	7205.54	42.6565	47.9351	156.537	87.7853	55.7964	102.126	-9.27001	5.65034	14.9203	16.3463	9.267e-17	3.07687e-15	16.0331	14.5119	ncbi_102180083	-	114205077	114214900	3utr	XM_018048748.1	mRNA	RAP2B	RAP2B, member of RAS oncogene family	-	-	-
NC_030808.1	114975000	114975125	MergePeak_69	35.3431	.	0	0	0	722	907	1687	87	76	266	322	116	210	0.0729257	0.162668	0.0331741	886.027	1898.59	4493.8	41.6979	21.5566	161.391	168.255	102.736	170.209	-9.13202	4.02525	13.1573	14.343	3.41397e-12	2.29435e-11	11.4667	10.6393	ncbi_102186525	-	114974326	115165844	3utr	XM_005675427.2	mRNA	MBNL1	muscleblind like splicing regulator 1	-	-	-
NC_030808.1	117298658	117298758	MergePeak_71	18.5379	.	0	0	0	49	99	69	18	0	42	5	2	10	0.0729257	0.162668	0.0331741	60.1321	207.233	183.801	8.62715	0.028364	25.4828	2.61266	1.77131	8.10521	-6.40275	5.15304	11.5558	12.1759	8.77055e-07	2.6274e-06	6.05697	5.58047	ncbi_102182832	-	117249468	117300320	cds	XM_018049048.1	mRNA	TSC22D2	TSC22 domain family member 2	-	-	-
NC_030808.1	126745735	126746060	MergePeak_74	4.37111	.	442	0	0	2162	2928	3663	338	205	424	282	174	263	322.331	0.162668	0.0331741	2653.17	6129.06	9757.44	161.999	58.1461	257.255	147.354	154.104	213.167	-0.588549	5.15424	5.74279	0.950902	0.0212772	0.0483243	1.67208	1.31583	ncbi_102180802	-	126745336	126752390	3utr,stop_codon	XM_005675493.3	mRNA	RNF7	ring finger protein 7	Genetic Information Processing	Folding, sorting and degradation	ko04120//Ubiquitin mediated proteolysis
NC_030808.1	129286066	129286166	MergePeak_75	49.2583	.	0	0	0	1336	1204	1662	164	643	331	464	292	355	0.0729257	0.162668	0.0331741	1639.52	2520.28	4427.21	78.6029	182.38	200.829	242.455	258.612	287.735	-10.1725	3.42782	13.6003	14.9818	3.67421e-17	1.48512e-15	16.4348	14.8282	ncbi_102184200	+	129251715	129286316	3utr,stop_codon	XM_005675506.2	mRNA	COPB2	coatomer protein complex subunit beta 2	-	-	-
NC_030808.1	130533260	130533460	MergePeak_77	35.0004	.	0	0	0	506	1245	1110	14	23	37	57	53	38	0.0729257	0.162668	0.0331741	620.956	2606.11	2956.8	6.71001	6.52371	22.4491	29.7843	46.9398	30.7998	-6.46649	5.84056	12.3071	13.5333	4.49622e-12	2.9095e-11	11.3472	10.5362	ncbi_102187534	+	130521468	130533958	cds	XM_005675520.3	mRNA	DBR1	debranching RNA lariats 1	-	-	-
NC_030808.1	130533535	130533660	MergePeak_78	5.61963	.	0	22	0	423	692	470	13	91	39	94	41	38	0.0729257	35.787	0.0331741	519.099	1448.53	1251.98	6.23072	25.8112	23.6626	49.118	36.3119	30.7998	-0.691207	4.77851	5.46972	2.96614	0.00845925	0.0203387	2.07267	1.69168	ncbi_102187534	+	130521468	130533958	cds,stop_codon	XM_005675520.3	mRNA	DBR1	debranching RNA lariats 1	-	-	-
NC_030808.1	132673169	132673269	MergePeak_79	31.6003	.	0	0	0	300	568	1762	14	84	52	109	53	57	0.0729257	0.162668	0.0331741	368.155	1188.97	4693.59	6.71001	23.8257	31.5501	56.9559	46.9398	46.1997	-7.27868	5.36747	12.6462	13.7866	6.10127e-11	3.07156e-10	10.2146	9.51264	ncbi_102191464	+	132641896	132673714	3utr	XM_005675536.3	mRNA	MSL2	male-specific lethal 2 homolog (Drosophila)	-	-	-
NC_030808.1	132673294	132673344	MergePeak_80	32.5652	.	0	0	0	300	568	1762	15	120	65	113	58	50	0.0729257	0.162668	0.0331741	368.155	1188.97	4693.59	7.18929	34.0368	39.4377	59.0461	51.3681	40.5261	-7.65766	5.36133	13.019	14.1792	2.8549e-11	1.57358e-10	10.5444	9.80311	ncbi_102191464	+	132641896	132673714	3utr	XM_005675536.3	mRNA	MSL2	male-specific lethal 2 homolog (Drosophila)	-	-	-
NC_030808.1	138499799	138499949	MergePeak_84	37.758	.	0	0	0	415	1185	2084	66	188	124	187	156	154	0.0729257	0.162668	0.0331741	509.282	2480.51	5551.33	31.6329	53.3243	75.235	97.7134	138.163	124.82	-8.64374	4.55646	13.2002	14.4462	5.1522e-13	4.30224e-12	12.288	11.3663	ncbi_102176274	-	138497975	138651086	3utr,stop_codon	XM_018051409.1	mRNA	ATP2C1	ATPase secretory pathway Ca2+ transporting 1	-	-	-
NC_030808.1	138880571	138880621	MergePeak_85	20.7166	.	0	0	0	192	104	123	3	5	52	19	22	20	0.0729257	0.162668	0.0331741	235.619	217.699	327.646	1.43786	1.4182	31.5501	9.9281	19.4845	16.2104	-6.41538	4.08422	10.4996	11.2631	1.83116e-07	5.80353e-07	6.73727	6.23631	ncbi_102186725	-	138867427	138991336	cds	XM_018051507.1	mRNA	BRWD1	bromodomain and WD repeat domain containing 1	-	-	-
NC_030808.1	141592334	141592509	MergePeak_87	22.2054	.	0	0	0	295	552	828	0	65	21	41	40	33	0.0729257	0.162668	0.0331741	362.02	1155.48	2205.61	0.0479286	18.4366	12.7414	21.4238	35.4263	26.7472	-6.29287	5.46953	11.7624	12.6	6.23523e-08	2.06778e-07	7.20515	6.68449	ncbi_102189168	-	141591985	141619113	3utr	XM_018051638.1	mRNA	RIPK4	receptor interacting serine/threonine kinase 4	-	-	-
NC_030808.1	141717175	141717350	MergePeak_88	31.1144	.	0	0	0	294	441	430	16	36	58	9	23	55	0.0729257	0.162668	0.0331741	360.792	923.127	1145.43	7.66858	10.211	35.1905	4.70278	20.3701	44.5787	-7.04589	5.1078	12.1537	13.2769	8.80681e-11	4.30161e-10	10.0552	9.36637	ncbi_102189718	-	141713726	141778932	3utr	XM_018051681.1	mRNA	C2CD2	C2 calcium dependent domain containing 2	-	-	-
NC_030808.1	142455329	142455379	MergePeak_89	17.1165	.	0	0	0	138	165	139	1	11	20	44	29	49	0.0729257	0.162668	0.0331741	169.352	345.388	370.266	0.479286	3.12004	12.1347	22.9914	25.6841	39.7155	-5.27152	3.30464	8.57617	9.17867	2.4173e-06	7.03741e-06	5.61667	5.15259	ncbi_102191087	+	142383932	142456016	3utr	XM_018051712.1	mRNA	SLC37A1	solute carrier family 37 member 1	-	-	-
NC_030808.1	142786379	142786554	MergePeak_91	29.3545	.	0	0	0	163	207	227	7	11	32	17	10	21	0.0729257	0.162668	0.0331741	200.031	433.304	604.679	3.355	3.12004	19.4155	8.88304	8.85657	17.0209	-5.99354	5.13615	11.1297	12.2096	3.33776e-10	1.45681e-09	9.47654	8.8366	ncbi_102184202	+	142744432	142789033	3utr	XM_018051743.1	mRNA	PKNOX1	PBX/knotted 1 homeobox 1	-	-	-
NC_030808.1	143757545	143762147	MergePeak_94	5.01355	.	358	56	0	673	627	859	1080	435	887	299	162	251	261.074	91.0942	0.0331741	825.895	1312.47	2288.19	517.629	123.383	538.173	156.237	143.476	203.441	-1.75447	3.11813	4.87261	2.26449	0.0132423	0.0309578	1.87804	1.50923	ncbi_102170000	+	143754815	143763309	cds	XM_018051870.1	mRNA	C1H21orf33	chromosome 1 C21orf33 homolog	-	-	-
NC_030808.1	146040729	146040854	MergePeak_102	27.0123	.	0	0	0	83	137	782	27	3	92	14	9	19	0.0729257	0.162668	0.0331741	101.856	286.776	2083.08	12.9407	0.850919	55.8195	7.31544	7.97091	15.3999	-7.43906	6.31537	13.7544	14.7503	1.89117e-09	7.38721e-09	8.72327	8.13152	ncbi_102176367	+	145966471	146072360	cds	XM_018052489.1	mRNA	PCNT	pericentrin	-	-	-
NC_030808.1	148331301	148331476	MergePeak_103	3.82161	.	0	149	0	1575	1226	639	167	483	158	168	93	59	0.0729257	242.376	0.0331741	1932.82	2566.33	1702.16	80.0408	136.998	95.8639	87.7853	82.3661	47.8208	-0.363747	4.81563	5.17937	0.890411	0.0330428	0.0707262	1.48092	1.15042	ncbi_102173507	+	148322914	148331547	cds,stop_codon	XM_018052701.1	mRNA	CBR3	carbonyl reductase 3	Metabolism	Lipid metabolism;Xenobiotics biodegradation and metabolism;Global and overview maps	ko01100//Metabolic pathways;ko00590//Arachidonic acid metabolism;ko00980//Metabolism of xenobiotics by cytochrome P450
NC_030808.1	150560531	150560831	MergePeak_104	43.4579	.	0	0	0	685	895	789	156	52	95	149	64	64	0.0729257	0.162668	0.0331741	840.622	1873.47	2101.73	74.7686	14.7493	57.6397	77.8572	56.6821	51.8734	-8.50941	4.67564	13.185	14.5209	5.28242e-15	8.27679e-14	14.2772	13.0821	ncbi_102177198	-	150560007	150882038	3utr	XM_018052850.1	mRNA	ERG	ERG, ETS transcription factor	Human Diseases	Cancers	ko05202//Transcriptional misregulation in cancers;ko05215//Prostate cancer
NC_030808.1	151693364	151693539	MergePeak_106	33.5239	.	0	0	0	143	171	432	12	44	28	23	13	25	0.0729257	0.162668	0.0331741	175.487	357.947	1150.76	5.75143	12.4801	16.9885	12.0182	11.5135	20.263	-6.4568	5.24701	11.7038	12.883	1.38028e-11	8.09634e-11	10.86	10.0917	ncbi_102178669	-	151692840	151856776	3utr,stop_codon	XM_018052932.1	mRNA	COL6A5	collagen type VI alpha 5 chain	Cellular Processes;Organismal Systems;Environmental Information Processing;Human Diseases	Cellular community - eukaryotes;Signaling molecules and interaction;Signal transduction;Digestive system;Infectious diseases	ko04151//PI3K-Akt signaling pathway;ko05165//Human papillomavirus infection;ko04510//Focal adhesion;ko04974//Protein digestion and absorption;ko04512//ECM-receptor interaction
NC_030809.1	290871	291021	MergePeak_114	28.0857	.	0	0	0	102	140	103	40	10	136	31	17	25	0.0729257	0.162668	0.0331741	125.173	293.056	274.37	19.1714	2.8364	82.5158	16.1985	15.0562	20.263	-8.02502	3.7307	11.7557	12.7635	8.49617e-10	3.51049e-09	9.07078	8.45463	ncbi_102179718	-	287847	413831	3utr	XM_018054652.1	mRNA	FBXO42	F-box protein 42	-	-	-
NC_030809.1	4070765	4070965	MergePeak_123	6.7863	.	273	324	2344	3216	4452	3794	113	223	355	357	198	157	199.087	527.045	777.602	3946.63	9319.19	10106.4	54.1593	63.2517	215.39	186.544	175.36	127.252	2.16207	5.56684	3.40477	2.59214	0.00361224	0.00905984	2.44222	2.04288	ncbi_102190830	-	4070716	4107529	3utr	XM_018055100.1	mRNA	HP1BP3	heterochromatin protein 1 binding protein 3	-	-	-
NC_030809.1	4872598	4872748	MergePeak_124	22.5995	.	0	0	0	601	253	302	0	20	7	43	8	19	0.0729257	0.162668	0.0331741	737.538	529.594	804.463	0.0479286	5.67279	4.24713	22.4689	7.08526	15.3999	-4.65412	5.49006	10.1442	11.034	4.72232e-08	1.57354e-07	7.32584	6.80312	ncbi_102189355	-	4872599	4945974	3utr	XM_018055317.1	mRNA	USP48	ubiquitin specific peptidase 48	-	-	-
NC_030809.1	4872848	4873048	MergePeak_125	43.9213	.	0	0	0	2250	2806	3655	22	211	152	231	131	123	0.0729257	0.162668	0.0331741	2761.17	5873.68	9736.13	10.5443	59.848	92.2235	120.705	116.021	99.6941	-8.66973	5.7583	14.428	15.8022	3.4222e-15	6.00284e-14	14.4657	13.2216	ncbi_102189355	-	4872599	4945974	3utr,stop_codon	XM_018055317.1	mRNA	USP48	ubiquitin specific peptidase 48	-	-	-
NC_030809.1	5669134	5669274	MergePeak_128	8.10674	.	0	49	0	990	2502	1897	43	192	80	64	45	39	0.0729257	79.7075	0.0331741	1214.91	5237.33	5053.2	20.6093	54.4588	48.5387	33.442	39.8546	31.6103	-0.646176	6.76845	7.41463	5.50399	0.00141647	0.00362767	2.84879	2.44037	ncbi_102188366	+	5591983	5669274	3utr	XM_013974525.2	mRNA	ZBTB40	zinc finger and BTB domain containing 40	-	-	-
NC_030809.1	6825790	6827430	MergePeak_134	7.33566	.	0	0	0	40	74	118	0	0	23	28	27	48	0.0729257	0.162668	0.0331741	49.0874	154.901	314.327	0.0479286	0.028364	13.9549	14.6309	23.9127	38.905	-5.10817	2.72517	7.83334	6.84523	0.00243724	0.00619078	2.6131	2.20825	ncbi_102181908	+	6825791	6830240	5utr,cds,start_codon	XM_005676862.3	mRNA	LYPLA2	lysophospholipase II	Metabolism	Lipid metabolism	ko00564//Glycerophospholipid metabolism
NC_030809.1	6868898	6869123	MergePeak_135	4.33589	.	0	958	0	8420	21343	15155	814	627	305	369	272	327	0.0729257	1558.36	0.0331741	10332.9	44676.4	40369.7	390.139	177.842	185.054	192.814	240.899	265.04	1.06756	7.0809	6.01334	0.844689	0.0218918	0.0495184	1.65972	1.30523	ncbi_102180711	-	6868499	6887759	3utr,stop_codon	XM_005676857.3	mRNA	FUCA1	fucosidase, alpha-L- 1, tissue	Metabolism;Cellular Processes	Transport and catabolism;Glycan biosynthesis and metabolism	ko04142//Lysosome;ko00511//Other glycan degradation
NC_030809.1	8709903	8710128	MergePeak_137	4.35348	.	222	0	0	396	708	454	185	39	169	51	42	39	161.895	0.162668	0.0331741	485.965	1482.03	1209.36	88.6679	11.0619	102.538	26.6491	37.1976	31.6103	-0.338091	5.04649	5.38458	1.08744	0.0215915	0.0489185	1.66572	1.31053	ncbi_102173981	+	8696926	8710638	3utr,stop_codon	XM_018056146.1	mRNA	MTFR1L	mitochondrial fission regulator 1 like	-	-	-
NC_030809.1	8769308	8769383	MergePeak_138	5.87973	.	7173	17799	86232	949	234	110	285	332	1700	753	97	198	5230.96	28953.3	28606.7	1164.6	489.822	293.016	136.597	94.1684	1031.45	393.466	85.9087	160.483	5.62207	1.56972	-4.05236	-2.40679	0.00700282	0.0169834	2.15473	1.76998	ncbi_102173139	-	8769309	8774881	3utr	XM_018056181.1	mRNA	STMN1	stathmin 1	Environmental Information Processing;Human Diseases	Signal transduction;Cancers	ko04010//MAPK signaling pathway;ko05206//MicroRNAs in cancer
NC_030809.1	9027255	9027351	MergePeak_142	3.36751	.	643	116	0	2285	1192	579	119	328	155	129	58	61	468.912	188.695	0.0331741	2804.12	2495.16	1542.33	57.0351	93.0338	94.0437	67.4066	51.3681	49.4418	1.41408	5.32264	3.90856	1.11793	0.0471421	0.0968897	1.32659	1.01372	ncbi_102181174	+	9026273	9027351	3utr,stop_codon	XM_013974131.2	mRNA	ZNF593	zinc finger protein 593	-	-	-
NC_030809.1	9307309	9307359	MergePeak_143	29.9534	.	0	0	0	507	73	152	3	20	6	11	9	8	0.0729257	0.162668	0.0331741	622.183	152.808	404.895	1.43786	5.67279	3.6404	5.74785	7.97091	6.48417	-4.77423	5.84966	10.6239	11.7494	2.12801e-10	9.61914e-10	9.67203	9.01686	ncbi_102169144	+	9271614	9309705	3utr	XM_005676812.3	mRNA	DHDDS	dehydrodolichyl diphosphate synthase subunit	Metabolism	Metabolism of terpenoids and polyketides	ko00900//Terpenoid backbone biosynthesis
NC_030809.1	9565102	9565302	MergePeak_145	38.4422	.	0	0	1	1342	1551	3367	92	49	425	128	101	140	0.0729257	0.162668	0.331741	1646.88	3246.64	8968.96	44.0943	13.8983	257.862	66.884	89.4514	113.473	-8.74498	5.66795	14.4129	14.1415	3.053e-13	2.67761e-12	12.5153	11.5723	ncbi_102191001	+	9497757	9566496	3utr,cds,stop_codon	XM_018056474.1	mRNA	ARID1A	AT-rich interaction domain 1A	Human Diseases;Organismal Systems	Cancers;Environmental adaptation	ko04714//Thermogenesis;ko05225//Hepatocellular carcinoma
NC_030809.1	9581776	9581951	MergePeak_146	39.7808	.	0	0	0	329	1462	794	65	54	132	74	57	49	0.0729257	0.162668	0.0331741	403.744	3060.34	2115.05	31.1536	15.3165	80.0888	38.6673	50.4825	39.7155	-8.30036	5.42983	13.7302	15.0272	1.02875e-13	1.05874e-12	12.9877	11.9752	ncbi_102189531	+	9572664	9582394	3utr,cds,stop_codon	XM_013974043.2	mRNA	PIGV	phosphatidylinositol glycan anchor biosynthesis class V	Metabolism	Glycan biosynthesis and metabolism;Global and overview maps	ko01100//Metabolic pathways;ko00563//Glycosylphosphatidylinositol(GPI)-anchor biosynthesis
NC_030809.1	10361796	10361971	MergePeak_148	40.4796	.	0	0	0	587	1248	1254	30	148	98	148	68	95	0.0729257	0.162668	0.0331741	720.358	2612.39	3340.39	14.3786	41.9787	59.4599	77.3347	60.2247	76.9995	-8.17776	4.94379	13.1216	14.4221	5.84669e-14	6.52257e-13	13.2331	12.1856	ncbi_102177290	+	10327539	10362435	3utr	XM_018056841.1	mRNA	FAM76A	family with sequence similarity 76 member A	-	-	-
NC_030809.1	10568920	10569095	MergePeak_150	30.2984	.	0	0	0	155	257	177	3	5	0	0	0	0	0.0729257	0.162668	0.0331741	190.214	537.967	471.49	1.43786	1.4182	0.0606734	0.0522532	0.0885657	0.0810521	-2.91184	11.5438	14.4556	17.7959	1.6319e-10	7.57302e-10	9.78731	9.12073	ncbi_102183739	+	10537421	10569127	3utr,stop_codon	XM_018056857.1	mRNA	SMPDL3B	sphingomyelin phosphodiesterase acid like 3B	-	-	-
NC_030809.1	10579443	10579618	MergePeak_151	4.69888	.	0	51	0	1177	741	651	61	214	215	202	96	133	0.0729257	82.9608	0.0331741	1444.4	1551.1	1734.12	29.2365	60.6989	130.448	105.551	85.0231	107.799	-1.42484	3.96458	5.38942	1.32702	0.0166769	0.0385033	1.77788	1.4145	ncbi_102183018	-	10579419	10674892	3utr	XM_005676781.3	mRNA	EYA3	EYA transcriptional coactivator and phosphatase 3	-	-	-
NC_030809.1	10900216	10900391	MergePeak_152	36.8303	.	0	0	0	107	161	287	36	53	64	35	27	18	0.0729257	0.162668	0.0331741	131.309	337.015	764.506	17.2543	15.0329	38.8309	18.2886	23.9127	14.5894	-7.46583	4.43104	11.8969	13.1165	1.06814e-12	8.18417e-12	11.9714	11.087	ncbi_102181734	+	10895451	10900544	3utr,stop_codon	XM_005676778.3	mRNA	MED18	mediator complex subunit 18	-	-	-
NC_030809.1	11247365	11247540	MergePeak_154	32.5636	.	0	0	0	360	560	1253	36	61	334	91	69	111	0.0729257	0.162668	0.0331741	441.787	1172.22	3337.72	17.2543	17.302	202.649	47.5504	61.1103	89.9679	-9.21507	4.62393	13.839	14.9612	2.86938e-11	1.57534e-10	10.5422	9.80263	ncbi_102177573	+	11217602	11248112	3utr,stop_codon	XM_018057048.1	mRNA	YTHDF2	YTH N6-methyladenosine RNA binding protein 2	-	-	-
NC_030809.1	14139304	14139479	MergePeak_158	32.6942	.	0	0	0	800	1927	3019	76	62	399	374	246	321	0.0729257	0.162668	0.0331741	981.748	4033.71	8041.97	36.4257	17.5857	242.087	195.427	217.872	260.177	-9.53371	4.26419	13.7979	14.9216	2.59014e-11	1.43903e-10	10.5867	9.84193	ncbi_102168219	-	14138330	14164363	3utr	XM_018057584.1	mRNA	PTP4A2	protein tyrosine phosphatase type IVA, member 2	-	-	-
NC_030809.1	14473408	14474074	MergePeak_162	4.05008	.	377	0	0	882	1525	2195	244	425	1045	487	211	294	274.93	0.162668	0.0331741	1082.38	3192.22	5847.01	116.946	120.547	634.037	254.473	186.874	238.293	-1.69373	3.88137	5.57509	0.864069	0.0274674	0.0603677	1.56118	1.2192	ncbi_102187544	+	14442096	14474910	cds	XM_018057759.1	mRNA	HDAC1	histone deacetylase 1	Organismal Systems;Cellular Processes;Environmental Information Processing;Human Diseases	Infectious diseases;Signal transduction;Substance dependence;Cancers;Cell growth and death;Neurodegenerative diseases;Endocrine system;Aging	ko05200//Pathways in cancer;ko05165//Human papillomavirus infection;ko05169//Epstein-Barr virus infection;ko05203//Viral carcinogenesis;ko05202//Transcriptional misregulation in cancers;ko05016//Huntington disease;ko05034//Alcoholism;ko05206//MicroRNAs in cancer;ko04110//Cell cycle;ko04919//Thyroid hormone signaling pathway;ko05220//Chronic myeloid leukemia;ko05031//Amphetamine addiction;ko04213/…
NC_030809.1	14709636	14709811	MergePeak_164	33.6629	.	0	0	0	211	464	693	31	122	271	144	48	77	0.0729257	0.162668	0.0331741	258.936	971.272	1846	14.8579	34.604	164.425	75.2445	42.5115	62.4101	-9.06518	4.07672	13.1419	14.2898	1.2338e-11	7.35274e-11	10.9088	10.1336	ncbi_102185408	-	14709162	14722029	3utr,stop_codon	XM_005676696.3	mRNA	ZBTB8OS	zinc finger and BTB domain containing 8 opposite strand	-	-	-
NC_030809.1	15050021	15050221	MergePeak_166	16.4277	.	3083	3240	1054	45721	124840	69176	863	665	601	500	534	568	2248.3	5270.45	349.655	56108.1	261322	184270	413.624	188.62	364.647	261.266	472.941	460.376	3.02861	8.70463	5.67602	5.12755	3.94553e-06	1.13444e-05	5.4039	4.94522	ncbi_102182002	-	15050022	15073048	3utr	XM_005676684.3	mRNA	AK2	adenylate kinase 2	Metabolism	Metabolism of cofactors and vitamins;Global and overview maps;Nucleotide metabolism	ko01100//Metabolic pathways;ko00230//Purine metabolism;ko00730//Thiamine metabolism
NC_030809.1	15050671	15050746	MergePeak_167	26.4634	.	0	0	0	173	1186	1154	84	5	182	63	87	98	0.0729257	0.162668	0.0331741	212.303	2482.6	3074.01	40.26	1.4182	110.426	32.9195	77.0522	79.4311	-8.56712	4.92125	13.4884	14.4372	2.83658e-09	1.08077e-08	8.54721	7.96627	ncbi_102182002	-	15050022	15073048	3utr,stop_codon	XM_005676684.3	mRNA	AK2	adenylate kinase 2	Metabolism	Metabolism of cofactors and vitamins;Global and overview maps;Nucleotide metabolism	ko01100//Metabolic pathways;ko00230//Purine metabolism;ko00730//Thiamine metabolism
NC_030809.1	16306605	16306680	MergePeak_170	4.30609	.	2778	26809	14765	1980	1855	720	491	3056	2856	3448	1827	1726	2025.88	43609.7	4898.16	2429.83	3882.99	1917.93	235.329	866.803	1732.83	1801.69	1618.1	1398.96	4.15502	0.755581	-3.39944	-1.8926	0.0223875	0.0505518	1.65	1.29626	ncbi_102175998	-	16306356	16311598	3utr	XM_018058366.1	mRNA	PTMA	prothymosin, alpha	Human Diseases	Infectious diseases	ko05169//Epstein-Barr virus infection
NC_030809.1	17916127	17916277	MergePeak_176	25.3622	.	11	0	0	1209	1854	1050	198	859	481	554	312	334	8.02182	0.162668	0.0331741	1483.67	3880.9	2796.97	94.8987	243.647	291.839	289.482	276.325	270.714	-6.28294	3.27254	9.55549	8.93329	6.36773e-09	2.31849e-08	8.19602	7.6348	ncbi_102171666	+	17763216	17916591	3utr,cds,stop_codon	XM_018058566.1	mRNA	TRIP12	thyroid hormone receptor interactor 12	Genetic Information Processing	Folding, sorting and degradation	ko04120//Ubiquitin mediated proteolysis
NC_030809.1	23163652	23163927	MergePeak_177	3.41652	.	406	1	22498	26772	33715	39749	48	263	278	320	147	166	296.078	1.62668	7463.52	32854.2	70574.2	105883	23.0057	74.5972	168.672	167.21	130.192	134.547	4.83647	8.9058	4.06933	1.10002	0.0453661	0.0936536	1.34327	1.02848	ncbi_102188094	+	23058914	23166469	3utr,cds,stop_codon	XM_018058895.1	mRNA	CUL3	cullin 3	Environmental Information Processing;Genetic Information Processing	Folding, sorting and degradation;Signal transduction	ko04120//Ubiquitin mediated proteolysis;ko04340//Hedgehog signaling pathway;ko04341//Hedgehog signaling pathway - fly
NC_030809.1	26299162	26299337	MergePeak_178	27.9092	.	0	0	0	62	291	527	5	37	7	18	11	9	0.0729257	0.162668	0.0331741	76.0855	609.138	1403.81	2.39643	10.4947	4.24713	9.40557	9.74223	7.29469	-5.43878	6.2942	11.733	12.8033	9.67305e-10	3.96737e-09	9.01444	8.4015	ncbi_102183467	+	26138037	26299526	3utr	XM_005676603.3	mRNA	EPHA4	EPH receptor A4	Organismal Systems	Development	ko04360//Axon guidance
NC_030809.1	28284310	28284485	MergePeak_179	38.2172	.	0	0	0	641	755	1140	42	255	72	133	149	160	0.0729257	0.162668	0.0331741	786.625	1580.41	3036.71	20.13	72.3281	43.6848	69.4967	131.963	129.683	-8.41241	4.01624	12.4286	13.6684	3.63188e-13	3.12948e-12	12.4399	11.5045	ncbi_102182453	-	28284111	28299643	3utr,cds,stop_codon	XM_018058931.1	mRNA	STK11IP	serine/threonine kinase 11 interacting protein	-	-	-
NC_030809.1	28353039	28353089	MergePeak_182	18.6461	.	0	0	0	45	93	82	2	5	1	4	2	0	0.0729257	0.162668	0.0331741	55.2233	194.673	218.43	0.958572	1.4182	0.606734	2.09013	1.77131	0.0810521	-2.94887	6.86232	9.81119	10.5732	8.11057e-07	2.43754e-06	6.09095	5.61305	ncbi_102181445	-	28352640	28377005	3utr	XM_018058957.1	mRNA	ASIC4	acid sensing ion channel subunit family member 4	Organismal Systems	Sensory system	ko04750//Inflammatory mediator regulation of TRP channels
NC_030809.1	28650498	28650573	MergePeak_187	3.72553	.	0	114	0	889	616	355	157	233	45	42	57	29	0.0729257	185.442	0.0331741	1090.97	1289.45	945.644	75.2479	66.0881	27.303	21.9463	50.4825	23.5051	0.145557	5.10644	4.96088	0.919017	0.0355893	0.0755968	1.44868	1.1215	ncbi_100861157	+	28642954	28650581	3utr,stop_codon	XM_005676573.3	mRNA	ABCB6	ATP binding cassette subfamily B member 6 (Langereis blood group)	Environmental Information Processing	Membrane transport	ko02010//ABC transporters
NC_030809.1	29097108	29097158	MergePeak_188	42.3997	.	0	0	0	184	296	136	53	116	73	74	20	35	0.0729257	0.162668	0.0331741	225.802	619.604	362.275	25.4022	32.9022	44.2915	38.6673	17.7131	28.3682	-7.99794	3.80703	11.805	13.0997	1.20503e-14	1.72349e-13	13.919	12.7636	ncbi_102171385	-	29096859	29129985	3utr,cds,stop_codon	XM_018059343.1	mRNA	TTLL4	tubulin tyrosine ligase like 4	-	-	-
NC_030809.1	31140363	31140463	MergePeak_191	6.62057	.	20235	55266	8669	1556	872	197	1311	2227	332	825	628	164	14756.5	89900.3	2875.87	1909.5	1825.32	524.766	628.344	631.666	201.436	431.089	556.193	132.925	6.21267	1.91496	-4.29771	-3.09379	0.00408477	0.0101627	2.38883	1.99299	ncbi_100860950	+	31117838	31140752	3utr	XM_018054247.1	mRNA	IGFBP5	insulin like growth factor binding protein 5	-	-	-
NC_030809.1	40656003	40656946	MergePeak_193	17.6293	.	0	0	0	83	145	35	0	12	7	12	4	6	0.0729257	0.162668	0.0331741	101.856	303.522	93.2325	0.0479286	3.40368	4.24713	6.27038	3.54263	4.86313	-4.25855	5.05842	9.31696	9.96976	1.67829e-06	4.9323e-06	5.77513	5.30695	ncbi_102184387	-	40655729	40688193	cds,stop_codon	XM_005676425.3	mRNA	CPO	carboxypeptidase O	-	-	-
NC_030809.1	49926328	49926378	MergePeak_199	31.8961	.	0	0	0	580	626	714	31	59	189	154	107	172	0.0729257	0.162668	0.0331741	711.767	1310.38	1901.94	14.8579	16.7347	114.673	80.4699	94.7653	139.41	-8.51408	3.62195	12.136	13.2429	4.80884e-11	2.50221e-10	10.318	9.60168	ncbi_100861238	+	49916931	49926745	3utr,stop_codon	XM_018061279.1	mRNA	HSPD1	heat shock protein family D (Hsp60) member 1	Organismal Systems;Genetic Information Processing;Human Diseases	Aging;Infectious diseases;Folding, sorting and degradation;Endocrine and metabolic diseases	ko05152//Tuberculosis;ko04212//Longevity regulating pathway - worm;ko03018//RNA degradation;ko04940//Type I diabetes mellitus;ko05134//Legionellosis
NC_030809.1	63051359	63051559	MergePeak_201	49.6331	.	0	0	0	1162	1220	2233	37	108	112	62	36	44	0.0729257	0.162668	0.0331741	1425.99	2553.77	5948.23	17.7336	30.6331	67.9542	32.397	31.8837	35.6629	-8.18194	6.61898	14.8009	16.2698	2.62794e-17	1.14541e-15	16.5804	14.941	ncbi_102185513	+	62774930	63051739	3utr	XM_018061634.1	mRNA	CLASP1	cytoplasmic linker associated protein 1	-	-	-
NC_030809.1	65537183	65537333	MergePeak_203	34.7768	.	0	0	0	57	325	32	37	20	19	3	2	0	0.0729257	0.162668	0.0331741	69.9495	680.309	85.2411	17.7336	5.67279	11.5279	1.56759	1.77131	0.0810521	-6.43294	7.9415	14.3744	15.6388	5.32313e-12	3.3973e-11	11.2738	10.4689	ncbi_102176470	+	65532167	65537811	3utr,stop_codon	XM_018061945.1	mRNA	EN1	engrailed homeobox 1	Environmental Information Processing	Signal transduction	ko04341//Hedgehog signaling pathway - fly
NC_030809.1	66593047	66595369	MergePeak_204	37.6669	.	0	0	0	340	1173	645	45	79	93	138	73	85	0.0729257	0.162668	0.0331741	417.243	2455.39	1718.14	21.5679	22.4075	56.4262	72.1094	64.653	68.8943	-7.96666	4.46885	12.4355	13.6765	5.5296e-13	4.58293e-12	12.2573	11.3389	ncbi_102175905	+	66492663	66600576	cds	XM_018061956.1	mRNA	CCDC93	coiled-coil domain containing 93	-	-	-
NC_030809.1	91546090	91546265	MergePeak_210	24.271	.	0	0	0	400	520	42	2	6	6	12	9	6	0.0729257	0.162668	0.0331741	490.874	1088.49	111.879	0.958572	1.70184	3.6404	6.27038	7.97091	4.86313	-3.94132	6.45822	10.3995	11.3658	1.41336e-08	4.93969e-08	7.84975	7.3063	ncbi_102183645	+	91489142	91550036	3utr	XM_005676151.3	mRNA	RIF1	replication timing regulatory factor 1	Cellular Processes	Cellular community - eukaryotes	ko04550//Signaling pathways regulating pluripotency of stem cells
NC_030809.1	109644670	109644770	MergePeak_212	32.8468	.	0	0	0	426	251	155	8	73	24	76	32	36	0.0729257	0.162668	0.0331741	522.781	525.408	412.887	3.83429	20.7057	14.5616	39.7124	28.341	29.1788	-6.62081	3.88518	10.506	11.6292	2.30229e-11	1.29457e-10	10.6378	9.88787	ncbi_102171553	+	109606003	109649212	3utr,stop_codon	XM_018064234.1	mRNA	PPIG	peptidylprolyl isomerase G	-	-	-
NC_030809.1	111295278	111295453	MergePeak_213	35.8023	.	0	0	0	654	684	1442	5	7	18	11	8	13	0.0729257	0.162668	0.0331741	802.579	1431.79	3841.18	2.39643	1.98548	10.9212	5.74785	7.08526	10.5368	-5.22749	8.00983	13.2373	14.5331	2.38356e-12	1.66889e-11	11.6228	10.7776	ncbi_102189250	+	111270244	111296211	3utr,stop_codon	XM_018064552.1	mRNA	DCAF17	DDB1 and CUL4 associated factor 17	-	-	-
NC_030809.1	117559766	117563046	MergePeak_216	40.0017	.	0	0	0	1423	1330	1487	34	269	277	312	148	216	0.0729257	0.162668	0.0331741	1746.28	2784.03	3961.05	16.2957	76.2991	168.065	163.03	131.077	175.073	-9.35079	4.15876	13.5095	14.7826	8.66378e-14	9.08394e-13	13.0623	12.0417	ncbi_102184010	+	117545943	117563178	3utr,cds,stop_codon	XM_018065109.1	mRNA	RBM45	RNA binding motif protein 45	-	-	-
NC_030809.1	117841264	117841400	MergePeak_217	26.5777	.	0	0	0	236	204	67	3	12	4	10	0	5	0.0729257	0.162668	0.0331741	289.616	427.025	178.474	1.43786	3.40368	2.42693	5.22532	0.0885657	4.05261	-4.20269	6.51202	10.7147	11.7637	2.60614e-09	9.98423e-09	8.584	8.00069	ncbi_102174783	+	117617872	117841400	3utr	XM_018065127.1	mRNA	OSBPL6	oxysterol binding protein like 6	-	-	-
NC_030809.1	119439551	119439726	MergePeak_219	35.1929	.	0	0	0	785	957	1132	8	32	71	78	30	33	0.0729257	0.162668	0.0331741	963.34	2003.25	3015.4	3.83429	9.07647	43.0781	40.7575	26.5697	26.7472	-7.12469	5.97362	13.0983	14.3302	3.88906e-12	2.54615e-11	11.4102	10.5941	ncbi_102170739	-	119438552	119504057	cds,stop_codon	XM_005675898.2	mRNA	CWC22	CWC22 spliceosome associated protein homolog	-	-	-
NC_030809.1	130584066	130584241	MergePeak_225	5.86474	.	0	51	0	693	646	598	239	331	526	233	133	158	0.0729257	82.9608	0.0331741	850.439	1352.24	1592.94	114.549	93.8847	319.142	121.75	117.792	128.062	-2.68221	3.35095	6.03316	3.20153	0.00709446	0.0171608	2.14908	1.76546	ncbi_102176832	+	130554498	130584398	3utr,cds,stop_codon	XM_018065617.1	mRNA	INPP1	inositol polyphosphate-1-phosphatase	Environmental Information Processing;Metabolism	Global and overview maps;Carbohydrate metabolism;Signal transduction	ko01100//Metabolic pathways;ko04070//Phosphatidylinositol signaling system;ko00562//Inositol phosphate metabolism
NC_030809.1	131638383	131638458	MergePeak_227	62.3091	.	0	0	0	770	520	334	161	424	108	73	58	39	0.0729257	0.162668	0.0331741	944.932	1088.49	889.704	77.1651	120.263	65.5272	38.1448	51.3681	31.6103	-9.35739	4.57968	13.9371	15.4511	6.90289e-22	1.7502e-19	21.161	18.7569	ncbi_102178216	-	131638384	131661450	3utr	XM_018065843.1	mRNA	LIMS2	LIM zinc finger domain containing 2	-	-	-
NC_030809.1	131735247	131735397	MergePeak_228	37.9242	.	0	0	0	444	285	736	26	159	78	112	37	67	0.0729257	0.162668	0.0331741	544.87	596.579	1960.55	12.4614	45.0987	47.3252	58.5235	32.7693	54.3049	-8.03578	4.39025	12.426	13.6706	4.54299e-13	3.83425e-12	12.3427	11.4163	ncbi_102174781	-	131734998	131849938	3utr,stop_codon	XM_005675840.3	mRNA	WDR33	WD repeat domain 33	Genetic Information Processing	Translation	ko03015//mRNA surveillance pathway
NC_030809.1	131889432	131889607	MergePeak_229	43.9796	.	0	0	0	296	154	444	64	115	83	60	25	41	0.0729257	0.162668	0.0331741	363.247	322.362	1182.72	30.6743	32.6186	50.3589	31.3519	22.1414	33.2314	-8.14476	4.40541	12.5502	13.8815	3.22473e-15	5.76525e-14	14.4915	13.2392	ncbi_102174167	-	131889258	131902833	3utr	XM_005675838.3	mRNA	POLR2D	RNA polymerase II subunit D	Metabolism;Human Diseases;Genetic Information Processing	Infectious diseases;Neurodegenerative diseases;Nucleotide metabolism;Transcription;Global and overview maps	ko01100//Metabolic pathways;ko05169//Epstein-Barr virus infection;ko05016//Huntington disease;ko00230//Purine metabolism;ko00240//Pyrimidine metabolism;ko03020//RNA polymerase
NC_030809.1	131908305	131908355	MergePeak_230	16.5326	.	0	0	0	59	100	116	19	0	46	6	15	20	0.0729257	0.162668	0.0331741	72.4039	209.326	308.999	9.10644	0.028364	27.9097	3.13519	13.2849	16.2104	-6.52143	4.16986	10.6913	11.1759	3.66104e-06	1.05482e-05	5.4364	4.97682	ncbi_102173892	-	131905181	131925159	3utr	XM_018065881.1	mRNA	AMMECR1L	AMMECR1 like	-	-	-
NC_030809.1	134459713	134459763	MergePeak_232	5.65559	.	0	20047	12567	270	2	1	82	253	308	274	134	175	0.0729257	32610.1	4168.99	331.34	4.18652	2.66378	39.3015	71.7608	186.874	143.174	118.678	141.841	6.9494	-0.299759	-7.24916	-0.89914	0.00822966	0.019838	2.08462	1.7025	ncbi_102191279	-	134459664	134508445	3utr	XM_005675825.3	mRNA	PLEKHB2	pleckstrin homology domain containing B2	-	-	-
NC_030809.1	135226585	135226760	MergePeak_236	3.42098	.	0	136	0	999	2160	1964	308	382	342	343	288	355	0.0729257	221.229	0.0331741	1225.96	4521.44	5231.67	147.62	108.35	207.503	179.228	255.069	287.735	-1.06147	3.91402	4.97549	0.789094	0.0451592	0.0933647	1.34525	1.02982	ncbi_102188905	-	135226286	135231325	3utr,cds,stop_codon	XM_005675815.3	mRNA	IMP4	IMP4 homolog, U3 small nucleolar ribonucleoprotein	Genetic Information Processing	Translation	ko03008//Ribosome biogenesis in eukaryotes
NC_030810.1	1073618	1073768	MergePeak_239	36.79	.	0	0	0	825	472	815	13	101	87	71	7	45	0.0729257	0.162668	0.0331741	1012.43	988.018	2170.98	6.23072	28.6476	52.7858	37.0997	6.1996	36.4735	-7.77694	5.67439	13.4513	14.7034	1.1044e-12	8.41574e-12	11.9569	11.0749	ncbi_102186654	-	1073344	1081876	3utr,cds,stop_codon	XM_018039995.1	mRNA	GPR35	G protein-coupled receptor 35	Environmental Information Processing	Signaling molecules and interaction	ko04080//Neuroactive ligand-receptor interaction
NC_030810.1	3503508	3503683	MergePeak_242	4.08986	.	161	0	0	571	1358	814	98	310	34	152	110	56	117.41	0.162668	0.0331741	700.723	2842.64	2168.32	46.97	87.9283	20.6289	79.4248	97.4223	45.3892	-0.424759	4.67924	5.104	1.07066	0.0264887	0.0587258	1.57694	1.23117	ncbi_102170479	-	3503209	3595491	3utr	XM_005678768.3	mRNA	LRRFIP1	LRR binding FLII interacting protein 1	-	-	-
NC_030810.1	7794535	7794710	MergePeak_248	46.894	.	0	0	0	632	691	1376	110	87	128	101	46	51	0.0729257	0.162668	0.0331741	775.581	1446.44	3665.37	52.7215	24.6767	77.6619	52.7757	40.7402	41.3366	-8.59072	5.43236	14.0231	15.429	2.96117e-16	7.64694e-15	15.5285	14.1165	ncbi_102171213	-	7794236	7838506	3utr	XM_018041061.1	mRNA	ATG16L1	autophagy related 16 like 1	Organismal Systems;Cellular Processes	Immune system;Transport and catabolism	ko04621//NOD-like receptor signaling pathway;ko04140//Autophagy - animal;ko04136//Autophagy - other eukaryotes
NC_030810.1	10127749	10127849	MergePeak_251	27.0012	.	0	0	0	178	1072	826	3	41	20	61	23	37	0.0729257	0.162668	0.0331741	218.439	2243.97	2200.29	1.43786	11.6292	12.1347	31.8744	20.3701	29.9893	-5.98116	5.81071	11.7919	12.8265	1.9112e-09	7.4446e-09	8.71869	8.12816	ncbi_102184114	-	10127350	10173378	cds	XM_018041279.1	mRNA	ZMYM6	zinc finger MYM-type containing 6	-	-	-
NC_030810.1	10533301	10533476	MergePeak_255	4.02576	.	216	0	0	880	825	1074	81	562	128	163	115	129	157.519	0.162668	0.0331741	1079.92	1726.94	2860.9	38.8222	159.406	77.6619	85.1726	101.851	104.557	-0.833771	4.26548	5.09925	1.01605	0.0279564	0.0613939	1.55352	1.21187	ncbi_102182658	-	10533030	10633758	3utr	XM_018041412.1	mRNA	KIAA0319L	KIAA0319 like	-	-	-
NC_030810.1	11338979	11339154	MergePeak_257	4.13288	.	0	122	0	1763	1197	1084	122	125	177	118	55	84	0.0729257	198.455	0.0331741	2163.53	2505.63	2887.54	58.4729	35.455	107.392	61.6587	48.7111	68.0838	-0.0173256	5.38195	5.39928	0.966008	0.0256288	0.0570005	1.59127	1.24412	ncbi_102177121	-	11338955	11341636	3utr,stop_codon	XM_018041751.1	mRNA	LSM10	LSM10, U7 small nuclear RNA associated	-	-	-
NC_030810.1	12742467	12742517	MergePeak_258	16.9492	.	0	0	0	86	72	41	5	0	30	3	3	6	0.0729257	0.162668	0.0331741	105.538	150.715	109.215	2.39643	0.028364	18.202	1.56759	2.65697	4.86313	-5.67021	5.31907	10.9893	11.5216	2.72297e-06	7.90256e-06	5.56496	5.10223	ncbi_102188735	-	12698723	12744794	cds,start_codon	XM_018041862.1	mRNA	MTF1	metal regulatory transcription factor 1	-	-	-
NC_030810.1	12745968	12746143	MergePeak_259	57.6832	.	0	0	0	3675	2308	2495	125	340	283	406	177	217	0.0729257	0.162668	0.0331741	4509.9	4831.24	6646.14	59.9108	96.4375	171.706	212.148	156.761	175.883	-9.67829	4.85443	14.5327	16.033	2.94386e-20	4.32128e-18	19.5311	17.3644	ncbi_102173254	-	12745894	12797875	3utr	XM_018041908.1	mRNA	INPP5B	inositol polyphosphate-5-phosphatase B	Metabolism;Environmental Information Processing	Signal transduction;Global and overview maps;Carbohydrate metabolism	ko01100//Metabolic pathways;ko04070//Phosphatidylinositol signaling system;ko00562//Inositol phosphate metabolism
NC_030810.1	14921712	14921887	MergePeak_265	33.9478	.	0	0	0	484	1074	1508	8	77	76	86	44	59	0.0729257	0.162668	0.0331741	593.957	2248.16	4016.99	3.83429	21.8403	46.1117	44.9377	38.9689	47.8208	-7.48847	5.6883	13.1768	14.3446	9.93258e-12	6.03529e-11	11.0029	10.2193	ncbi_102187100	+	14836369	14922369	cds,stop_codon	XM_018042277.1	mRNA	RLF	rearranged L-myc fusion	-	-	-
NC_030810.1	17391289	17391389	MergePeak_268	47.9341	.	0	0	0	688	231	211	27	101	67	45	20	26	0.0729257	0.162668	0.0331741	844.303	483.543	562.059	12.9407	28.6476	40.6511	23.5139	17.7131	21.0736	-7.68084	4.89369	12.5745	13.9619	1.20004e-16	3.7188e-15	15.9208	14.4296	ncbi_102175083	+	17386195	17391582	3utr	XM_005678591.2	mRNA	ZNF691	zinc finger protein 691	-	-	-
NC_030810.1	17444962	17445162	MergePeak_269	3.68204	.	1339	295	0	1435	11765	11608	143	104	153	75	167	162	976.475	479.871	0.0331741	1761.01	24627.2	30921.2	68.5379	29.4985	92.8302	39.1899	147.905	131.304	2.92154	7.4868	4.56526	1.06106	0.0367902	0.0779104	1.43427	1.1084	ncbi_102174800	-	17444764	17472422	3utr,stop_codon	NM_001314223.1	mRNA	SLC2A1	solute carrier family 2 member 1	Organismal Systems;Environmental Information Processing;Human Diseases	Signal transduction;Digestive system;Endocrine system;Infectious diseases;Cancers;Endocrine and metabolic diseases	ko05200//Pathways in cancer;ko05166//HTLV-I infection;ko04976//Bile secretion;ko04919//Thyroid hormone signaling pathway;ko04066//HIF-1 signaling pathway;ko04931//Insulin resistance;ko04922//Glucagon signaling pathway;ko04911//Insulin secretion;ko04920//Adipocytokine signaling pathway;ko05211//Renal cell carcinoma;ko05230//Central carbon metabolism in cancer
NC_030810.1	18007861	18008011	MergePeak_270	16.6877	.	0	0	0	373	1231	873	0	63	9	56	123	92	0.0729257	0.162668	0.0331741	457.74	2576.8	2325.48	0.0479286	17.8693	5.4606	29.2618	108.936	74.568	-5.88158	4.65196	10.5335	11.0736	3.27789e-06	9.47361e-06	5.48441	5.02348	ncbi_106501981	+	18005082	18008424	3utr,stop_codon	XM_013962921.2	mRNA	TMEM125	transmembrane protein 125	-	-	-
NC_030810.1	19591450	19591650	MergePeak_273	48.88	.	0	1	0	1386	1650	1873	16	49	37	34	14	15	0.0729257	1.62668	0.0331741	1700.88	3453.88	4989.27	7.66858	13.8983	22.4491	17.7661	12.3992	12.1578	-5.79295	7.88488	13.6778	13.2924	5.12183e-17	1.93038e-15	16.2906	14.7144	ncbi_102187733	-	19591301	19712010	3utr	XM_005678550.3	mRNA	EIF2B3	eukaryotic translation initiation factor 2B subunit gamma	Genetic Information Processing	Translation	ko03013//RNA transport
NC_030810.1	19735282	19736094	MergePeak_274	11.2532	.	0	0	0	34	92	66	2	0	7	4	7	0	0.0729257	0.162668	0.0331741	41.7243	192.58	175.81	0.958572	0.028364	4.24713	2.09013	6.1996	0.0810521	-3.63991	5.65148	9.2914	9.29387	0.000151883	0.000409673	3.81849	3.38756	ncbi_102186822	+	19735233	19738693	5utr,cds,start_codon	XM_005678547.3	mRNA	UROD	uroporphyrinogen decarboxylase	Metabolism	Global and overview maps;Metabolism of cofactors and vitamins	ko01100//Metabolic pathways;ko00860//Porphyrin and chlorophyll metabolism
NC_030810.1	20056227	20056402	MergePeak_276	41.0665	.	0	0	0	735	516	427	13	130	56	70	44	46	0.0729257	0.162668	0.0331741	901.981	1080.12	1137.44	6.23072	36.8732	33.9771	36.5772	38.9689	37.284	-7.59381	4.77106	12.3649	13.6643	3.59198e-14	4.34267e-13	13.4447	12.3622	ncbi_102184868	-	20056153	20195032	3utr	XM_018043579.1	mRNA	TESK2	testis-specific kinase 2	-	-	-
NC_030810.1	20254076	20254151	MergePeak_277	3.68495	.	130	0	65	305	212	320	54	93	206	155	55	133	94.8034	0.162668	21.5632	374.291	443.771	852.411	25.8815	26.3785	124.987	80.9924	48.7111	107.799	-0.625286	2.78887	3.41415	1.50114	0.0366883	0.0777535	1.43547	1.10928	ncbi_102182562	+	20253752	20254370	3utr,stop_codon	XM_013962894.2	mRNA	LOC102182562	thymosin beta-4	Cellular Processes	Cell motility	ko04810//Regulation of actin cytoskeleton
NC_030810.1	20690555	20690655	MergePeak_278	36.0658	.	0	0	0	67	148	274	54	47	117	27	20	18	0.0729257	0.162668	0.0331741	82.2214	309.802	729.877	25.8815	13.3311	70.9878	14.1084	17.7131	14.5894	-8.09999	4.58519	12.6852	13.8968	1.93922e-12	1.39035e-11	11.7124	10.8569	ncbi_102177952	+	20492886	20691862	cds	XM_018043679.1	mRNA	MAST2	microtubule associated serine/threonine kinase 2	-	-	-
NC_030810.1	20690680	20690730	MergePeak_279	37.974	.	0	0	0	142	192	293	38	25	80	26	14	16	0.0729257	0.162668	0.0331741	174.26	401.906	780.489	18.2129	7.09099	48.5387	13.5858	12.3992	12.9683	-7.5181	5.10555	12.6236	13.8825	4.36952e-13	3.70413e-12	12.3596	11.4313	ncbi_102177952	+	20492886	20691862	cds	XM_018043679.1	mRNA	MAST2	microtubule associated serine/threonine kinase 2	-	-	-
NC_030810.1	21805895	21806045	MergePeak_283	19.9463	.	0	0	0	31	37	56	25	6	4	4	3	5	0.0729257	0.162668	0.0331741	38.0427	77.4506	149.172	11.9822	1.70184	2.42693	2.09013	2.65697	4.05261	-5.30681	4.89974	10.2065	10.9571	3.20133e-07	9.89856e-07	6.49467	6.00443	ncbi_102191756	-	21802996	21819461	3utr,stop_codon	XM_018043879.1	mRNA	TAL1	TAL bHLH transcription factor 1, erythroid differentiation factor	-	-	-
NC_030810.1	25852849	25852999	MergePeak_284	29.5422	.	0	0	0	321	307	480	19	47	163	96	72	98	0.0729257	0.162668	0.0331741	393.926	642.63	1278.62	9.10644	13.3311	98.8976	50.163	63.7673	79.4311	-8.24462	3.5649	11.8095	12.8563	2.90305e-10	1.27908e-09	9.53715	8.8931	ncbi_102168683	-	25851875	25997899	3utr	XM_005678437.3	mRNA	EPS15	epidermal growth factor receptor pathway substrate 15	Cellular Processes	Transport and catabolism	ko04144//Endocytosis
NC_030810.1	26808181	26808256	MergePeak_287	3.54966	.	2954	8583	761	359	226	178	80	134	120	56	39	59	2154.22	13961.8	252.455	440.559	473.076	474.154	38.3429	38.0077	72.808	29.2618	34.5406	47.8208	6.7836	3.61406	-3.16955	-1.36015	0.0409688	0.0853977	1.38755	1.06855	ncbi_102186652	-	26807008	26820863	3utr	XM_018044137.1	mRNA	CC2D1B	coiled-coil and C2 domain containing 1B	-	-	-
NC_030810.1	28415211	28415386	MergePeak_290	6.56878	.	0	29	0	423	1083	407	45	94	44	53	42	35	0.0729257	47.1738	0.0331741	519.099	2267	1084.16	21.5679	26.6621	26.6963	27.6942	37.1976	28.3682	-0.698224	5.3672	6.06543	3.96601	0.00423784	0.0105342	2.37286	1.9774	ncbi_102178875	-	28415012	28450889	3utr	XM_005678389.3	mRNA	YIPF1	Yip1 domain family member 1	-	-	-
NC_030810.1	28415511	28415586	MergePeak_291	39.8007	.	0	0	0	308	151	527	31	66	43	30	32	24	0.0729257	0.162668	0.0331741	377.973	316.082	1403.81	14.8579	18.7202	26.0895	15.6759	28.341	19.4525	-7.21522	5.03832	12.2535	13.5378	1.0109e-13	1.04422e-12	12.9953	11.9812	ncbi_102178875	-	28415012	28450889	3utr	XM_005678389.3	mRNA	YIPF1	Yip1 domain family member 1	-	-	-
NC_030810.1	28574584	28574684	MergePeak_293	28.9893	.	0	0	0	249	383	209	0	226	23	3	10	4	0.0729257	0.162668	0.0331741	305.569	801.718	556.731	0.0479286	64.1026	13.9549	1.56759	8.85657	3.24209	-7.61532	6.94449	14.5598	15.6082	4.36649e-10	1.87645e-09	9.35987	8.72666	ncbi_102176659	-	28574585	28583089	3utr	XM_018044441.1	mRNA	LDLRAD1	low density lipoprotein receptor class A domain containing 1	-	-	-
NC_030810.1	28780844	28781044	MergePeak_294	8.57801	.	0	18	0	385	395	351	23	27	84	25	21	25	0.0729257	29.2803	0.0331741	472.466	826.837	934.988	11.0236	7.65827	50.9656	13.0633	18.5988	20.263	-1.31456	5.41239	6.72695	5.16048	0.00101424	0.00261675	2.99386	2.58224	ncbi_102174354	-	28780620	28946199	3utr	XM_018044504.1	mRNA	SSBP3	single stranded DNA binding protein 3	-	-	-
NC_030810.1	28781244	28781369	MergePeak_295	38.6805	.	0	0	0	138	567	213	81	41	52	46	26	22	0.0729257	0.162668	0.0331741	169.352	1186.88	567.386	38.8222	11.6292	31.5501	24.0365	23.0271	17.8315	-7.66554	4.88019	12.5457	13.8118	2.45791e-13	2.26991e-12	12.6094	11.644	ncbi_102174354	-	28780620	28946199	3utr	XM_018044504.1	mRNA	SSBP3	single stranded DNA binding protein 3	-	-	-
NC_030810.1	29249937	29250012	MergePeak_296	3.5817	.	0	29	0	94	93	79	4	17	26	6	1	7	0.0729257	47.1738	0.0331741	115.355	194.673	210.439	1.91714	4.82188	15.7751	3.13519	0.885657	5.67365	1.04013	5.71334	4.6732	0.974027	0.0400092	0.0835221	1.39784	1.0782	ncbi_102173437	-	29247163	29252928	3utr	XM_018044560.1	mRNA	PARS2	prolyl-tRNA synthetase 2, mitochondrial (putative)	Genetic Information Processing	Translation	ko00970//Aminoacyl-tRNA biosynthesis
NC_030810.1	37808244	37808419	MergePeak_301	35.4846	.	0	0	0	165	943	761	24	37	50	52	27	12	0.0729257	0.162668	0.0331741	202.486	1973.94	2027.14	11.5029	10.4947	30.3367	27.1716	23.9127	9.72626	-7.02432	6.10504	13.1294	14.3558	3.04276e-12	2.07997e-11	11.5167	10.6819	ncbi_102187017	-	37805995	37997408	3utr,stop_codon	XM_018044971.1	mRNA	DOCK7	dedicator of cytokinesis 7	-	-	-
NC_030810.1	39570005	39570180	MergePeak_302	17.7471	.	0	0	0	42	261	135	8	0	8	10	4	10	0.0729257	0.162668	0.0331741	51.5418	546.34	359.611	3.83429	0.028364	4.85387	5.22532	3.54263	8.10521	-4.39202	5.809	10.201	10.8496	1.54179e-06	4.5455e-06	5.81198	5.34242	ncbi_102182092	+	39115242	39572757	3utr,cds,stop_codon	XM_018045108.1	mRNA	ROR1	receptor tyrosine kinase like orphan receptor 1	-	-	-
NC_030810.1	42980094	42980319	MergePeak_303	4.74937	.	4982	0	10305	34211	53790	72818	66	416	612	576	324	368	3633.16	0.162668	3418.59	41983.2	112596	193971	31.6329	117.994	371.321	300.978	286.953	298.272	3.72755	8.60634	4.87878	1.96265	0.0160367	0.0371789	1.79489	1.4297	ncbi_102176006	-	42979045	42995109	3utr,stop_codon	XM_018045365.1	mRNA	SERBP1	SERPINE1 mRNA binding protein 1	-	-	-
NC_030810.1	42990835	42990885	MergePeak_304	39.0105	.	0	0	0	1001	3142	3014	205	141	841	356	348	405	0.0729257	0.162668	0.0331741	1228.41	6577.02	8028.65	98.2537	39.9932	510.263	186.021	308.209	328.261	-10.6646	4.25649	14.9211	16.1641	1.88419e-13	1.80584e-12	12.7249	11.7433	ncbi_102176006	-	42979045	42995109	cds	XM_018045365.1	mRNA	SERBP1	SERPINE1 mRNA binding protein 1	-	-	-
NC_030810.1	50296510	50296635	MergePeak_306	14.9135	.	0	0	0	80	208	866	0	3	6	12	12	20	0.0729257	0.162668	0.0331741	98.1748	435.398	2306.84	0.0479286	0.850919	3.6404	6.27038	10.6279	16.2104	-3.43578	6.41139	9.84718	10.3059	1.15022e-05	3.24038e-05	4.93922	4.4894	ncbi_102170656	+	50290125	50298064	3utr,stop_codon	XM_005678260.3	mRNA	FPGT	fucose-1-phosphate guanylyltransferase	Metabolism	Carbohydrate metabolism;Global and overview maps	ko01100//Metabolic pathways;ko00520//Amino sugar and nucleotide sugar metabolism;ko00051//Fructose and mannose metabolism
NC_030810.1	52825871	53076147	MergePeak_307	28.4874	.	0	0	0	363	690	260	2	18	2	14	12	11	0.0729257	0.162668	0.0331741	445.468	1444.35	692.584	0.958572	5.10551	1.21347	7.31544	10.6279	8.91573	-4.25744	6.58168	10.8391	11.9394	6.30738e-10	2.65729e-09	9.20015	8.57556	ncbi_102190655	+	52444215	53079489	cds	XM_018045571.1	mRNA	ST6GALNAC3	ST6 N-acetylgalactosaminide alpha-2,6-sialyltransferase 3	Metabolism	Global and overview maps;Glycan biosynthesis and metabolism	ko01100//Metabolic pathways;ko00604//Glycosphingolipid biosynthesis - ganglio series
NC_030810.1	54461531	54461606	MergePeak_309	10.3982	.	1	15	1	415	570	586	23	55	305	168	53	108	0.729257	24.4002	0.331741	509.282	1193.16	1560.98	11.0236	15.6002	185.054	87.7853	46.9398	87.5363	-3.14324	3.85558	6.99882	5.72756	0.000277914	0.000741015	3.55609	3.13017	ncbi_102176843	-	54461323	54490808	3utr,stop_codon	XM_005678210.3	mRNA	FUBP1	far upstream element binding protein 1	-	-	-
NC_030810.1	54461631	54461681	MergePeak_310	10.7633	.	1	15	1	415	570	586	25	82	242	151	50	110	0.729257	24.4002	0.331741	509.282	1193.16	1560.98	11.9822	23.2585	146.83	78.9023	44.2829	89.1573	-2.93217	3.92078	6.85295	5.66828	0.000214952	0.000575336	3.66766	3.24008	ncbi_102176843	-	54461323	54490808	3utr,stop_codon	XM_005678210.3	mRNA	FUBP1	far upstream element binding protein 1	-	-	-
NC_030810.1	54531571	54531671	MergePeak_311	28.1949	.	0	0	0	423	268	524	28	10	34	43	63	63	0.0729257	0.162668	0.0331741	519.099	560.993	1395.82	13.42	2.8364	20.6289	22.4689	55.7964	51.0628	-6.50618	4.24675	10.7529	11.7856	7.80675e-10	3.25456e-09	9.10753	8.48751	ncbi_102175354	+	54522669	54533277	3utr,cds,stop_codon	XM_005678199.3	mRNA	DNAJB4	DnaJ heat shock protein family (Hsp40) member B4	-	-	-
NC_030810.1	54531696	54531746	MergePeak_312	27.8203	.	0	0	0	423	268	524	20	11	27	42	64	61	0.0729257	0.162668	0.0331741	519.099	560.993	1395.82	9.58572	3.12004	16.3818	21.9463	56.6821	49.4418	-6.16029	4.2618	10.4221	11.444	1.03935e-09	4.21941e-09	8.98324	8.37475	ncbi_102175354	+	54522669	54533277	3utr,stop_codon	XM_005678199.3	mRNA	DNAJB4	DnaJ heat shock protein family (Hsp40) member B4	-	-	-
NC_030810.1	62375547	62375647	MergePeak_316	35.3311	.	0	0	0	280	343	399	48	75	153	125	69	105	0.0729257	0.162668	0.0331741	343.612	717.988	1062.85	23.0057	21.273	92.8302	65.3164	61.1103	85.1047	-8.41744	3.3099	11.7273	12.8959	3.47577e-12	2.31359e-11	11.4589	10.6357	ncbi_102188458	-	62374473	62383874	cds,stop_codon	XM_005678157.3	mRNA	BCL10	B-cell CLL/lymphoma 10	Organismal Systems;Environmental Information Processing;Human Diseases	Immune system;Infectious diseases;Signal transduction	ko05152//Tuberculosis;ko04660//T cell receptor signaling pathway;ko04064//NF-kappa B signaling pathway;ko04625//C-type lectin receptor signaling pathway;ko04662//B cell receptor signaling pathway
NC_030810.1	67274201	67274276	MergePeak_321	38.7611	.	0	0	0	747	333	636	29	139	208	116	56	88	0.0729257	0.162668	0.0331741	916.707	697.055	1694.17	13.8993	39.4259	126.201	60.6137	49.5968	71.3259	-8.81124	4.16426	12.9755	14.2281	2.28596e-13	2.14665e-12	12.6409	11.6682	ncbi_102172858	+	67142804	67274420	3utr,stop_codon	XM_018045729.1	mRNA	LRRC8D	leucine rich repeat containing 8 family member D	-	-	-
NC_030810.1	67274376	67274420	MergePeak_322	63.2005	.	0	11447	16350	0	0	0	15	73	74	70	28	32	0.0729257	18620.6	5423.97	0.122718	0.209326	0.266378	7.18929	20.7057	44.8983	36.5772	24.7984	25.9367	8.3645	-20.2005	-28.565	-15.4253	2.02988e-22	9.43557e-20	21.6925	19.0252	ncbi_102172858	+	67142804	67274420	3utr	XM_018045729.1	mRNA	LRRC8D	leucine rich repeat containing 8 family member D	-	-	-
NC_030810.1	67373655	67373705	MergePeak_323	12.171	.	0	0	0	83	80	80	2	0	8	8	11	14	0.0729257	0.162668	0.0331741	101.856	167.461	213.103	0.958572	0.028364	4.85387	4.18025	9.74223	11.3473	-3.76957	4.24581	8.01538	8.23034	7.96973e-05	0.000216854	4.09856	3.66383	ncbi_102172589	+	67336936	67374625	cds,stop_codon	XM_018045731.1	mRNA	ZNF326	zinc finger protein 326	-	-	-
NC_030810.1	77324563	77324738	MergePeak_328	31.3711	.	0	0	0	336	2041	3049	52	39	131	141	131	171	0.0729257	0.162668	0.0331741	412.334	4272.34	8121.88	24.9229	11.0619	79.4821	73.677	116.021	138.599	-8.16974	5.27518	13.4449	14.5678	7.28074e-11	3.60035e-10	10.1378	9.44365	ncbi_102178130	+	77278729	77325671	3utr,stop_codon	XM_018045816.1	mRNA	MFSD14A	major facilitator superfamily domain containing 14A	-	-	-
NC_030810.1	78186646	78186721	MergePeak_329	26.9099	.	0	0	0	255	402	378	12	5	35	34	29	35	0.0729257	0.162668	0.0331741	312.932	841.49	1006.91	5.75143	1.4182	21.2357	17.7661	25.6841	28.3682	-6.12755	4.89927	11.0268	12.0385	2.04162e-09	7.93048e-09	8.69002	8.1007	ncbi_102174352	+	78094049	78192851	3utr	XM_005678037.3	mRNA	SLC30A7	solute carrier family 30 member 7	-	-	-
NC_030810.1	78186771	78186821	MergePeak_330	25.3622	.	0	0	0	184	295	113	10	5	28	17	20	24	0.0729257	0.162668	0.0331741	225.802	617.511	301.008	4.79286	1.4182	16.9885	8.88304	17.7131	19.4525	-5.8291	4.62673	10.4558	11.4137	6.36098e-09	2.31849e-08	8.19648	7.6348	ncbi_102174352	+	78094049	78192851	3utr	XM_005678037.3	mRNA	SLC30A7	solute carrier family 30 member 7	-	-	-
NC_030810.1	85880384	85880534	MergePeak_331	32.5188	.	0	0	0	398	1578	954	21	77	83	171	108	125	0.0729257	0.162668	0.0331741	488.42	3303.16	2541.25	10.065	21.8403	50.3589	89.3529	95.651	101.315	-7.68238	4.4568	12.1392	13.2655	2.96576e-11	1.62505e-10	10.5279	9.78913	ncbi_102187281	+	85873054	85881623	3utr,cds,stop_codon	XM_013962575.2	mRNA	PRPF38B	pre-mRNA processing factor 38B	Genetic Information Processing	Transcription	ko03040//Spliceosome
NC_030810.1	86337131	86337181	MergePeak_332	18.6409	.	0	0	0	104	1117	827	0	13	16	30	31	28	0.0729257	0.162668	0.0331741	127.627	2338.17	2202.95	0.0479286	3.68732	9.70774	15.6759	27.4554	22.6946	-5.05719	6.14437	11.2016	11.8844	8.1491e-07	2.44648e-06	6.08889	5.61146	ncbi_102171293	+	86257506	86337826	3utr	XM_005677961.3	mRNA	KIAA1324	KIAA1324 ortholog	-	-	-
NC_030810.1	88794616	88794791	MergePeak_340	39.46	.	0	0	0	526	1046	1563	111	43	50	76	15	65	0.0729257	0.162668	0.0331741	645.499	2189.55	4163.5	53.2008	12.1965	30.3367	39.7124	13.2849	52.6839	-7.88799	6.02415	13.9121	15.2257	1.32756e-13	1.32234e-12	12.8769	11.8787	ncbi_102177769	-	88793892	88797498	cds	XM_013962542.2	mRNA	ADORA3	adenosine A3 receptor	-	-	-
NC_030810.1	91104117	91104292	MergePeak_345	40.5324	.	0	0	0	346	227	492	32	86	65	66	43	47	0.0729257	0.162668	0.0331741	424.606	475.17	1310.58	15.3372	24.393	39.4377	34.4871	38.0833	38.0945	-7.6243	4.30334	11.9276	13.2019	5.59054e-14	6.28822e-13	13.2525	12.2015	ncbi_102168679	-	91103643	91113873	3utr,cds,stop_codon	XM_018045935.1	mRNA	AP4B1	adaptor related protein complex 4 beta 1 subunit	Cellular Processes	Transport and catabolism	ko04142//Lysosome
NC_030810.1	91120268	91120343	MergePeak_346	24.1203	.	0	0	0	40	162	380	7	6	46	8	11	15	0.0729257	0.162668	0.0331741	49.0874	339.108	1012.24	3.355	1.70184	27.9097	4.18025	9.74223	12.1578	-6.35494	5.74108	12.096	12.9911	1.57295e-08	5.48371e-08	7.80328	7.26093	ncbi_102168405	+	91114071	91122343	3utr,cds,stop_codon	XM_005677854.3	mRNA	DCLRE1B	DNA cross-link repair 1B	-	-	-
NC_030810.1	91198752	91198802	MergePeak_347	3.35468	.	420	0	8267	1	0	45	14	84	117	109	65	55	306.288	0.162668	2742.51	1.22718	0.209326	119.87	6.71001	23.8257	70.9878	56.9559	57.5677	44.5787	4.879	-0.41171	-5.29071	-0.694808	0.0476685	0.0977554	1.32177	1.00986	ncbi_102191388	+	91142967	91199107	3utr	XM_018045936.1	mRNA	HIPK1	homeodomain interacting protein kinase 1	Cellular Processes	Cell growth and death	ko04218//Cellular senescence
NC_030810.1	95305615	95305815	MergePeak_353	39.1534	.	0	0	0	701	1376	1672	29	80	154	100	42	93	0.0729257	0.162668	0.0331741	860.257	2880.32	4453.85	13.8993	22.6912	93.437	52.2532	37.1976	75.3785	-8.34439	5.61631	13.9607	15.2541	1.67132e-13	1.63555e-12	12.7769	11.7863	ncbi_102177675	+	95267080	95306245	3utr,cds,stop_codon	XM_005677798.3	mRNA	WDR3	WD repeat domain 3	Genetic Information Processing	Translation	ko03008//Ribosome biogenesis in eukaryotes
NC_030810.1	96300759	96300909	MergePeak_354	33.603	.	0	0	0	43	82	64	91	45	26	19	8	9	0.0729257	0.162668	0.0331741	52.7689	171.647	170.482	43.615	12.7638	15.7751	9.9281	7.08526	7.29469	-7.47847	3.99608	11.4745	12.6231	1.29165e-11	7.66472e-11	10.8889	10.1155	ncbi_102176751	-	96299835	96424290	3utr	XM_005677795.3	mRNA	TBX15	T-box 15	-	-	-
NC_030810.1	96461263	96461413	MergePeak_356	37.2487	.	0	0	0	189	153	367	39	85	98	52	46	40	0.0729257	0.162668	0.0331741	231.938	320.268	977.609	18.6922	24.1094	59.4599	27.1716	40.7402	32.4209	-7.99364	3.91874	11.9124	13.1293	7.73897e-13	6.12372e-12	12.1113	11.213	ncbi_102175915	-	96459452	96556137	3utr,cds,stop_codon	XM_005677791.3	mRNA	WARS2	tryptophanyl tRNA synthetase 2, mitochondrial	Genetic Information Processing	Translation	ko00970//Aminoacyl-tRNA biosynthesis
NC_030810.1	97974870	97974920	MergePeak_358	29.3244	.	0	0	0	733	336	299	2	100	16	56	29	15	0.0729257	0.162668	0.0331741	899.526	703.335	796.472	0.958572	28.364	9.70774	29.2618	25.6841	12.1578	-6.62285	5.14112	11.764	12.8456	3.42429e-10	1.48759e-09	9.46543	8.82752	ncbi_102169928	-	97974871	97991084	3utr	XM_013962471.2	mRNA	PRKAB2	protein kinase AMP-activated non-catalytic subunit beta 2	Cellular Processes;Organismal Systems;Environmental Information Processing;Human Diseases	Signal transduction;Endocrine system;Aging;Environmental adaptation;Cardiovascular diseases;Cellular community - eukaryotes;Endocrine and metabolic diseases	ko04714//Thermogenesis;ko04530//Tight junction;ko04921//Oxytocin signaling pathway;ko04932//Non-alcoholic fatty liver disease (NAFLD);ko04910//Insulin signaling pathway;ko04371//Apelin signaling pathway;ko04068//FoxO signaling pathway;ko04152//AMPK signaling pathway;ko04931//Insulin resistance;ko04922//Glucagon signaling pathway;ko04211//Longevity regulating pathway - mammal;ko05410//Hypertrophic…
NC_030810.1	99026384	99026639	MergePeak_359	47.4236	.	0	0	0	341	239	361	175	193	172	119	106	84	0.0729257	0.162668	0.0331741	418.47	500.289	961.626	83.8751	54.7425	104.358	62.1813	93.8797	68.0838	-9.23888	3.05543	12.2943	13.6301	1.80449e-16	5.29759e-15	15.7436	14.2759	ncbi_102168506	+	99021106	99026901	3utr,stop_codon	XM_018046012.1	mRNA	NUDT17	nudix hydrolase 17	-	-	-
NC_030810.1	99026384	99026639	MergePeak_359	47.4236	.	0	0	0	341	239	361	175	193	172	119	106	84	0.0729257	0.162668	0.0331741	418.47	500.289	961.626	83.8751	54.7425	104.358	62.1813	93.8797	68.0838	-9.23888	3.05543	12.2943	13.6301	1.80449e-16	5.29759e-15	15.7436	14.2759	ncbi_102185884	-	99024135	99034310	cds	XM_018046011.1	mRNA	PIAS3	protein inhibitor of activated STAT 3	Environmental Information Processing;Genetic Information Processing	Signal transduction;Folding, sorting and degradation	ko04630//Jak-STAT signaling pathway;ko04120//Ubiquitin mediated proteolysis
NC_030810.1	99453987	99454012	MergePeak_361	3.90998	.	793	4671	0	99	18	1	206	443	204	147	117	126	578.301	7598.24	0.0331741	121.491	37.6786	2.66378	98.7329	125.652	123.774	76.8121	103.622	102.126	4.56244	-0.832728	-5.39517	-0.877804	0.0307218	0.0665241	1.51255	1.17702	ncbi_106501928	+	99453104	99454436	cds,stop_codon	XM_018046023.1	mRNA	BOLA1	bolA family member 1	-	-	-
NC_030810.1	99454162	99454237	MergePeak_362	8.12102	.	0	29	0	604	450	956	257	463	236	214	135	122	0.0729257	47.1738	0.0331741	741.22	941.966	2546.58	123.177	131.325	143.189	111.822	119.564	98.8836	-3.10548	3.66518	6.77066	5.04395	0.00140123	0.00359193	2.85349	2.44467	ncbi_106501928	+	99453104	99454436	3utr,stop_codon	XM_018046023.1	mRNA	BOLA1	bolA family member 1	-	-	-
NC_030810.1	100162657	100162732	MergePeak_368	5.12647	.	3913	16216	0	463	1	102	41	252	326	767	133	547	2853.58	26378.3	0.0331741	568.187	2.09326	271.706	19.6507	71.4772	197.795	400.782	117.792	443.355	6.66027	-0.237796	-6.89806	-0.840437	0.0121735	0.0286271	1.91459	1.54322	ncbi_102183747	-	100162383	100186668	3utr	XM_005677657.3	mRNA	CTSS	cathepsin S	Organismal Systems;Cellular Processes;Human Diseases	Transport and catabolism;Immune system;Infectious diseases;Cell growth and death	ko05152//Tuberculosis;ko04145//Phagosome;ko04210//Apoptosis;ko04142//Lysosome;ko04612//Antigen processing and presentation
NC_030810.1	100477836	100477986	MergePeak_372	3.32788	.	0	61	0	211	432	104	13	65	3	11	6	6	0.0729257	99.2277	0.0331741	258.936	904.288	277.034	6.23072	18.4366	1.8202	5.74785	5.31394	4.86313	1.89179	6.48559	4.5938	0.871577	0.0486694	0.0995884	1.31274	1.00179	ncbi_102179156	-	100477212	100487528	3utr,stop_codon	XM_018046064.1	mRNA	SEMA6C	semaphorin 6C	Organismal Systems	Development	ko04360//Axon guidance
NC_030810.1	100503485	100503685	MergePeak_373	5.2192	.	918	153	0	9849	3842	7060	126	361	371	390	61	212	669.458	248.882	0.0331741	12086.5	8042.3	18806.3	60.3901	102.394	225.098	203.787	54.0251	171.831	1.22415	6.47144	5.24729	2.46683	0.0113579	0.026845	1.9447	1.57114	ncbi_102178873	+	100501079	100503933	3utr,stop_codon	XM_013962421.2	mRNA	TNFAIP8L2	TNF alpha induced protein 8 like 2	-	-	-
NC_030810.1	100782728	100782753	MergePeak_377	15.1779	.	2569	0	8519	1	0	0	652	1190	695	638	278	440	1873.46	0.162668	2826.1	1.22718	0.209326	0.266378	312.495	337.531	421.68	333.375	246.213	356.629	2.11029	-8.88971	-11	-10.0356	9.52778e-06	2.69777e-05	5.02101	4.569	ncbi_102178323	+	100780452	100782778	3utr,stop_codon	XM_005677722.3	mRNA	PSMB4	proteasome subunit beta 4	Genetic Information Processing	Folding, sorting and degradation	ko03050//Proteasome
NC_030810.1	101187261	101187411	MergePeak_378	23.4355	.	0	0	0	420	1448	1519	2	345	21	118	180	85	0.0729257	0.162668	0.0331741	515.418	3031.04	4046.29	0.958572	97.8557	12.7414	61.6587	159.418	68.8943	-8.12903	4.7114	12.8404	13.6821	2.58209e-08	8.81451e-08	7.58803	7.0548	ncbi_100860876	-	101186387	101211745	3utr	XM_018046094.1	mRNA	RORC	RAR related orphan receptor C	Human Diseases;Organismal Systems	Immune system;Environmental adaptation;Immune diseases	ko04659//Th17 cell differentiation;ko05321//Inflammatiory bowel disease (IBD);ko04710//Circadian rhythm
NC_030810.1	101220504	101220704	MergePeak_379	22.0398	.	0	0	0	190	231	150	0	4	2	2	1	5	0.0729257	0.162668	0.0331741	233.165	483.543	399.568	0.0479286	1.13456	1.21347	1.04506	0.885657	4.05261	-2.57739	7.54903	10.1264	11.0512	7.06841e-08	2.31927e-07	7.15068	6.63465	ncbi_108635652	-	101220405	101222449	cds,stop_codon	XM_018046581.1	mRNA	C2CD4D	C2 calcium dependent domain containing 4D	-	-	-
NC_030810.1	104972197	104972372	MergePeak_394	19.3266	.	0	0	0	197	90	163	1	0	32	2	3	6	0.0729257	0.162668	0.0331741	241.755	188.393	434.197	0.479286	0.028364	19.4155	1.04506	2.65697	4.86313	-5.62324	6.64892	12.2722	12.9488	5.00066e-07	1.52092e-06	6.30097	5.81789	ncbi_102185413	-	104826727	105032974	cds	XM_018046244.1	mRNA	ASH1L	ASH1 like histone lysine methyltransferase	Metabolism	Amino acid metabolism	ko00310//Lysine degradation
NC_030810.1	105543686	105543861	MergePeak_399	60.1302	.	0	0	0	1423	980	879	108	220	121	101	97	71	0.0729257	0.162668	0.0331741	1746.28	2051.39	2341.47	51.7629	62.4007	73.4148	52.7757	85.9087	57.547	-8.86862	4.95552	13.8241	15.3382	3.97806e-21	7.92486e-19	20.4003	18.101	ncbi_102178588	+	105526218	105543920	3utr	XM_005677354.3	mRNA	SLC25A44	solute carrier family 25 member 44	-	-	-
NC_030810.1	105880754	105881136	MergePeak_400	4.09825	.	485	0	0	1155	2751	1388	842	1257	467	366	306	310	353.69	0.162668	0.0331741	1417.4	5758.55	3697.33	403.559	356.535	283.345	191.247	271.011	251.262	-1.58001	3.91967	5.49968	0.901422	0.0263142	0.0583853	1.57981	1.2337	ncbi_102174611	+	105878412	105884343	3utr,cds,stop_codon	XM_013976609.2	mRNA	NAXE	NAD(P)HX epimerase	-	-	-
NC_030810.1	110011651	110011826	MergePeak_404	23.3301	.	0	0	0	310	86	217	2	1	1	2	1	1	0.0729257	0.162668	0.0331741	380.427	180.02	578.041	0.958572	0.28364	0.606734	1.04506	0.885657	0.810521	-2.11361	8.65522	10.7688	11.7785	2.788e-08	9.4826e-08	7.55471	7.02307	ncbi_102171747	+	110011627	110013612	5utr	XM_018046354.1	mRNA	DUSP23	dual specificity phosphatase 23	-	-	-
NC_030810.1	111845632	111845807	MergePeak_409	60.7404	.	0	0	0	851	1404	846	189	381	136	92	78	59	0.0729257	0.162668	0.0331741	1044.33	2938.93	2253.56	90.5851	108.067	82.5158	48.0729	69.0813	47.8208	-9.45185	5.23227	14.6841	16.2195	2.40025e-21	5.19165e-19	20.6197	18.2847	ncbi_102189919	+	111841452	111845962	3utr	XM_005677159.3	mRNA	TOMM40L	translocase of outer mitochondrial membrane 40 like	Human Diseases	Neurodegenerative diseases	ko05014//Amyotrophic lateral sclerosis (ALS)
NC_030810.1	111845632	111845807	MergePeak_409	60.7404	.	0	0	0	851	1404	846	189	381	136	92	78	59	0.0729257	0.162668	0.0331741	1044.33	2938.93	2253.56	90.5851	108.067	82.5158	48.0729	69.0813	47.8208	-9.45185	5.23227	14.6841	16.2195	2.40025e-21	5.19165e-19	20.6197	18.2847	ncbi_102190185	-	111845097	111850245	-	XM_005677160.3	mRNA	NR1I3	nuclear receptor subfamily 1 group I member 3	-	-	-
NC_030810.1	117362441	117362541	MergePeak_416	34.5641	.	0	0	0	112	33	59	132	72	6	6	2	3	0.0729257	0.162668	0.0331741	137.445	69.0775	157.163	63.2658	20.4221	3.6404	3.13519	1.77131	2.43156	-7.75202	5.58639	13.3384	14.5432	6.26776e-12	3.93711e-11	11.2029	10.4048	ncbi_102191286	-	117362342	117455398	3utr,stop_codon	XM_005677089.2	mRNA	FAM78B	family with sequence similarity 78 member B	-	-	-
NC_030810.1	119555824	119555999	MergePeak_417	28.1143	.	0	0	0	86	231	112	18	3	3	3	4	1	0.0729257	0.162668	0.0331741	105.538	483.543	298.344	8.62715	0.850919	1.8202	1.56759	3.54263	0.810521	-4.78762	7.24999	12.0376	13.1369	8.31713e-10	3.44161e-09	9.08003	8.46324	ncbi_102187999	-	119541032	119600820	cds	XM_018046462.1	mRNA	GPR161	G protein-coupled receptor 161	Environmental Information Processing	Signal transduction	ko04340//Hedgehog signaling pathway
NC_030811.1	4837141	4837266	MergePeak_422	32.2057	.	0	0	0	93	128	60	15	20	28	12	7	13	0.0729257	0.162668	0.0331741	114.128	267.937	159.827	7.18929	5.67279	16.9885	6.27038	6.1996	10.5368	-6.20066	4.542	10.7427	11.8711	3.80753e-11	2.01886e-10	10.4194	9.69489	ncbi_102189460	+	4815061	4839362	cds,stop_codon	XM_018046666.1	mRNA	XRCC2	X-ray repair cross complementing 2	Genetic Information Processing	Replication and repair	ko03440//Homologous recombination
NC_030811.1	6277425	6278128	MergePeak_423	9.64173	.	1	0	0	47	82	228	3	0	1	9	6	7	0.729257	0.162668	0.0331741	57.6777	171.647	607.343	1.43786	0.028364	0.606734	4.70278	5.31394	5.67365	-1.21348	5.72449	6.93798	5.69235	0.000474883	0.00125184	3.32341	2.90245	ncbi_102178040	+	6277276	6281636	cds,start_codon	XM_005679654.2	mRNA	CDK5	cyclin dependent kinase 5	Human Diseases;Organismal Systems	Development;Substance dependence;Neurodegenerative diseases	ko04360//Axon guidance;ko05010//Alzheimer disease;ko05030//Cocaine addiction
NC_030811.1	8185273	8185348	MergePeak_427	30.759	.	0	0	0	123	124	313	23	17	72	12	22	18	0.0729257	0.162668	0.0331741	150.944	259.564	833.765	11.0236	4.82188	43.6848	6.27038	19.4845	14.5894	-7.20891	4.94453	12.1534	13.2611	1.15432e-10	5.50324e-10	9.93767	9.25938	ncbi_102168693	+	8165359	8187047	3utr,stop_codon	XM_018046805.1	mRNA	ZNF746	zinc finger protein 746	-	-	-
NC_030811.1	8185398	8185573	MergePeak_428	36.4043	.	0	0	0	485	402	791	24	24	92	19	38	22	0.0729257	0.162668	0.0331741	595.185	841.49	2107.05	11.5029	6.80735	55.8195	9.9281	33.655	17.8315	-7.52832	5.84969	13.378	14.6274	1.49021e-12	1.09952e-11	11.8268	10.9588	ncbi_102168693	+	8165359	8187047	3utr	XM_018046805.1	mRNA	ZNF746	zinc finger protein 746	-	-	-
NC_030811.1	8311762	8311837	MergePeak_429	39.1391	.	0	0	0	335	365	252	10	63	16	35	22	14	0.0729257	0.162668	0.0331741	411.107	764.039	671.274	4.79286	17.8693	9.70774	18.2886	19.4845	11.3473	-6.35273	5.21836	11.5711	12.847	1.69387e-13	1.65182e-12	12.7711	11.782	ncbi_102191764	-	8311713	8327487	3utr	XM_018046811.1	mRNA	ZNF783	zinc finger family member 783	-	-	-
NC_030811.1	8483238	8483328	MergePeak_433	4.44218	.	3528	930	7284	6696	5853	2751	373	1834	641	688	456	500	2572.82	1512.82	2416.4	8217.23	12251.8	7328.07	178.774	520.195	388.916	359.502	403.86	405.261	2.56105	4.55418	1.99313	1.47594	0.020172	0.0460013	1.69525	1.33723	ncbi_102190380	+	8465509	8483328	3utr	XM_018046820.1	mRNA	PDIA4	protein disulfide isomerase family A member 4	Organismal Systems;Human Diseases;Genetic Information Processing	Infectious diseases;Endocrine system;Folding, sorting and degradation	ko04141//Protein processing in endoplasmic reticulum;ko04918//Thyroid hormone synthesis;ko05110//Vibrio cholerae infection
NC_030811.1	13004342	13004542	MergePeak_434	4.70304	.	0	31	0	637	957	927	5	240	28	63	103	69	0.0729257	50.4272	0.0331741	781.717	2003.25	2469.33	2.39643	68.0735	16.9885	32.9195	91.2227	55.926	-0.823271	4.86139	5.68466	1.15653	0.0166151	0.0383924	1.7795	1.41575	ncbi_102189277	-	13004143	13034080	3utr,stop_codon	XM_018046831.1	mRNA	ARHGEF5	Rho guanine nucleotide exchange factor 5	-	-	-
NC_030811.1	13572491	13572666	MergePeak_435	31.4499	.	0	0	0	310	129	674	50	10	38	15	26	23	0.0729257	0.162668	0.0331741	380.427	270.03	1795.39	23.9643	2.8364	23.0559	7.83797	23.0271	18.642	-6.9448	5.62022	12.565	13.7045	6.85741e-11	3.40915e-10	10.1638	9.46735	ncbi_102184403	+	13524776	13575784	3utr,stop_codon	XM_013963557.2	mRNA	LOC102184403	TRPM8 channel-associated factor 1	-	-	-
NC_030811.1	17369332	17369507	MergePeak_440	20.2418	.	0	0	0	198	127	100	0	3	0	0	0	0	0.0729257	0.162668	0.0331741	242.983	265.844	266.378	0.0479286	0.850919	0.0606734	0.0522532	0.0885657	0.0810521	-1.42421	10.9082	12.3324	15.2219	2.59097e-07	8.06498e-07	6.58654	6.0934	ncbi_102177957	+	17174117	17380850	3utr,stop_codon	XM_018046873.1	mRNA	HIPK2	homeodomain interacting protein kinase 2	Cellular Processes	Cell growth and death	ko04218//Cellular senescence
NC_030811.1	17463935	17464110	MergePeak_441	31.6576	.	0	0	0	706	882	640	8	162	124	188	125	71	0.0729257	0.162668	0.0331741	866.393	1846.25	1704.82	3.83429	45.9496	75.235	98.2359	110.707	57.547	-8.29126	4.04193	12.3332	13.4482	5.83205e-11	2.95201e-10	10.2342	9.52988	ncbi_102172789	-	17463911	17507467	3utr	XM_018046880.1	mRNA	LOC102172789	putative RNA-binding protein Luc7-like 2	-	-	-
NC_030811.1	17911690	17911865	MergePeak_442	22.421	.	0	0	0	159	177	442	1	5	14	5	15	6	0.0729257	0.162668	0.0331741	195.122	370.507	1177.39	0.479286	1.4182	8.49427	2.61266	13.2849	4.86313	-4.66313	6.407	11.0701	11.9611	5.35709e-08	1.7808e-07	7.27107	6.74938	ncbi_102176301	+	17785813	17916824	3utr	XM_018047488.1	mRNA	KIAA1549	KIAA1549 ortholog	-	-	-
NC_030811.1	18133101	18133476	MergePeak_443	6.28409	.	0	133	0	6662	11068	7656	29	118	84	130	99	80	0.0729257	216.349	0.0331741	8175.51	23168.2	20393.9	13.8993	33.4695	50.9656	67.9291	87.6801	64.8417	1.13738	7.86497	6.7276	3.99763	0.00520373	0.0128322	2.28369	1.8917	ncbi_102170940	-	18129902	18239850	3utr,stop_codon	XM_018046889.1	mRNA	TRIM24	tripartite motif containing 24	-	-	-
NC_030811.1	18808480	18808530	MergePeak_444	41.0057	.	0	0	0	761	7406	3630	74	655	73	229	231	163	0.0729257	0.162668	0.0331741	933.888	15502.7	9669.54	35.4672	185.784	44.2915	119.66	204.587	132.115	-9.3749	5.83603	15.2109	16.5329	3.7678e-14	4.52948e-13	13.4239	12.344	ncbi_102170199	+	18679176	18808858	3utr	XM_005679511.3	mRNA	CREB3L2	cAMP responsive element binding protein 3 like 2	Human Diseases;Organismal Systems;Environmental Information Processing	Substance dependence;Circulatory system;Cancers;Excretory system;Neurodegenerative diseases;Endocrine system;Aging;Endocrine and metabolic diseases;Infectious diseases;Environmental adaptation;Nervous system;Signal transduction	ko04151//PI3K-Akt signaling pathway;ko05165//Human papillomavirus infection;ko05163//Human cytomegalovirus infection;ko04024//cAMP signaling pathway;ko04714//Thermogenesis;ko05203//Viral carcinogenesis;ko05016//Huntington disease;ko05034//Alcoholism;ko04022//cGMP - PKG signaling pathway;ko04926//Relaxin signaling pathway;ko04934//Cushing syndrome;ko04261//Adrenergic signaling in cardiomyocytes;ko…
NC_030811.1	21029173	21029287	MergePeak_448	26.0496	.	18	14	66	486	373	230	31	108	31	48	43	22	13.1266	22.7736	21.8949	596.412	780.785	612.67	14.8579	30.6331	18.8087	25.0815	38.0833	17.8315	-0.183632	4.61034	4.79397	4.52666	3.8615e-09	1.4398e-08	8.41324	7.8417	ncbi_100861285	+	21028424	21029287	3utr,stop_codon	XM_005679501.3	mRNA	TPT1	tumor protein, translationally-controlled 1	-	-	-
NC_030811.1	22431293	22431468	MergePeak_449	70.5116	.	0	0	0	4391	4235	1765	84	295	99	88	30	38	0.0729257	0.162668	0.0331741	5388.57	8864.95	4701.58	40.26	83.6737	60.0666	45.9828	26.5697	30.7998	-8.84415	7.49541	16.3396	18.0078	4.26061e-25	5.94142e-22	24.3705	21.2261	ncbi_102186272	-	22431294	23248169	3utr	XM_018046915.1	mRNA	EXOC4	exocyst complex component 4	-	-	-
NC_030811.1	22432343	22432518	MergePeak_450	40.6519	.	0	0	0	262	921	537	75	54	120	52	40	53	0.0729257	0.162668	0.0331741	321.522	1927.89	1430.45	35.9465	15.3165	72.808	27.1716	35.4263	42.9576	-8.26985	5.11277	13.3826	14.6885	5.00192e-14	5.78853e-13	13.3009	12.2374	ncbi_102186272	-	22431294	23248169	3utr,stop_codon	XM_018046915.1	mRNA	EXOC4	exocyst complex component 4	-	-	-
NC_030811.1	24939024	24939199	MergePeak_451	4.24068	.	334	950	0	8777	9887	5879	349	953	260	421	254	172	243.572	1545.35	0.0331741	10771	20696	15660.4	167.271	270.309	157.751	219.986	224.957	139.41	1.59351	6.32204	4.72852	1.39289	0.023613	0.0528968	1.62685	1.27657	ncbi_102173260	+	24867700	24939426	3utr	XM_018047491.1	mRNA	PODXL	podocalyxin like	-	-	-
NC_030811.1	26228388	26228438	MergePeak_452	27.6704	.	0	0	1	83	188	214	17	17	32	8	15	21	0.0729257	0.162668	0.331741	101.856	393.533	570.05	8.14786	4.82188	19.4155	4.18025	13.2849	17.0209	-5.43267	4.94671	10.3794	10.0592	1.1632e-09	4.68135e-09	8.93434	8.32963	ncbi_102172411	-	26223614	26285337	3utr,stop_codon	XM_005679589.3	mRNA	KLHDC10	kelch domain containing 10	-	-	-
NC_030811.1	27621362	27621562	MergePeak_454	39.7656	.	0	0	0	561	394	1332	32	34	114	24	19	32	0.0729257	0.162668	0.0331741	688.451	824.744	3548.16	15.3372	9.64375	69.1676	12.5408	16.8275	25.9367	-7.87514	6.49957	14.3747	15.6966	1.0435e-13	1.06997e-12	12.9815	11.9706	ncbi_102173160	+	27590106	27623104	3utr,cds,stop_codon	XM_005679435.3	mRNA	RBM28	RNA binding motif protein 28	Genetic Information Processing	Translation	ko03008//Ribosome biogenesis in eukaryotes
NC_030811.1	39216235	39216310	MergePeak_456	32.1013	.	0	0	0	132	343	197	16	67	95	72	34	35	0.0729257	0.162668	0.0331741	161.988	717.988	524.766	7.66858	19.0039	57.6397	37.6223	30.1123	28.3682	-7.71731	3.85598	11.5733	12.6895	4.11292e-11	2.17041e-10	10.3858	9.66346	ncbi_102178697	+	39089487	39220198	3utr	XM_018046992.1	mRNA	CDK13	cyclin dependent kinase 13	-	-	-
NC_030811.1	42912775	42912875	MergePeak_459	30.3361	.	0	0	0	92	156	51	26	39	8	17	8	17	0.0729257	0.162668	0.0331741	112.901	326.548	135.853	12.4614	11.0619	4.85387	8.88304	7.08526	13.7789	-6.14902	4.25382	10.4028	11.4824	1.58719e-10	7.3778e-10	9.79937	9.13207	ncbi_102186555	+	42860328	42913183	3utr	XM_005679337.3	mRNA	BLVRA	biliverdin reductase A	Metabolism	Metabolism of cofactors and vitamins;Global and overview maps	ko01100//Metabolic pathways;ko00860//Porphyrin and chlorophyll metabolism
NC_030811.1	43509849	43510024	MergePeak_468	46.0692	.	0	0	0	302	602	599	34	40	91	25	9	13	0.0729257	0.162668	0.0331741	370.61	1260.14	1595.61	16.2957	11.3456	55.2128	13.0633	7.97091	10.5368	-7.68772	6.65369	14.3414	15.7637	5.87673e-16	1.35456e-14	15.2309	13.8682	ncbi_102175923	-	43503800	43512253	3utr	XM_018047039.1	mRNA	PURB	purine rich element binding protein B	-	-	-
NC_030811.1	47890451	47890576	MergePeak_471	3.62114	.	1209	26877	47169	2372	919	322	709	1452	1469	1116	326	474	881.671	43720.4	15647.9	2910.88	1923.7	857.739	339.814	411.845	891.292	583.145	288.724	384.187	5.1955	2.15015	-3.04534	-1.51489	0.0386972	0.0812699	1.41232	1.09007	ncbi_102176663	+	47878046	47890595	3utr,stop_codon	XM_018047059.1	mRNA	SRI	sorcin	-	-	-
NC_030811.1	53816263	53816438	MergePeak_476	46.3495	.	0	0	0	168	299	183	100	30	37	5	9	6	0.0729257	0.162668	0.0331741	206.167	625.884	487.473	47.9286	8.50919	22.4491	2.61266	7.97091	4.86313	-7.60552	6.43433	14.0399	15.4541	4.75895e-16	1.11535e-14	15.3225	13.9526	ncbi_102189458	-	53813414	53877817	3utr,cds,stop_codon	XM_018047104.1	mRNA	SCRN1	secernin 1	-	-	-
NC_030811.1	56317308	56317508	MergePeak_481	22.086	.	0	0	0	136	872	3249	9	0	46	10	10	24	0.0729257	0.162668	0.0331741	166.897	1825.32	8654.64	4.31358	0.028364	27.9097	5.22532	8.85657	19.4525	-6.32691	8.29484	14.6217	15.41	6.82182e-08	2.24629e-07	7.1661	6.64853	ncbi_102170752	-	56306510	56326921	5utr,start_codon	XM_018047127.1	mRNA	KBTBD2	kelch repeat and BTB domain containing 2	-	-	-
NC_030811.1	60615524	60615699	MergePeak_484	30.5647	.	0	0	0	909	3164	4370	14	75	80	179	208	312	0.0729257	0.162668	0.0331741	1115.51	6623.07	11640.7	6.71001	21.273	48.5387	93.5332	184.217	252.883	-7.5798	5.17778	12.7576	13.8298	1.32975e-10	6.29655e-10	9.87623	9.2009	ncbi_102187454	+	60611791	60617558	3utr,cds,stop_codon	XM_018047171.1	mRNA	DNAJB9	DnaJ heat shock protein family (Hsp40) member B9	-	-	-
NC_030811.1	68689769	68689944	MergePeak_485	16.4207	.	0	0	0	109	408	649	1	3	2	14	13	18	0.0729257	0.162668	0.0331741	133.763	854.049	1728.8	0.479286	0.850919	1.21347	7.31544	11.5135	14.5894	-2.64457	6.33764	8.98221	9.60269	3.96856e-06	1.13989e-05	5.40137	4.94314	ncbi_102181186	+	68576573	68691069	3utr	XM_013963310.2	mRNA	MET	MET proto-oncogene, receptor tyrosine kinase	Human Diseases;Environmental Information Processing;Organismal Systems;Cellular Processes	Signal transduction;Cancers;Infectious diseases;Drug resistance;Cellular community - eukaryotes;Development	ko05200//Pathways in cancer;ko04151//PI3K-Akt signaling pathway;ko04010//MAPK signaling pathway;ko04014//Ras signaling pathway;ko05205//Proteoglycans in cancer;ko04510//Focal adhesion;ko04015//Rap1 signaling pathway;ko05202//Transcriptional misregulation in cancers;ko04360//Axon guidance;ko05225//Hepatocellular carcinoma;ko05206//MicroRNAs in cancer;ko05226//Gastric cancer;ko01521//EGFR tyrosine …
NC_030811.1	68690869	68691044	MergePeak_486	23.5181	.	0	0	0	777	1746	1816	0	147	5	48	39	22	0.0729257	0.162668	0.0331741	953.523	3654.83	4837.43	0.0479286	41.695	3.03367	25.0815	34.5406	17.8315	-6.81527	6.92558	13.7408	14.6181	2.43246e-08	8.32409e-08	7.61395	7.07966	ncbi_102181186	+	68576573	68691069	3utr	XM_013963310.2	mRNA	MET	MET proto-oncogene, receptor tyrosine kinase	Human Diseases;Environmental Information Processing;Organismal Systems;Cellular Processes	Signal transduction;Cancers;Infectious diseases;Drug resistance;Cellular community - eukaryotes;Development	ko05200//Pathways in cancer;ko04151//PI3K-Akt signaling pathway;ko04010//MAPK signaling pathway;ko04014//Ras signaling pathway;ko05205//Proteoglycans in cancer;ko04510//Focal adhesion;ko04015//Rap1 signaling pathway;ko05202//Transcriptional misregulation in cancers;ko04360//Axon guidance;ko05225//Hepatocellular carcinoma;ko05206//MicroRNAs in cancer;ko05226//Gastric cancer;ko01521//EGFR tyrosine …
NC_030811.1	70701118	70701193	MergePeak_487	18.8075	.	0	0	0	65	83	219	3	6	24	23	18	20	0.0729257	0.162668	0.0331741	79.767	173.74	583.369	1.43786	1.70184	14.5616	12.0182	15.9418	16.2104	-5.44176	4.23101	9.67276	10.3591	7.22875e-07	2.17957e-06	6.14094	5.66163	ncbi_102177213	+	70656495	70702549	3utr,stop_codon	XM_005679143.3	mRNA	PNPLA8	patatin like phospholipase domain containing 8	-	-	-
NC_030811.1	73600104	73600279	MergePeak_490	21.5724	.	0	0	0	199	261	234	5	0	13	15	4	10	0.0729257	0.162668	0.0331741	244.21	546.34	623.326	2.39643	0.028364	7.88754	7.83797	3.54263	8.10521	-4.63206	6.15266	10.7847	11.6384	9.89985e-08	3.20682e-07	7.00437	6.49393	ncbi_102171026	+	73341808	73600324	3utr	XM_018047236.1	mRNA	ATXN7L1	ataxin 7 like 1	-	-	-
NC_030811.1	75878643	75878743	MergePeak_492	27.0012	.	0	0	0	103	306	274	27	26	42	74	58	71	0.0729257	0.162668	0.0331741	126.4	640.537	729.877	12.9407	7.37463	25.4828	38.6673	51.3681	57.547	-6.82502	3.3303	10.1553	11.1337	1.91017e-09	7.4446e-09	8.71893	8.12816	ncbi_102189544	+	75824257	75881622	cds,stop_codon	XM_013963249.2	mRNA	NAPEPLD	N-acyl phosphatidylethanolamine phospholipase D	Organismal Systems	Nervous system	ko04723//Retrograde endocannabinoid signaling
NC_030811.1	75878643	75878743	MergePeak_492	27.0012	.	0	0	0	103	306	274	27	26	42	74	58	71	0.0729257	0.162668	0.0331741	126.4	640.537	729.877	12.9407	7.37463	25.4828	38.6673	51.3681	57.547	-6.82502	3.3303	10.1553	11.1337	1.91017e-09	7.4446e-09	8.71893	8.12816	ncbi_102189823	-	75877794	75944754	3utr	XM_018047265.1	mRNA	ARMC10	armadillo repeat containing 10	-	-	-
NC_030811.1	76793452	76793627	MergePeak_494	26.9887	.	0	0	0	334	614	1209	2	43	60	64	34	49	0.0729257	0.162668	0.0331741	409.88	1285.26	3220.52	0.958572	12.1965	36.404	33.442	30.1123	39.7155	-6.95311	5.5579	12.511	13.526	1.93043e-09	7.50903e-09	8.71435	8.12442	ncbi_102187291	+	76731955	76796858	cds,stop_codon	XM_018047270.1	mRNA	RSBN1L	round spermatid basic protein 1 like	-	-	-
NC_030811.1	88745781	88745956	MergePeak_498	17.2513	.	0	0	0	65	52	86	1	8	1	7	1	2	0.0729257	0.162668	0.0331741	79.767	108.849	229.085	0.479286	2.26912	0.606734	3.65772	0.885657	1.62104	-3.16741	5.9987	9.16611	9.83433	2.19024e-06	6.40984e-06	5.65951	5.19315	ncbi_102172964	-	88741557	88761209	3utr	XM_005679047.3	mRNA	NUPL2	nucleoporin like 2	Genetic Information Processing	Translation	ko03013//RNA transport
NC_030811.1	89875274	89875324	MergePeak_500	20.432	.	0	0	0	72	158	93	1	53	6	26	9	11	0.0729257	0.162668	0.0331741	88.3573	330.735	247.732	0.479286	15.0329	3.6404	13.5858	7.97091	8.91573	-5.60952	4.43038	10.0399	10.8094	2.26345e-07	7.06915e-07	6.64523	6.15063	ncbi_106501759	-	89875100	90230064	cds,stop_codon	XM_018047336.1	mRNA	DNAH11	dynein axonemal heavy chain 11	Human Diseases	Neurodegenerative diseases	ko05016//Huntington disease
NC_030811.1	99785928	99785978	MergePeak_505	41.3599	.	0	0	0	583	554	888	72	169	138	163	153	151	0.0729257	0.162668	0.0331741	715.449	1159.67	2365.44	34.5086	47.9351	83.7292	85.1726	135.506	122.389	-8.69542	3.61487	12.3103	13.5827	2.83332e-14	3.54355e-13	13.5477	12.4506	ncbi_102174805	-	99785429	99787483	cds,stop_codon	XM_005678977.3	mRNA	ARL4A	ADP ribosylation factor like GTPase 4A	-	-	-
NC_030811.1	110732682	110732732	MergePeak_512	29.8927	.	0	0	0	189	373	251	16	49	12	79	50	55	0.0729257	0.162668	0.0331741	231.938	780.785	668.61	7.66858	13.8983	7.2808	41.28	44.2829	44.5787	-6.18237	3.67802	9.86039	10.9128	2.23376e-10	1.00322e-09	9.65096	8.99861	ncbi_102179443	-	110730501	110736796	cds	XM_005678914.3	mRNA	RBM48	RNA binding motif protein 48	-	-	-
NC_030811.1	111146587	111146762	MergePeak_513	3.8038	.	402	84	0	769	2340	1858	147	332	125	114	163	134	293.161	136.641	0.0331741	943.705	4898.22	4949.31	70.4551	94.1684	75.8417	59.5686	144.362	108.61	0.825027	5.10412	4.2791	1.26146	0.0335045	0.0716046	1.4749	1.14506	ncbi_102177400	+	111130955	111147128	3utr	XM_018047439.1	mRNA	LOC102177400	lanosterol 14-alpha demethylase	Metabolism	Global and overview maps;Lipid metabolism	ko01100//Metabolic pathways;ko00100//Steroid biosynthesis
NC_030811.1	115055072	115055272	MergePeak_515	30.0778	.	0	0	0	1212	1375	2069	1	27	66	66	30	28	0.0729257	0.162668	0.0331741	1487.35	2878.23	5511.37	0.479286	7.65827	40.0444	34.4871	26.5697	22.6946	-6.91162	6.86743	13.779	14.9013	1.94272e-10	8.82449e-10	9.71159	9.05431	ncbi_102170198	-	115053723	115059379	3utr,cds,stop_codon	XM_005678878.3	mRNA	FIGNL1	fidgetin like 1	-	-	-
NC_030811.1	115055897	115056047	MergePeak_516	21.3359	.	0	0	0	73	79	130	5	11	49	26	14	22	0.0729257	0.162668	0.0331741	89.5845	165.367	346.292	2.39643	3.12004	29.7299	13.5858	12.3992	17.8315	-6.44958	3.75847	10.208	10.9974	1.17578e-07	3.77794e-07	6.92967	6.42275	ncbi_102170198	-	115053723	115059379	cds	XM_005678878.3	mRNA	FIGNL1	fidgetin like 1	-	-	-
NC_030811.1	115638397	115638572	MergePeak_518	16.9825	.	0	0	0	182	289	456	0	21	6	25	31	46	0.0729257	0.162668	0.0331741	223.348	604.952	1214.69	0.0479286	5.95643	3.6404	13.0633	27.4554	37.284	-4.61002	4.70177	9.31179	9.92158	2.65807e-06	7.72226e-06	5.57543	5.11226	ncbi_106502007	-	115637598	115934177	3utr	XM_018047457.1	mRNA	COBL	cordon-bleu WH2 repeat protein	-	-	-
NC_030812.1	1053573	1053773	MergePeak_519	34.7823	.	0	0	0	1415	2066	1359	6	82	29	166	70	64	0.0729257	0.162668	0.0331741	1736.47	4324.67	3620.08	2.87572	23.2585	17.5953	86.7402	61.996	51.8734	-6.77878	5.57845	12.3572	13.5753	5.29098e-12	3.38453e-11	11.2765	10.4705	ncbi_102173364	-	1053549	1103854	3utr	XM_018047558.1	mRNA	ZFC3H1	zinc finger C3H1-type containing	-	-	-
NC_030812.1	25741156	25741206	MergePeak_527	35.5576	.	0	0	0	160	157	266	76	35	20	30	25	7	0.0729257	0.162668	0.0331741	196.35	328.642	708.567	36.4257	9.92739	12.1347	15.6759	22.1414	5.67365	-7.1747	4.82069	11.9954	13.2036	2.87862e-12	1.97746e-11	11.5408	10.7039	ncbi_102191112	-	25740507	25748674	3utr,stop_codon	XM_018047652.1	mRNA	HOXC6	homeobox C6	-	-	-
NC_030812.1	25741256	25741306	MergePeak_528	38.481	.	0	0	0	160	157	266	100	44	35	25	31	12	0.0729257	0.162668	0.0331741	196.35	328.642	708.567	47.9286	12.4801	21.2357	13.0633	27.4554	9.72626	-7.65666	4.61746	12.2741	13.5292	2.91594e-13	2.60659e-12	12.5352	11.5839	ncbi_102191112	-	25740507	25748674	3utr,stop_codon	XM_018047652.1	mRNA	HOXC6	homeobox C6	-	-	-
NC_030812.1	26491171	26491296	MergePeak_532	3.8038	.	1127	43	36118	324	85	101	187	627	246	227	138	152	821.872	69.9474	11981.8	397.608	177.927	269.042	89.6265	177.842	149.256	118.615	122.221	123.199	4.92545	1.18863	-3.73682	-1.50301	0.0334968	0.0716046	1.475	1.14506	ncbi_102178243	-	26491097	26493443	3utr,stop_codon	XM_018047682.1	mRNA	MFSD5	major facilitator superfamily domain containing 5	-	-	-
NC_030812.1	28510330	28510430	MergePeak_537	17.1827	.	0	0	0	145	35	122	1	11	0	2	3	4	0.0729257	0.162668	0.0331741	177.942	73.264	324.982	0.479286	3.12004	0.0606734	1.04506	2.65697	3.24209	-3.3006	6.38363	9.68423	10.3449	2.30657e-06	6.72206e-06	5.63703	5.1725	ncbi_102190935	+	28488257	28510441	3utr	XM_018047776.1	mRNA	LOC102190935	natural resistance-associated macrophage protein 2-like	Organismal Systems;Cellular Processes	Cell growth and death;Digestive system;Transport and catabolism	ko04142//Lysosome;ko04978//Mineral absorption;ko04216//Ferroptosis
NC_030812.1	29696623	29696773	MergePeak_540	28.3008	.	0	0	0	70	196	147	13	11	36	16	14	14	0.0729257	0.162668	0.0331741	85.9029	410.279	391.576	6.23072	3.12004	21.8424	8.36051	12.3992	11.3473	-6.26554	4.78238	11.0479	12.0868	7.21078e-10	3.02419e-09	9.14202	8.51939	ncbi_102172602	+	29691601	29698979	3utr,cds,stop_codon	XM_005679982.3	mRNA	BCDIN3D	BCDIN3 domain containing RNA methyltransferase	-	-	-
NC_030812.1	29697373	29697473	MergePeak_541	31.0745	.	0	0	0	374	200	116	6	7	22	18	12	9	0.0729257	0.162668	0.0331741	458.967	418.652	308.999	2.87572	1.98548	13.3481	9.40557	10.6279	7.29469	-5.46677	5.42199	10.8888	12.0205	9.08558e-11	4.42228e-10	10.0416	9.35435	ncbi_102172602	+	29691601	29698979	3utr	XM_005679982.3	mRNA	BCDIN3D	BCDIN3 domain containing RNA methyltransferase	-	-	-
NC_030812.1	30524049	30524124	MergePeak_546	6.71504	.	4387	1644	4206	982	534	692	207	900	415	1106	832	1309	3199.25	2674.27	1395.3	1205.1	1117.8	1843.34	99.2122	255.276	251.794	577.92	736.867	1060.97	3.56917	0.78742	-2.78175	-2.1891	0.00381904	0.00951858	2.41805	2.02143	ncbi_102180567	+	30520782	30524239	cds,stop_codon	XM_018047851.1	mRNA	FKBP11	FK506 binding protein 11	-	-	-
NC_030812.1	30637133	30637353	MergePeak_548	6.39579	.	0	20	0	212	210	239	180	0	55	1	8	21	0.0729257	32.5337	0.0331741	260.163	439.584	636.645	86.2715	0.028364	33.3703	0.522532	7.08526	17.0209	-1.89074	5.74207	7.63282	1.01309	0.004799	0.0118762	2.31885	1.92532	ncbi_102169557	+	30627986	30647530	cds	XM_018047857.1	mRNA	ADCY6	adenylate cyclase 6	Human Diseases;Metabolism;Environmental Information Processing;Cellular Processes;Organismal Systems	Nucleotide metabolism;Signal transduction;Immune system;Drug resistance;Digestive system;Endocrine system;Aging;Cell growth and death;Endocrine and metabolic diseases;Nervous system;Sensory system;Environmental adaptation;Infectious diseases;Substance dependence;Cellular community - eukaryotes;Cardiovascular diseases;Excretory system;Cancers;Circulatory system	ko05200//Pathways in cancer;ko05166//HTLV-I infection;ko05163//Human cytomegalovirus infection;ko04024//cAMP signaling pathway;ko04714//Thermogenesis;ko04015//Rap1 signaling pathway;ko04062//Chemokine signaling pathway;ko00230//Purine metabolism;ko04022//cGMP - PKG signaling pathway;ko04926//Relaxin signaling pathway;ko04934//Cushing syndrome;ko04261//Adrenergic signaling in cardiomyocytes;ko0492…
NC_030812.1	31815500	31815675	MergePeak_549	28.1895	.	0	0	0	113	175	286	13	16	39	42	23	23	0.0729257	0.162668	0.0331741	138.672	366.32	761.842	6.23072	4.53824	23.6626	21.9463	20.3701	18.642	-6.41069	4.3623	10.773	11.798	7.84781e-10	3.2668e-09	9.10525	8.48588	ncbi_102185632	+	31764287	31816117	3utr	XM_005680028.3	mRNA	SENP1	SUMO1/sentrin specific peptidase 1	-	-	-
NC_030812.1	32533141	32533291	MergePeak_552	21.816	.	0	0	0	134	124	88	2	15	2	8	11	2	0.0729257	0.162668	0.0331741	164.443	259.564	234.413	0.958572	4.2546	1.21347	4.18025	9.74223	1.62104	-4.07616	5.41572	9.49188	10.3568	8.30318e-08	2.70849e-07	7.08076	6.56727	ncbi_102189006	-	32530917	32721069	-	XR_001918049.1	mRNA	PCED1B	PC-esterase domain containing 1B	-	-	-
NC_030812.1	33844778	33844953	MergePeak_555	35.2108	.	0	0	0	903	722	1835	22	38	85	100	72	82	0.0729257	0.162668	0.0331741	1108.15	1511.33	4888.05	10.5443	10.7783	51.5723	52.2532	63.7673	66.4627	-7.50481	5.34801	12.8528	14.0711	3.82298e-12	2.51469e-11	11.4176	10.5995	ncbi_102168426	+	33753980	33847460	3utr,cds,stop_codon	XM_018047896.1	mRNA	SCAF11	SR-related CTD associated factor 11	-	-	-
NC_030812.1	33845028	33845178	MergePeak_556	27.9881	.	0	0	0	319	265	468	8	16	61	52	29	46	0.0729257	0.162668	0.0331741	391.472	554.713	1246.65	3.83429	4.53824	37.0107	27.1716	25.6841	37.284	-6.81668	4.58513	11.4018	12.4346	9.13103e-10	3.75611e-09	9.03948	8.42526	ncbi_102168426	+	33753980	33847460	3utr,stop_codon	XM_018047896.1	mRNA	SCAF11	SR-related CTD associated factor 11	-	-	-
NC_030812.1	36198272	36198447	MergePeak_558	36.6148	.	0	0	0	766	887	676	7	84	24	76	33	47	0.0729257	0.162668	0.0331741	940.024	1856.72	1800.72	3.355	23.8257	14.5616	39.7124	29.2267	38.0945	-6.71456	5.40538	12.1199	13.3646	1.26064e-12	9.50247e-12	11.8994	11.0222	ncbi_102171575	-	36197573	36225712	3utr	XM_005680065.3	mRNA	IRAK4	interleukin 1 receptor associated kinase 4	Human Diseases;Organismal Systems;Environmental Information Processing	Nervous system;Signal transduction;Infectious diseases;Immune system	ko04010//MAPK signaling pathway;ko05164//Influenza A;ko05152//Tuberculosis;ko04621//NOD-like receptor signaling pathway;ko05162//Measles;ko04722//Neurotrophin signaling pathway;ko05142//Chagas disease (American trypanosomiasis);ko05145//Toxoplasmosis;ko04620//Toll-like receptor signaling pathway;ko04064//NF-kappa B signaling pathway;ko05133//Pertussis;ko05140//Leishmaniasis;ko04624//Toll and Imd …
NC_030812.1	36246369	36246444	MergePeak_559	20.7132	.	0	0	0	125	206	388	2	14	5	34	16	29	0.0729257	0.162668	0.0331741	153.398	431.211	1033.55	0.958572	3.97096	3.03367	17.7661	14.1705	23.5051	-4.33537	4.84812	9.18348	9.98423	1.83748e-07	5.81695e-07	6.73578	6.2353	ncbi_102170947	+	36225771	36246476	3utr	XM_013963857.2	mRNA	PUS7L	pseudouridylate synthase 7 like	-	-	-
NC_030812.1	39282835	39282960	MergePeak_560	24.6714	.	0	0	0	45	129	72	8	29	2	5	7	3	0.0729257	0.162668	0.0331741	55.2233	270.03	191.793	3.83429	8.22555	1.21347	2.61266	6.1996	2.43156	-5.08244	5.53829	10.6207	11.5806	1.05342e-08	3.74265e-08	7.9774	7.42682	ncbi_102186933	-	39282636	39548655	3utr	XM_005680161.3	mRNA	CNTN1	contactin 1	Environmental Information Processing	Signaling molecules and interaction	ko04514//Cell adhesion molecules (CAMs)
NC_030812.1	42619431	42619506	MergePeak_563	33.9928	.	0	0	0	518	760	328	8	140	68	112	49	47	0.0729257	0.162668	0.0331741	635.682	1590.88	873.721	3.83429	39.7096	41.2579	58.5235	43.3972	38.0945	-7.73171	4.45342	12.1851	13.3573	9.56437e-12	5.84978e-11	11.0193	10.2329	ncbi_102191498	-	42619407	42745707	3utr	XM_005680177.3	mRNA	CNOT2	CCR4-NOT transcription complex subunit 2	Genetic Information Processing	Folding, sorting and degradation	ko03018//RNA degradation
NC_030812.1	43574034	43574209	MergePeak_565	33.3527	.	0	0	0	323	551	652	10	53	58	89	36	36	0.0729257	0.162668	0.0331741	396.381	1153.39	1736.79	4.79286	15.0329	35.1905	46.5053	31.8837	29.1788	-7.10056	4.91815	12.0187	13.1876	1.56901e-11	9.1166e-11	10.8044	10.0402	ncbi_102185634	-	43573735	43597007	3utr,stop_codon	XM_018047956.1	mRNA	YEATS4	YEATS domain containing 4	-	-	-
NC_030812.1	47004561	47004636	MergePeak_571	40.1863	.	0	0	0	727	1138	832	51	316	134	356	175	190	0.0729257	0.162668	0.0331741	892.163	2382.13	2216.27	24.4436	89.6301	81.3023	186.021	154.99	153.999	-8.93321	3.45716	12.3904	13.6478	7.45165e-14	7.99333e-13	13.1277	12.0973	ncbi_102178884	+	46998787	47004956	3utr,stop_codon	XM_005680215.2	mRNA	LLPH	LLP homolog, long-term synaptic facilitation	-	-	-
NC_030812.1	48285777	48285927	MergePeak_572	18.3708	.	0	0	0	220	480	266	0	87	7	48	52	29	0.0729257	0.162668	0.0331741	269.981	1004.76	708.567	0.0479286	24.6767	4.24713	25.0815	46.0542	23.5051	-6.19351	4.38597	10.5795	11.2159	9.92215e-07	2.9502e-06	6.00339	5.53015	ncbi_102187840	-	48285603	48378024	3utr	XM_013963894.2	mRNA	TBC1D30	TBC1 domain family member 30	-	-	-
NC_030812.1	49677160	49677323	MergePeak_575	4.73389	.	904	1088	0	2750	6393	1512	133	153	7	12	10	6	659.248	1769.83	0.0331741	3374.76	13382.2	4027.64	63.7451	43.3969	4.24713	6.27038	8.85657	4.86313	4.45797	10.0175	5.55951	1.28751	0.0162501	0.03758	1.78914	1.42504	ncbi_102184883	+	49673850	49677323	3utr,stop_codon	XM_018047994.1	mRNA	AVPR1A	arginine vasopressin receptor 1A	Environmental Information Processing;Organismal Systems	Circulatory system;Signal transduction;Signaling molecules and interaction	ko04080//Neuroactive ligand-receptor interaction;ko04020//Calcium signaling pathway;ko04072//Phospholipase D signaling pathway;ko04270//Vascular smooth muscle contraction
NC_030812.1	55212635	55212810	MergePeak_579	3.47245	.	540	48	0	986	2200	2063	214	384	159	254	190	158	393.799	78.0808	0.0331741	1210	4605.17	5495.39	102.567	108.918	96.4706	132.723	168.275	128.062	0.599772	4.71182	4.11205	1.10564	0.0433825	0.0900922	1.36269	1.04531	ncbi_102187654	-	55212361	55225039	3utr	XM_018048018.1	mRNA	PIP4K2C	phosphatidylinositol-5-phosphate 4-kinase type 2 gamma	Metabolism;Environmental Information Processing;Cellular Processes	Signal transduction;Carbohydrate metabolism;Global and overview maps;Cell motility	ko01100//Metabolic pathways;ko04810//Regulation of actin cytoskeleton;ko04070//Phosphatidylinositol signaling system;ko00562//Inositol phosphate metabolism
NC_030812.1	55518423	55518498	MergePeak_580	32.3452	.	0	0	0	229	758	1054	33	37	119	63	55	78	0.0729257	0.162668	0.0331741	281.025	1586.69	2807.63	15.8164	10.4947	72.2013	32.9195	48.7111	63.2207	-7.94105	5.00029	12.9413	14.1291	3.40418e-11	1.83287e-10	10.468	9.73687	ncbi_102176670	+	55356666	55519120	3utr	XM_018048042.1	mRNA	R3HDM2	R3H domain containing 2	-	-	-
NC_030812.1	55762527	55762602	MergePeak_581	28.2872	.	0	0	0	161	66	212	12	9	34	12	12	14	0.0729257	0.162668	0.0331741	197.577	138.155	564.722	5.75143	2.55276	20.6289	6.27038	10.6279	11.3473	-6.15529	4.98263	11.1379	12.1869	7.30082e-10	3.05277e-09	9.13663	8.51531	ncbi_102182854	+	55755503	55763056	3utr	XM_005680317.3	mRNA	ZBTB39	zinc finger and BTB domain containing 39	-	-	-
NC_030812.1	55762627	55762702	MergePeak_582	26.5112	.	0	0	0	161	66	212	13	5	26	15	14	10	0.0729257	0.162668	0.0331741	197.577	138.155	564.722	6.23072	1.4182	15.7751	7.83797	12.3992	8.10521	-5.84392	4.97961	10.8235	11.81	2.74026e-09	1.0455e-08	8.56221	7.98068	ncbi_102182854	+	55755503	55763056	3utr	XM_005680317.3	mRNA	ZBTB39	zinc finger and BTB domain containing 39	-	-	-
NC_030812.1	56321212	56321337	MergePeak_584	13.565	.	0	0	0	161	55	64	1	0	4	5	6	4	0.0729257	0.162668	0.0331741	197.577	115.129	170.482	0.479286	0.028364	2.42693	2.61266	5.31394	3.24209	-2.66521	5.43464	8.09986	8.48359	2.97635e-05	8.25153e-05	4.52632	4.08347	ncbi_102188925	+	56316903	56322574	3utr,stop_codon	XM_005680342.3	mRNA	MIP	major intrinsic protein of lens fiber	-	-	-
NC_030812.1	56534777	56534952	MergePeak_585	6.19558	.	0	54	0	338	1226	629	269	135	528	141	117	113	0.0729257	87.8409	0.0331741	414.788	2566.33	1675.52	128.928	38.2914	320.355	73.677	103.622	91.5889	-2.48145	4.10614	6.58759	3.71301	0.00555255	0.0136441	2.25551	1.86506	ncbi_102168430	+	56515695	56535918	3utr,stop_codon	XM_018048073.1	mRNA	SMARCC2	SWI/SNF related, matrix associated, actin dependent regulator of chromatin subfamily c member 2	Organismal Systems;Human Diseases	Cancers;Environmental adaptation	ko04714//Thermogenesis;ko05225//Hepatocellular carcinoma
NC_030812.1	56575689	56575914	MergePeak_586	6.18371	.	0	83	0	1656	1893	2398	51	106	99	72	27	51	0.0729257	135.015	0.0331741	2032.22	3962.54	6387.76	24.4436	30.0658	60.0666	37.6223	23.9127	41.3366	0.234299	6.89113	6.65683	3.78757	0.00560827	0.0137568	2.25117	1.86148	ncbi_102171955	-	56574315	56579960	3utr,stop_codon	XM_005680368.3	mRNA	ZC3H10	zinc finger CCCH-type containing 10	-	-	-
NC_030812.1	56575689	56575914	MergePeak_586	6.18371	.	0	83	0	1656	1893	2398	51	106	99	72	27	51	0.0729257	135.015	0.0331741	2032.22	3962.54	6387.76	24.4436	30.0658	60.0666	37.6223	23.9127	41.3366	0.234299	6.89113	6.65683	3.78757	0.00560827	0.0137568	2.25117	1.86148	ncbi_108636014	+	56570490	56575818	-	XR_001918073.1	lncRNA	LOC108636014	-	-	-	-
NC_030812.1	56575939	56576039	MergePeak_587	33.5437	.	0	0	0	168	147	105	24	20	65	22	17	21	0.0729257	0.162668	0.0331741	206.167	307.709	279.697	11.5029	5.67279	39.4377	11.4957	15.0562	17.0209	-7.13095	4.17176	11.3027	12.4532	1.3544e-11	7.98606e-11	10.8683	10.0977	ncbi_102171955	-	56574315	56579960	3utr,stop_codon	XM_005680368.3	mRNA	ZC3H10	zinc finger CCCH-type containing 10	-	-	-
NC_030812.1	56770195	56770295	MergePeak_588	6.03163	.	0	19	0	193	101	197	38	61	58	33	29	20	0.0729257	30.907	0.0331741	236.847	211.419	524.766	18.2129	17.302	35.1905	17.2435	25.6841	16.2104	-1.26046	4.02796	5.28842	3.27116	0.00629205	0.0152862	2.20121	1.8157	ncbi_102176398	+	56753405	56770614	3utr,stop_codon	XM_005680387.3	mRNA	PYM1	PYM homolog 1, exon junction complex associated factor	Genetic Information Processing	Translation	ko03013//RNA transport;ko03015//mRNA surveillance pathway
NC_030812.1	63921859	63922034	MergePeak_592	44.7146	.	0	0	0	1327	1270	1020	10	95	32	64	28	26	0.0729257	0.162668	0.0331741	1628.47	2658.44	2717.06	4.79286	26.9458	19.4155	33.442	24.7984	21.0736	-7.00466	6.44593	13.4506	14.845	1.80084e-15	3.46383e-14	14.7445	13.4604	ncbi_102172127	+	63835141	63922062	3utr,cds,stop_codon	XM_005680513.3	mRNA	UTP20	UTP20, small subunit processome component	-	-	-
NC_030812.1	63926785	63926910	MergePeak_593	34.8294	.	0	0	0	736	1147	841	27	158	29	167	178	85	0.0729257	0.162668	0.0331741	903.208	2400.97	2240.24	12.9407	44.8151	17.5953	87.2628	157.647	68.8943	-7.56206	4.13925	11.7013	12.8824	5.10929e-12	3.27582e-11	11.2916	10.4847	ncbi_102171846	-	63926786	63937905	3utr	XM_005680512.3	mRNA	ARL1	ADP ribosylation factor like GTPase 1	-	-	-
NC_030812.1	66454785	66454860	MergePeak_596	21.3257	.	0	0	0	667	74	398	0	7	27	17	12	12	0.0729257	0.162668	0.0331741	818.532	154.901	1060.19	0.0479286	1.98548	16.3818	8.88304	10.6279	9.72626	-5.50599	6.09767	11.6037	12.4189	1.18551e-07	3.80481e-07	6.9261	6.41967	ncbi_102182108	-	66454211	66472300	3utr	XM_018048191.1	mRNA	NFYB	nuclear transcription factor Y subunit beta	Human Diseases;Organismal Systems	Infectious diseases;Immune system	ko05166//HTLV-I infection;ko05152//Tuberculosis;ko04612//Antigen processing and presentation
NC_030812.1	66610292	66610342	MergePeak_597	23.9641	.	0	0	0	613	41	165	2	7	4	1	6	4	0.0729257	0.162668	0.0331741	752.264	85.8236	439.524	0.958572	1.98548	2.42693	0.522532	5.31394	3.24209	-3.7399	7.16502	10.9049	11.8779	1.76377e-08	6.11075e-08	7.75356	7.21391	ncbi_102182571	+	66608318	66611036	3utr	XM_005680556.3	mRNA	EID3	EP300 interacting inhibitor of differentiation 3	-	-	-
NC_030812.1	66610292	66610342	MergePeak_597	23.9641	.	0	0	0	613	41	165	2	7	4	1	6	4	0.0729257	0.162668	0.0331741	752.264	85.8236	439.524	0.958572	1.98548	2.42693	0.522532	5.31394	3.24209	-3.7399	7.16502	10.9049	11.8779	1.76377e-08	6.11075e-08	7.75356	7.21391	ncbi_102182855	+	66561522	66657568	-	XM_005680561.3	mRNA	TXNRD1	thioredoxin reductase 1	Metabolism;Human Diseases	Metabolism of other amino acids;Cancers	ko05200//Pathways in cancer;ko05225//Hepatocellular carcinoma;ko00450//Selenocompound metabolism
NC_030812.1	69650820	69650970	MergePeak_600	32.2586	.	0	0	0	225	332	262	9	68	35	58	50	33	0.0729257	0.162668	0.0331741	276.117	694.962	697.912	4.31358	19.2875	21.2357	30.3068	44.2829	26.7472	-6.81022	4.03383	10.8441	11.9632	3.66366e-11	1.94627e-10	10.4361	9.7108	ncbi_102189012	-	69650824	69675377	3utr	XM_018048220.1	mRNA	PRDM4	PR/SET domain 4	Organismal Systems	Nervous system	ko04722//Neurotrophin signaling pathway
NC_030812.1	72574552	72574602	MergePeak_604	39.7586	.	0	0	0	731	536	193	16	110	17	43	29	12	0.0729257	0.162668	0.0331741	897.072	1121.99	514.11	7.66858	31.2004	10.3145	22.4689	25.6841	9.72626	-6.95291	5.43806	12.391	13.6856	1.05241e-13	1.07516e-12	12.9778	11.9685	ncbi_102171037	-	72574453	72867763	3utr	XM_018048239.1	mRNA	RBFOX2	RNA binding protein, fox-1 homolog 2	-	-	-
NC_030812.1	73088575	73088600	MergePeak_605	26.7685	.	239	0	0	0	0	0	12	0	10	14	2	27	174.292	0.162668	0.0331741	0.122718	0.209326	0.266378	5.75143	0.028364	6.06734	7.31544	1.77131	21.8841	3.87116	-19.0506	-22.9217	-0.453924	2.26131e-09	8.7473e-09	8.64564	8.05813	ncbi_102171143	-	73082373	73089402	5utr	XM_018048265.1	mRNA	LOC102171143	apolipoprotein L3	Human Diseases	Infectious diseases	ko05143//African trypanosomiasis
NC_030812.1	73407372	73407422	MergePeak_607	29.7018	.	0	0	0	313	290	245	12	48	29	112	57	102	0.0729257	0.162668	0.0331741	384.109	607.045	652.627	5.75143	13.6147	17.5953	58.5235	50.4825	82.6732	-6.52583	3.07807	9.6039	10.6336	2.57036e-10	1.14517e-09	9.59001	8.94113	ncbi_102172606	+	73385468	73407914	3utr,stop_codon	XM_013964108.2	mRNA	LOC102172606	apolipoprotein L3	Human Diseases	Infectious diseases	ko05143//African trypanosomiasis
NC_030812.1	74404957	74405132	MergePeak_613	33.5902	.	0	0	0	467	402	1117	87	40	359	108	21	106	0.0729257	0.162668	0.0331741	573.095	841.49	2975.45	41.6979	11.3456	217.817	56.4334	18.5988	85.9153	-9.40406	4.74167	14.1457	15.2921	1.3059e-11	7.73278e-11	10.8841	10.1117	ncbi_102178432	+	74375598	74406368	3utr	XM_005680677.3	mRNA	CYTH4	cytohesin 4	Cellular Processes;Environmental Information Processing	Transport and catabolism;Signal transduction	ko04144//Endocytosis;ko04072//Phospholipase D signaling pathway
NC_030812.1	74405282	74405432	MergePeak_614	34.3788	.	0	0	0	418	690	1148	105	46	313	104	27	139	0.0729257	0.162668	0.0331741	512.963	1444.35	3058.02	50.325	13.0474	189.908	54.3433	23.9127	112.662	-9.30544	4.68868	13.9941	15.1619	7.19072e-12	4.47654e-11	11.1432	10.3491	ncbi_102178432	+	74375598	74406368	3utr	XM_005680677.3	mRNA	CYTH4	cytohesin 4	Cellular Processes;Environmental Information Processing	Transport and catabolism;Signal transduction	ko04144//Endocytosis;ko04072//Phospholipase D signaling pathway
NC_030812.1	75702728	75702878	MergePeak_615	33.2858	.	0	0	0	305	672	682	16	59	81	102	67	46	0.0729257	0.162668	0.0331741	374.291	1406.67	1816.7	7.66858	16.7347	49.1454	53.2982	59.339	37.284	-7.51973	4.57679	12.0965	13.2408	1.65029e-11	9.54909e-11	10.7824	10.02	ncbi_102180018	-	75702304	75764725	3utr,stop_codon	XM_018048316.1	mRNA	DNM1L	dynamin 1 like	Organismal Systems;Cellular Processes;Environmental Information Processing	Cell growth and death;Immune system;Signal transduction	ko04217//Necroptosis;ko04621//NOD-like receptor signaling pathway;ko04668//TNF signaling pathway;ko04214//Apoptosis - fly
NC_030812.1	76790651	76813340	MergePeak_616	30.0804	.	0	0	0	1004	324	940	7	16	48	54	9	42	0.0729257	0.162668	0.0331741	1232.09	678.216	2503.96	3.355	4.53824	29.1232	28.2167	7.97091	34.0419	-6.5228	5.94004	12.4628	13.5773	1.93423e-10	8.80837e-10	9.71349	9.0551	ncbi_102183044	+	76737682	76814970	cds,stop_codon	XM_018048340.1	mRNA	AMN1	antagonist of mitotic exit network 1 homolog	-	-	-
NC_030812.1	80653504	80653679	MergePeak_618	19.1508	.	0	0	0	113	1107	1104	2	12	7	6	31	41	0.0729257	0.162668	0.0331741	138.672	2317.24	2940.82	0.958572	3.40368	4.24713	3.13519	27.4554	33.2314	-4.42566	6.39755	10.8232	11.5636	5.6859e-07	1.71809e-06	6.2452	5.76495	ncbi_102189743	+	80646966	80660801	cds	XM_005680717.3	mRNA	MANSC4	MANSC domain containing 4	-	-	-
NC_030812.1	81150941	81151116	MergePeak_620	36.8379	.	0	0	0	1070	586	497	13	131	19	89	59	60	0.0729257	0.162668	0.0331741	1313.09	1226.65	1323.9	6.23072	37.1568	11.5279	46.5053	52.2538	48.6313	-7.11325	4.69284	11.8061	13.0357	1.05667e-12	8.14105e-12	11.9761	11.0893	ncbi_102168894	-	81150767	81232341	3utr	XM_018048378.1	mRNA	STK38L	serine/threonine kinase 38 like	-	-	-
NC_030812.1	82173007	82173182	MergePeak_622	43.1987	.	0	0	0	806	897	2280	87	190	100	148	113	149	0.0729257	0.162668	0.0331741	989.111	1877.65	6073.43	41.6979	53.8915	60.6734	77.3347	100.079	120.768	-8.60577	4.89146	13.4972	14.8363	6.571e-15	9.90622e-14	14.1824	13.0041	ncbi_102170858	+	81579061	82175622	3utr,cds,stop_codon	XM_005680737.3	mRNA	ITPR2	inositol 1,4,5-trisphosphate receptor type 2	Human Diseases;Environmental Information Processing;Cellular Processes;Organismal Systems	Circulatory system;Cancers;Cell growth and death;Neurodegenerative diseases;Endocrine system;Digestive system;Cellular community - eukaryotes;Immune system;Infectious diseases;Sensory system;Nervous system;Signal transduction;Endocrine and metabolic diseases	ko05163//Human cytomegalovirus infection;ko05205//Proteoglycans in cancer;ko05167//Kaposi sarcoma-associated herpesvirus infection;ko04020//Calcium signaling pathway;ko04621//NOD-like receptor signaling pathway;ko05010//Alzheimer disease;ko04022//cGMP - PKG signaling pathway;ko04218//Cellular senescence;ko04210//Apoptosis;ko04934//Cushing syndrome;ko04921//Oxytocin signaling pathway;ko04611//Plat…
NC_030812.1	95656384	95656534	MergePeak_628	46.9939	.	0	0	0	294	287	222	37	78	71	35	32	21	0.0729257	0.162668	0.0331741	360.792	600.765	591.36	17.7336	22.1239	43.0781	18.2886	28.341	17.0209	-7.68818	4.60076	12.2889	13.6543	2.66086e-16	7.13572e-15	15.575	14.1466	ncbi_102174817	-	95656135	95669655	3utr	XM_005680814.3	mRNA	DDX47	DEAD-box helicase 47	-	-	-
NC_030812.1	95656559	95656859	MergePeak_629	5.78984	.	0	85	0	2199	1539	1052	134	410	323	197	112	116	0.0729257	138.268	0.0331741	2698.58	3221.52	2802.3	64.2243	116.292	195.975	102.939	99.1936	94.0205	-1.44956	4.86154	6.3111	1.97873	0.00747899	0.0180753	2.12616	1.74291	ncbi_102174817	-	95656135	95669655	3utr,stop_codon	XM_005680814.3	mRNA	DDX47	DEAD-box helicase 47	-	-	-
NC_030812.1	100230688	100231981	MergePeak_633	12.6716	.	0	0	0	72	131	51	2	0	5	4	6	10	0.0729257	0.162668	0.0331741	88.3573	274.217	135.853	0.958572	0.028364	3.03367	2.09013	5.31394	8.10521	-3.19683	5.0051	8.20193	8.47766	5.59997e-05	0.000153271	4.25181	3.81454	ncbi_102176590	+	100189712	100240472	cds	XM_018048520.1	mRNA	A2ML1	alpha-2-macroglobulin like 1	-	-	-
NC_030812.1	100283304	100283479	MergePeak_634	4.40627	.	239	105	0	1504	1120	1553	174	673	551	442	229	277	174.292	170.802	0.0331741	1845.69	2344.45	4136.86	83.3958	190.89	334.31	230.959	202.815	224.514	-0.832793	3.64308	4.47588	1.73699	0.0206973	0.0471607	1.68409	1.32642	ncbi_102175838	-	100283255	100297016	3utr	XM_005680885.3	mRNA	M6PR	mannose-6-phosphate receptor, cation dependent	Cellular Processes	Transport and catabolism	ko04145//Phagosome;ko04142//Lysosome
NC_030812.1	100332700	100332817	MergePeak_636	26.0623	.	0	0	0	222	492	210	1	12	0	3	1	3	0.0729257	0.162668	0.0331741	272.435	1029.88	559.395	0.479286	3.40368	0.0606734	1.56759	0.885657	2.43156	-3.41059	8.55111	11.9617	13.0492	3.81735e-09	1.42715e-08	8.41824	7.84553	ncbi_102176307	+	100314780	100332817	3utr	XM_005680887.3	mRNA	KLRG1	killer cell lectin like receptor G1	-	-	-
NC_030812.1	102502190	102502365	MergePeak_641	30.2619	.	0	0	0	164	130	71	15	20	6	23	11	19	0.0729257	0.162668	0.0331741	201.258	272.124	189.129	7.18929	5.67279	3.6404	12.0182	9.74223	15.3999	-5.3694	4.13268	9.50208	10.5615	1.67928e-10	7.767e-10	9.77488	9.10975	ncbi_102168705	+	102501302	102503737	cds,stop_codon	XM_018048549.1	mRNA	SPSB2	splA/ryanodine receptor domain and SOCS box containing 2	-	-	-
NC_030812.1	102503740	102503790	MergePeak_642	41.3655	.	0	0	0	911	325	175	13	56	18	37	20	25	0.0729257	0.162668	0.0331741	1117.97	680.309	466.162	6.23072	15.8838	10.9212	19.3337	17.7131	20.263	-6.37627	5.27719	11.6535	12.9577	2.80967e-14	3.52981e-13	13.5513	12.4522	ncbi_102168705	+	102501302	102503988	3utr	XM_005680937.3	mRNA	SPSB2	splA/ryanodine receptor domain and SOCS box containing 2	-	-	-
NC_030812.1	102956487	102956562	MergePeak_648	25.1988	.	0	0	0	297	345	75	1	30	6	3	11	1	0.0729257	0.162668	0.0331741	364.474	722.174	199.784	0.479286	8.50919	3.6404	1.56759	9.74223	0.810521	-5.00621	6.76487	11.7711	12.767	7.22493e-09	2.59669e-08	8.14117	7.58558	ncbi_102178252	-	102956088	102973841	3utr,stop_codon	XM_018048603.1	mRNA	PLEKHG6	pleckstrin homology and RhoGEF domain containing G6	-	-	-
NC_030812.1	105768524	105768674	MergePeak_649	24.574	.	0	0	0	65	78	74	18	15	7	15	11	18	0.0729257	0.162668	0.0331741	79.767	163.274	197.12	8.62715	4.2546	4.24713	7.83797	9.74223	14.5894	-5.40559	3.75837	9.16396	10.0712	1.13269e-08	4.00389e-08	7.94589	7.39752	ncbi_102170303	-	105767750	105797876	3utr	XM_018048630.1	mRNA	TULP3	tubby like protein 3	-	-	-
NC_030812.1	106365696	106365921	MergePeak_650	21.6197	.	0	0	0	389	1021	2658	0	47	25	59	62	31	0.0729257	0.162668	0.0331741	477.375	2137.22	7080.34	0.0479286	13.3311	15.1683	30.8294	54.9107	25.1262	-6.15963	6.44871	12.6083	13.4214	9.55782e-08	3.10323e-07	7.01964	6.50819	ncbi_102172522	+	106269633	106367367	3utr	XM_018048652.1	mRNA	B4GALNT3	beta-1,4-N-acetyl-galactosaminyltransferase 3	Metabolism	Global and overview maps	ko01100//Metabolic pathways
NC_030812.1	106366971	106367146	MergePeak_652	20.2057	.	0	0	0	673	1593	577	0	643	47	187	185	153	0.0729257	0.162668	0.0331741	825.895	3334.56	1537	0.0479286	182.38	28.5165	97.7134	163.847	124.01	-9.04606	3.87748	12.9235	13.5513	2.66556e-07	8.26947e-07	6.57421	6.08252	ncbi_102172522	+	106269633	106367367	3utr	XM_018048652.1	mRNA	B4GALNT3	beta-1,4-N-acetyl-galactosaminyltransferase 3	Metabolism	Global and overview maps	ko01100//Metabolic pathways
NC_030812.1	108085991	108086041	MergePeak_656	31.5037	.	0	0	0	67	295	219	34	12	48	10	13	18	0.0729257	0.162668	0.0331741	82.2214	617.511	583.369	16.2957	3.40368	29.1232	5.22532	11.5135	14.5894	-6.91714	5.35208	12.2692	13.4048	6.57092e-11	3.28428e-10	10.1824	9.48356	ncbi_102178522	-	108084192	108173769	3utr	XM_018048715.1	mRNA	MICAL3	microtubule associated monooxygenase, calponin and LIM domain containing 3	-	-	-
NC_030812.1	108086066	108086166	MergePeak_657	31.4026	.	0	0	0	68	329	264	37	11	50	14	17	17	0.0729257	0.162668	0.0331741	83.4486	688.682	703.239	17.7336	3.12004	30.3367	7.31544	15.0562	13.7789	-6.98564	5.34854	12.3342	13.4664	7.11092e-11	3.52262e-10	10.1481	9.45313	ncbi_102178522	-	108084192	108173769	3utr	XM_018048715.1	mRNA	MICAL3	microtubule associated monooxygenase, calponin and LIM domain containing 3	-	-	-
NC_030812.1	108379372	108379547	MergePeak_658	4.2	.	0	68	0	443	1564	721	14	61	22	22	20	23	0.0729257	110.614	0.0331741	543.643	3273.86	1920.59	6.71001	17.302	13.3481	11.4957	17.7131	18.642	1.55871	6.89715	5.33844	1.03944	0.0243467	0.0544095	1.61356	1.26433	ncbi_102179363	+	108378973	108399692	5utr	XM_018048733.1	mRNA	GGA1	golgi associated, gamma adaptin ear containing, ARF binding protein 1	Cellular Processes	Transport and catabolism	ko04142//Lysosome
NC_030812.1	108969294	108969394	MergePeak_661	51.4902	.	0	0	0	1802	769	489	13	72	34	20	9	3	0.0729257	0.162668	0.0331741	2211.39	1609.72	1302.59	6.23072	20.4221	20.6289	10.4506	7.97091	2.43156	-6.88644	7.907	14.7934	16.3185	4.76118e-18	3.16165e-16	17.3223	15.5001	ncbi_102180576	-	108969295	108994337	3utr	XM_018048761.1	mRNA	LOC102180576	casein kinase I	Organismal Systems;Environmental Information Processing	Environmental adaptation;Signal transduction	ko04390//Hippo signaling pathway;ko04310//Wnt signaling pathway;ko04068//FoxO signaling pathway;ko04391//Hippo signaling pathway -fly;ko04340//Hedgehog signaling pathway;ko04341//Hedgehog signaling pathway - fly;ko04710//Circadian rhythm;ko04392//Hippo signaling pathway - multiple species;ko04711//Circadian rhythm - fly
NC_030812.1	108969719	108969869	MergePeak_662	44.7261	.	0	0	0	221	191	287	80	133	77	90	48	41	0.0729257	0.162668	0.0331741	271.208	399.812	764.506	38.3429	37.7241	46.7185	47.0278	42.5115	33.2314	-8.25542	3.5296	11.785	13.0943	1.77427e-15	3.43643e-14	14.751	13.4639	ncbi_102180576	-	108969295	108994337	3utr	XM_018048761.1	mRNA	LOC102180576	casein kinase I	Organismal Systems;Environmental Information Processing	Environmental adaptation;Signal transduction	ko04390//Hippo signaling pathway;ko04310//Wnt signaling pathway;ko04068//FoxO signaling pathway;ko04391//Hippo signaling pathway -fly;ko04340//Hedgehog signaling pathway;ko04341//Hedgehog signaling pathway - fly;ko04710//Circadian rhythm;ko04392//Hippo signaling pathway - multiple species;ko04711//Circadian rhythm - fly
NC_030812.1	108972701	108974421	MergePeak_663	45.1466	.	0	0	0	668	1853	484	40	46	41	13	27	21	0.0729257	0.162668	0.0331741	819.759	3878.81	1289.27	19.1714	13.0474	24.8761	6.79291	23.9127	17.0209	-7.14765	6.975	14.1226	15.5305	1.26122e-15	2.56754e-14	14.8992	13.5905	ncbi_102180576	-	108974308	108992536	3utr	XM_018048759.1	mRNA	LOC102180576	casein kinase I	Organismal Systems;Environmental Information Processing	Environmental adaptation;Signal transduction	ko04390//Hippo signaling pathway;ko04310//Wnt signaling pathway;ko04068//FoxO signaling pathway;ko04391//Hippo signaling pathway -fly;ko04340//Hedgehog signaling pathway;ko04341//Hedgehog signaling pathway - fly;ko04710//Circadian rhythm;ko04392//Hippo signaling pathway - multiple species;ko04711//Circadian rhythm - fly
NC_030812.1	109084512	109084812	MergePeak_664	5.53082	.	2026	936	0	31310	38213	29388	337	2105	2006	2182	1298	1172	1477.47	1522.58	0.0331741	38423.2	79989.7	78283.3	161.519	597.062	1217.11	1140.16	1149.58	949.931	0.588944	5.91096	5.32201	2.88657	0.00905843	0.0216301	2.04295	1.66494	ncbi_102183218	+	109071317	109084684	3utr	XM_018048767.1	mRNA	KDELR3	KDEL endoplasmic reticulum protein retention receptor 3	Human Diseases	Infectious diseases	ko05110//Vibrio cholerae infection
NC_030812.1	109084512	109084812	MergePeak_664	5.53082	.	2026	936	0	31310	38213	29388	337	2105	2006	2182	1298	1172	1477.47	1522.58	0.0331741	38423.2	79989.7	78283.3	161.519	597.062	1217.11	1140.16	1149.58	949.931	0.588944	5.91096	5.32201	2.88657	0.00905843	0.0216301	2.04295	1.66494	ncbi_102183493	-	109084513	109102548	3utr	XM_018048766.1	mRNA	DDX17	DEAD-box helicase 17	-	-	-
NC_030812.1	109517287	109517462	MergePeak_666	18.4901	.	0	0	0	67	166	127	2	0	4	5	2	1	0.0729257	0.162668	0.0331741	82.2214	347.481	338.301	0.958572	0.028364	2.42693	2.61266	1.77131	0.810521	-2.94153	7.16309	10.1046	10.8359	9.08568e-07	2.71597e-06	6.04164	5.56608	ncbi_102184604	-	109514413	109534692	3utr,stop_codon	XM_013964352.2	mRNA	CBX7	chromobox 7	-	-	-
NC_030812.1	109671199	109671600	MergePeak_668	4.54876	.	43673	47835	16363	3838	4131	1546	7123	13416	13153	8741	6667	6280	31848.8	77812.4	5428.28	4709.94	8647.25	4118.21	3413.96	3805.31	7980.37	4567.45	5904.68	5090.07	2.91796	0.152416	-2.76555	-1.83457	0.0186435	0.0427254	1.72947	1.36931	ncbi_102184509	-	109670475	109676709	cds	XM_005681086.3	mRNA	RPL3	ribosomal protein L3	Genetic Information Processing	Translation	ko03010//Ribosome
NC_030812.1	109675629	109675679	MergePeak_669	4.2675	.	4160	50	0	82	119	49	41	16	43	137	151	120	3033.71	81.3341	0.0331741	100.629	249.098	130.525	19.6507	4.53824	26.0895	71.5868	133.734	97.2626	5.93593	0.656117	-5.27981	-1.08578	0.0231407	0.0519224	1.63562	1.28465	ncbi_102184509	-	109670475	109676709	cds	XM_005681086.3	mRNA	RPL3	ribosomal protein L3	Genetic Information Processing	Translation	ko03010//Ribosome
NC_030812.1	111425498	111425548	MergePeak_677	29.3271	.	0	0	0	122	99	192	25	20	14	31	28	14	0.0729257	0.162668	0.0331741	149.717	207.233	511.447	11.9822	5.67279	8.49427	16.1985	24.7984	11.3473	-6.0128	4.04385	10.0567	11.1054	3.41258e-10	1.48482e-09	9.46692	8.82833	ncbi_102187925	+	111371270	111426140	3utr	XM_018048815.1	mRNA	ZC3H7B	zinc finger CCCH-type containing 7B	-	-	-
NC_030812.1	112002048	112002223	MergePeak_684	36.2074	.	0	0	0	328	945	556	188	31	36	85	48	28	0.0729257	0.162668	0.0331741	402.517	1978.13	1481.06	90.1058	8.79283	21.8424	44.4152	42.5115	22.6946	-8.21707	5.13161	13.3487	14.5765	1.74434e-12	1.26035e-11	11.7584	10.8995	ncbi_102170954	+	111998256	112007098	3utr	XM_018048834.1	mRNA	FAM109B	family with sequence similarity 109 member B	-	-	-
NC_030812.1	112121795	112121970	MergePeak_690	32.1013	.	2	0	0	552	313	846	59	35	116	77	55	68	1.45851	0.162668	0.0331741	677.406	655.19	2253.56	28.2779	9.92739	70.3811	40.2349	48.7111	55.1154	-6.23152	4.62068	10.8522	10.3361	4.11669e-11	2.17041e-10	10.3855	9.66346	ncbi_102171958	-	112076058	112171316	cds	XM_018048847.1	mRNA	TCF20	transcription factor 20	-	-	-
NC_030812.1	114528241	114528416	MergePeak_695	42.2804	.	0	0	0	1173	580	557	58	178	426	149	93	110	0.0729257	0.162668	0.0331741	1439.49	1214.09	1483.73	27.7986	50.4879	258.468	77.8572	82.3661	89.1573	-9.71996	4.03062	13.7506	15.0477	1.33579e-14	1.87212e-13	13.8743	12.7277	ncbi_102171314	+	114511882	114531443	3utr,stop_codon	XM_018048894.1	mRNA	NUP50	nucleoporin 50	Genetic Information Processing	Translation	ko03013//RNA transport
NC_030812.1	118274735	118274860	MergePeak_698	3.59658	.	218	0	0	804	880	600	193	436	189	193	133	187	158.978	0.162668	0.0331741	986.657	1842.07	1598.27	92.5022	123.667	114.673	100.849	117.792	151.567	-1.0783	3.56178	4.64008	0.96753	0.0394502	0.0826647	1.40395	1.08268	ncbi_102181760	-	118274411	118279544	3utr,cds,stop_codon	XM_018048932.1	mRNA	ALG12	ALG12, alpha-1,6-mannosyltransferase	Metabolism	Glycan biosynthesis and metabolism;Global and overview maps	ko01100//Metabolic pathways;ko00510//N-Glycan biosynthesis
NC_030813.1	2359985	2360035	MergePeak_700	20.6857	.	0	0	0	343	94	454	0	17	32	34	9	21	0.0729257	0.162668	0.0331741	420.924	196.766	1209.36	0.0479286	4.82188	19.4155	17.7661	7.97091	17.0209	-5.91484	5.38862	11.3035	12.077	1.87711e-07	5.92894e-07	6.72651	6.22702	ncbi_102185254	+	1860030	2361116	3utr	XM_005681248.3	mRNA	2023-03-01	membrane associated ring-CH-type finger 1	-	-	-
NC_030813.1	7061672	7061847	MergePeak_702	37.549	.	0	0	0	463	485	857	18	32	30	63	24	42	0.0729257	0.162668	0.0331741	568.187	1015.23	2282.86	8.62715	9.07647	18.202	32.9195	21.2558	34.0419	-6.47653	5.43248	11.909	13.1663	6.13368e-13	4.97292e-12	12.2123	11.3034	ncbi_102170592	-	7061376	7100061	3utr	XM_005681277.3	mRNA	METTL14	methyltransferase like 14	-	-	-
NC_030813.1	11984961	11985061	MergePeak_703	10.7656	.	0	0	0	51	226	124	1	0	2	1	5	8	0.0729257	0.162668	0.0331741	62.5864	473.076	330.309	0.479286	0.028364	1.21347	0.522532	4.42829	6.48417	-1.88425	6.25894	8.14319	8.19144	0.000214409	0.000574435	3.66876	3.24076	ncbi_102175658	+	11910598	11986240	cds	XM_005681284.3	mRNA	ARSJ	arylsulfatase family member J	-	-	-
NC_030813.1	11984961	11985061	MergePeak_703	10.7656	.	0	0	0	51	226	124	1	0	2	1	5	8	0.0729257	0.162668	0.0331741	62.5864	473.076	330.309	0.479286	0.028364	1.21347	0.522532	4.42829	6.48417	-1.88425	6.25894	8.14319	8.19144	0.000214409	0.000574435	3.66876	3.24076	ncbi_108636202	+	11910494	12031491	-	XR_001918168.1	lncRNA	LOC108636202	-	-	-	-
NC_030813.1	16140330	16140480	MergePeak_704	36.5198	.	0	0	0	380	615	281	18	106	48	108	65	55	0.0729257	0.162668	0.0331741	466.33	1287.35	748.524	8.62715	30.0658	29.1232	56.4334	57.5677	44.5787	-7.40723	3.96771	11.3749	12.5768	1.35011e-12	1.01495e-11	11.8696	10.9936	ncbi_102171587	-	16140031	16219565	3utr	XM_018049229.1	mRNA	SEC24B	SEC24 homolog B, COPII coat complex component	Genetic Information Processing	Folding, sorting and degradation	ko04141//Protein processing in endoplasmic reticulum
NC_030813.1	17584994	17585194	MergePeak_706	35.6033	.	0	0	0	639	2211	5490	30	3	38	19	6	24	0.0729257	0.162668	0.0331741	784.171	4628.19	14624.2	14.3786	0.850919	23.0559	9.9281	5.31394	19.4525	-6.56695	9.15147	15.7184	17.0145	2.77511e-12	1.91579e-11	11.5567	10.7177	ncbi_102172133	-	17583520	17604040	3utr	XM_018049233.1	mRNA	LOC102172133	cytochrome P450 2U1	Metabolism	Global and overview maps;Lipid metabolism	ko01100//Metabolic pathways;ko00590//Arachidonic acid metabolism
NC_030813.1	22479435	22479510	MergePeak_708	3.93701	.	0	99	0	1316	695	892	91	261	411	231	108	135	0.0729257	161.042	0.0331741	1614.98	1454.81	2376.1	43.615	74.03	249.367	120.705	95.651	109.42	-1.19324	4.04214	5.23538	0.925628	0.0300346	0.0652895	1.52238	1.18516	ncbi_102175660	-	22479111	22604662	3utr	XM_018049264.1	mRNA	NFKB1	nuclear factor kappa B subunit 1	Environmental Information Processing;Organismal Systems;Cellular Processes;Human Diseases	Immune system;Drug resistance;Immune diseases;Infectious diseases;Signal transduction;Nervous system;Endocrine and metabolic diseases;Cancers;Cell growth and death;Aging;Endocrine system;Development;Cardiovascular diseases;Substance dependence	ko05200//Pathways in cancer;ko04151//PI3K-Akt signaling pathway;ko05165//Human papillomavirus infection;ko04010//MAPK signaling pathway;ko05166//HTLV-I infection;ko05163//Human cytomegalovirus infection;ko04014//Ras signaling pathway;ko04024//cAMP signaling pathway;ko05169//Epstein-Barr virus infection;ko05203//Viral carcinogenesis;ko05168//Herpes simplex infection;ko05167//Kaposi sarcoma-associa…
NC_030813.1	26039789	26039964	MergePeak_711	35.8023	.	0	0	0	696	1367	918	10	80	133	82	51	67	0.0729257	0.162668	0.0331741	854.121	2861.48	2445.35	4.79286	22.6912	80.6956	42.8476	45.1685	54.3049	-8.08069	5.42193	13.5026	14.7161	2.38755e-12	1.66889e-11	11.622	10.7776	ncbi_102184132	-	26036715	26093472	3utr	XM_018049294.1	mRNA	METAP1	methionyl aminopeptidase 1	-	-	-
NC_030813.1	26607086	26607436	MergePeak_712	5.23578	.	0	149	0	4592	2374	3449	50	135	443	209	71	133	0.0729257	242.376	0.0331741	5635.23	4969.39	9187.39	23.9643	38.2914	268.783	109.209	62.8817	107.799	-0.452552	6.11919	6.57174	0.991569	0.0112186	0.0265383	1.95006	1.57613	ncbi_102184983	-	26607087	26763339	3utr	XM_018049296.1	mRNA	RAP1GDS1	Rap1 GTPase-GDP dissociation stimulator 1	-	-	-
NC_030813.1	36205960	36206110	MergePeak_713	24.3465	.	0	0	0	144	520	905	2	11	23	37	13	24	0.0729257	0.162668	0.0331741	176.715	1088.49	2410.73	0.958572	3.12004	13.9549	19.3337	11.5135	19.4525	-5.47886	6.17359	11.6524	12.6097	1.33626e-08	4.68783e-08	7.87411	7.32903	ncbi_102170681	-	36205561	36208881	cds,stop_codon	XM_005681434.3	mRNA	TIGD2	tigger transposable element derived 2	-	-	-
NC_030813.1	37692626	37692801	MergePeak_716	6.73058	.	1276	137	0	9402	8151	56266	390	723	908	937	453	1359	930.532	222.856	0.0331741	11538	17062.1	149881	186.922	205.072	550.914	489.612	401.203	1101.5	0.269954	6.46252	6.19256	4.15056	0.00376977	0.0094166	2.42368	2.02611	ncbi_102190033	+	37669083	37692999	3utr,stop_codon	XM_018049319.1	mRNA	LAP3	leucine aminopeptidase 3	Metabolism	Metabolism of other amino acids;Amino acid metabolism;Global and overview maps	ko01100//Metabolic pathways;ko00480//Glutathione metabolism;ko00330//Arginine and proline metabolism
NC_030813.1	42407204	42407254	MergePeak_719	38.2172	.	0	0	0	184	376	341	53	215	31	74	59	31	0.0729257	0.162668	0.0331741	225.802	787.065	908.351	25.4022	60.9825	18.8087	38.6673	52.2538	25.1262	-8.03996	4.04356	12.0835	13.32	3.63553e-13	3.12948e-12	12.4394	11.5045	ncbi_102180203	-	42406955	42536697	3utr,stop_codon	XM_018049336.1	mRNA	ADGRA3	adhesion G protein-coupled receptor A3	-	-	-
NC_030813.1	46306969	46307069	MergePeak_722	31.6927	.	0	0	0	112	300	496	39	29	156	44	23	49	0.0729257	0.162668	0.0331741	137.445	627.977	1321.24	18.6922	8.22555	94.6504	22.9914	20.3701	39.7155	-8.24541	4.63262	12.878	13.9939	5.6751e-11	2.88094e-10	10.246	9.54047	ncbi_102185075	+	46191836	46311029	3utr,stop_codon	XM_018049350.1	mRNA	RBPJ	recombination signal binding protein for immunoglobulin kappa J region	Organismal Systems;Environmental Information Processing;Human Diseases	Signal transduction;Cancers;Immune system;Infectious diseases	ko05165//Human papillomavirus infection;ko05169//Epstein-Barr virus infection;ko05203//Viral carcinogenesis;ko04658//Th1 and Th2 cell differentiation;ko04330//Notch signaling pathway
NC_030813.1	46861573	46861873	MergePeak_724	43.5196	.	0	0	0	1662	2984	3745	12	138	52	106	65	45	0.0729257	0.162668	0.0331741	2039.58	6246.28	9975.87	5.75143	39.1423	31.5501	55.3883	57.5677	36.4735	-7.58201	6.92458	14.5066	15.9052	4.86234e-15	7.93045e-14	14.3132	13.1007	ncbi_102186100	+	46686020	46861990	3utr	XM_018049352.1	mRNA	STIM2	stromal interaction molecule 2	Environmental Information Processing	Signal transduction	ko04020//Calcium signaling pathway
NC_030813.1	57517804	57517979	MergePeak_725	32.8713	.	0	0	0	218	629	641	22	145	29	98	72	64	0.0729257	0.162668	0.0331741	267.526	1316.66	1707.49	10.5443	41.1278	17.5953	51.2081	63.7673	51.8734	-7.44075	4.29353	11.7343	12.8807	2.25445e-11	1.27281e-10	10.647	9.89524	ncbi_102174200	-	57517755	57594040	3utr	XM_018049363.1	mRNA	RELL1	RELT like 1	-	-	-
NC_030813.1	58614145	58614320	MergePeak_727	28.1183	.	0	0	0	339	612	984	3	9	58	16	5	27	0.0729257	0.162668	0.0331741	416.016	1281.07	2621.16	1.43786	2.55276	35.1905	8.36051	4.42829	21.8841	-6.60927	6.9351	13.5444	14.6091	8.28146e-10	3.43195e-09	9.08189	8.46446	ncbi_100861260	-	58613568	58615761	cds	NM_001285605.1	mRNA	TLR1	toll like receptor 1	Organismal Systems;Human Diseases	Infectious diseases;Immune system	ko05152//Tuberculosis;ko04620//Toll-like receptor signaling pathway
NC_030813.1	59749946	59750121	MergePeak_729	22.1861	.	0	0	0	157	1173	860	1	11	12	31	34	17	0.0729257	0.162668	0.0331741	192.668	2455.39	2290.85	0.479286	3.12004	7.2808	16.1985	30.1123	13.7789	-4.75043	6.36286	11.1133	11.9956	6.32682e-08	2.09567e-07	7.19881	6.67868	ncbi_102173648	+	59693380	59750757	3utr	XM_018049382.1	mRNA	LOC102173648	NEDD4-binding protein 2	-	-	-
NC_030813.1	67372526	67372676	MergePeak_731	27.0184	.	0	0	0	170	263	494	4	39	74	50	28	40	0.0729257	0.162668	0.0331741	208.621	550.527	1315.91	1.91714	11.0619	44.8983	26.1266	24.7984	32.4209	-7.17534	4.62209	11.7974	12.7972	1.87795e-09	7.35617e-09	8.72632	8.13335	ncbi_102188484	-	67372127	67512541	3utr,stop_codon	XM_005681591.3	mRNA	TEC	tec protein tyrosine kinase	Organismal Systems;Environmental Information Processing	Development;Immune system;Signal transduction	ko04380//Osteoclast differentiation;ko04660//T cell receptor signaling pathway;ko04013//MAPK signaling pathway - fly
NC_030813.1	67658702	67658877	MergePeak_732	40.9414	.	0	0	0	450	597	1174	41	59	62	59	45	54	0.0729257	0.162668	0.0331741	552.233	1249.68	3127.28	19.6507	16.7347	37.6175	30.8294	39.8546	43.7681	-7.52393	5.41574	12.9397	14.2572	3.95846e-14	4.73615e-13	13.4025	12.3246	ncbi_102189565	+	67586764	67661614	3utr,stop_codon	XM_018049430.1	mRNA	SLAIN2	SLAIN motif family member 2	-	-	-
NC_030813.1	67721800	67721925	MergePeak_733	3.5854	.	2674	19235	0	155	464	303	19	29	38	30	25	56	1950.03	31289.2	0.0331741	190.214	971.272	807.127	9.10644	8.22555	23.0559	15.6759	22.1414	45.3892	9.69358	4.54687	-5.14671	-0.79568	0.0398171	0.0833083	1.39993	1.07931	ncbi_102178614	+	67713659	67730971	-	XR_001918190.1	mRNA	ZAR1	zygote arrest 1	-	-	-
NC_030813.1	67721800	67721925	MergePeak_733	3.5854	.	2674	19235	0	155	464	303	19	29	38	30	25	56	1950.03	31289.2	0.0331741	190.214	971.272	807.127	9.10644	8.22555	23.0559	15.6759	22.1414	45.3892	9.69358	4.54687	-5.14671	-0.79568	0.0398171	0.0833083	1.39993	1.07931	ncbi_102190395	-	67720601	67978332	3utr	XM_018049432.1	mRNA	FRYL	FRY like transcription coactivator	-	-	-
NC_030813.1	68062227	68062277	MergePeak_734	35.9738	.	0	0	0	423	284	532	64	86	138	184	100	146	0.0729257	0.162668	0.0331741	519.099	594.485	1417.13	30.6743	24.393	83.7292	96.1458	88.5657	118.336	-8.43337	3.04175	11.4751	12.6508	2.08281e-12	1.48188e-11	11.6814	10.8292	ncbi_102191686	-	68061528	68074111	3utr	XM_005681603.3	mRNA	OCIAD2	OCIA domain containing 2	-	-	-
NC_030813.1	70089356	70089481	MergePeak_735	4.17453	.	1053	339	12246	256	98	0	8	21	18	27	8	18	767.907	551.445	4062.5	314.159	205.139	0.266378	3.83429	5.95643	10.9212	14.1084	7.08526	14.5894	8.00486	3.82328	-4.18159	-1.6391	0.02484	0.0553786	1.60485	1.25666	ncbi_102173724	-	70087982	70146066	3utr	XM_018049459.1	mRNA	CHIC2	cysteine rich hydrophobic domain 2	-	-	-
NC_030813.1	70333903	70334078	MergePeak_736	42.8182	.	0	1	0	1505	1192	1088	38	158	83	201	93	54	0.0729257	1.62668	0.0331741	1846.91	2495.16	2898.2	18.2129	44.8151	50.3589	105.029	82.3661	43.7681	-7.17046	4.95435	12.1248	11.7443	8.78477e-15	1.28951e-13	14.0563	12.8896	ncbi_102174007	+	70289095	70334333	3utr	XM_018049462.1	mRNA	PDGFRA	platelet derived growth factor receptor alpha	Environmental Information Processing;Cellular Processes;Human Diseases	Transport and catabolism;Signal transduction;Drug resistance;Cancers;Infectious diseases;Cellular community - eukaryotes;Cell motility	ko05200//Pathways in cancer;ko04151//PI3K-Akt signaling pathway;ko04010//MAPK signaling pathway;ko05166//HTLV-I infection;ko04144//Endocytosis;ko05163//Human cytomegalovirus infection;ko04014//Ras signaling pathway;ko04810//Regulation of actin cytoskeleton;ko04510//Focal adhesion;ko04015//Rap1 signaling pathway;ko04630//Jak-STAT signaling pathway;ko04020//Calcium signaling pathway;ko05206//MicroR…
NC_030813.1	71366643	71366843	MergePeak_740	50.0057	.	0	0	0	829	1283	1527	129	87	44	59	29	53	0.0729257	0.162668	0.0331741	1017.34	2685.65	4067.6	61.8279	24.6767	26.6963	30.8294	25.6841	42.9576	-8.13105	6.26942	14.4005	15.864	1.84118e-17	8.84671e-16	16.7349	15.0532	ncbi_102180581	+	71351388	71367631	3utr	XM_018049464.1	mRNA	SRD5A3	steroid 5 alpha-reductase 3	Metabolism	Lipid metabolism	ko00140//Steroid hormone biosynthesis
NC_030813.1	72329507	72329707	MergePeak_742	32.358	.	0	0	0	588	551	1001	4	86	41	69	46	35	0.0729257	0.162668	0.0331741	721.585	1153.39	2666.45	1.91714	24.393	24.8761	36.0547	40.7402	28.3682	-7.00391	5.42099	12.4249	13.586	3.36111e-11	1.81669e-10	10.4735	9.74072	ncbi_102176593	-	72329265	72357484	cds,stop_codon	XM_005681635.3	mRNA	AASDH	aminoadipate-semialdehyde dehydrogenase	-	-	-
NC_030813.1	91159235	91159410	MergePeak_746	34.601	.	0	0	0	643	646	758	39	73	72	169	188	198	0.0729257	0.162668	0.0331741	789.08	1352.24	2019.15	18.6922	20.7057	43.6848	88.3078	166.504	160.483	-7.69171	3.31114	11.0029	12.1538	6.0819e-12	3.83765e-11	11.216	10.4159	ncbi_102184046	+	91079581	91160170	3utr,stop_codon	XM_018049589.1	mRNA	USO1	USO1 vesicle transport factor	-	-	-
NC_030813.1	91713962	91714137	MergePeak_747	4.76168	.	0	72	0	70	574	318	96	26	21	9	7	12	0.0729257	117.121	0.0331741	85.9029	1201.53	847.084	46.0115	7.37463	12.7414	4.70278	6.1996	9.72626	0.837049	6.68305	5.846	1.11553	0.0158739	0.036863	1.79932	1.43341	ncbi_102184893	+	91710470	91715383	cds	XM_018049602.1	mRNA	STBD1	starch binding domain 1	-	-	-
NC_030813.1	92134303	92134478	MergePeak_749	3.40732	.	0	60	0	643	1004	1053	5	343	17	114	85	69	0.0729257	97.601	0.0331741	789.08	2101.63	2804.97	2.39643	97.2884	10.3145	59.5686	75.2809	55.926	-0.183372	4.89021	5.07358	0.761046	0.0456902	0.0942528	1.34018	1.02571	ncbi_102185164	+	91804044	92134715	3utr	XM_018049607.1	mRNA	SHROOM3	shroom family member 3	-	-	-
NC_030813.1	94113164	94113375	MergePeak_750	35.4742	.	0	0	0	332	412	464	25	21	89	31	16	41	0.0729257	0.162668	0.0331741	407.425	862.422	1236	11.9822	5.95643	53.9993	16.1985	14.1705	33.2314	-7.48341	5.27848	12.7619	13.9776	3.07244e-12	2.09512e-11	11.5125	10.6788	ncbi_102169950	-	94112490	94144297	-	XR_001918206.1	mRNA	PAQR3	progestin and adipoQ receptor family member 3	-	-	-
NC_030813.1	94113164	94113375	MergePeak_750	35.4742	.	0	0	0	332	412	464	25	21	89	31	16	41	0.0729257	0.162668	0.0331741	407.425	862.422	1236	11.9822	5.95643	53.9993	16.1985	14.1705	33.2314	-7.48341	5.27848	12.7619	13.9776	3.07244e-12	2.09512e-11	11.5125	10.6788	ncbi_102186290	+	93998082	94120365	cds	XM_018049628.1	mRNA	BMP2K	BMP2 inducible kinase	Human Diseases	Cancers	ko05202//Transcriptional misregulation in cancers
NC_030813.1	94114489	94120537	MergePeak_751	3.66293	.	0	131	0	2390	562	4668	16	0	51	22	10	22	0.0729257	213.095	0.0331741	2932.97	1176.41	12434.5	7.66858	0.028364	30.9434	11.4957	8.85657	17.8315	2.46994	8.73563	6.26569	0.59732	0.0373658	0.0789494	1.42753	1.10265	ncbi_102169950	-	94114566	94144297	3utr	XM_018049631.1	mRNA	PAQR3	progestin and adipoQ receptor family member 3	-	-	-
NC_030813.1	94114489	94120537	MergePeak_751	3.66293	.	0	131	0	2390	562	4668	16	0	51	22	10	22	0.0729257	213.095	0.0331741	2932.97	1176.41	12434.5	7.66858	0.028364	30.9434	11.4957	8.85657	17.8315	2.46994	8.73563	6.26569	0.59732	0.0373658	0.0789494	1.42753	1.10265	ncbi_102186290	+	93998082	94120365	3utr,cds,stop_codon	XM_018049628.1	mRNA	BMP2K	BMP2 inducible kinase	Human Diseases	Cancers	ko05202//Transcriptional misregulation in cancers
NC_030813.1	98685154	98685204	MergePeak_753	22.2398	.	0	0	0	17	155	231	4	0	35	3	1	1	0.0729257	0.162668	0.0331741	20.8621	324.455	615.334	1.91714	0.028364	21.2357	1.56759	0.885657	0.810521	-5.84521	8.16397	14.0092	14.8327	6.08103e-08	2.01905e-07	7.21602	6.69485	ncbi_102188486	-	98646424	98687360	cds	XM_018049676.1	mRNA	HELQ	helicase, POLQ-like	-	-	-
NC_030813.1	98693996	98694046	MergePeak_754	20.9011	.	0	0	0	101	80	291	1	4	18	12	9	3	0.0729257	0.162668	0.0331741	123.946	167.461	775.161	0.479286	1.13456	10.9212	6.27038	7.97091	2.43156	-4.93789	5.99185	10.9297	11.7343	1.60027e-07	5.10659e-07	6.79581	6.29187	ncbi_102180476	-	98693997	98709969	3utr	XM_018049680.1	mRNA	FAM175A	family with sequence similarity 175 member A	Genetic Information Processing	Replication and repair	ko03440//Homologous recombination
NC_030813.1	99938111	99938311	MergePeak_755	42.1058	.	0	0	0	1110	2508	1707	11	95	18	58	37	29	0.0729257	0.162668	0.0331741	1362.18	5249.89	4547.08	5.27215	26.9458	10.9212	30.3068	32.7693	23.5051	-6.76219	7.001	13.7632	15.1371	1.52442e-14	2.11293e-13	13.8169	12.6751	ncbi_102181285	-	99938062	100217658	3utr	XM_018049684.1	mRNA	WDFY3	WD repeat and FYVE domain containing 3	-	-	-
NC_030813.1	99940686	99940861	MergePeak_756	45.3192	.	0	0	0	649	738	1224	20	27	45	22	14	18	0.0729257	0.162668	0.0331741	796.443	1544.82	3260.47	9.58572	7.65827	27.303	11.4957	12.3992	14.5894	-6.7872	7.17141	13.9586	15.3875	1.07819e-15	2.27808e-14	14.9673	13.6424	ncbi_102181285	-	99938062	100217658	3utr	XM_018049684.1	mRNA	WDFY3	WD repeat and FYVE domain containing 3	-	-	-
NC_030813.1	103254506	103254656	MergePeak_758	17.7921	.	0	0	0	93	88	52	11	0	9	10	5	2	0.0729257	0.162668	0.0331741	114.128	184.207	138.517	5.27215	0.028364	5.4606	5.22532	4.42829	1.62104	-4.70203	5.25199	9.95402	10.5981	1.49292e-06	4.4061e-06	5.82596	5.35595	ncbi_102188298	+	103089845	103254695	3utr	XM_013964782.2	mRNA	PPP2R2C	protein phosphatase 2 regulatory subunit Bgamma	Environmental Information Processing;Organismal Systems;Cellular Processes;Genetic Information Processing;Human Diseases	Circulatory system;Infectious diseases;Translation;Signal transduction;Nervous system;Cellular community - eukaryotes	ko04151//PI3K-Akt signaling pathway;ko05165//Human papillomavirus infection;ko04530//Tight junction;ko04390//Hippo signaling pathway;ko04261//Adrenergic signaling in cardiomyocytes;ko04728//Dopaminergic synapse;ko05160//Hepatitis C;ko04152//AMPK signaling pathway;ko04071//Sphingolipid signaling pathway;ko05142//Chagas disease (American trypanosomiasis);ko03015//mRNA surveillance pathway;ko04391//…
NC_030813.1	109098201	109098351	MergePeak_759	20.6395	.	0	0	0	30	160	111	4	1	45	1	1	7	0.0729257	0.162668	0.0331741	36.8155	334.921	295.68	1.91714	0.28364	27.303	0.522532	0.885657	5.67365	-6.19761	6.55282	12.7504	13.4822	1.94036e-07	6.1218e-07	6.71212	6.21312	ncbi_102169270	-	109055598	109110594	cds	XM_018049736.1	mRNA	BOD1L1	biorientation of chromosomes in cell division 1 like 1	-	-	-
NC_030813.1	111433317	111433467	MergePeak_762	38.6887	.	0	0	0	389	336	227	21	130	17	59	35	27	0.0729257	0.162668	0.0331741	477.375	703.335	604.679	10.065	36.8732	10.3145	30.8294	30.998	21.8841	-7.17327	4.39864	11.5719	12.8185	2.43583e-13	2.25699e-12	12.6134	11.6465	ncbi_102173725	-	111433168	111560028	3utr	XM_018049750.1	mRNA	PROM1	prominin 1	Human Diseases	Cancers	ko05202//Transcriptional misregulation in cancers
NC_030813.1	113706658	113706833	MergePeak_767	6.069	.	0	52	0	781	813	1241	212	167	308	170	123	126	0.0729257	84.5875	0.0331741	958.431	1701.82	3305.76	101.609	47.3678	186.874	88.8304	108.936	102.126	-1.99821	4.30079	6.299	3.53758	0.00609911	0.0148953	2.21473	1.82695	ncbi_102174922	-	113705784	113720318	3utr,stop_codon	XM_005681976.3	mRNA	GRPEL1	GrpE like 1, mitochondrial	-	-	-
NC_030813.1	114915667	114915792	MergePeak_769	47.3753	.	0	0	0	2618	824	373	17	158	34	31	10	4	0.0729257	0.162668	0.0331741	3212.77	1724.84	993.592	8.14786	44.8151	20.6289	16.1985	8.85657	3.24209	-7.52827	7.67353	15.2018	16.6685	1.90516e-16	5.47783e-15	15.7201	14.2614	ncbi_102179654	+	114888249	114915797	3utr,stop_codon	XM_018049795.1	mRNA	TRMT44	tRNA methyltransferase 44 homolog (S. cerevisiae)	-	-	-
NC_030813.1	115931545	115931620	MergePeak_773	20.5041	.	0	0	0	94	112	48	1	7	37	10	7	7	0.0729257	0.162668	0.0331741	115.355	234.445	127.862	0.479286	1.98548	22.4491	5.22532	6.1996	5.67365	-5.94673	4.7909	10.7376	11.4956	2.14575e-07	6.72415e-07	6.66842	6.17236	ncbi_102186471	+	115871765	115931992	3utr,cds,stop_codon	XM_018049817.1	mRNA	WHSC1	Wolf-Hirschhorn syndrome candidate 1	Metabolism;Human Diseases	Cancers;Amino acid metabolism	ko05202//Transcriptional misregulation in cancers;ko00310//Lysine degradation
NC_030813.1	116746265	116746440	MergePeak_778	39.7346	.	0	0	0	1023	1739	3791	28	150	170	125	129	100	0.0729257	0.162668	0.0331741	1255.41	3640.18	10098.4	13.42	42.546	103.145	65.3164	114.25	81.0521	-8.63751	5.83934	14.4769	15.8104	1.07398e-13	1.09319e-12	12.969	11.9613	ncbi_102183779	-	116746191	116761107	3utr,stop_codon	XM_018049840.1	mRNA	NOP14	NOP14 nucleolar protein	-	-	-
NC_030813.1	117127094	117127194	MergePeak_780	27.9693	.	0	0	0	81	370	210	9	2	306	12	1	9	0.0729257	0.162668	0.0331741	99.402	774.506	559.395	4.31358	0.567279	185.66	6.27038	0.885657	7.29469	-8.90147	6.60145	15.5029	16.4641	9.26484e-10	3.80554e-09	9.03316	8.41958	ncbi_106502236	+	117118435	117143582	5utr,start_codon	XM_018049873.1	mRNA	CTBP1	C-terminal binding protein 1	Environmental Information Processing;Human Diseases	Signal transduction;Cancers	ko05200//Pathways in cancer;ko04310//Wnt signaling pathway;ko05220//Chronic myeloid leukemia;ko04330//Notch signaling pathway
NC_030813.1	117246040	117246215	MergePeak_781	14.7179	.	646	247	1175	2184	2040	2665	397	279	80	110	72	48	471.1	401.791	389.796	2680.17	4270.25	7098.99	190.277	79.1355	48.5387	57.4785	63.7673	38.905	1.98818	6.44361	4.45543	3.9898	1.31988e-05	3.71084e-05	4.87946	4.43053	ncbi_102188128	-	117245541	117260543	3utr	XM_018049880.1	mRNA	IDUA	iduronidase, alpha-L-	Cellular Processes;Metabolism	Glycan biosynthesis and metabolism;Global and overview maps;Transport and catabolism	ko01100//Metabolic pathways;ko04142//Lysosome;ko00531//Glycosaminoglycan degradation
NC_030814.1	14395265	14395440	MergePeak_783	13.2319	.	0	0	0	68	52	45	0	6	1	4	2	4	0.0729257	0.162668	0.0331741	83.4486	108.849	119.87	0.0479286	1.70184	0.606734	2.09013	1.77131	3.24209	-2.66002	5.43756	8.09759	8.48375	3.77903e-05	0.000103942	4.42262	3.98321	ncbi_102185179	+	14394791	14432460	5utr	XM_018050014.1	mRNA	ERAP1	endoplasmic reticulum aminopeptidase 1	-	-	-
NC_030814.1	15585033	15585233	MergePeak_786	43.8577	.	0	0	0	1575	542	1486	14	49	22	52	31	28	0.0729257	0.162668	0.0331741	1932.82	1134.55	3958.38	6.71001	13.8983	13.3481	27.1716	27.4554	22.6946	-6.40752	6.48711	12.8946	14.2787	3.59896e-15	6.27344e-14	14.4438	13.2025	ncbi_102182973	-	15584689	15595714	3utr,cds,stop_codon	XM_018050027.1	mRNA	RFESD	Rieske Fe-S domain containing	-	-	-
NC_030814.1	17491648	17491698	MergePeak_788	44.2956	.	0	0	0	896	1430	182	49	45	47	38	25	15	0.0729257	0.162668	0.0331741	1099.56	2993.36	484.809	23.485	12.7638	28.5165	19.8562	22.1414	12.1578	-7.32823	6.39123	13.7195	15.1142	2.54056e-15	4.63113e-14	14.5951	13.3343	ncbi_102174116	-	17491199	17503042	3utr	XM_018050041.1	mRNA	NR2F1	nuclear receptor subfamily 2 group F member 1	-	-	-
NC_030814.1	23544163	23544438	MergePeak_789	30.5548	.	0	0	0	309	1377	2036	8	65	52	107	64	61	0.0729257	0.162668	0.0331741	379.2	2882.42	5423.47	3.83429	18.4366	31.5501	55.9109	56.6821	49.4418	-7.07258	5.73522	12.8078	13.9307	1.34116e-10	6.33983e-10	9.87252	9.19792	ncbi_102170782	-	23543791	23645698	3utr	XM_013965775.2	mRNA	RASA1	RAS p21 protein activator 1	Environmental Information Processing;Organismal Systems	Signal transduction;Development	ko04010//MAPK signaling pathway;ko04014//Ras signaling pathway;ko04360//Axon guidance;ko04013//MAPK signaling pathway - fly
NC_030814.1	39708924	39708974	MergePeak_790	31.7826	.	0	0	0	676	473	842	8	76	71	150	43	67	0.0729257	0.162668	0.0331741	829.577	990.111	2242.91	3.83429	21.5566	43.0781	78.3797	38.0833	54.3049	-7.41947	4.55016	11.9696	13.0971	5.25096e-11	2.70701e-10	10.2798	9.56751	ncbi_102179665	-	39708525	39729128	3utr	XM_005683237.3	mRNA	UBLCP1	ubiquitin like domain containing CTD phosphatase 1	-	-	-
NC_030814.1	41232222	41232397	MergePeak_791	43.4844	.	0	0	0	486	700	908	48	36	44	63	31	29	0.0729257	0.162668	0.0331741	596.412	1465.28	2418.72	23.0057	10.211	26.6963	32.9195	27.4554	23.5051	-7.21308	5.72446	12.9375	14.2969	5.07965e-15	8.12636e-14	14.2942	13.0901	ncbi_102177794	-	41231677	41238673	3utr	XM_005683229.3	mRNA	THG1L	tRNA-histidine guanylyltransferase 1 like	-	-	-
NC_030814.1	44313468	44313618	MergePeak_792	25.9538	.	0	0	0	53	296	592	29	2	56	24	11	15	0.0729257	0.162668	0.0331741	65.0408	619.604	1576.96	13.8993	0.567279	33.9771	12.5408	9.74223	12.1578	-6.90996	6.02294	12.9329	13.9037	4.15954e-09	1.53859e-08	8.38095	7.81288	ncbi_102173559	+	44278000	44316878	cds	XM_018050122.1	mRNA	GEMIN5	gem nuclear organelle associated protein 5	Genetic Information Processing	Translation	ko03013//RNA transport
NC_030814.1	44316381	44316581	MergePeak_793	32.6934	.	0	0	0	363	725	897	3	94	57	37	37	21	0.0729257	0.162668	0.0331741	445.468	1517.61	2389.41	1.43786	26.6621	34.5838	19.3337	32.7693	17.0209	-7.29554	5.9732	13.2687	14.4435	2.59676e-11	1.43984e-10	10.5856	9.84169	ncbi_102173559	+	44278000	44316878	3utr	XM_018050122.1	mRNA	GEMIN5	gem nuclear organelle associated protein 5	Genetic Information Processing	Translation	ko03013//RNA transport
NC_030814.1	47400491	47400541	MergePeak_795	33.9782	.	0	0	0	481	678	406	37	99	418	149	84	129	0.0729257	0.162668	0.0331741	590.276	1419.23	1081.5	17.7336	28.0803	253.615	77.8572	74.3952	104.557	-9.55158	3.57148	13.1231	14.2655	9.68322e-12	5.90952e-11	11.014	10.2284	ncbi_102169097	-	47394167	47428141	3utr	XM_018050129.1	mRNA	G3BP1	G3BP stress granule assembly factor 1	-	-	-
NC_030814.1	48048185	48048235	MergePeak_796	6.05425	.	0	8703	7751	12	47	0	114	148	42	107	37	45	0.0729257	14157	2571.33	14.7262	98.3831	0.266378	54.6386	41.9787	25.4828	55.9109	32.7693	36.4735	7.10997	-0.157473	-7.26745	-1.04469	0.00618339	0.0150484	2.20877	1.82251	ncbi_102189754	+	47999315	48048237	3utr	XM_005683185.3	mRNA	ANXA6	annexin A6	-	-	-
NC_030814.1	48263005	48263180	MergePeak_799	39.5632	.	0	0	0	242	219	410	304	139	117	148	79	127	0.0729257	0.162668	0.0331741	296.979	458.424	1092.15	145.703	39.4259	70.9878	77.3347	69.9669	102.936	-9.30824	2.86426	12.1725	13.4056	1.22713e-13	1.2311e-12	12.9111	11.9097	ncbi_102188496	-	48262631	48282331	3utr	XM_005683180.3	mRNA	SMIM3	small integral membrane protein 3	-	-	-
NC_030814.1	48361861	48361961	MergePeak_800	42.5815	.	0	0	0	295	297	565	107	87	117	81	55	64	0.0729257	0.162668	0.0331741	362.02	621.698	1505.04	51.2836	24.6767	70.9878	42.3251	48.7111	51.8734	-8.51228	4.10716	12.6194	13.9205	1.046e-14	1.51943e-13	13.9805	12.8183	ncbi_102187589	+	48352136	48363974	3utr,stop_codon	XM_005683176.3	mRNA	RBM22	RNA binding motif protein 22	Genetic Information Processing	Transcription	ko03040//Spliceosome
NC_030814.1	49036885	49037010	MergePeak_806	3.92703	.	173	278	4348	2701	1705	1755	458	852	1008	684	248	401	126.161	452.218	1442.41	3314.63	3569.01	4674.94	219.513	241.661	611.587	357.412	219.643	325.019	0.896625	3.65642	2.75979	1.62619	0.0302666	0.0657425	1.51904	1.18215	ncbi_100861303	+	49005729	49037330	3utr	XM_018050168.1	mRNA	CSF1R	colony stimulating factor 1 receptor	Human Diseases;Organismal Systems;Environmental Information Processing	Development;Signaling molecules and interaction;Signal transduction;Immune system;Cancers	ko05200//Pathways in cancer;ko04151//PI3K-Akt signaling pathway;ko04060//Cytokine-cytokine receptor interaction;ko04010//MAPK signaling pathway;ko04014//Ras signaling pathway;ko04015//Rap1 signaling pathway;ko05202//Transcriptional misregulation in cancers;ko04380//Osteoclast differentiation;ko04640//Hematopoietic cell lineage;ko05221//Acute myeloid leukemia
NC_030814.1	49036885	49037010	MergePeak_806	3.92703	.	173	278	4348	2701	1705	1755	458	852	1008	684	248	401	126.161	452.218	1442.41	3314.63	3569.01	4674.94	219.513	241.661	611.587	357.412	219.643	325.019	0.896625	3.65642	2.75979	1.62619	0.0302666	0.0657425	1.51904	1.18215	ncbi_102184144	-	49031724	49099560	-	XM_018050165.1	mRNA	HMGXB3	HMG-box containing 3	-	-	-
NC_030814.1	49560873	49560973	MergePeak_807	5.18644	.	5767	6589	0	88	0	0	49	146	224	110	126	145	4205.62	10718.2	0.0331741	107.992	0.209326	0.266378	23.485	41.4114	135.908	57.4785	111.593	117.526	6.21054	-1.44476	-7.65529	-0.684177	0.0116385	0.0274616	1.9341	1.56127	ncbi_102181496	+	49514129	49562875	3utr	XM_005683152.3	mRNA	CSNK1A1	casein kinase 1 alpha 1	Human Diseases;Environmental Information Processing	Signal transduction;Infectious diseases;Cancers	ko05165//Human papillomavirus infection;ko05225//Hepatocellular carcinoma;ko05226//Gastric cancer;ko04310//Wnt signaling pathway;ko05224//Breast cancer;ko04340//Hedgehog signaling pathway;ko04341//Hedgehog signaling pathway - fly
NC_030814.1	49650182	49650232	MergePeak_808	32.268	.	0	0	0	126	321	115	11	50	11	16	20	8	0.0729257	0.162668	0.0331741	154.625	671.936	306.335	5.27215	14.182	6.67407	8.36051	17.7131	6.48417	-6.04193	5.12706	11.169	12.3171	3.62592e-11	1.93359e-10	10.4406	9.71363	ncbi_102172354	-	49649983	49662587	3utr,stop_codon	XM_018050178.1	mRNA	PCYOX1L	prenylcysteine oxidase 1 like	-	-	-
NC_030814.1	49650257	49650307	MergePeak_809	31.4579	.	0	0	0	126	392	149	10	46	12	12	22	15	0.0729257	0.162668	0.0331741	154.625	820.557	396.904	4.79286	13.0474	7.2808	6.27038	19.4845	12.1578	-5.9828	5.18479	11.1676	12.2997	6.80708e-11	3.39017e-10	10.167	9.46978	ncbi_102172354	-	49649983	49662587	3utr,cds,stop_codon	XM_018050178.1	mRNA	PCYOX1L	prenylcysteine oxidase 1 like	-	-	-
NC_030814.1	56237013	56237063	MergePeak_811	24.4075	.	0	0	0	236	447	123	0	53	28	28	14	13	0.0729257	0.162668	0.0331741	289.616	935.686	327.646	0.0479286	15.0329	16.9885	14.6309	12.3992	10.5368	-6.32775	5.35528	11.683	12.6133	1.27775e-08	4.49387e-08	7.89355	7.34738	ncbi_102168722	-	56232839	56713585	3utr	XM_018050208.1	mRNA	ARHGAP26	Rho GTPase activating protein 26	-	-	-
NC_030814.1	58116344	58116519	MergePeak_815	11.5042	.	18	65	0	3601	7660	10195	81	277	191	405	215	211	13.1266	105.734	0.0331741	4419.09	16034.4	27157.3	38.8222	78.5682	115.886	211.625	190.416	171.02	-0.986908	6.36551	7.35242	6.19776	0.000127385	0.000344261	3.89488	3.46311	ncbi_102183061	+	58114795	58117019	3utr,cds,stop_codon	XM_005683059.3	mRNA	TAF7	TATA-box binding protein associated factor 7	Genetic Information Processing	Transcription	ko03022//Basal transcription factors
NC_030814.1	58176289	58176464	MergePeak_816	26.6946	.	0	0	0	213	417	498	4	0	6	3	1	0	0.0729257	0.162668	0.0331741	261.39	872.889	1326.56	1.91714	0.028364	3.6404	1.56759	0.885657	0.0810521	-3.72504	9.88271	13.6077	14.7238	2.39002e-09	9.20687e-09	8.6216	8.03589	ncbi_102182222	-	58175915	58178867	cds,stop_codon	XM_013965620.2	mRNA	LOC102182222	protocadherin beta-18-like	-	-	-
NC_030814.1	58698720	58698995	MergePeak_819	65.5119	.	0	0	0	2648	3170	3261	451	578	416	422	250	243	0.0729257	0.162668	0.0331741	3249.59	6635.63	8686.6	216.158	163.944	252.401	220.508	221.414	196.957	-10.6206	4.8479	15.4685	17.037	2.04462e-23	1.90082e-20	22.6894	19.7211	ncbi_102179189	-	58698546	58703385	3utr,cds,stop_codon	XM_005683051.3	mRNA	WDR55	WD repeat domain 55	-	-	-
NC_030814.1	58793200	58794052	MergePeak_821	24.0787	.	0	0	0	160	60	66	4	18	75	2	8	12	0.0729257	0.162668	0.0331741	196.35	125.595	175.81	1.91714	5.10551	45.505	1.04506	7.08526	9.72626	-7.03411	4.79393	11.828	12.7174	1.62099e-08	5.64412e-08	7.79022	7.2484	ncbi_102175120	-	58782040	58889744	cds	XM_018050275.1	mRNA	LOC102175120	ankyrin repeat and KH domain-containing protein 1	-	-	-
NC_030814.1	59618011	59618186	MergePeak_822	47.1096	.	0	0	0	492	687	688	93	93	254	75	43	28	0.0729257	0.162668	0.0331741	603.775	1438.07	1832.68	44.5736	26.3785	154.11	39.1899	38.0833	22.6946	-9.13366	5.26552	14.3992	15.7964	2.33773e-16	6.58578e-15	15.6312	14.1814	ncbi_100860937	-	59617413	59650984	3utr	XM_018050304.1	mRNA	CXXC5	CXXC finger protein 5	-	-	-
NC_030814.1	61094010	61094135	MergePeak_824	18.7613	.	0	0	0	124	394	651	8	0	42	18	27	26	0.0729257	0.162668	0.0331741	152.171	824.744	1734.12	3.83429	0.028364	25.4828	9.40557	23.9127	21.0736	-6.18628	5.63381	11.8201	12.462	7.47238e-07	2.25059e-06	6.12654	5.6477	ncbi_102182588	+	61017019	61096078	3utr,stop_codon	XM_018050334.1	mRNA	FAM13B	family with sequence similarity 13 member B	-	-	-
NC_030814.1	61094010	61094135	MergePeak_824	18.7613	.	0	0	0	124	394	651	8	0	42	18	27	26	0.0729257	0.162668	0.0331741	152.171	824.744	1734.12	3.83429	0.028364	25.4828	9.40557	23.9127	21.0736	-6.18628	5.63381	11.8201	12.462	7.47238e-07	2.25059e-06	6.12654	5.6477	ncbi_102183785	-	61093924	61138431	stop_codon	XM_005682975.3	mRNA	PKD2L2	polycystin 2 like 2, transient receptor potential cation channel	-	-	-
NC_030814.1	61314698	61314923	MergePeak_825	39.8383	.	0	0	0	1765	806	1998	62	125	890	195	96	110	0.0729257	0.162668	0.0331741	2165.98	1687.17	5322.24	29.7157	35.455	539.993	101.894	85.0231	89.1573	-10.5684	5.03574	15.6042	16.8667	9.81267e-14	1.01738e-12	13.0082	11.9925	ncbi_102183787	+	61312849	61315969	3utr	XM_018050344.1	mRNA	HNRNPA0	heterogeneous nuclear ribonucleoprotein A0	-	-	-
NC_030814.1	64277542	64277617	MergePeak_829	20.2131	.	0	0	0	54	193	193	8	1	30	12	11	17	0.0729257	0.162668	0.0331741	66.268	403.999	514.11	3.83429	0.28364	18.202	6.27038	9.74223	13.7789	-5.78168	5.03604	10.8177	11.5669	2.64905e-07	8.2274e-07	6.57691	6.08474	ncbi_102176523	-	64275443	64345437	3utr	XM_018050374.1	mRNA	SEC24A	SEC24 homolog A, COPII coat complex component	Genetic Information Processing	Folding, sorting and degradation	ko04141//Protein processing in endoplasmic reticulum
NC_030814.1	64278017	64278192	MergePeak_830	30.4562	.	0	0	0	545	205	599	7	37	66	32	27	54	0.0729257	0.162668	0.0331741	668.816	429.118	1595.61	3.355	10.4947	40.0444	16.721	23.9127	43.7681	-7.0702	4.97333	12.0435	13.1421	1.44583e-10	6.78857e-10	9.83988	9.16822	ncbi_102176523	-	64275443	64345437	3utr,stop_codon	XM_018050374.1	mRNA	SEC24A	SEC24 homolog A, COPII coat complex component	Genetic Information Processing	Folding, sorting and degradation	ko04141//Protein processing in endoplasmic reticulum
NC_030814.1	66799748	66799848	MergePeak_841	11.4697	.	8575	0	5900	0	3	4	460	137	196	170	201	285	6253.38	0.162668	1957.27	0.122718	6.27977	10.6551	220.472	38.8586	118.92	88.8304	178.017	230.999	4.42629	-4.94004	-9.36633	-7.85693	0.000130593	0.000352587	3.88408	3.45273	ncbi_102188764	-	66797814	66799988	cds,start_codon	XM_005682906.3	mRNA	ATP5D	ATP synthase, H+ transporting, mitochondrial F1 complex, delta subunit	Human Diseases;Organismal Systems;Metabolism	Neurodegenerative diseases;Energy metabolism;Environmental adaptation;Global and overview maps	ko01100//Metabolic pathways;ko04714//Thermogenesis;ko05016//Huntington disease;ko05010//Alzheimer disease;ko05012//Parkinson disease;ko00190//Oxidative phosphorylation
NC_030814.1	67104316	67104516	MergePeak_849	3.30777	.	0	8327	4115	411	209	159	3	35	31	41	33	26	0.0729257	13545.4	1365.12	504.373	437.491	423.542	1.43786	9.92739	18.8087	21.4238	29.2267	21.0736	8.95106	4.23339	-4.71767	-0.805137	0.0494444	0.100986	1.30588	0.995739	ncbi_102172994	+	67095709	67104803	3utr,stop_codon	XM_018050494.1	mRNA	PLPPR3	phospholipid phosphatase related 3	-	-	-
NC_030814.1	67104316	67104516	MergePeak_849	3.30777	.	0	8327	4115	411	209	159	3	35	31	41	33	26	0.0729257	13545.4	1365.12	504.373	437.491	423.542	1.43786	9.92739	18.8087	21.4238	29.2267	21.0736	8.95106	4.23339	-4.71767	-0.805137	0.0494444	0.100986	1.30588	0.995739	ncbi_102183592	-	67104340	67115127	3utr	XM_018050495.1	mRNA	PTBP1	polypyrimidine tract binding protein 1	-	-	-
NC_030814.1	67846192	67846342	MergePeak_853	35.2754	.	0	0	0	370	270	1085	23	66	101	68	18	45	0.0729257	0.162668	0.0331741	454.058	565.18	2890.21	11.0236	18.7202	61.2801	35.5321	15.9418	36.4735	-7.8285	5.45029	13.2788	14.4962	3.63418e-12	2.40455e-11	11.4396	10.619	ncbi_102190783	-	67845993	67854814	3utr	XM_018050539.1	mRNA	ZNF672	zinc finger protein 672	-	-	-
NC_030814.1	70225612	70225687	MergePeak_856	21.426	.	0	0	0	119	583	472	44	0	16	12	15	25	0.0729257	0.162668	0.0331741	146.035	1220.37	1257.31	21.0886	0.028364	9.70774	6.27038	13.2849	20.263	-6.244	6.03206	12.2761	13.0714	1.09948e-07	3.54914e-07	6.95881	6.44988	ncbi_106502325	-	70216144	70226271	cds	XM_018050543.1	mRNA	TRIM41	tripartite motif containing 41	-	-	-
NC_030814.1	70226112	70226162	MergePeak_857	6.35718	.	0	0	0	30	80	102	1	0	0	2	0	4	0.0729257	0.162668	0.0331741	36.8155	167.461	271.706	0.479286	0.028364	0.0606734	1.04506	0.0885657	3.24209	-0.237148	6.76898	7.00613	0.980101	0.00494229	0.0121983	2.30607	1.9137	ncbi_106502325	-	70216144	70226271	5utr,start_codon	XM_018050543.1	mRNA	TRIM41	tripartite motif containing 41	-	-	-
NC_030814.1	71377895	71377945	MergePeak_858	55.377	.	0	0	0	544	513	340	190	261	192	137	107	89	0.0729257	0.162668	0.0331741	667.589	1073.84	905.687	91.0644	74.03	116.493	71.5868	94.7653	72.1364	-9.45259	3.45911	12.9117	14.3482	1.91581e-19	2.13727e-17	18.7176	16.6701	ncbi_102190406	-	71377696	71395487	3utr	XM_013965413.2	mRNA	RMND5B	required for meiotic nuclear division 5 homolog B	-	-	-
NC_030814.1	71402481	71402531	MergePeak_859	32.6422	.	0	0	0	79	237	308	14	12	14	15	7	8	0.0729257	0.162668	0.0331741	96.9476	496.102	820.446	6.71001	3.40368	8.49427	7.83797	6.1996	6.48417	-5.51615	6.08698	11.6031	12.7841	2.69594e-11	1.49186e-10	10.5693	9.82627	ncbi_102189666	-	71398257	71410826	cds,stop_codon	XM_018050581.1	mRNA	N4BP3	NEDD4 binding protein 3	-	-	-
NC_030814.1	72750146	72750286	MergePeak_863	10.8147	.	3241	1989	5062	9177	5165	3863	1018	1785	303	330	285	171	2363.52	3235.47	1679.27	11261.9	10811.7	10290.2	487.913	506.297	183.84	172.435	252.412	138.599	2.62401	5.83006	3.20605	2.77566	0.000207033	0.000555207	3.68396	3.25554	ncbi_102181028	+	72731134	72750286	3utr,stop_codon	XM_018050654.1	mRNA	CLTB	clathrin light chain B	Cellular Processes;Organismal Systems;Human Diseases	Nervous system;Transport and catabolism;Infectious diseases;Excretory system;Neurodegenerative diseases	ko04144//Endocytosis;ko05016//Huntington disease;ko04142//Lysosome;ko05100//Bacterial invasion of epithelial cells;ko04721//Synaptic vesicle cycle;ko04961//Endocrine and other factor-regulated calcium reabsorption
NC_030814.1	79283027	79283077	MergePeak_866	31.0641	.	0	0	0	132	231	65	8	20	14	19	11	8	0.0729257	0.162668	0.0331741	161.988	483.543	173.146	3.83429	5.67279	8.49427	9.9281	9.74223	6.48417	-5.47893	4.95251	10.4314	11.5419	9.16705e-11	4.45416e-10	10.0378	9.35123	ncbi_102168341	+	79114634	79283508	3utr,cds,stop_codon	XM_018050675.1	mRNA	SNCAIP	synuclein alpha interacting protein	Human Diseases	Neurodegenerative diseases	ko05012//Parkinson disease
NC_030814.1	79656224	79656399	MergePeak_867	37.4018	.	0	0	0	316	707	393	51	203	116	260	98	121	0.0729257	0.162668	0.0331741	387.79	1479.93	1046.87	24.4436	57.5789	70.3811	135.858	86.7944	98.0731	-8.57302	3.16873	11.7417	12.9437	6.85206e-13	5.50732e-12	12.1642	11.2591	ncbi_102191692	+	79595004	79656527	3utr,stop_codon	XM_018050677.1	mRNA	SNX2	sorting nexin 2	Cellular Processes	Transport and catabolism	ko04144//Endocytosis
NC_030814.1	84225957	84226082	MergePeak_869	29.2924	.	0	0	0	656	1135	983	9	135	7	88	78	41	0.0729257	0.162668	0.0331741	805.033	2375.85	2618.5	4.31358	38.2914	4.24713	45.9828	69.0813	33.2314	-6.88432	5.28453	12.1689	13.2531	3.50649e-10	1.52093e-09	9.45513	8.81789	ncbi_102185173	+	84179842	84226087	3utr	XM_018050703.1	mRNA	PRRC1	proline rich coiled-coil 1	-	-	-
NC_030814.1	88487030	88487123	MergePeak_872	33.4949	.	0	0	0	60	299	238	7	27	10	9	6	4	0.0729257	0.162668	0.0331741	73.6311	625.884	633.981	3.355	7.65827	6.06734	4.70278	5.31394	3.24209	-5.42161	6.64337	12.065	13.2803	1.41578e-11	8.2607e-11	10.849	10.083	ncbi_102188846	+	88444408	88487123	3utr	XM_013965330.2	mRNA	SLC22A4	solute carrier family 22 member 4	Human Diseases	Cancers	ko05231//Choline metabolism in cancer
NC_030814.1	90580496	90580671	MergePeak_883	44.4348	.	0	1	0	999	946	675	49	48	97	69	37	40	0.0729257	1.62668	0.0331741	1225.96	1980.22	1798.05	23.485	13.6147	58.8532	36.0547	32.7693	32.4209	-6.91962	5.60963	12.5293	12.1446	2.24657e-15	4.20516e-14	14.6485	13.3762	ncbi_102173180	-	90579097	90598509	3utr	XM_018050854.1	mRNA	ZBTB7A	zinc finger and BTB domain containing 7A	-	-	-
NC_030814.1	90583721	90583796	MergePeak_884	16.2815	.	0	0	0	199	23	76	1	0	72	0	0	3	0.0729257	0.162668	0.0331741	244.21	48.1449	202.448	0.479286	0.028364	43.6848	0.0522532	0.0885657	2.43156	-6.78939	7.65829	14.4477	14.6825	4.3753e-06	1.25542e-05	5.35899	4.90121	ncbi_102173180	-	90579097	90598509	cds,stop_codon	XM_018050854.1	mRNA	ZBTB7A	zinc finger and BTB domain containing 7A	-	-	-
NC_030814.1	90964334	90964509	MergePeak_886	41.4433	.	0	0	0	78	154	115	74	67	24	6	10	10	0.0729257	0.162668	0.0331741	95.7204	322.362	306.335	35.4672	19.0039	14.5616	3.13519	8.85657	8.10521	-7.4197	5.18195	12.6016	13.9152	2.65007e-14	3.34436e-13	13.5767	12.4757	ncbi_102171324	-	90963685	90976708	3utr,stop_codon	XM_018050882.1	mRNA	SEMA6B	semaphorin 6B	Organismal Systems	Development	ko04360//Axon guidance
NC_030814.1	91060948	91060998	MergePeak_888	38.4808	.	0	0	0	256	1044	221	47	32	57	36	28	19	0.0729257	0.162668	0.0331741	314.159	2185.36	588.696	22.5264	9.07647	34.5838	18.8111	24.7984	15.3999	-7.35911	5.70594	13.065	14.3472	2.92566e-13	2.60692e-12	12.5338	11.5839	ncbi_102171055	+	91043114	91062263	3utr	XM_018050884.1	mRNA	TNFAIP8L1	TNF alpha induced protein 8 like 1	-	-	-
NC_030814.1	91234360	91234535	MergePeak_890	3.4243	.	311	0	0	1702	4057	2988	245	292	159	352	452	337	226.799	0.162668	0.0331741	2088.67	8492.35	7959.39	117.425	82.8228	96.4706	183.931	400.317	273.146	-0.406033	4.42887	4.83491	0.832839	0.0450218	0.0931497	1.34658	1.03082	ncbi_100861244	-	91234311	91255711	3utr	XM_018049969.1	mRNA	PLIN3	perilipin 3	-	-	-
NC_030814.1	91974107	91974282	MergePeak_893	26.9004	.	0	0	0	93	400	364	2	18	4	15	4	2	0.0729257	0.162668	0.0331741	114.128	837.303	969.618	0.958572	5.10551	2.42693	7.83797	3.54263	1.62104	-4.4393	7.16877	11.6081	12.6785	2.05798e-09	7.9829e-09	8.68656	8.09784	ncbi_102168530	-	91973983	91976214	cds,stop_codon	XM_018050915.1	mRNA	PRR22	proline rich 22	-	-	-
NC_030814.1	92045848	92045898	MergePeak_894	42.2325	.	0	0	0	256	198	387	112	86	119	81	45	62	0.0729257	0.162668	0.0331741	314.159	414.465	1030.88	53.68	24.393	72.2013	42.3251	39.8546	50.2523	-8.54397	3.71253	12.2565	13.5307	1.38784e-14	1.93535e-13	13.8577	12.7132	ncbi_102191605	-	92044774	92095541	3utr	XM_018050920.1	mRNA	RANBP3	RAN binding protein 3	Human Diseases	Infectious diseases	ko05166//HTLV-I infection
NC_030814.1	92289154	92289204	MergePeak_895	33.1069	.	0	0	0	103	93	68	46	19	76	15	15	13	0.0729257	0.162668	0.0331741	126.4	194.673	181.137	22.0472	5.38915	46.1117	7.83797	13.2849	10.5368	-7.50976	3.97911	11.4889	12.6292	1.89537e-11	1.08102e-10	10.7223	9.96617	ncbi_102191035	-	92287205	92351920	3utr	XM_018050925.1	mRNA	MLLT1	MLLT1, super elongation complex subunit	Human Diseases	Cancers	ko05202//Transcriptional misregulation in cancers
NC_030814.1	93459113	93459811	MergePeak_901	22.902	.	7122	11261	14005	1121	426	407	967	1905	720	3560	2737	2901	5193.77	18318.1	4646.04	1375.67	891.728	1084.16	463.47	540.334	436.848	1860.21	2424.04	2351.32	4.28953	-1.00787	-5.2974	-4.94889	3.79692e-08	1.27586e-07	7.42057	6.8942	ncbi_102176316	-	93458752	93459904	cds,start_codon,stop_codon	XM_005682426.3	mRNA	RPS28	ribosomal protein S28	Genetic Information Processing	Translation	ko03010//Ribosome
NC_030814.1	94216226	94216376	MergePeak_905	23.163	.	0	0	0	404	559	60	3	2	4	10	2	8	0.0729257	0.162668	0.0331741	495.783	1170.13	159.827	1.43786	0.567279	2.42693	5.22532	1.77131	6.48417	-3.39094	7.04538	10.4363	11.3807	3.14183e-08	1.06471e-07	7.50282	6.97277	ncbi_102185172	+	94195146	94217504	cds	XM_013965141.2	mRNA	LOC102185172	zinc finger protein 708	-	-	-
NC_030814.1	94245680	94245830	MergePeak_906	29.0004	.	0	0	0	75	248	216	5	27	8	11	11	11	0.0729257	0.162668	0.0331741	92.0389	519.128	575.378	2.39643	7.65827	4.85387	5.74785	9.74223	8.91573	-5.23535	5.6018	10.8372	11.9215	4.32648e-10	1.86212e-09	9.36387	8.72999	ncbi_102176953	+	94229898	94247973	cds	XM_005682337.3	mRNA	LOC102176953	zinc finger protein OZF	-	-	-
NC_030814.1	94888235	94888410	MergePeak_912	62.3091	.	0	0	0	1063	1824	948	234	608	337	161	105	83	0.0729257	0.162668	0.0331741	1304.5	3818.1	2525.27	112.153	172.453	204.469	84.1276	92.994	67.2733	-10.2532	4.95742	15.2107	16.7389	5.93023e-22	1.7502e-19	21.2269	18.7569	ncbi_102182688	-	94887936	94898648	3utr,stop_codon	XM_018051052.1	mRNA	KEAP1	kelch like ECH associated protein 1	Genetic Information Processing;Human Diseases	Cancers;Cardiovascular diseases;Folding, sorting and degradation	ko05200//Pathways in cancer;ko05225//Hepatocellular carcinoma;ko04120//Ubiquitin mediated proteolysis;ko05418//Fluid shear stress and atherosclerosis
NC_030814.1	94901730	94901880	MergePeak_913	25.8509	.	0	0	0	74	44	56	9	18	51	11	9	6	0.0729257	0.162668	0.0331741	90.8117	92.1034	149.172	4.31358	5.10551	30.9434	5.74785	7.97091	4.86313	-6.64537	4.14705	10.7924	11.758	4.47888e-09	1.65233e-08	8.34883	7.7819	ncbi_108636398	-	94901081	94905518	3utr	XM_018051059.1	mRNA	S1PR5	sphingosine-1-phosphate receptor 5	Environmental Information Processing	Signal transduction;Signaling molecules and interaction	ko04080//Neuroactive ligand-receptor interaction;ko04071//Sphingolipid signaling pathway
NC_030814.1	94940606	94940781	MergePeak_914	41.5371	.	0	0	0	286	479	438	50	62	146	60	33	42	0.0729257	0.162668	0.0331741	350.975	1002.67	1166.74	23.9643	17.5857	88.5831	31.3519	29.2267	34.0419	-8.34142	4.72005	13.0615	14.3691	2.47206e-14	3.13389e-13	13.6069	12.5039	ncbi_102189028	-	94940257	94949718	3utr,cds,stop_codon	XM_018051053.1	mRNA	KRI1	KRI1 homolog	-	-	-
NC_030814.1	95924815	95924965	MergePeak_921	37.1878	.	0	0	0	198	1799	815	44	64	41	31	42	44	0.0729257	0.162668	0.0331741	242.983	3765.77	2170.98	21.0886	18.1529	24.8761	16.1985	37.1976	35.6629	-7.31753	6.11334	13.4309	14.7037	8.15379e-13	6.3879e-12	12.0886	11.1946	ncbi_102168996	-	95922066	96070755	3utr	XM_018051135.1	mRNA	INSR	insulin receptor	Human Diseases;Environmental Information Processing;Cellular Processes;Organismal Systems	Signal transduction;Endocrine system;Aging;Excretory system;Cellular community - eukaryotes;Endocrine and metabolic diseases	ko04151//PI3K-Akt signaling pathway;ko04010//MAPK signaling pathway;ko04014//Ras signaling pathway;ko04015//Rap1 signaling pathway;ko04022//cGMP - PKG signaling pathway;ko04150//mTOR signaling pathway;ko04932//Non-alcoholic fatty liver disease (NAFLD);ko04072//Phospholipase D signaling pathway;ko04910//Insulin signaling pathway;ko04068//FoxO signaling pathway;ko04152//AMPK signaling pathway;ko040…
NC_030814.1	96663271	96663346	MergePeak_923	6.81315	.	0	0	0	27	45	45	2	0	1	1	3	6	0.0729257	0.162668	0.0331741	33.134	94.1966	119.87	0.958572	0.028364	0.606734	0.522532	2.65697	4.86313	-1.83508	4.95093	6.78601	5.88732	0.00353606	0.00889277	2.45148	2.05096	ncbi_102172345	+	96663097	96666923	5utr,cds,start_codon	XM_005682254.3	mRNA	DNAJB1	DnaJ heat shock protein family (Hsp40) member B1	Genetic Information Processing;Human Diseases	Folding, sorting and degradation;Infectious diseases	ko05164//Influenza A;ko04141//Protein processing in endoplasmic reticulum
NC_030814.1	96666466	96666666	MergePeak_924	13.5493	.	0	34	0	2388	3119	7272	601	576	397	269	188	295	0.0729257	55.3072	0.0331741	2930.52	6528.87	19371	288.051	163.376	240.873	140.561	166.504	239.104	-3.66233	5.70582	9.36815	8.10731	3.01186e-05	8.34168e-05	4.52117	4.07875	ncbi_102172345	+	96663097	96666923	3utr	XM_005682254.3	mRNA	DNAJB1	DnaJ heat shock protein family (Hsp40) member B1	Genetic Information Processing;Human Diseases	Folding, sorting and degradation;Infectious diseases	ko05164//Influenza A;ko04141//Protein processing in endoplasmic reticulum
NC_030814.1	96746947	96747147	MergePeak_926	3.30768	.	0	0	2338	4441	4426	6367	338	992	486	895	195	418	0.0729257	0.162668	775.611	5449.93	9264.76	16960.3	161.999	281.371	294.872	467.666	172.703	338.798	0.0488455	4.99421	4.94536	0.750942	0.0495003	0.100992	1.30539	0.995712	ncbi_102188209	-	96746873	96764716	3utr	XM_018051183.1	mRNA	ADGRE5	adhesion G protein-coupled receptor E5	-	-	-
NC_030814.1	97029373	97029548	MergePeak_928	31.7536	.	0	0	0	339	182	229	7	12	39	28	13	16	0.0729257	0.162668	0.0331741	416.016	380.973	610.007	3.355	3.40368	23.6626	14.6309	11.5135	12.9683	-6.2276	5.14484	11.3724	12.5094	5.39711e-11	2.76193e-10	10.2678	9.55879	ncbi_102174379	+	97021381	97030626	cds	XM_018051196.1	mRNA	PALM3	paralemmin 3	-	-	-
NC_030814.1	97029373	97029548	MergePeak_928	31.7536	.	0	0	0	339	182	229	7	12	39	28	13	16	0.0729257	0.162668	0.0331741	416.016	380.973	610.007	3.355	3.40368	23.6626	14.6309	11.5135	12.9683	-6.2276	5.14484	11.3724	12.5094	5.39711e-11	2.76193e-10	10.2678	9.55879	ncbi_102189572	-	97017381	97053439	-	XM_018051201.1	mRNA	IL27RA	interleukin 27 receptor subunit alpha	Environmental Information Processing;Organismal Systems	Signaling molecules and interaction;Signal transduction;Immune system	ko04060//Cytokine-cytokine receptor interaction;ko04630//Jak-STAT signaling pathway;ko04659//Th17 cell differentiation
NC_030814.1	97029823	97029998	MergePeak_929	30.9948	.	0	0	0	588	357	505	3	134	150	91	43	41	0.0729257	0.162668	0.0331741	721.585	747.293	1345.21	1.43786	38.0077	91.01	47.5504	38.0833	33.2314	-8.3532	4.54694	12.9001	13.9893	9.66067e-11	4.67334e-10	10.015	9.33037	ncbi_102174379	+	97021381	97030626	cds	XM_018051196.1	mRNA	PALM3	paralemmin 3	-	-	-
NC_030814.1	97029823	97029998	MergePeak_929	30.9948	.	0	0	0	588	357	505	3	134	150	91	43	41	0.0729257	0.162668	0.0331741	721.585	747.293	1345.21	1.43786	38.0077	91.01	47.5504	38.0833	33.2314	-8.3532	4.54694	12.9001	13.9893	9.66067e-11	4.67334e-10	10.015	9.33037	ncbi_102189572	-	97017381	97053439	-	XM_018051201.1	mRNA	IL27RA	interleukin 27 receptor subunit alpha	Environmental Information Processing;Organismal Systems	Signaling molecules and interaction;Signal transduction;Immune system	ko04060//Cytokine-cytokine receptor interaction;ko04630//Jak-STAT signaling pathway;ko04659//Th17 cell differentiation
NC_030814.1	97771421	97771546	MergePeak_931	25.3466	.	8	0	0	1610	336	364	6	4	10	2	0	1	5.83405	0.162668	0.0331741	1975.77	703.335	969.618	2.87572	1.13456	6.06734	1.04506	0.0885657	0.810521	-0.741722	10.8126	11.5543	10.8301	6.44555e-09	2.34376e-08	8.19074	7.63009	ncbi_102168441	+	97520576	97771550	3utr	XM_018051221.1	mRNA	CACNA1A	calcium voltage-gated channel subunit alpha1 A	Organismal Systems;Environmental Information Processing;Human Diseases	Substance dependence;Endocrine and metabolic diseases;Sensory system;Nervous system;Signal transduction	ko04010//MAPK signaling pathway;ko04020//Calcium signaling pathway;ko04723//Retrograde endocannabinoid signaling;ko04728//Dopaminergic synapse;ko04726//Serotonergic synapse;ko04725//Cholinergic synapse;ko04724//Glutamatergic synapse;ko04727//GABAergic synapse;ko05032//Morphine addiction;ko04742//Taste transduction;ko04721//Synaptic vesicle cycle;ko04730//Long-term depression;ko04930//Type II diab…
NC_030814.1	98046742	98046917	MergePeak_935	29.6429	.	0	0	0	181	274	69	2	6	8	4	1	4	0.0729257	0.162668	0.0331741	222.12	573.553	183.801	0.958572	1.70184	4.85387	2.09013	0.885657	3.24209	-4.183	7.26743	11.4504	12.5947	2.68604e-10	1.19289e-09	9.57089	8.9234	ncbi_102179753	+	98042976	98047057	3utr,stop_codon	XM_018051253.1	mRNA	KLF1	Kruppel like factor 1	-	-	-
NC_030814.1	98095125	98095395	MergePeak_936	9.94613	.	115	0	0	2074	829	816	561	681	539	230	76	139	83.8645	0.162668	0.0331741	2545.18	1735.31	2173.65	268.88	193.159	327.029	120.182	67.3099	112.662	-3.25096	4.39806	7.64902	6.16144	0.000382735	0.00101372	3.4171	2.99408	ncbi_100860936	-	98095026	98102085	cds,stop_codon	XM_018051258.1	mRNA	RNASEH2A	ribonuclease H2 subunit A	Genetic Information Processing	Replication and repair	ko03030//DNA replication
NC_030814.1	100759437	100759512	MergePeak_939	3.62642	.	0	73	0	340	486	327	156	326	45	96	80	25	0.0729257	118.748	0.0331741	417.243	1017.32	871.058	74.7686	92.4665	27.303	50.163	70.8526	20.263	-0.711181	4.02542	4.7366	0.946734	0.0385232	0.0809726	1.41428	1.09166	ncbi_102189202	-	100759288	100792911	3utr	XM_018051293.1	mRNA	NOTCH3	notch 3	Human Diseases;Environmental Information Processing;Organismal Systems	Development;Endocrine system;Signal transduction;Drug resistance;Immune system;Infectious diseases;Cancers	ko05200//Pathways in cancer;ko05165//Human papillomavirus infection;ko05206//MicroRNAs in cancer;ko05224//Breast cancer;ko04371//Apelin signaling pathway;ko04919//Thyroid hormone signaling pathway;ko01522//Endocrine resistance;ko04658//Th1 and Th2 cell differentiation;ko04330//Notch signaling pathway;ko04320//Dorso-ventral axis formation
NC_030814.1	100812205	100812380	MergePeak_940	36.4166	.	0	0	0	201	137	43	55	18	53	17	4	10	0.0729257	0.162668	0.0331741	246.664	286.776	114.543	26.3607	5.10551	32.1569	8.88304	3.54263	8.10521	-7.29738	4.941	12.2384	13.4662	1.46979e-12	1.09023e-11	11.8327	10.9625	ncbi_102184515	-	100811137	100816581	3utr,stop_codon	XM_018051295.1	mRNA	EPHX3	epoxide hydrolase 3	-	-	-
NC_030814.1	101935085	101935285	MergePeak_942	3.6928	.	892	415	23454	16040	12954	18602	658	1286	662	932	777	757	650.497	675.073	7780.66	19684	27116.1	49551.7	315.37	364.761	401.658	486.999	688.156	613.565	3.05451	5.73714	2.68263	1.53246	0.0364615	0.0773316	1.43817	1.11164	ncbi_106502278	+	101929612	101935725	3utr,stop_codon	XM_013965028.2	mRNA	FAM32A	family with sequence similarity 32 member A	-	-	-
NC_030814.1	102902731	102902856	MergePeak_945	3.73723	.	0	155	0	1880	869	1551	90	296	646	311	104	177	0.0729257	252.136	0.0331741	2307.11	1819.04	4131.53	43.1358	83.9574	391.95	162.507	92.1083	143.462	-1.04401	4.35066	5.39468	0.797992	0.035248	0.0749861	1.45287	1.12502	ncbi_102175943	+	102795857	102903172	3utr	XM_018051366.1	mRNA	MYO9B	myosin IXB	-	-	-
NC_030814.1	102916271	102916346	MergePeak_948	5.56088	.	688	23	4432	32	16	38	298	302	149	131	160	191	501.729	37.4137	1470.28	39.2699	33.4921	101.224	142.827	85.6592	90.4033	68.4516	141.705	154.81	2.64081	-1.09353	-3.73434	-2.49774	0.00884124	0.021184	2.05349	1.67399	ncbi_102175665	-	102915822	102926180	3utr,cds,stop_codon	XM_018051370.1	mRNA	NR2F6	nuclear receptor subfamily 2 group F member 6	-	-	-
NC_030814.1	102949916	102949991	MergePeak_949	4.06763	.	759	50	2715	2113	1412	473	335	952	468	417	163	162	553.506	81.3341	900.678	2593.04	2955.68	1259.97	160.561	270.025	283.951	217.896	144.362	131.304	1.08288	3.76439	2.68152	1.65676	0.0270025	0.0596379	1.5686	1.22448	ncbi_102175200	+	102944271	102950137	3utr,stop_codon	XM_018051372.1	mRNA	BABAM1	BRISC and BRCA1 A complex member 1	Genetic Information Processing	Replication and repair	ko03440//Homologous recombination
NC_030814.1	103180812	103180987	MergePeak_954	45.895	.	0	0	0	494	403	734	76	310	136	152	69	94	0.0729257	0.162668	0.0331741	606.229	843.583	1955.22	36.4257	87.9283	82.5158	79.4248	61.1103	76.189	-9.01392	3.95457	12.9685	14.3061	6.77681e-16	1.52842e-14	15.169	13.8158	ncbi_102173729	+	103141690	103182389	3utr	XM_018051382.1	mRNA	SLC27A1	solute carrier family 27 member 1	Human Diseases;Organismal Systems	Endocrine and metabolic diseases;Endocrine system;Digestive system	ko04931//Insulin resistance;ko03320//PPAR signaling pathway;ko04975//Fat digestion and absorption
NC_030814.1	103472403	103472603	MergePeak_960	9.24927	.	0	44	0	3834	1679	7200	22	150	1042	498	50	225	0.0729257	71.574	0.0331741	4705.03	3514.58	19179.3	10.5443	42.546	632.216	260.221	44.2829	182.367	-3.27696	5.7878	9.06476	7.03624	0.000628649	0.00164321	3.20159	2.78431	ncbi_102171504	-	103471829	103490767	3utr	XM_018051403.1	mRNA	JAK3	Janus kinase 3	Human Diseases;Organismal Systems;Cellular Processes;Environmental Information Processing	Cell growth and death;Immune diseases;Immune system;Cancers;Infectious diseases;Signal transduction;Cellular community - eukaryotes	ko05200//Pathways in cancer;ko04151//PI3K-Akt signaling pathway;ko05166//HTLV-I infection;ko05169//Epstein-Barr virus infection;ko05203//Viral carcinogenesis;ko04630//Jak-STAT signaling pathway;ko04062//Chemokine signaling pathway;ko04217//Necroptosis;ko05162//Measles;ko04550//Signaling pathways regulating pluripotency of stem cells;ko04659//Th17 cell differentiation;ko04658//Th1 and Th2 cell dif…
NC_030814.1	103515652	103515677	MergePeak_961	4.30609	.	2015	0	3948	157	7	87	459	747	972	2493	2016	1824	1469.45	0.162668	1309.71	192.668	14.6528	231.749	219.992	211.879	589.745	1302.67	1785.48	1478.39	1.41797	-3.40245	-4.82041	-1.4219	0.022417	0.0505518	1.64942	1.29626	ncbi_102171233	+	103514145	103517594	cds	XM_018051404.1	mRNA	RPL18A	ribosomal protein L18a	Genetic Information Processing	Translation	ko03010//Ribosome
NC_030814.1	104317004	104317054	MergePeak_968	33.67	.	0	0	0	315	235	31	9	25	11	8	6	8	0.0729257	0.162668	0.0331741	386.563	491.916	82.5773	4.31358	7.09099	6.67407	4.18025	5.31394	6.48417	-5.49805	5.89906	11.3971	12.5942	1.22256e-11	7.31697e-11	10.9127	10.1357	ncbi_106502271	+	104235949	104321553	3utr	XM_018051453.1	mRNA	CRTC1	CREB regulated transcription coactivator 1	Human Diseases	Infectious diseases	ko05166//HTLV-I infection
NC_030814.1	104580564	104580639	MergePeak_969	48.8154	.	0	0	0	368	249	178	50	54	74	36	22	21	0.0729257	0.162668	0.0331741	451.604	521.221	474.154	23.9643	15.3165	44.8983	18.8111	19.4845	17.0209	-7.70396	4.69044	12.3944	13.7838	5.50145e-17	2.01889e-15	16.2595	14.6949	ncbi_102189023	+	104565515	104581072	3utr,stop_codon	XM_018051469.1	mRNA	ARMC6	armadillo repeat containing 6	-	-	-
NC_030814.1	106181629	106181779	MergePeak_972	41.583	.	0	0	0	197	233	412	164	106	148	82	67	66	0.0729257	0.162668	0.0331741	241.755	487.729	1097.48	78.6029	30.0658	89.7966	42.8476	59.339	53.4944	-8.9452	3.54024	12.4854	13.7641	2.36199e-14	3.03575e-13	13.6267	12.5177	ncbi_102183409	-	106180480	106188432	3utr,stop_codon	XM_005682058.3	mRNA	TRIM11	tripartite motif containing 11	-	-	-
NC_030814.1	106262066	106262116	MergePeak_974	37.335	.	0	0	0	94	24	132	32	36	120	5	3	1	0.0729257	0.162668	0.0331741	115.355	50.2382	351.62	15.3372	10.211	72.808	2.61266	2.65697	0.810521	-7.9387	6.38154	14.3202	15.5877	7.23877e-13	5.76827e-12	12.1403	11.239	ncbi_102177514	+	106260548	106267354	cds	XM_018051709.1	mRNA	RNF187	ring finger protein 187	-	-	-
NC_030814.1	107261473	107261648	MergePeak_976	51.5275	.	0	0	0	602	383	299	63	135	102	95	43	34	0.0729257	0.162668	0.0331741	738.765	801.718	796.472	30.195	38.2914	61.8868	49.6405	38.0833	27.5577	-8.343	4.31962	12.6626	14.0728	4.19759e-18	3.08081e-16	17.377	15.5113	ncbi_102181584	+	107200235	107261851	3utr	XM_018051602.1	mRNA	MAML1	mastermind like transcriptional coactivator 1	Environmental Information Processing;Organismal Systems;Human Diseases	Infectious diseases;Immune system;Signal transduction	ko05165//Human papillomavirus infection;ko04658//Th1 and Th2 cell differentiation;ko04330//Notch signaling pathway
NC_030814.1	107380641	107380716	MergePeak_978	30.2488	.	0	0	0	897	680	332	16	13	161	68	14	57	0.0729257	0.162668	0.0331741	1100.78	1423.42	884.377	7.66858	3.68732	97.6841	35.5321	12.3992	46.1997	-8.09116	5.14663	13.2378	14.3244	1.69743e-10	7.83799e-10	9.77021	9.1058	ncbi_102171963	-	107380017	107397509	3utr,stop_codon	XM_018051609.1	mRNA	C7H5orf45	chromosome 7 C5orf45 homolog	-	-	-
NC_030815.1	9461039	9461164	MergePeak_984	12.2897	.	0	0	0	105	69	101	2	10	0	16	19	20	0.0729257	0.162668	0.0331741	128.854	144.435	269.042	0.958572	2.8364	0.0606734	8.36051	16.8275	16.2104	-3.38382	3.70042	7.08424	7.37323	7.33298e-05	0.000199723	4.13472	3.69957	ncbi_102188499	+	9255923	9461649	3utr	XM_018051853.1	mRNA	KIF13B	kinesin family member 13B	-	-	-
NC_030815.1	9833074	9833149	MergePeak_985	30.4928	.	0	0	0	67	148	267	15	20	15	9	15	9	0.0729257	0.162668	0.0331741	82.2214	309.802	711.231	7.18929	5.67279	9.101	4.70278	13.2849	7.29469	-5.76545	5.4557	11.2212	12.3366	1.40482e-10	6.6183e-10	9.85238	9.17925	ncbi_102178172	-	9832500	9965160	3utr	XM_018051859.1	mRNA	EXTL3	exostosin like glycosyltransferase 3	Metabolism	Global and overview maps;Glycan biosynthesis and metabolism	ko01100//Metabolic pathways;ko00534//Glycosaminoglycan biosynthesis - heparan sulfate / heparin
NC_030815.1	10446768	10447018	MergePeak_986	57.245	.	0	0	0	925	956	1075	123	150	167	54	46	59	0.0729257	0.162668	0.0331741	1135.15	2001.15	2863.57	58.9522	42.546	101.324	28.2167	40.7402	47.8208	-8.97998	5.66882	14.6488	16.1604	4.40862e-20	5.85506e-18	19.3557	17.2325	ncbi_102180125	-	10444894	10570017	3utr	XM_005683552.3	mRNA	ELP3	elongator acetyltransferase complex subunit 3	-	-	-
NC_030815.1	17272917	17273067	MergePeak_991	34.3524	.	0	0	0	229	206	349	31	115	127	122	72	77	0.0729257	0.162668	0.0331741	281.025	431.211	929.661	14.8579	32.6186	77.0552	63.7489	63.7673	62.4101	-8.28081	3.09551	11.3763	12.5202	7.3399e-12	4.55924e-11	11.1343	10.3411	ncbi_102170514	+	17235606	17274728	cds	XM_018051892.1	mRNA	PLAA	phospholipase A2 activating protein	Genetic Information Processing	Folding, sorting and degradation	ko04141//Protein processing in endoplasmic reticulum
NC_030815.1	22132787	22132837	MergePeak_992	20.2229	.	0	0	0	187	134	112	4	0	19	9	1	6	0.0729257	0.162668	0.0331741	229.484	280.497	298.344	1.91714	0.028364	11.5279	4.70278	0.885657	4.86313	-5.03804	6.22829	11.2663	12.0398	2.62811e-07	8.17146e-07	6.58036	6.0877	ncbi_102172895	+	22128896	22133958	3utr	XM_018051898.1	mRNA	CDKN2B	cyclin dependent kinase inhibitor 2B	Human Diseases;Cellular Processes;Environmental Information Processing	Endocrine and metabolic diseases;Cell growth and death;Infectious diseases;Cancers;Signal transduction	ko05200//Pathways in cancer;ko05166//HTLV-I infection;ko05203//Viral carcinogenesis;ko04218//Cellular senescence;ko04934//Cushing syndrome;ko05226//Gastric cancer;ko04068//FoxO signaling pathway;ko04110//Cell cycle;ko05222//Small cell lung cancer;ko04350//TGF-beta signaling pathway
NC_030815.1	22132787	22132837	MergePeak_992	20.2229	.	0	0	0	187	134	112	4	0	19	9	1	6	0.0729257	0.162668	0.0331741	229.484	280.497	298.344	1.91714	0.028364	11.5279	4.70278	0.885657	4.86313	-5.03804	6.22829	11.2663	12.0398	2.62811e-07	8.17146e-07	6.58036	6.0877	ncbi_102173187	-	22077106	22143720	-	XR_001918424.1	lncRNA	LOC102173187	-	-	-	-
NC_030815.1	22132862	22132912	MergePeak_993	17.5536	.	0	0	0	187	134	251	4	0	25	13	0	8	0.0729257	0.162668	0.0331741	229.484	280.497	668.61	1.91714	0.028364	15.1683	6.79291	0.0885657	6.48417	-5.40007	6.42721	11.8273	12.3912	1.77061e-06	5.19813e-06	5.75188	5.28415	ncbi_102172895	+	22128896	22133958	3utr	XM_018051898.1	mRNA	CDKN2B	cyclin dependent kinase inhibitor 2B	Human Diseases;Cellular Processes;Environmental Information Processing	Endocrine and metabolic diseases;Cell growth and death;Infectious diseases;Cancers;Signal transduction	ko05200//Pathways in cancer;ko05166//HTLV-I infection;ko05203//Viral carcinogenesis;ko04218//Cellular senescence;ko04934//Cushing syndrome;ko05226//Gastric cancer;ko04068//FoxO signaling pathway;ko04110//Cell cycle;ko05222//Small cell lung cancer;ko04350//TGF-beta signaling pathway
NC_030815.1	22132862	22132912	MergePeak_993	17.5536	.	0	0	0	187	134	251	4	0	25	13	0	8	0.0729257	0.162668	0.0331741	229.484	280.497	668.61	1.91714	0.028364	15.1683	6.79291	0.0885657	6.48417	-5.40007	6.42721	11.8273	12.3912	1.77061e-06	5.19813e-06	5.75188	5.28415	ncbi_102173187	-	22077106	22143720	-	XR_001918424.1	lncRNA	LOC102173187	-	-	-	-
NC_030815.1	23938166	23938341	MergePeak_994	40.5769	.	0	0	0	632	356	358	14	15	8	18	18	21	0.0729257	0.162668	0.0331741	775.581	745.2	953.635	6.71001	4.2546	4.85387	9.40557	15.9418	17.0209	-5.28866	5.8598	11.1485	12.442	5.29071e-14	6.09744e-13	13.2765	12.2149	ncbi_102170515	+	23661629	23938917	3utr	XM_018051913.1	mRNA	MLLT3	MLLT3, super elongation complex subunit	Human Diseases	Cancers	ko05202//Transcriptional misregulation in cancers
NC_030815.1	29991008	29991183	MergePeak_996	42.3321	.	0	0	0	834	1109	1928	110	311	52	143	170	138	0.0729257	0.162668	0.0331741	1023.47	2321.42	5135.78	52.7215	88.212	31.5501	74.722	150.562	111.852	-8.74825	4.64466	13.3929	14.715	1.28225e-14	1.80616e-13	13.892	12.7432	ncbi_102190412	+	29736378	29997456	3utr,stop_codon	XM_005683657.3	mRNA	NFIB	nuclear factor I B	-	-	-
NC_030815.1	39520645	39520795	MergePeak_1001	4.57954	.	0	85	0	324	561	367	230	306	233	92	62	56	0.0729257	138.268	0.0331741	397.608	1174.32	977.609	110.236	86.7938	141.369	48.0729	54.9107	45.3892	-1.29123	4.09189	5.38312	1.23762	0.0181901	0.0418237	1.74017	1.37858	ncbi_102180940	-	39520371	39583801	3utr,stop_codon	XM_005683699.3	mRNA	RCL1	RNA terminal phosphate cyclase like 1	Genetic Information Processing	Translation	ko03008//Ribosome biogenesis in eukaryotes
NC_030815.1	39700707	39700882	MergePeak_1002	34.4049	.	0	0	0	623	1986	3235	11	26	15	29	52	36	0.0729257	0.162668	0.0331741	764.536	4157.21	8617.34	5.27215	7.37463	9.101	15.1534	46.0542	29.1788	-5.75936	7.22663	12.986	14.2388	7.04607e-12	4.3963e-11	11.1521	10.3569	ncbi_102173089	-	39700133	39703413	3utr	XM_018052024.1	mRNA	PLPP6	phospholipid phosphatase 6	-	-	-
NC_030815.1	41671759	41671809	MergePeak_1003	27.037	.	0	0	0	379	835	222	2	26	5	35	12	5	0.0729257	0.162668	0.0331741	465.103	1747.87	591.36	0.958572	7.37463	3.03367	18.2886	10.6279	4.05261	-4.86054	6.39102	11.2516	12.3078	1.85124e-09	7.26177e-09	8.73254	8.13896	ncbi_102177522	-	41671685	41706988	3utr	XM_018052033.1	mRNA	VLDLR	very low density lipoprotein receptor	-	-	-
NC_030815.1	41671834	41671959	MergePeak_1004	34.2753	.	0	0	0	467	1025	284	6	28	17	38	25	13	0.0729257	0.162668	0.0331741	573.095	2145.59	756.515	2.87572	7.94191	10.3145	19.8562	22.1414	10.5368	-5.71971	6.04023	11.7599	12.9745	7.77715e-12	4.80942e-11	11.1092	10.3179	ncbi_102177522	-	41671685	41706988	3utr	XM_018052033.1	mRNA	VLDLR	very low density lipoprotein receptor	-	-	-
NC_030815.1	45067282	45067432	MergePeak_1007	40.1253	.	0	0	0	397	1171	1375	172	124	290	163	140	162	0.0729257	0.162668	0.0331741	487.192	2451.21	3662.7	82.4372	35.1713	175.953	85.1726	123.992	131.304	-9.51523	4.26648	13.7817	15.0571	7.86288e-14	8.33824e-13	13.1044	12.0789	ncbi_102179765	+	45045367	45068009	3utr,stop_codon	XM_018052049.1	mRNA	FXN	frataxin	Metabolism	Metabolism of cofactors and vitamins	ko00860//Porphyrin and chlorophyll metabolism
NC_030815.1	59395756	59395831	MergePeak_1010	3.89958	.	0	12734	6421	194	283	82	49	389	34	81	128	130	0.0729257	20714.2	2130.11	238.074	592.392	218.43	23.485	110.336	20.6289	42.3251	113.364	105.368	7.21326	1.99423	-5.21903	-0.914071	0.0310161	0.0670052	1.50841	1.17389	ncbi_102176042	+	59332862	59396050	3utr	XM_018052117.1	mRNA	UNC13B	unc-13 homolog B	Organismal Systems	Nervous system	ko04721//Synaptic vesicle cycle
NC_030815.1	62472661	62472761	MergePeak_1017	22.9116	.	0	0	0	85	125	96	9	14	4	24	19	7	0.0729257	0.162668	0.0331741	104.311	261.657	255.723	4.31358	3.97096	2.42693	12.5408	16.8275	5.67365	-4.75065	4.14071	8.89136	9.7629	3.76731e-08	1.26743e-07	7.42397	6.89707	ncbi_102169101	+	62384743	62473720	3utr	XM_018052205.1	mRNA	TMOD1	tropomodulin 1	-	-	-
NC_030815.1	62472661	62472761	MergePeak_1017	22.9116	.	0	0	0	85	125	96	9	14	4	24	19	7	0.0729257	0.162668	0.0331741	104.311	261.657	255.723	4.31358	3.97096	2.42693	12.5408	16.8275	5.67365	-4.75065	4.14071	8.89136	9.7629	3.76731e-08	1.26743e-07	7.42397	6.89707	ncbi_102169757	-	62472728	62500755	3utr	XM_005683900.3	mRNA	TSTD2	thiosulfate sulfurtransferase like domain containing 2	-	-	-
NC_030815.1	62472977	62473211	MergePeak_1018	5.36708	.	0	62	0	904	2169	2171	119	322	192	284	182	174	0.0729257	100.854	0.0331741	1109.38	4540.28	5783.08	57.0351	91.332	116.493	148.399	161.19	141.031	-1.39988	4.65514	6.05502	1.42347	0.0102079	0.0242296	1.99106	1.61565	ncbi_102169101	+	62384743	62473720	3utr	XM_018052205.1	mRNA	TMOD1	tropomodulin 1	-	-	-
NC_030815.1	62472977	62473211	MergePeak_1018	5.36708	.	0	62	0	904	2169	2171	119	322	192	284	182	174	0.0729257	100.854	0.0331741	1109.38	4540.28	5783.08	57.0351	91.332	116.493	148.399	161.19	141.031	-1.39988	4.65514	6.05502	1.42347	0.0102079	0.0242296	1.99106	1.61565	ncbi_102169757	-	62472728	62500755	3utr	XM_005683900.3	mRNA	TSTD2	thiosulfate sulfurtransferase like domain containing 2	-	-	-
NC_030815.1	62831782	62834068	MergePeak_1019	11.6695	.	0	25	0	2060	1750	2672	254	789	2188	854	374	508	0.0729257	40.6671	0.0331741	2528	3663.2	7117.63	121.739	223.792	1327.53	446.242	331.236	411.745	-5.40168	3.46621	8.8679	7.41502	0.000113269	0.000307005	3.94589	3.51285	ncbi_102186116	+	62810521	62834529	cds,stop_codon	XM_018052214.1	mRNA	ANP32B	acidic nuclear phosphoprotein 32 family member B	-	-	-
NC_030815.1	62834093	62834143	MergePeak_1020	11.9543	.	0	25	0	2313	1856	3031	174	560	1440	639	256	328	0.0729257	40.6671	0.0331741	2838.48	3885.09	8073.93	83.3958	158.838	873.696	333.898	226.728	265.851	-4.81742	4.14438	8.9618	7.54092	9.27065e-05	0.000252006	4.03289	3.59859	ncbi_102186116	+	62810521	62834529	3utr,cds,stop_codon	XM_018052214.1	mRNA	ANP32B	acidic nuclear phosphoprotein 32 family member B	-	-	-
NC_030815.1	62847954	62850915	MergePeak_1021	28.4874	.	0	0	0	185	395	372	24	31	161	75	50	91	0.0729257	0.162668	0.0331741	227.029	826.837	990.928	11.5029	8.79283	97.6841	39.1899	44.2829	73.7574	-8.2035	3.68399	11.8875	12.9076	6.29856e-10	2.65729e-09	9.20076	8.57556	ncbi_102171423	+	62847730	62863688	cds,start_codon	XM_005683905.3	mRNA	NANS	N-acetylneuraminate synthase	Metabolism	Global and overview maps;Carbohydrate metabolism	ko01100//Metabolic pathways;ko00520//Amino sugar and nucleotide sugar metabolism
NC_030815.1	64675974	64676049	MergePeak_1022	29.5684	.	0	0	0	281	411	119	6	34	23	13	33	21	0.0729257	0.162668	0.0331741	344.839	860.329	316.99	2.87572	9.64375	13.9549	6.79291	29.2267	17.0209	-6.04471	4.84658	10.8913	11.965	2.83735e-10	1.25609e-09	9.54709	8.90098	ncbi_102174392	+	64610398	64682120	3utr	XM_018052241.1	mRNA	STX17	syntaxin 17	Cellular Processes;Genetic Information Processing	Transport and catabolism;Folding, sorting and degradation	ko04140//Autophagy - animal;ko04130//SNARE interactions in vesicular transport
NC_030815.1	69090507	69090707	MergePeak_1024	6.46302	.	0	42	0	1105	1060	633	75	302	89	169	52	53	0.0729257	68.3207	0.0331741	1356.04	2218.85	1686.18	35.9465	85.6592	53.9993	88.3078	46.0542	42.9576	-1.37979	4.87252	6.25231	3.96858	0.00457642	0.0113354	2.33947	1.94556	ncbi_102178907	-	69089758	69093682	3utr,stop_codon	XM_013966112.2	mRNA	NUDT18	nudix hydrolase 18	-	-	-
NC_030815.1	69959025	69959075	MergePeak_1027	6.77639	.	0	0	0	27	168	33	2	0	0	0	0	4	0.0729257	0.162668	0.0331741	33.134	351.667	87.9049	0.958572	0.028364	0.0606734	0.0522532	0.0885657	3.24209	-1.18852	7.19918	8.3877	7.09073	0.00364041	0.00912229	2.43885	2.0399	ncbi_102190957	+	69940421	69960505	3utr	XM_018052323.1	mRNA	RHOBTB2	Rho related BTB domain containing 2	Genetic Information Processing	Folding, sorting and degradation	ko04120//Ubiquitin mediated proteolysis
NC_030815.1	70359587	70359762	MergePeak_1029	24.6289	.	0	0	0	441	147	861	13	1	58	18	9	28	0.0729257	0.162668	0.0331741	541.189	307.709	2293.52	6.23072	0.28364	35.1905	9.40557	7.97091	22.6946	-6.69682	6.26778	12.9646	13.8943	1.089e-08	3.85434e-08	7.96297	7.41405	ncbi_102177626	-	70356363	70393436	3utr,stop_codon	XM_018052333.1	mRNA	ENTPD4	ectonucleoside triphosphate diphosphohydrolase 4	Metabolism;Cellular Processes	Nucleotide metabolism;Transport and catabolism	ko00230//Purine metabolism;ko04142//Lysosome;ko00240//Pyrimidine metabolism
NC_030815.1	74131152	74131202	MergePeak_1032	5.61534	.	0	0	0	76	229	31	0	0	0	2	3	2	0.0729257	0.162668	0.0331741	93.266	479.356	82.5773	0.0479286	0.028364	0.0606734	1.04506	2.65697	1.62104	0.74183	6.97037	6.22854	0.0727843	0.00849178	0.0203993	2.071	1.69038	ncbi_102183599	-	74131108	74154804	3utr	XM_005684032.2	mRNA	STMN4	stathmin 4	-	-	-
NC_030815.1	74131277	74131327	MergePeak_1033	9.28311	.	0	0	0	76	485	410	0	0	0	2	2	0	0.0729257	0.162668	0.0331741	93.266	1015.23	1092.15	0.0479286	0.028364	0.0606734	1.04506	1.77131	0.0810521	0.741845	9.61647	8.87463	0.0878909	0.000613499	0.00160511	3.21219	2.79449	ncbi_102183599	-	74131108	74154804	3utr	XM_005684032.2	mRNA	STMN4	stathmin 4	-	-	-
NC_030815.1	74997028	74997178	MergePeak_1036	8.1546	.	0	17	0	240	169	394	54	36	111	50	23	33	0.0729257	27.6536	0.0331741	294.524	353.761	1049.53	25.8815	10.211	67.3474	26.1266	20.3701	26.7472	-1.97165	4.51554	6.48719	4.86525	0.00136648	0.0035093	2.8644	2.45478	ncbi_102191427	-	74996129	75008583	3utr	XM_013966139.2	mRNA	NOL6	nucleolar protein 6	Genetic Information Processing	Translation	ko03008//Ribosome biogenesis in eukaryotes
NC_030815.1	75801957	75802132	MergePeak_1039	41.9315	.	0	0	0	317	1079	873	109	131	189	109	90	101	0.0729257	0.162668	0.0331741	389.018	2258.63	2325.48	52.2422	37.1568	114.673	56.9559	79.7091	81.8626	-8.9906	4.49852	13.4891	14.7998	1.80387e-14	2.38436e-13	13.7438	12.6226	ncbi_102171424	-	75801233	75803474	3utr,cds,stop_codon	XM_005684079.3	mRNA	RPP25L	ribonuclease P/MRP subunit p25 like	Genetic Information Processing	Translation	ko03013//RNA transport;ko03008//Ribosome biogenesis in eukaryotes
NC_030815.1	77280779	77280954	MergePeak_1040	21.7982	.	0	0	0	1735	2390	1803	1	1066	69	682	598	612	0.0729257	0.162668	0.0331741	2129.17	5002.89	4802.8	0.479286	302.36	41.8646	356.367	529.623	496.039	-9.75433	3.09755	12.8519	13.5692	8.41593e-08	2.74206e-07	7.0749	6.56192	ncbi_102179946	-	77279655	77345734	3utr	XM_013966158.2	mRNA	SLC28A3	solute carrier family 28 member 3	-	-	-
NC_030815.1	78600773	78600948	MergePeak_1041	17.2375	.	0	0	0	174	130	85	0	8	3	24	12	10	0.0729257	0.162668	0.0331741	213.53	272.124	226.422	0.0479286	2.26912	1.8202	12.5408	10.6279	8.10521	-3.40573	4.48561	7.89135	8.53733	2.21356e-06	6.47131e-06	5.65491	5.18901	ncbi_102181597	-	78600749	78791306	3utr	XM_018052439.1	mRNA	AGTPBP1	ATP/GTP binding protein 1	-	-	-
NC_030815.1	78601123	78601298	MergePeak_1042	27.6342	.	0	0	0	187	179	508	2	16	9	17	10	12	0.0729257	0.162668	0.0331741	229.484	374.693	1353.2	0.958572	4.53824	5.4606	8.88304	8.85657	9.72626	-4.77482	6.1397	10.9145	11.971	1.19623e-09	4.80043e-09	8.92218	8.31872	ncbi_102181597	-	78600749	78791306	3utr,stop_codon	XM_018052439.1	mRNA	AGTPBP1	ATP/GTP binding protein 1	-	-	-
NC_030815.1	82891245	82891345	MergePeak_1045	22.5578	.	0	0	0	66	120	54	9	3	26	4	7	8	0.0729257	0.162668	0.0331741	80.9942	251.191	143.844	4.31358	0.850919	15.7751	2.09013	6.1996	6.48417	-5.68375	5.01525	10.699	11.5603	4.86647e-08	1.61964e-07	7.31279	6.79058	ncbi_102189123	-	82889096	82914752	3utr,stop_codon	XM_018052481.1	mRNA	ZNF367	zinc finger protein 367	-	-	-
NC_030815.1	84174474	84174920	MergePeak_1047	31.2848	.	0	0	0	510	334	997	35	18	137	91	20	63	0.0729257	0.162668	0.0331741	625.864	699.148	2655.79	16.775	5.10551	83.1225	47.5504	17.7131	51.0628	-8.03345	5.07065	13.1041	14.2199	7.77077e-11	3.82234e-10	10.1095	9.41767	ncbi_102190516	+	84134128	84175695	cds,stop_codon	XM_013966192.2	mRNA	FGD3	FYVE, RhoGEF and PH domain containing 3	Cellular Processes	Cell motility	ko04810//Regulation of actin cytoskeleton
NC_030815.1	88494470	88494620	MergePeak_1052	41.352	.	0	0	0	3240	742	1502	20	349	334	179	37	101	0.0729257	0.162668	0.0331741	3976.08	1553.2	4001	9.58572	98.9903	202.649	93.5332	32.7693	81.8626	-9.60806	5.483	15.0911	16.4068	2.86156e-14	3.5629e-13	13.5434	12.4482	ncbi_102188857	+	88382024	88494666	3utr	XM_018052513.1	mRNA	SEMA4D	semaphorin 4D	Organismal Systems	Development	ko04360//Axon guidance
NC_030815.1	90116710	90116835	MergePeak_1053	22.8744	.	0	0	0	53	177	151	6	23	3	20	12	12	0.0729257	0.162668	0.0331741	65.0408	370.507	402.231	2.87572	6.52371	1.8202	10.4506	10.6279	9.72626	-4.84478	4.75246	9.59724	10.4795	3.87493e-08	1.3005e-07	7.41174	6.88589	ncbi_108633218	+	90017748	90117285	3utr	XM_018052531.1	mRNA	TMEFF1	transmembrane protein with EGF like and two follistatin like domains 1	-	-	-
NC_030815.1	91128303	91128353	MergePeak_1055	33.0044	.	0	0	0	317	266	211	9	160	79	52	57	52	0.0729257	0.162668	0.0331741	389.018	556.807	562.059	4.31358	45.3824	47.9319	27.1716	50.4825	42.1471	-7.93488	3.64118	11.5761	12.7033	2.04327e-11	1.16063e-10	10.6897	9.93531	ncbi_102176688	+	91101504	91128438	3utr	XM_005684254.3	mRNA	RNF20	ring finger protein 20	-	-	-
NC_030815.1	96551488	96551563	MergePeak_1056	15.4899	.	0	0	0	131	31	248	3	0	8	4	6	0	0.0729257	0.162668	0.0331741	160.761	64.891	660.619	1.43786	0.028364	4.85387	2.09013	5.31394	0.0810521	-3.92274	6.91779	10.8405	11.3002	7.64376e-06	2.17313e-05	5.11669	4.66291	ncbi_102171607	+	96399437	96552020	3utr,stop_codon	XM_018052556.1	mRNA	ZNF462	zinc finger protein 462	-	-	-
NC_030815.1	96841018	96841193	MergePeak_1057	4.13807	.	0	95	0	1904	1544	1229	77	531	250	322	195	152	0.0729257	154.535	0.0331741	2336.56	3231.99	3273.79	36.905	150.613	151.683	168.255	172.703	123.199	-1.1385	4.23724	5.37574	0.97178	0.0254959	0.0567957	1.59353	1.24568	ncbi_102183790	+	96798245	96841643	3utr	XM_018052557.1	mRNA	RAD23B	RAD23 homolog B, nucleotide excision repair protein	Genetic Information Processing	Replication and repair;Folding, sorting and degradation	ko04141//Protein processing in endoplasmic reticulum;ko03420//Nucleotide excision repair
NC_030815.1	100107928	100108153	MergePeak_1061	44.5766	.	0	0	0	754	757	1017	23	112	26	62	42	33	0.0729257	0.162668	0.0331741	925.297	1584.6	2709.07	11.0236	31.7676	15.7751	32.397	37.1976	26.7472	-7.19926	5.7475	12.9468	14.3197	2.02262e-15	3.81154e-14	14.6941	13.4189	ncbi_102189399	-	100107679	100272778	3utr	XM_018052587.1	mRNA	LPAR1	lysophosphatidic acid receptor 1	Environmental Information Processing;Cellular Processes;Human Diseases	Cancers;Signal transduction;Signaling molecules and interaction;Cell motility;Cellular community - eukaryotes	ko05200//Pathways in cancer;ko04151//PI3K-Akt signaling pathway;ko04080//Neuroactive ligand-receptor interaction;ko04810//Regulation of actin cytoskeleton;ko04015//Rap1 signaling pathway;ko04072//Phospholipase D signaling pathway;ko04540//Gap junction
NC_030815.1	100539532	100539657	MergePeak_1062	27.5545	.	0	0	0	205	261	353	3	44	16	40	26	7	0.0729257	0.162668	0.0331741	251.573	546.34	940.316	1.43786	12.4801	9.70774	20.9013	23.0271	5.67365	-5.8934	5.12373	11.0171	12.0585	1.27143e-09	5.07299e-09	8.89571	8.29474	ncbi_102189954	-	100539333	100650110	3utr	XM_018052589.1	mRNA	KIAA0368	KIAA0368 ortholog	-	-	-
NC_030815.1	102245730	102245905	MergePeak_1065	18.0409	.	0	0	0	648	117	1042	0	4	3	19	3	11	0.0729257	0.162668	0.0331741	795.216	244.911	2775.66	0.0479286	1.13456	1.8202	9.9281	2.65697	8.91573	-2.86507	7.43472	10.2998	11.0196	1.25245e-06	3.70814e-06	5.90224	5.43084	ncbi_102176326	-	102245556	102253984	3utr,stop_codon	XM_018052622.1	mRNA	RNF183	ring finger protein 183	-	-	-
NC_030815.1	102352384	102352434	MergePeak_1066	6.5322	.	2663	82	0	4	0	0	429	168	175	72	76	57	1942.01	133.388	0.0331741	4.90874	0.209326	0.266378	205.614	47.6515	106.178	37.6223	67.3099	46.1997	2.51743	-4.79114	-7.30857	-4.80427	0.00435055	0.0108047	2.36146	1.96639	ncbi_102172266	-	102349298	102360308	cds	XM_005684324.3	mRNA	ALAD	aminolevulinate dehydratase	Metabolism	Metabolism of cofactors and vitamins;Global and overview maps	ko01100//Metabolic pathways;ko00860//Porphyrin and chlorophyll metabolism
NC_030815.1	102535922	102536072	MergePeak_1067	52.1004	.	0	0	0	582	498	525	210	340	368	228	114	115	0.0729257	0.162668	0.0331741	714.222	1042.44	1398.49	100.65	96.4375	223.278	119.137	100.965	93.2099	-10.0341	3.31473	13.3488	14.7548	2.67336e-18	2.07111e-16	17.5729	15.6838	ncbi_102173388	+	102437478	102536633	3utr,stop_codon	XM_005684329.2	mRNA	RGS3	regulator of G-protein signaling 3	Organismal Systems	Development	ko04360//Axon guidance
NC_030815.1	103493855	103493954	MergePeak_1068	5.48322	.	511	135	1	5654	3720	3797	548	745	313	743	403	450	372.65	219.602	0.331741	6938.5	7786.92	10114.4	262.649	211.312	189.908	388.241	356.92	364.735	-0.171711	4.4653	4.63701	2.75818	0.00939434	0.0223556	2.02713	1.65061	ncbi_102177162	+	103484863	103493954	3utr	XM_005684344.3	mRNA	ATP6V1G1	ATPase H+ transporting V1 subunit G1	Human Diseases;Metabolism;Environmental Information Processing;Organismal Systems;Cellular Processes	Immune diseases;Infectious diseases;Nervous system;Transport and catabolism;Signal transduction;Global and overview maps;Energy metabolism;Excretory system	ko01100//Metabolic pathways;ko05165//Human papillomavirus infection;ko04145//Phagosome;ko04150//mTOR signaling pathway;ko00190//Oxidative phosphorylation;ko05323//Rheumatoid arthritis;ko05120//Epithelial cell signaling in Helicobacter pylori infection;ko04721//Synaptic vesicle cycle;ko05110//Vibrio cholerae infection;ko04966//Collecting duct acid secretion
NC_030815.1	103789651	103789751	MergePeak_1069	25.2846	.	0	0	0	143	226	784	10	7	110	18	13	42	0.0729257	0.162668	0.0331741	175.487	473.076	2088.41	4.79286	1.98548	66.7407	9.40557	11.5135	34.0419	-7.52182	5.61661	13.1384	14.0664	6.76368e-09	2.44668e-08	8.16982	7.61142	ncbi_102178908	-	103789402	103817290	3utr	XM_005684351.3	mRNA	TNFSF8	tumor necrosis factor superfamily member 8	Environmental Information Processing	Signaling molecules and interaction	ko04060//Cytokine-cytokine receptor interaction
NC_030815.1	109893501	109893626	MergePeak_1070	30.499	.	0	0	0	123	578	1019	47	7	69	15	19	31	0.0729257	0.162668	0.0331741	150.944	1209.9	2714.4	22.5264	1.98548	41.8646	7.83797	16.8275	25.1262	-7.36472	6.34454	13.7093	14.8247	1.39647e-10	6.59013e-10	9.85497	9.18111	ncbi_102181301	-	109869199	109899156	5utr,cds,start_codon	XM_018052700.1	mRNA	FBXW2	F-box and WD repeat domain containing 2	-	-	-
NC_030815.1	112615980	112616130	MergePeak_1075	27.6906	.	0	0	0	182	294	382	9	30	9	21	42	29	0.0729257	0.162668	0.0331741	223.348	615.418	1017.57	4.31358	8.50919	5.4606	10.9732	37.1976	23.5051	-5.52358	4.69526	10.2188	11.2468	1.14542e-09	4.61643e-09	8.94104	8.33569	ncbi_106502452	+	112609447	112618134	3utr	XM_018052744.1	mRNA	FAM110C	family with sequence similarity 110 member C	-	-	-
NC_030816.1	2070753	2070903	MergePeak_1076	39.4792	.	0	0	0	636	1019	1091	84	451	181	455	295	314	0.0729257	0.162668	0.0331741	780.49	2133.03	2906.19	40.26	127.922	109.819	237.752	261.269	254.504	-9.44124	2.93639	12.3776	13.613	1.30535e-13	1.30488e-12	12.8843	11.8844	ncbi_102190692	-	2069729	2110687	3utr	XM_018052872.1	mRNA	TMEM30A	transmembrane protein 30A	-	-	-
NC_030816.1	9502806	9503006	MergePeak_1079	3.95444	.	0	122	0	857	2839	590	107	208	45	102	68	27	0.0729257	198.455	0.0331741	1051.7	5942.76	1571.63	51.2836	58.9971	27.303	53.2982	60.2247	21.8841	0.536449	5.98126	5.44481	0.869129	0.0296045	0.0645054	1.52864	1.1904	ncbi_102173936	+	9500023	9503372	3utr,stop_codon	XM_018052916.1	mRNA	TPBG	trophoblast glycoprotein	-	-	-
NC_030816.1	9502806	9503006	MergePeak_1079	3.95444	.	0	122	0	857	2839	590	107	208	45	102	68	27	0.0729257	198.455	0.0331741	1051.7	5942.76	1571.63	51.2836	58.9971	27.303	53.2982	60.2247	21.8841	0.536449	5.98126	5.44481	0.869129	0.0296045	0.0645054	1.52864	1.1904	ncbi_108636716	-	9490390	9545772	-	XR_001918512.1	lncRNA	LOC108636716	-	-	-	-
NC_030816.1	11276590	11276715	MergePeak_1080	27.6655	.	0	0	0	206	564	865	53	19	56	88	82	119	0.0729257	0.162668	0.0331741	252.8	1180.6	2304.17	25.4022	5.38915	33.9771	45.9828	72.6239	96.452	-7.32633	4.10618	11.4325	12.4463	1.1689e-09	4.69748e-09	8.93222	8.32813	ncbi_102179388	-	11275541	11298062	cds	XM_018052944.1	mRNA	RNF146	ring finger protein 146	-	-	-
NC_030816.1	13361508	13361683	MergePeak_1081	26.316	.	0	0	0	115	285	166	9	10	8	21	24	14	0.0729257	0.162668	0.0331741	141.126	596.579	442.188	4.31358	2.8364	4.85387	10.9732	21.2558	11.3473	-4.88081	4.75989	9.6407	10.6354	3.15879e-09	1.19699e-08	8.50048	7.92191	ncbi_102182790	-	13360759	13479546	3utr	XM_005684492.3	mRNA	RNF217	ring finger protein 217	-	-	-
NC_030816.1	13361758	13361958	MergePeak_1082	33.976	.	0	0	0	577	240	357	17	11	18	30	28	37	0.0729257	0.162668	0.0331741	708.086	502.382	950.971	8.14786	3.12004	10.9212	15.6759	24.7984	29.9893	-5.75968	4.92167	10.6813	11.8526	9.71881e-12	5.91829e-11	11.0124	10.2278	ncbi_102182790	-	13360759	13479546	3utr	XM_005684492.3	mRNA	RNF217	ring finger protein 217	-	-	-
NC_030816.1	13362233	13363679	MergePeak_1083	24.6403	.	0	0	0	94	194	71	5	15	5	4	6	13	0.0729257	0.162668	0.0331741	115.355	406.092	189.129	2.39643	4.2546	3.03367	2.09013	5.31394	10.5368	-4.60991	5.31174	9.92165	10.8754	1.0791e-08	3.82415e-08	7.96694	7.41746	ncbi_102182790	-	13360759	13479546	cds,stop_codon	XM_005684492.3	mRNA	RNF217	ring finger protein 217	-	-	-
NC_030816.1	20322024	20322074	MergePeak_1086	23.9955	.	0	0	0	771	141	1230	3	10	20	30	27	40	0.0729257	0.162668	0.0331741	946.16	295.149	3276.46	1.43786	2.8364	12.1347	15.6759	23.9127	32.4209	-5.33913	5.95254	11.2917	12.2318	1.7215e-08	5.97917e-08	7.76409	7.22336	ncbi_102173744	-	20321400	20346358	3utr	XM_018053021.1	mRNA	NUS1	NUS1 dehydrodolichyl diphosphate synthase subunit	Metabolism	Metabolism of terpenoids and polyketides	ko00900//Terpenoid backbone biosynthesis
NC_030816.1	21684556	21684606	MergePeak_1089	16.1171	.	0	0	0	37	47	138	3	0	32	3	5	6	0.0729257	0.162668	0.0331741	45.4058	98.3831	367.602	1.43786	0.028364	19.4155	1.56759	4.42829	4.86313	-5.69177	5.55624	11.248	11.6966	4.92352e-06	1.40694e-05	5.30772	4.85173	ncbi_102174937	+	21683732	21687097	cds	XM_005684541.3	mRNA	TSPYL1	TSPY like 1	-	-	-
NC_030816.1	26110357	26110532	MergePeak_1090	8.05013	.	125	0	0	1391	1658	2032	247	344	879	461	95	232	91.1571	0.162668	0.0331741	1707.01	3470.62	5412.81	118.384	97.5721	533.319	240.887	84.1374	188.041	-3.06439	4.34569	7.41008	5.44614	0.00147721	0.00377284	2.83056	2.42333	ncbi_102179673	+	25894433	26111694	3utr,stop_codon	XM_018053054.1	mRNA	FYN	FYN proto-oncogene, Src family tyrosine kinase	Human Diseases;Cellular Processes;Organismal Systems;Environmental Information Processing	Neurodegenerative diseases;Development;Cellular community - eukaryotes;Cardiovascular diseases;Immune system;Infectious diseases;Signal transduction;Nervous system	ko04510//Focal adhesion;ko04360//Axon guidance;ko04650//Natural killer cell mediated cytotoxicity;ko04611//Platelet activation;ko04072//Phospholipase D signaling pathway;ko05162//Measles;ko04380//Osteoclast differentiation;ko04071//Sphingolipid signaling pathway;ko04725//Cholinergic synapse;ko05130//Pathogenic Escherichia coli infection;ko04660//T cell receptor signaling pathway;ko04520//Adherens…
NC_030816.1	30181773	30181948	MergePeak_1092	4.69224	.	0	62	0	1403	2687	2847	14	5	27	33	17	33	0.0729257	100.854	0.0331741	1721.74	5624.58	7583.8	6.71001	1.4182	16.3818	17.2435	15.0562	26.7472	2.04312	7.96437	5.92125	1.04757	0.0167676	0.0386807	1.77553	1.41251	ncbi_102191138	+	29902485	30182481	3utr,cds,stop_codon	XM_018053102.1	mRNA	PDSS2	prenyl (decaprenyl) diphosphate synthase, subunit 2	Metabolism	Metabolism of terpenoids and polyketides	ko00900//Terpenoid backbone biosynthesis
NC_030816.1	30264754	30264854	MergePeak_1094	30.2262	.	0	0	0	158	115	282	27	14	34	29	27	24	0.0729257	0.162668	0.0331741	193.895	240.725	751.187	12.9407	3.97096	20.6289	15.1534	23.9127	19.4525	-6.53204	4.32969	10.8617	11.9437	1.72995e-10	7.96178e-10	9.76197	9.09899	ncbi_102191703	-	30258536	30267976	cds,start_codon	XM_005684605.3	mRNA	C9H6orf203	chromosome 9 C6orf203 homolog	-	-	-
NC_030816.1	30662303	30662478	MergePeak_1097	49.3306	.	0	0	0	1764	5438	3772	118	275	100	260	250	271	0.0729257	0.162668	0.0331741	2164.75	11383.1	10047.8	56.5558	78.0009	60.6734	135.858	221.414	219.651	-8.92666	5.34463	14.2713	15.7054	3.444e-17	1.41255e-15	16.4629	14.85	ncbi_102180395	-	30661179	30888606	3utr,stop_codon	XM_018053108.1	mRNA	AIM1	absent in melanoma 1	-	-	-
NC_030816.1	38144765	38144865	MergePeak_1099	18.3726	.	0	0	0	69	225	158	17	0	27	25	16	16	0.0729257	0.162668	0.0331741	84.6758	470.983	420.878	8.14786	0.028364	16.3818	13.0633	14.1705	12.9683	-5.9181	4.59209	10.5102	11.1536	9.89916e-07	2.94651e-06	6.0044	5.53069	ncbi_102187952	+	38078040	38150923	cds	XM_018053135.1	mRNA	FBXL4	F-box and leucine rich repeat protein 4	-	-	-
NC_030816.1	48136795	48136970	MergePeak_1100	33.2428	.	0	0	0	428	568	425	10	115	73	110	67	79	0.0729257	0.162668	0.0331741	525.235	1188.97	1132.11	4.79286	32.6186	44.2915	57.4785	59.339	64.0312	-7.6762	3.9609	11.6371	12.7676	1.70385e-11	9.8386e-11	10.7686	10.0071	ncbi_102175767	+	48106053	48137099	3utr	XM_018053150.1	mRNA	UBE2J1	ubiquitin conjugating enzyme E2 J1	Genetic Information Processing;Human Diseases	Neurodegenerative diseases;Folding, sorting and degradation	ko04141//Protein processing in endoplasmic reticulum;ko04120//Ubiquitin mediated proteolysis;ko05012//Parkinson disease
NC_030816.1	49757658	49757783	MergePeak_1102	14.226	.	0	0	0	95	88	47	0	5	4	15	9	6	0.0729257	0.162668	0.0331741	116.583	184.207	125.198	0.0479286	1.4182	2.42693	7.83797	7.97091	4.86313	-3.23309	4.34673	7.57982	8.03762	1.86741e-05	5.21864e-05	4.72876	4.28244	ncbi_102179286	-	49757573	49794753	3utr,stop_codon	XM_005684700.3	mRNA	CFAP206	cilia and flagella associated protein 206	-	-	-
NC_030816.1	55030195	55030295	MergePeak_1103	12.3248	.	0	6	0	315	1561	2079	27	22	34	102	58	90	0.0729257	9.7601	0.0331741	386.563	3267.58	5538.01	12.9407	6.24007	20.6289	53.2982	51.3681	72.9469	-2.24528	5.68034	7.92562	6.73538	7.14973e-05	0.000194923	4.14571	3.71014	ncbi_102187864	-	55029521	55165818	3utr	XM_005684734.3	mRNA	ARHGAP18	Rho GTPase activating protein 18	-	-	-
NC_030816.1	57116668	57116843	MergePeak_1104	43.5828	.	0	0	0	1411	1650	1205	42	201	33	153	109	42	0.0729257	0.162668	0.0331741	1731.56	3453.88	3209.86	20.13	57.0116	20.0222	79.9473	96.5366	34.0419	-7.92645	5.31078	13.2372	14.5927	4.57231e-15	7.59058e-14	14.3399	13.1197	ncbi_102190787	+	57045830	57117809	3utr,stop_codon	XM_018053516.1	mRNA	ENPP1	ectonucleotide pyrophosphatase/phosphodiesterase 1	Metabolism	Metabolism of cofactors and vitamins;Carbohydrate metabolism;Nucleotide metabolism;Global and overview maps	ko01100//Metabolic pathways;ko00230//Purine metabolism;ko00240//Pyrimidine metabolism;ko00500//Starch and sucrose metabolism;ko00760//Nicotinate and nicotinamide metabolism;ko00770//Pantothenate and CoA biosynthesis;ko00740//Riboflavin metabolism
NC_030816.1	59240107	59240157	MergePeak_1105	32.793	.	0	0	0	276	202	399	18	16	51	43	17	29	0.0729257	0.162668	0.0331741	338.703	422.838	1062.85	8.62715	4.53824	30.9434	22.4689	15.0562	23.5051	-6.77002	4.87867	11.6487	12.8034	2.40424e-11	1.34378e-10	10.619	9.87167	ncbi_102176044	+	59202000	59242065	3utr,stop_codon	XM_005684780.3	mRNA	TBPL1	TATA-box binding protein like 1	Genetic Information Processing;Human Diseases	Neurodegenerative diseases;Infectious diseases;Cancers;Transcription	ko05165//Human papillomavirus infection;ko05166//HTLV-I infection;ko05169//Epstein-Barr virus infection;ko05203//Viral carcinogenesis;ko05168//Herpes simplex infection;ko05016//Huntington disease;ko03022//Basal transcription factors
NC_030816.1	61470861	61470936	MergePeak_1106	17.2032	.	0	0	0	246	463	315	0	111	8	47	82	45	0.0729257	0.162668	0.0331741	301.887	969.179	839.092	0.0479286	31.484	4.85387	24.559	72.6239	36.4735	-6.51918	3.97884	10.498	11.0531	2.27156e-06	6.62697e-06	5.64368	5.17869	ncbi_102171878	-	61470612	61627448	3utr	XM_018053246.1	mRNA	MAP7	microtubule associated protein 7	-	-	-
NC_030816.1	63314333	63314533	MergePeak_1110	37.9242	.	0	0	0	717	1776	1083	20	163	15	79	55	42	0.0729257	0.162668	0.0331741	879.892	3717.63	2884.88	9.58572	46.2333	9.101	41.28	48.7111	34.0419	-7.34957	5.90693	13.2565	14.5448	4.55051e-13	3.83425e-12	12.3419	11.4163	ncbi_102174395	-	63313909	63463409	3utr	XM_018053262.1	mRNA	NHSL1	NHS like 1	-	-	-
NC_030816.1	64147874	64148074	MergePeak_1112	3.96036	.	988	92	0	1804	6707	4696	223	214	320	220	237	193	720.506	149.655	0.0331741	2213.84	14039.5	12509.1	106.881	60.6989	194.155	114.957	209.901	156.431	1.24838	5.89552	4.64713	1.2063	0.0294371	0.0642409	1.53111	1.19219	ncbi_102175484	-	64147100	64149521	3utr,cds,stop_codon	XM_018053274.1	mRNA	CITED2	Cbp/p300 interacting transactivator with Glu/Asp rich carboxy-terminal domain 2	Cellular Processes	Transport and catabolism	ko04137//Mitophagy - animal
NC_030816.1	67988989	67989164	MergePeak_1113	32.7113	.	0	0	0	163	1464	905	32	68	7	44	30	27	0.0729257	0.162668	0.0331741	200.031	3064.53	2410.73	15.3372	19.2875	4.24713	22.9914	26.5697	21.8841	-6.60109	6.30573	12.9068	14.0968	2.55449e-11	1.42205e-10	10.5927	9.84709	ncbi_102179566	-	67988990	68011758	3utr	XM_005684863.3	mRNA	FUCA2	fucosidase, alpha-L- 2, plasma	Cellular Processes;Metabolism	Transport and catabolism;Glycan biosynthesis and metabolism	ko04142//Lysosome;ko00511//Other glycan degradation
NC_030816.1	71737686	71737861	MergePeak_1119	26.0602	.	0	0	0	121	220	422	5	4	9	12	12	6	0.0729257	0.162668	0.0331741	148.489	460.517	1124.12	2.39643	1.13456	5.4606	6.27038	10.6279	4.86313	-4.43884	6.31571	10.7545	11.7732	3.828e-09	1.42922e-08	8.41703	7.8449	ncbi_102186018	+	71574058	71743128	3utr	XM_005684892.3	mRNA	STXBP5	syntaxin binding protein 5	-	-	-
NC_030816.1	71738136	71738336	MergePeak_1120	4.5873	.	0	36	0	652	602	922	4	4	16	14	6	11	0.0729257	58.5606	0.0331741	800.125	1260.14	2456.01	1.91714	1.13456	9.70774	7.31544	5.31394	8.91573	2.19242	7.6906	5.49818	1.2247	0.0180775	0.0415992	1.74286	1.38091	ncbi_102186018	+	71574058	71743128	3utr	XM_005684892.3	mRNA	STXBP5	syntaxin binding protein 5	-	-	-
NC_030816.1	75263821	75263996	MergePeak_1122	16.196	.	0	0	6	140	98	191	5	6	58	27	16	18	0.0729257	0.162668	1.99045	171.806	205.139	508.783	2.39643	1.70184	35.1905	14.1084	14.1705	14.5894	-3.8818	4.35126	8.23307	7.41356	4.64725e-06	1.33201e-05	5.3328	4.87549	ncbi_102188678	+	75115056	75266457	3utr,cds,stop_codon	XM_018053354.1	mRNA	PLEKHG1	pleckstrin homology and RhoGEF domain containing G1	-	-	-
NC_030816.1	76398326	76398426	MergePeak_1124	36.491	.	0	0	0	431	409	453	28	119	121	187	70	86	0.0729257	0.162668	0.0331741	528.917	856.143	1206.69	13.42	33.7531	73.4148	97.7134	61.996	69.7048	-8.23471	3.4786	11.7133	12.9067	1.38845e-12	1.0354e-11	11.8575	10.9849	ncbi_102189759	-	76397902	76890238	3utr	XM_018053370.1	mRNA	SYNE1	spectrin repeat containing nuclear envelope protein 1	-	-	-
NC_030816.1	76696360	76699517	MergePeak_1125	13.1534	.	0	0	0	131	102	38	1	0	7	6	4	0	0.0729257	0.162668	0.0331741	160.761	213.512	101.224	0.479286	0.028364	4.24713	3.13519	3.54263	0.0810521	-3.48104	6.13558	9.61661	9.88981	3.99837e-05	0.000109758	4.39812	3.95956	ncbi_102189759	-	76397902	76890238	cds	XM_018053370.1	mRNA	SYNE1	spectrin repeat containing nuclear envelope protein 1	-	-	-
NC_030816.1	76951564	76951614	MergePeak_1126	41.893	.	0	0	0	404	259	241	28	54	29	64	54	39	0.0729257	0.162668	0.0331741	495.783	542.154	641.972	13.42	15.3165	17.5953	33.442	47.8255	31.6103	-6.84853	3.88296	10.7315	11.9834	1.87016e-14	2.44876e-13	13.7281	12.6111	ncbi_102173745	+	76935410	76952278	3utr	XM_005709376.3	mRNA	MYCT1	myc target 1	-	-	-
NC_030816.1	78855836	78855886	MergePeak_1128	26.6733	.	0	0	0	103	319	113	10	3	14	13	9	7	0.0729257	0.162668	0.0331741	126.4	667.749	301.008	4.79286	0.850919	8.49427	6.79291	7.97091	5.67365	-5.1002	5.7362	10.8364	11.8593	2.43236e-09	9.34414e-09	8.61397	8.02946	ncbi_106502488	+	78704612	78856480	3utr	XM_018053394.1	mRNA	SCAF8	SR-related CTD associated factor 8	-	-	-
NC_030816.1	81145947	81145997	MergePeak_1130	30.4523	.	0	0	0	165	109	342	15	36	59	29	23	37	0.0729257	0.162668	0.0331741	202.486	228.165	911.014	7.18929	10.211	35.7973	15.1534	20.3701	29.9893	-7.048	4.33851	11.3865	12.4759	1.45218e-10	6.80695e-10	9.83798	9.16705	ncbi_102178076	+	80723212	81148798	3utr,cds,stop_codon	XM_018053399.1	mRNA	ARID1B	AT-rich interaction domain 1B	Human Diseases;Organismal Systems	Environmental adaptation;Cancers	ko04714//Thermogenesis;ko05225//Hepatocellular carcinoma
NC_030816.1	81605763	81605938	MergePeak_1131	46.5515	.	5	0	0	1462	1666	711	113	59	83	44	18	20	3.64628	0.162668	0.0331741	1794.14	3487.37	1893.95	54.1593	16.7347	50.3589	22.9914	15.9418	16.2104	-5.06019	7.00345	12.0636	11.6699	4.06757e-16	9.69611e-15	15.3907	14.0134	ncbi_102179200	+	81314166	81606062	3utr	XM_018053407.1	mRNA	ZDHHC14	zinc finger DHHC-type containing 14	-	-	-
NC_030816.1	84087538	84087713	MergePeak_1138	50.7573	.	0	0	0	434	340	287	51	209	111	62	47	32	0.0729257	0.162668	0.0331741	532.598	711.708	764.506	24.4436	59.2807	67.3474	32.397	41.6259	25.9367	-8.56036	4.31617	12.8765	14.2854	8.85496e-18	5.25457e-16	17.0528	15.2795	ncbi_102172543	+	83941157	84087721	3utr	XM_018053440.1	mRNA	MAP3K4	mitogen-activated protein kinase kinase kinase 4	Environmental Information Processing;Organismal Systems	Immune system;Signal transduction;Endocrine system	ko04010//MAPK signaling pathway;ko04912//GnRH signaling pathway;ko04013//MAPK signaling pathway - fly;ko04624//Toll and Imd signaling pathway
NC_030816.1	91362398	91362548	MergePeak_1143	42.0708	.	0	0	0	339	815	1267	40	65	25	53	26	20	0.0729257	0.162668	0.0331741	416.016	1706.01	3375.02	19.1714	18.4366	15.1683	27.6942	23.0271	16.2104	-7.03775	6.34801	13.3858	14.7362	1.59122e-14	2.16484e-13	13.7983	12.6646	ncbi_102182594	-	91362074	91371421	3utr,stop_codon	XM_018053497.1	mRNA	DLL1	delta like canonical Notch ligand 1	Environmental Information Processing;Organismal Systems;Human Diseases	Immune system;Drug resistance;Cancers;Signal transduction	ko05200//Pathways in cancer;ko05224//Breast cancer;ko01522//Endocrine resistance;ko04658//Th1 and Th2 cell differentiation;ko04330//Notch signaling pathway
NC_030816.1	91452612	91452662	MergePeak_1144	16.7219	.	0	0	0	31	95	83	0	7	17	4	6	5	0.0729257	0.162668	0.0331741	38.0427	198.86	221.094	0.0479286	1.98548	10.3145	2.09013	5.31394	4.05261	-4.92105	5.32694	10.248	10.8162	3.19773e-06	9.25153e-06	5.49516	5.03379	ncbi_102181039	+	91383318	91452815	3utr	XM_018053500.1	mRNA	FAM120B	family with sequence similarity 120B	-	-	-
NC_030816.1	91551780	91551905	MergePeak_1146	29.5422	.	0	0	0	145	201	160	16	5	36	12	5	16	0.0729257	0.162668	0.0331741	177.942	420.745	426.206	7.66858	1.4182	21.8424	6.27038	4.42829	12.9683	-6.25145	5.41416	11.6656	12.7589	2.90041e-10	1.27908e-09	9.53754	8.8931	ncbi_102182873	-	91549331	91558722	3utr	XM_018053504.1	mRNA	PDCD2	programmed cell death 2	-	-	-
NC_030817.1	3439929	3440104	MergePeak_1148	17.9556	.	0	0	0	538	652	1780	0	2	6	10	5	28	0.0729257	0.162668	0.0331741	660.225	1364.8	4741.54	0.0479286	0.567279	3.6404	5.22532	4.42829	22.6946	-3.32768	7.68378	11.0115	11.6989	1.3301e-06	3.93387e-06	5.87612	5.40518	ncbi_102182316	-	3439405	3448075	cds	XM_013967399.2	mRNA	GPR65	G protein-coupled receptor 65	-	-	-
NC_030817.1	5893334	5893509	MergePeak_1149	37.5506	.	0	0	0	62	412	392	36	34	71	14	9	16	0.0729257	0.162668	0.0331741	76.0855	862.422	1044.2	17.2543	9.64375	43.0781	7.31544	7.97091	12.9683	-7.44305	6.12159	13.5646	14.8401	6.10916e-13	4.96748e-12	12.214	11.3039	ncbi_102182044	-	5888985	5895736	3utr,cds,stop_codon	XM_018053890.1	mRNA	FLRT2	fibronectin leucine rich transmembrane protein 2	-	-	-
NC_030817.1	14464527	14464702	MergePeak_1150	44.6801	.	0	0	0	215	289	227	91	107	72	72	62	44	0.0729257	0.162668	0.0331741	263.845	604.952	604.679	43.615	30.3494	43.6848	37.6223	54.9107	35.6629	-8.19083	3.51337	11.7042	13.0044	1.85721e-15	3.54777e-14	14.7311	13.45	ncbi_102171984	+	14441249	14465182	3utr	XM_005686165.3	mRNA	VIPAS39	VPS33B interacting protein, apical-basolateral polarity regulator, spe-39 homolog	-	-	-
NC_030817.1	15029439	15029564	MergePeak_1155	27.3944	.	0	0	0	62	60	102	45	12	83	13	18	13	0.0729257	0.162668	0.0331741	76.0855	125.595	271.706	21.5679	3.40368	50.3589	6.79291	15.9418	10.5368	-7.54712	3.82574	11.3729	12.3655	1.43086e-09	5.66855e-09	8.8444	8.24653	ncbi_102176538	+	15009404	15031229	3utr,cds,stop_codon	XM_018053928.1	mRNA	ANGEL1	angel homolog 1	-	-	-
NC_030817.1	15040105	15041978	MergePeak_1156	10.117	.	775	45	0	0	0	0	27	16	49	37	10	30	565.174	73.2007	0.0331741	0.122718	0.209326	0.266378	12.9407	4.53824	29.7299	19.3337	8.85657	24.3156	3.73969	-5.67778	-9.41747	-9.10035	0.000339342	0.000900498	3.46936	3.04552	ncbi_102191708	-	15034637	15057041	cds	XM_005686148.3	mRNA	VASH1	vasohibin 1	-	-	-
NC_030817.1	16861435	16861585	MergePeak_1159	3.83874	.	3188	27090	40403	2186	2668	1227	379	898	254	399	352	249	2324.87	44066.8	13403.3	2682.63	5584.81	3268.46	181.649	254.708	154.11	208.49	311.751	201.82	6.66567	3.98755	-2.67811	-1.57982	0.0325525	0.0698914	1.48742	1.15558	ncbi_102184443	-	16861386	16867908	3utr,stop_codon	XM_013967316.2	mRNA	EIF2B2	eukaryotic translation initiation factor 2B subunit beta	Genetic Information Processing	Translation	ko03013//RNA transport
NC_030817.1	17795043	17795218	MergePeak_1160	3.87771	.	362	0	0	1766	2212	2219	81	195	273	195	133	128	263.991	0.162668	0.0331741	2167.21	4630.29	5910.94	38.8222	55.3097	165.638	101.894	117.792	103.747	-0.00425144	5.28293	5.28718	0.887279	0.0315631	0.0680289	1.50082	1.16731	ncbi_102186403	-	17794719	17837716	3utr	XM_018053983.1	mRNA	ZNF410	zinc finger protein 410	-	-	-
NC_030817.1	18427311	18427411	MergePeak_1163	62.5195	.	0	0	0	6960	2942	2097	92	382	144	283	113	112	0.0729257	0.162668	0.0331741	8541.21	6158.37	5585.96	44.0943	108.35	87.3696	147.876	100.079	90.7784	-9.2271	5.87952	15.1066	16.6765	3.79662e-22	1.51268e-19	21.4206	18.8203	ncbi_102182879	-	18427312	18497241	3utr	XM_005686045.2	mRNA	PSEN1	presenilin 1	Environmental Information Processing;Organismal Systems;Human Diseases	Signal transduction;Nervous system;Neurodegenerative diseases;Infectious diseases	ko05165//Human papillomavirus infection;ko05010//Alzheimer disease;ko04310//Wnt signaling pathway;ko04722//Neurotrophin signaling pathway;ko04330//Notch signaling pathway
NC_030817.1	18518365	18519782	MergePeak_1166	23.1312	.	0	0	0	224	216	343	7	9	91	48	46	52	0.0729257	0.162668	0.0331741	274.889	452.144	913.678	3.355	2.55276	55.2128	25.0815	40.7402	42.1471	-7.25189	3.91178	11.1637	12.0157	3.21966e-08	1.08844e-07	7.49219	6.96319	ncbi_102182598	-	18506621	18557694	cds	XM_005686044.3	mRNA	RBM25	RNA binding motif protein 25	Genetic Information Processing	Transcription	ko03040//Spliceosome
NC_030817.1	20394403	20394453	MergePeak_1167	26.1366	.	0	0	0	257	138	149	3	23	41	38	14	27	0.0729257	0.162668	0.0331741	315.387	288.87	396.904	1.43786	6.52371	24.8761	19.8562	12.3992	21.8841	-6.34781	4.18105	10.5289	11.5008	3.61099e-09	1.35546e-08	8.44237	7.86791	ncbi_102181130	-	20389704	20570866	3utr,stop_codon	XM_018054011.1	mRNA	PCNX1	pecanex homolog 1 (Drosophila)	-	-	-
NC_030817.1	20877496	20882848	MergePeak_1169	49.1673	.	0	0	0	977	1384	1015	83	191	115	246	111	112	0.0729257	0.162668	0.0331741	1198.96	2897.07	2703.74	39.7807	54.1752	69.7744	128.543	98.3079	90.7784	-8.6734	4.40513	13.0785	14.4769	3.97026e-17	1.58186e-15	16.4012	14.8008	ncbi_102179203	+	20863362	20883086	3utr,cds,stop_codon	XM_005686030.2	mRNA	MED6	mediator complex subunit 6	-	-	-
NC_030817.1	21973656	21973706	MergePeak_1171	29.4376	.	1	0	0	93	236	33	99	16	11	6	6	1	0.729257	0.162668	0.0331741	114.128	494.009	87.9049	47.4493	4.53824	6.67407	3.13519	5.31394	0.810521	-6.14807	6.2377	12.3858	11.842	3.14599e-10	1.37526e-09	9.50224	8.86161	ncbi_102177245	-	21972282	22082043	3utr	XM_018054041.1	mRNA	GALNT16	polypeptide N-acetylgalactosaminyltransferase 16	Metabolism	Global and overview maps;Glycan biosynthesis and metabolism	ko01100//Metabolic pathways;ko00512//Mucin type O-glycan biosynthesis
NC_030817.1	25311105	25311280	MergePeak_1177	37.2883	.	0	0	0	736	676	907	22	112	132	153	79	107	0.0729257	0.162668	0.0331741	903.208	1415.04	2416.05	10.5443	31.7676	80.0888	79.9473	69.9669	86.7258	-8.25745	4.30427	12.5617	13.7925	7.49814e-13	5.95792e-12	12.125	11.2249	ncbi_102190043	-	25310706	25628588	3utr	XM_018054060.1	mRNA	FUT8	fucosyltransferase 8	Metabolism;Human Diseases	Cancers;Glycan biosynthesis and metabolism;Global and overview maps	ko01100//Metabolic pathways;ko05202//Transcriptional misregulation in cancers;ko00510//N-Glycan biosynthesis;ko00533//Glycosaminoglycan biosynthesis - keratan sulfate
NC_030817.1	26069945	26077664	MergePeak_1181	15.3509	.	0	0	0	183	274	569	0	2	12	22	17	33	0.0729257	0.162668	0.0331741	224.575	573.553	1515.69	0.0479286	0.567279	7.2808	11.4957	15.0562	26.7472	-4.24489	5.42327	9.66816	10.1485	8.43376e-06	2.39285e-05	5.07398	4.62108	ncbi_102188505	-	26059901	26077707	cds,start_codon	XM_005685980.3	mRNA	CHURC1	churchill domain containing 1	-	-	-
NC_030817.1	26436231	26436431	MergePeak_1182	43.4245	.	0	0	0	913	1128	547	79	48	356	82	30	19	0.0729257	0.162668	0.0331741	1120.42	2361.2	1457.09	37.8636	13.6147	215.997	42.8476	26.5697	15.3999	-9.38586	5.84784	15.2337	16.5895	5.43653e-15	8.47066e-14	14.2647	13.0721	ncbi_102186695	-	26436107	26438017	cds,stop_codon	NM_001314303.1	mRNA	HSPA2	heat shock protein family A (Hsp70) member 2	Environmental Information Processing;Organismal Systems;Cellular Processes;Genetic Information Processing;Human Diseases	Aging;Endocrine system;Neurodegenerative diseases;Folding, sorting and degradation;Transcription;Signal transduction;Transport and catabolism;Immune system;Infectious diseases	ko04010//MAPK signaling pathway;ko04144//Endocytosis;ko05169//Epstein-Barr virus infection;ko05164//Influenza A;ko04141//Protein processing in endoplasmic reticulum;ko05162//Measles;ko03040//Spliceosome;ko04915//Estrogen signaling pathway;ko05145//Toxoplasmosis;ko04612//Antigen processing and presentation;ko04213//Longevity regulating pathway - multiple species;ko05134//Legionellosis;ko05020//Pri…
NC_030817.1	27275828	27276003	MergePeak_1183	32.5649	.	0	0	0	346	621	342	13	26	49	61	50	42	0.0729257	0.162668	0.0331741	424.606	1299.91	911.014	6.23072	7.37463	29.7299	31.8744	44.2829	34.0419	-6.747	4.57078	11.3178	12.4605	2.86127e-11	1.57398e-10	10.5434	9.803	ncbi_102183521	+	27228099	27276570	cds	XM_013967231.2	mRNA	WDR89	WD repeat domain 89	-	-	-
NC_030817.1	27477383	27477583	MergePeak_1184	36.4164	.	0	0	0	406	599	637	12	53	21	80	35	35	0.0729257	0.162668	0.0331741	498.237	1253.86	1696.83	5.75143	15.0329	12.7414	41.8025	30.998	28.3682	-6.3924	5.075	11.4674	12.694	1.47386e-12	1.09035e-11	11.8315	10.9624	ncbi_102182878	+	27321023	27477743	3utr	XM_005685955.3	mRNA	PPP2R5E	protein phosphatase 2 regulatory subunit B'epsilon	Environmental Information Processing;Cellular Processes;Organismal Systems;Genetic Information Processing;Human Diseases	Nervous system;Signal transduction;Translation;Cell growth and death;Infectious diseases;Circulatory system	ko04151//PI3K-Akt signaling pathway;ko05165//Human papillomavirus infection;ko04261//Adrenergic signaling in cardiomyocytes;ko04728//Dopaminergic synapse;ko04152//AMPK signaling pathway;ko04071//Sphingolipid signaling pathway;ko04114//Oocyte meiosis;ko03015//mRNA surveillance pathway
NC_030817.1	36155998	36156173	MergePeak_1186	22.0707	.	0	0	0	218	459	746	8	2	11	15	26	33	0.0729257	0.162668	0.0331741	267.526	960.805	1987.18	3.83429	0.567279	6.67407	7.83797	23.0271	26.7472	-4.74792	5.79518	10.5431	11.4138	6.91073e-08	2.2702e-07	7.16048	6.64394	ncbi_102184155	-	36154799	36183099	cds,stop_codon	XM_005685880.2	mRNA	CGRRF1	cell growth regulator with ring finger domain 1	-	-	-
NC_030817.1	36252133	36252308	MergePeak_1187	33.9314	.	0	0	0	460	823	1214	73	77	269	165	155	194	0.0729257	0.162668	0.0331741	564.505	1722.75	3233.83	34.9879	21.8403	163.211	86.2177	137.277	157.241	-9.10302	3.84522	12.9482	14.0989	1.01118e-11	6.1043e-11	10.9952	10.2144	ncbi_102183879	+	36238231	36256187	3utr	XM_018054127.1	mRNA	CNIH1	cornichon family AMPA receptor auxiliary protein 1	-	-	-
NC_030817.1	38134702	38134802	MergePeak_1189	36.1025	.	0	0	0	267	642	269	21	98	17	74	25	27	0.0729257	0.162668	0.0331741	327.658	1343.87	716.558	10.065	27.7967	10.3145	38.6673	22.1414	21.8841	-6.91973	4.83438	11.7541	12.9736	1.88068e-12	1.35535e-11	11.7257	10.8679	ncbi_102178734	+	38116371	38134931	3utr,cds,stop_codon	XM_018054152.1	mRNA	SPATA5L1	spermatogenesis associated 5 like 1	-	-	-
NC_030817.1	41805889	41806014	MergePeak_1190	41.5584	.	0	0	0	496	861	710	60	108	190	159	56	80	0.0729257	0.162668	0.0331741	608.684	1802.3	1891.29	28.7572	30.6331	115.279	83.0825	49.5968	64.8417	-8.76839	4.42761	13.196	14.4915	2.42472e-14	3.08792e-13	13.6153	12.5103	ncbi_102179481	+	41804815	41806594	3utr	XM_005709726.3	mRNA	EID1	EP300 interacting inhibitor of differentiation 1	-	-	-
NC_030817.1	41805889	41806014	MergePeak_1190	41.5584	.	0	0	0	496	861	710	60	108	190	159	56	80	0.0729257	0.162668	0.0331741	608.684	1802.3	1891.29	28.7572	30.6331	115.279	83.0825	49.5968	64.8417	-8.76839	4.42761	13.196	14.4915	2.42472e-14	3.08792e-13	13.6153	12.5103	ncbi_102179773	-	41759892	41891151	-	XM_005685801.3	mRNA	SHC4	SHC adaptor protein 4	Human Diseases;Organismal Systems;Cellular Processes;Environmental Information Processing	Cancers;Endocrine system;Substance dependence;Cellular community - eukaryotes;Infectious diseases;Drug resistance;Immune system;Signal transduction;Nervous system	ko04014//Ras signaling pathway;ko04510//Focal adhesion;ko05034//Alcoholism;ko04062//Chemokine signaling pathway;ko04650//Natural killer cell mediated cytotoxicity;ko05225//Hepatocellular carcinoma;ko05206//MicroRNAs in cancer;ko04926//Relaxin signaling pathway;ko05226//Gastric cancer;ko04072//Phospholipase D signaling pathway;ko05224//Breast cancer;ko04910//Insulin signaling pathway;ko04915//Estr…
NC_030817.1	41806189	41806489	MergePeak_1191	52.6083	.	0	0	0	2085	3173	1876	76	304	201	262	120	81	0.0729257	0.162668	0.0331741	2558.68	6641.91	4997.26	36.4257	86.2265	121.953	136.903	106.279	65.6522	-9.25609	5.51117	14.7673	16.2293	1.67122e-18	1.45657e-16	17.777	15.8367	ncbi_102179481	+	41804815	41806594	3utr	XM_005709726.3	mRNA	EID1	EP300 interacting inhibitor of differentiation 1	-	-	-
NC_030817.1	41806189	41806489	MergePeak_1191	52.6083	.	0	0	0	2085	3173	1876	76	304	201	262	120	81	0.0729257	0.162668	0.0331741	2558.68	6641.91	4997.26	36.4257	86.2265	121.953	136.903	106.279	65.6522	-9.25609	5.51117	14.7673	16.2293	1.67122e-18	1.45657e-16	17.777	15.8367	ncbi_102179773	-	41759892	41891151	-	XM_005685801.3	mRNA	SHC4	SHC adaptor protein 4	Human Diseases;Organismal Systems;Cellular Processes;Environmental Information Processing	Cancers;Endocrine system;Substance dependence;Cellular community - eukaryotes;Infectious diseases;Drug resistance;Immune system;Signal transduction;Nervous system	ko04014//Ras signaling pathway;ko04510//Focal adhesion;ko05034//Alcoholism;ko04062//Chemokine signaling pathway;ko04650//Natural killer cell mediated cytotoxicity;ko05225//Hepatocellular carcinoma;ko05206//MicroRNAs in cancer;ko04926//Relaxin signaling pathway;ko05226//Gastric cancer;ko04072//Phospholipase D signaling pathway;ko05224//Breast cancer;ko04910//Insulin signaling pathway;ko04915//Estr…
NC_030817.1	42478756	42478931	MergePeak_1192	28.1443	.	0	0	0	188	174	253	4	68	30	55	27	31	0.0729257	0.162668	0.0331741	230.711	364.227	673.938	1.91714	19.2875	18.202	28.7392	23.9127	25.1262	-6.62764	4.0094	10.637	11.6625	8.12148e-10	3.37066e-09	9.09036	8.47229	ncbi_102177528	+	42460427	42480496	cds	XM_018054181.1	mRNA	DTWD1	DTW domain containing 1	-	-	-
NC_030817.1	48354938	48355163	MergePeak_1194	27.0741	.	0	0	0	323	1233	620	2	2	14	9	7	12	0.0729257	0.162668	0.0331741	396.381	2580.99	1651.55	0.958572	0.567279	8.49427	4.70278	6.1996	9.72626	-4.60113	7.80132	12.4025	13.4802	1.8017e-09	7.07739e-09	8.74432	8.15013	ncbi_102173473	-	48349764	48379040	3utr	XM_018054241.1	mRNA	PYGO1	pygopus family PHD finger 1	-	-	-
NC_030817.1	57236975	57237921	MergePeak_1200	4.96066	.	30522	14051	42612	48892	28689	31272	6733	8327	6085	6550	4274	5187	22258.4	22856.5	14136.2	59999.5	60053.5	83301.9	3227.03	2361.87	3691.97	3422.58	3785.3	4204.17	2.66656	4.13532	1.46876	1.15848	0.0137598	0.032114	1.86139	1.49331	ncbi_102169391	-	57236826	57242810	3utr,cds,stop_codon	XM_005685667.3	mRNA	PPIB	peptidylprolyl isomerase B	-	-	-
NC_030817.1	60273025	60273250	MergePeak_1205	38.5273	.	0	0	0	677	1044	1228	8	60	27	43	33	40	0.0729257	0.162668	0.0331741	830.804	2185.36	3271.13	3.83429	17.0184	16.3818	22.4689	29.2267	32.4209	-6.54357	6.21162	12.7552	14.0542	2.77846e-13	2.52414e-12	12.5562	11.5979	ncbi_102182875	+	60219279	60273568	3utr	XM_005685629.3	mRNA	NEMF	nuclear export mediator factor	-	-	-
NC_030817.1	60371861	60372011	MergePeak_1207	24.777	.	0	0	0	131	258	156	1	9	26	18	8	4	0.0729257	0.162668	0.0331741	160.761	540.061	415.55	0.479286	2.55276	15.7751	9.40557	7.08526	3.24209	-5.53475	5.80383	11.3386	12.2985	9.76573e-09	3.4785e-08	8.0103	7.45861	ncbi_102189042	+	60362975	60373391	3utr,cds,stop_codon	XM_018054378.1	mRNA	DNAAF2	dynein axonemal assembly factor 2	-	-	-
NC_030817.1	60400777	60401061	MergePeak_1210	5.04452	.	5381	28	19176	1467	926	621	216	636	652	3790	2219	2417	3924.13	45.5471	6361.47	1800.28	1938.36	1654.21	103.526	180.395	395.59	1980.39	1965.27	1959.03	3.89906	-0.150883	-4.04994	-1.93525	0.0129393	0.0303004	1.88809	1.51855	ncbi_102181870	+	60400653	60402483	cds,start_codon	XM_005685625.2	mRNA	RPS29	ribosomal protein S29	Genetic Information Processing	Translation	ko03010//Ribosome
NC_030817.1	65177934	65178059	MergePeak_1211	32.4736	.	0	0	0	150	368	181	52	25	49	55	39	52	0.0729257	0.162668	0.0331741	184.078	770.319	482.145	24.9229	7.09099	29.7299	28.7392	34.5406	42.1471	-7.25423	3.75529	11.0095	12.1289	3.07227e-11	1.67682e-10	10.5125	9.77551	ncbi_102168265	+	65174022	65179485	cds	XM_005685543.2	mRNA	LRRC57	leucine rich repeat containing 57	-	-	-
NC_030817.1	66635469	66635519	MergePeak_1218	30.9737	.	0	0	0	52	126	154	47	22	53	25	17	19	0.0729257	0.162668	0.0331741	63.8136	263.751	410.223	22.5264	6.24007	32.1569	13.0633	15.0562	15.3999	-7.23663	4.07029	11.3069	12.3999	9.84531e-11	4.74241e-10	10.0068	9.324	ncbi_100861321	-	66634295	66643312	cds	XM_005685499.3	mRNA	VPS18	VPS18, CORVET/HOPS core subunit	-	-	-
NC_030817.1	66778066	66778182	MergePeak_1219	45.2143	.	0	0	0	581	620	265	14	79	41	35	20	24	0.0729257	0.162668	0.0331741	712.994	1297.82	705.903	6.71001	22.4075	24.8761	18.2886	17.7131	19.4525	-7.0772	5.59665	12.6739	14.0489	1.19465e-15	2.44991e-14	14.9228	13.6109	ncbi_102177983	+	66763197	66778182	3utr	XM_018054440.1	mRNA	RMDN3	regulator of microtubule dynamics 3	-	-	-
NC_030817.1	66900625	66900675	MergePeak_1221	30.2277	.	0	0	0	77	95	87	24	27	69	27	9	20	0.0729257	0.162668	0.0331741	94.4932	198.86	231.749	11.5029	7.65827	41.8646	14.1084	7.97091	16.2104	-7.24281	3.75019	10.993	12.0644	1.72526e-10	7.95333e-10	9.76314	9.09945	ncbi_102171612	-	66900251	66904499	cds,stop_codon	XM_013966979.2	mRNA	RPUSD2	RNA pseudouridylate synthase domain containing 2	-	-	-
NC_030817.1	70489366	70489466	MergePeak_1223	37.1546	.	0	0	0	204	282	151	16	22	11	25	15	7	0.0729257	0.162668	0.0331741	250.346	590.299	402.231	7.66858	6.24007	6.67407	13.0633	13.2849	5.67365	-5.67527	5.26177	10.937	12.168	8.39036e-13	6.53651e-12	12.0762	11.1847	ncbi_102172067	+	70267135	70489714	3utr	XM_018054483.1	mRNA	MEIS2	Meis homeobox 2	-	-	-
NC_030817.1	74542942	74542992	MergePeak_1224	6.73039	.	0	0	0	40	92	294	0	0	1	5	4	6	0.0729257	0.162668	0.0331741	49.0874	192.58	783.153	0.0479286	0.028364	0.606734	2.61266	3.54263	4.86313	-0.234667	6.53311	6.76778	4.956	0.00377524	0.00941785	2.42305	2.02605	ncbi_102191801	-	74527219	74543077	5utr,cds,start_codon	XM_005685453.3	mRNA	EMC7	ER membrane protein complex subunit 7	-	-	-
NC_030817.1	77146662	77146837	MergePeak_1227	39.9895	.	0	1	0	437	874	608	59	190	87	168	73	92	0.0729257	1.62668	0.0331741	536.28	1829.51	1619.58	28.2779	53.8915	52.7858	87.7853	64.653	74.568	-7.42271	4.11854	11.5412	11.1453	8.77046e-14	9.16136e-13	13.057	12.038	ncbi_102191141	-	77146238	77188995	cds,stop_codon	XM_018054551.1	mRNA	CHD8	chromodomain helicase DNA binding protein 8	Environmental Information Processing	Signal transduction	ko04310//Wnt signaling pathway
NC_030817.1	77146662	77146837	MergePeak_1227	39.9895	.	0	1	0	437	874	608	59	190	87	168	73	92	0.0729257	1.62668	0.0331741	536.28	1829.51	1619.58	28.2779	53.8915	52.7858	87.7853	64.653	74.568	-7.42271	4.11854	11.5412	11.1453	8.77046e-14	9.16136e-13	13.057	12.038	ncbi_108637002	+	77144284	77150151	-	XR_001918731.1	lncRNA	LOC108637002	-	-	-	-
NC_030817.1	79473687	79473862	MergePeak_1232	4.65904	.	297	794	3404	3676	1444	2014	758	704	702	478	323	319	216.589	1291.59	1129.25	4511.13	3022.66	5364.86	363.299	199.682	425.927	249.77	286.067	258.556	1.41153	4.00093	2.58939	1.78126	0.0171723	0.0395813	1.76517	1.40251	ncbi_102184064	+	79468494	79474359	3utr,cds,stop_codon	XM_018054565.1	mRNA	LRP10	LDL receptor related protein 10	-	-	-
NC_030817.1	79482081	79482206	MergePeak_1233	20.7412	.	0	0	0	192	131	108	0	18	2	11	1	3	0.0729257	0.162668	0.0331741	235.619	274.217	287.689	0.0479286	5.10551	1.21347	5.74785	0.885657	2.43156	-4.05344	6.38861	10.442	11.2794	1.79601e-07	5.70508e-07	6.74569	6.24374	ncbi_102183795	+	79474839	79482329	3utr	XM_018054572.1	mRNA	REM2	RRAD and GEM like GTPase 2	-	-	-
NC_030817.1	79530623	79530748	MergePeak_1235	3.4476	.	490	0	0	3247	630	1642	73	239	191	152	67	55	357.336	0.162668	0.0331741	3984.67	1318.75	4373.93	34.9879	67.7899	115.886	79.4248	59.339	44.5787	0.68136	5.6989	5.01754	0.790407	0.044235	0.0916578	1.35423	1.03783	ncbi_102175581	-	79530624	79538227	3utr,stop_codon	XM_005685258.3	mRNA	HAUS4	HAUS augmin like complex subunit 4	-	-	-
NC_030817.1	79566408	79566558	MergePeak_1236	6.07829	.	0	23	0	295	535	191	26	178	29	61	41	24	0.0729257	37.4137	0.0331741	362.02	1119.89	508.783	12.4614	50.4879	17.5953	31.8744	36.3119	19.4525	-1.15671	4.49779	5.65451	3.4426	0.00605465	0.0147997	2.21791	1.82975	ncbi_102175298	-	79566359	79585661	3utr,stop_codon	XM_018054581.1	mRNA	C10H14orf93	chromosome 10 C14orf93 homolog	-	-	-
NC_030817.1	79626498	79626623	MergePeak_1237	9.86198	.	0	16	0	490	845	554	160	303	364	263	168	186	0.0729257	26.0269	0.0331741	601.321	1768.8	1475.74	76.6858	85.9428	220.851	137.426	148.79	150.757	-3.95895	3.12455	7.0835	5.69303	0.000406491	0.0010746	3.39095	2.96875	ncbi_102182699	-	79625849	79665095	cds,stop_codon	XM_018054585.1	mRNA	ACIN1	apoptotic chromatin condensation inducer 1	Genetic Information Processing	Translation;Transcription	ko03013//RNA transport;ko03040//Spliceosome;ko03015//mRNA surveillance pathway
NC_030817.1	79831741	79831916	MergePeak_1239	21.3596	.	0	0	0	127	157	49	2	3	9	3	7	5	0.0729257	0.162668	0.0331741	155.852	328.642	130.525	0.958572	0.850919	5.4606	1.56759	6.1996	4.05261	-4.11216	5.72405	9.83621	10.6759	1.15527e-07	3.71633e-07	6.93731	6.42989	ncbi_108637008	-	79827817	79836243	3utr,stop_codon	XM_018054594.1	mRNA	PPP1R3E	protein phosphatase 1 regulatory subunit 3E	Organismal Systems;Human Diseases	Endocrine system;Endocrine and metabolic diseases	ko04910//Insulin signaling pathway;ko04931//Insulin resistance
NC_030817.1	79852471	79852696	MergePeak_1241	18.7205	.	0	11	0	3332	2846	2359	80	517	454	241	195	191	0.0729257	17.8935	0.0331741	4088.98	5957.41	6283.87	38.3429	146.642	275.457	125.93	172.703	154.81	-4.80491	5.15516	9.96007	9.02662	7.69478e-07	2.31508e-06	6.1138	5.63543	ncbi_102172629	+	79846418	79853276	3utr,stop_codon	XM_013966873.2	mRNA	PABPN1	poly(A) binding protein nuclear 1	Genetic Information Processing;Human Diseases	Translation;Infectious diseases	ko05164//Influenza A;ko03015//mRNA surveillance pathway
NC_030817.1	80421177	80421400	MergePeak_1242	4.39044	.	0	65	0	262	578	417	312	296	163	139	96	83	0.0729257	105.734	0.0331741	321.522	1209.9	1110.8	149.537	83.9574	98.8976	72.6319	85.0231	67.2733	-1.65222	3.54479	5.19701	1.20896	0.0209599	0.0476811	1.67861	1.32165	ncbi_102168352	-	80420953	80423346	cds,stop_codon	XM_005685230.3	mRNA	EMC9	ER membrane protein complex subunit 9	-	-	-
NC_030817.1	80456661	80456724	MergePeak_1243	3.45232	.	1117	14865	39723	2159	2885	830	168	395	84	245	213	193	814.58	24180.6	13177.8	2649.49	6039.05	2210.94	80.5201	112.038	50.9656	128.02	188.645	156.431	7.29295	4.51343	-2.77952	-1.43011	0.0440248	0.091358	1.3563	1.03925	ncbi_102178832	-	80456694	80465666	3utr	XM_018054623.1	mRNA	IPO4	importin 4	-	-	-
NC_030817.1	80456661	80456724	MergePeak_1243	3.45232	.	1117	14865	39723	2159	2885	830	168	395	84	245	213	193	814.58	24180.6	13177.8	2649.49	6039.05	2210.94	80.5201	112.038	50.9656	128.02	188.645	156.431	7.29295	4.51343	-2.77952	-1.43011	0.0440248	0.091358	1.3563	1.03925	ncbi_102179103	+	80450920	80456724	3utr,stop_codon	XM_018054633.1	mRNA	REC8	REC8 meiotic recombination protein	Cellular Processes	Cell growth and death	ko04114//Oocyte meiosis
NC_030817.1	80596353	80596403	MergePeak_1248	38.4379	.	0	0	0	636	381	177	10	73	64	53	23	29	0.0729257	0.162668	0.0331741	780.49	797.531	471.49	4.79286	20.7057	38.8309	27.6942	20.3701	23.5051	-7.32748	4.81465	12.1421	13.4085	3.07167e-13	2.68554e-12	12.5126	11.571	ncbi_102185184	-	80596354	80600577	3utr,stop_codon	XM_018054645.1	mRNA	RIPK3	receptor interacting serine/threonine kinase 3	Organismal Systems;Cellular Processes;Environmental Information Processing	Signal transduction;Cell growth and death;Immune system	ko04217//Necroptosis;ko04621//NOD-like receptor signaling pathway;ko04668//TNF signaling pathway;ko04623//Cytosolic DNA-sensing pathway
NC_030817.1	80911807	80911957	MergePeak_1249	4.30609	.	0	265	0	2427	2886	947	296	481	104	122	72	26	0.0729257	431.071	0.0331741	2978.38	6041.14	2522.6	141.869	136.431	63.1003	63.7489	63.7673	21.0736	0.349825	6.27116	5.92134	0.853205	0.02243	0.0505518	1.64917	1.29626	ncbi_102176887	-	80911808	80934642	3utr	XM_018054659.1	mRNA	CD276	CD276 molecule	Environmental Information Processing	Signaling molecules and interaction	ko04514//Cell adhesion molecules (CAMs)
NC_030817.1	84904206	84904281	MergePeak_1251	15.8913	.	8370	14906	24752	1862	943	808	2811	5698	4614	9593	7722	7343	6103.88	24247.3	8211.26	2285.02	1973.94	2152.34	1347.27	1616.18	2799.47	5012.65	6839.04	5951.66	2.7388	-1.49274	-4.23154	-3.83476	5.77548e-06	1.64533e-05	5.23841	4.78375	ncbi_102172449	-	84902174	84904421	5utr,cds,start_codon	XM_018053578.1	mRNA	RPLP1	ribosomal protein lateral stalk subunit P1	Genetic Information Processing	Translation	ko03010//Ribosome
NC_030817.1	86172997	86173122	MergePeak_1253	43.4579	.	0	0	0	571	238	244	33	56	62	55	24	48	0.0729257	0.162668	0.0331741	700.723	498.195	649.963	15.8164	15.8838	37.6175	28.7392	21.2558	38.905	-7.42611	4.3499	11.776	13.085	5.27075e-15	8.27679e-14	14.2781	13.0821	ncbi_102170790	-	86168498	86184511	3utr,cds,stop_codon	XM_005685313.3	mRNA	FEM1B	fem-1 homolog B	-	-	-
NC_030817.1	86173297	86173472	MergePeak_1254	37.3453	.	0	0	0	422	1092	731	40	44	89	115	49	73	0.0729257	0.162668	0.0331741	517.872	2285.84	1947.23	19.1714	12.4801	53.9993	60.0911	43.3972	59.1681	-7.73524	4.85284	12.5881	13.8329	7.16665e-13	5.72716e-12	12.1447	11.2421	ncbi_102170790	-	86168498	86184511	cds,stop_codon	XM_005685313.3	mRNA	FEM1B	fem-1 homolog B	-	-	-
NC_030817.1	87922072	87922272	MergePeak_1257	53.7191	.	0	0	0	1115	740	1035	125	299	76	108	95	98	0.0729257	0.162668	0.0331741	1368.31	1549.01	2757.02	59.9108	84.8083	46.1117	56.4334	84.1374	79.4311	-8.89418	4.67372	13.5679	15.0199	6.52927e-19	6.7445e-17	18.1851	16.1711	ncbi_102189590	+	87915573	87922334	3utr	XM_005685128.3	mRNA	SNAPC5	small nuclear RNA activating complex polypeptide 5	-	-	-
NC_030817.1	87922072	87922272	MergePeak_1257	53.7191	.	0	0	0	1115	740	1035	125	299	76	108	95	98	0.0729257	0.162668	0.0331741	1368.31	1549.01	2757.02	59.9108	84.8083	46.1117	56.4334	84.1374	79.4311	-8.89418	4.67372	13.5679	15.0199	6.52927e-19	6.7445e-17	18.1851	16.1711	ncbi_102190520	-	87920155	87994641	-	XM_018053615.1	mRNA	MAP2K1	mitogen-activated protein kinase kinase 1	Environmental Information Processing;Organismal Systems;Cellular Processes;Human Diseases	Cell motility;Immune system;Drug resistance;Signal transduction;Neurodegenerative diseases;Cell growth and death;Endocrine system;Endocrine and metabolic diseases;Infectious diseases;Transport and catabolism;Nervous system;Cellular community - eukaryotes;Substance dependence;Development;Circulatory system;Cancers	ko05200//Pathways in cancer;ko04151//PI3K-Akt signaling pathway;ko05165//Human papillomavirus infection;ko04010//MAPK signaling pathway;ko05163//Human cytomegalovirus infection;ko04014//Ras signaling pathway;ko04024//cAMP signaling pathway;ko04810//Regulation of actin cytoskeleton;ko05205//Proteoglycans in cancer;ko04510//Focal adhesion;ko04015//Rap1 signaling pathway;ko05167//Kaposi sarcoma-asso…
NC_030817.1	88037245	88037420	MergePeak_1258	5.12367	.	0	69	0	1002	769	951	37	227	528	242	71	97	0.0729257	112.241	0.0331741	1229.64	1609.72	2533.26	17.7336	64.3862	320.355	126.453	62.8817	78.6206	-1.85361	4.30548	6.15909	1.11857	0.0122074	0.0286828	1.91338	1.54238	ncbi_102189039	-	88037096	88069137	3utr,cds,stop_codon	XM_018053626.1	mRNA	DIS3L	DIS3 like exosome 3'-5' exoribonuclease	Genetic Information Processing	Folding, sorting and degradation	ko03018//RNA degradation
NC_030817.1	88796363	88796413	MergePeak_1259	31.1975	.	0	0	0	83	118	70	10	47	59	18	13	13	0.0729257	0.162668	0.0331741	101.856	247.004	186.465	4.79286	13.3311	35.7973	9.40557	11.5135	10.5368	-7.06918	4.07642	11.1456	12.2433	8.28459e-11	4.06076e-10	10.0817	9.39139	ncbi_102185570	+	88764410	88799486	3utr,stop_codon	XM_005685112.3	mRNA	VWA9	von Willebrand factor A domain containing 9	-	-	-
NC_030817.1	91665583	91665883	MergePeak_1263	15.7696	.	6	39	395	6109	9777	10496	47	479	117	373	238	317	4.37554	63.4406	131.038	7496.87	20465.8	27959.1	22.5264	135.863	70.9878	194.904	210.786	256.935	-0.219728	6.38435	6.60408	5.9168	6.29028e-06	1.79016e-05	5.20133	4.74711	ncbi_102174396	-	91647512	91796916	-	XM_005685067.3	mRNA	SCAMP1	secretory carrier membrane protein 1	-	-	-
NC_030817.1	91665583	91665883	MergePeak_1263	15.7696	.	6	39	395	6109	9777	10496	47	479	117	373	238	317	4.37554	63.4406	131.038	7496.87	20465.8	27959.1	22.5264	135.863	70.9878	194.904	210.786	256.935	-0.219728	6.38435	6.60408	5.9168	6.29028e-06	1.79016e-05	5.20133	4.74711	ncbi_102189127	+	91497899	91665918	3utr	XM_018053682.1	mRNA	LHFPL2	lipoma HMGIC fusion partner-like 2	-	-	-
NC_030817.1	93184643	93184818	MergePeak_1265	29.9501	.	0	0	0	230	241	126	3	57	54	29	23	19	0.0729257	0.162668	0.0331741	282.253	504.475	335.637	1.43786	16.1675	32.7636	15.1534	20.3701	15.3999	-6.97558	4.45009	11.4257	12.505	2.13662e-10	9.64123e-10	9.67027	9.01587	ncbi_102187771	-	93184594	93195351	3utr	XM_018053694.1	mRNA	F2RL1	F2R like trypsin receptor 1	Organismal Systems;Environmental Information Processing;Human Diseases	Signaling molecules and interaction;Sensory system;Infectious diseases	ko04080//Neuroactive ligand-receptor interaction;ko04750//Inflammatory mediator regulation of TRP channels;ko05143//African trypanosomiasis
NC_030817.1	94471179	94471354	MergePeak_1267	32.4167	.	0	0	0	326	941	1463	31	44	178	55	52	106	0.0729257	0.162668	0.0331741	400.062	1969.76	3897.12	14.8579	12.4801	107.999	28.7392	46.0542	85.9153	-8.40269	5.26877	13.6715	14.8395	3.20825e-11	1.74421e-10	10.4937	9.7584	ncbi_102169762	-	94469555	94491458	3utr,stop_codon	XM_018053703.1	mRNA	HMGCR	3-hydroxy-3-methylglutaryl-CoA reductase	Metabolism;Organismal Systems;Environmental Information Processing	Signal transduction;Digestive system;Metabolism of terpenoids and polyketides;Global and overview maps	ko01100//Metabolic pathways;ko04976//Bile secretion;ko04152//AMPK signaling pathway;ko00900//Terpenoid backbone biosynthesis
NC_030817.1	100116935	100116985	MergePeak_1269	29.6405	.	0	0	0	134	201	146	5	23	13	31	13	12	0.0729257	0.162668	0.0331741	164.443	420.745	388.913	2.39643	6.52371	7.88754	16.1985	11.5135	9.72626	-5.38941	4.67786	10.0673	11.1272	2.69469e-10	1.19483e-09	9.56949	8.92269	ncbi_102184724	+	99981108	100120748	3utr	XM_013966683.2	mRNA	APC	APC, WNT signaling pathway regulator	Environmental Information Processing;Cellular Processes;Human Diseases	Cellular community - eukaryotes;Cell motility;Endocrine and metabolic diseases;Signal transduction;Infectious diseases;Cancers	ko05200//Pathways in cancer;ko05165//Human papillomavirus infection;ko05166//HTLV-I infection;ko04810//Regulation of actin cytoskeleton;ko05225//Hepatocellular carcinoma;ko05206//MicroRNAs in cancer;ko04934//Cushing syndrome;ko04390//Hippo signaling pathway;ko05226//Gastric cancer;ko04310//Wnt signaling pathway;ko05224//Breast cancer;ko04550//Signaling pathways regulating pluripotency of stem cel…
NC_030818.1	191417	191567	MergePeak_1274	36.4035	.	0	0	0	598	668	601	35	259	37	196	132	102	0.0729257	0.162668	0.0331741	733.857	1398.3	1600.93	16.775	73.4627	22.4491	102.416	116.907	82.6732	-8.1425	3.61576	11.7583	12.9607	1.495e-12	1.10015e-11	11.8254	10.9586	ncbi_102170608	-	191293	241641	3utr	XM_005686408.3	mRNA	TMEM87B	transmembrane protein 87B	-	-	-
NC_030818.1	2292478	2292828	MergePeak_1275	63.7823	.	0	0	0	2082	2807	2393	390	624	445	398	233	213	0.0729257	0.162668	0.0331741	2555	5875.78	6374.44	186.922	176.991	269.996	207.968	206.358	172.641	-10.6254	4.64398	15.2693	16.818	1.13016e-22	6.30404e-20	21.9469	19.2004	ncbi_102173665	-	2292154	2304904	3utr	XM_018054845.1	mRNA	TMEM127	transmembrane protein 127	-	-	-
NC_030818.1	2739914	2740064	MergePeak_1279	30.7844	.	0	0	0	68	179	216	41	19	38	21	26	18	0.0729257	0.162668	0.0331741	83.4486	374.693	575.378	19.6507	5.38915	23.0559	10.9732	23.0271	14.5894	-6.89325	4.40881	11.3021	12.4	1.12832e-10	5.40702e-10	9.94757	9.26704	ncbi_102175861	-	2738790	2747497	cds	XM_018054871.1	mRNA	SEMA4C	semaphorin 4C	Organismal Systems	Development	ko04360//Axon guidance
NC_030818.1	3732380	3732480	MergePeak_1280	35.678	.	0	0	0	147	342	431	58	62	130	94	49	50	0.0729257	0.162668	0.0331741	180.396	715.894	1148.09	27.7986	17.5857	78.8754	49.118	43.3972	40.5261	-8.27386	3.92885	12.2027	13.3926	2.62189e-12	1.81902e-11	11.5814	10.7402	ncbi_102182511	-	3732156	3763751	3utr,stop_codon	XM_005686277.3	mRNA	LOC102182511	cytochrome c oxidase assembly factor 5	Organismal Systems	Environmental adaptation	ko04714//Thermogenesis
NC_030818.1	3967769	3967919	MergePeak_1281	27.6171	.	0	0	0	592	2122	531	2	142	13	47	53	32	0.0729257	0.162668	0.0331741	726.493	4441.89	1414.47	0.958572	40.2768	7.88754	24.559	46.9398	25.9367	-6.95076	6.07672	13.0275	14.0675	1.21222e-09	4.8576e-09	8.91642	8.31358	ncbi_102177805	-	3967770	4093394	3utr	XM_018054906.1	mRNA	KIAA1211L	KIAA1211 like	-	-	-
NC_030818.1	4234734	4234804	MergePeak_1283	32.4754	.	0	0	0	71	409	414	9	73	27	32	12	15	0.0729257	0.162668	0.0331741	87.1301	856.143	1102.81	4.31358	20.7057	16.3818	16.721	10.6279	12.1578	-6.69774	5.67813	12.3759	13.5445	3.06234e-11	1.67468e-10	10.5139	9.77607	ncbi_102183423	+	4231735	4234804	3utr,cds,stop_codon	XM_005686281.3	mRNA	LIPT1	lipoyltransferase 1	Metabolism	Global and overview maps;Metabolism of cofactors and vitamins	ko01100//Metabolic pathways;ko00785//Lipoic acid metabolism
NC_030818.1	4404285	4404435	MergePeak_1284	40.5324	.	0	0	0	787	1258	560	40	244	160	256	110	138	0.0729257	0.162668	0.0331741	965.794	2633.32	1491.72	19.1714	69.2081	97.0774	133.768	97.4223	111.852	-8.85806	3.87525	12.7333	14.0073	5.59153e-14	6.28822e-13	13.2525	12.2015	ncbi_102178080	+	4378167	4451879	cds	XM_018054918.1	mRNA	EIF5B	eukaryotic translation initiation factor 5B	Genetic Information Processing	Translation	ko03013//RNA transport
NC_030818.1	4405989	4406610	MergePeak_1285	3.41729	.	0	93	0	460	242	393	9	132	203	47	29	34	0.0729257	151.282	0.0331741	564.505	506.568	1046.87	4.31358	37.4404	123.167	24.559	25.6841	27.5577	-0.132365	4.7475	4.87986	0.814376	0.0453084	0.0936039	1.34382	1.02871	ncbi_102178080	+	4378167	4451879	cds	XM_018054918.1	mRNA	EIF5B	eukaryotic translation initiation factor 5B	Genetic Information Processing	Translation	ko03013//RNA transport
NC_030818.1	6647891	6648066	MergePeak_1289	23.7677	.	0	0	0	233	491	679	1	3	17	15	8	16	0.0729257	0.162668	0.0331741	285.934	1027.79	1808.71	0.479286	0.850919	10.3145	7.83797	7.08526	12.9683	-4.82662	6.79019	11.6168	12.5613	2.02844e-08	7.00165e-08	7.69284	7.1548	ncbi_102186601	+	6611732	6648492	3utr,stop_codon	XM_005686292.3	mRNA	IL1R2	interleukin 1 receptor type 2	Human Diseases;Organismal Systems;Environmental Information Processing	Cancers;Immune system;Infectious diseases;Signaling molecules and interaction;Cardiovascular diseases	ko04060//Cytokine-cytokine receptor interaction;ko05166//HTLV-I infection;ko05202//Transcriptional misregulation in cancers;ko05146//Amoebiasis;ko05418//Fluid shear stress and atherosclerosis;ko05215//Prostate cancer;ko04640//Hematopoietic cell lineage
NC_030818.1	7300560	7300735	MergePeak_1290	35.3326	.	0	0	0	160	317	101	14	17	52	8	12	5	0.0729257	0.162668	0.0331741	196.35	663.563	269.042	6.71001	4.82188	31.5501	4.18025	10.6279	4.05261	-6.73845	5.91473	12.6532	13.8837	3.46394e-12	2.31122e-11	11.4604	10.6362	ncbi_102180859	-	7298586	7312872	3utr,cds,stop_codon	XM_018054965.1	mRNA	MFSD9	major facilitator superfamily domain containing 9	-	-	-
NC_030818.1	9023888	9023938	MergePeak_1291	22.8266	.	0	0	0	66	140	136	23	3	30	14	19	17	0.0729257	0.162668	0.0331741	80.9942	293.056	362.275	11.0236	0.850919	18.202	7.31544	16.8275	13.7789	-6.21045	4.27517	10.4856	11.3453	4.01034e-08	1.34433e-07	7.39682	6.87149	ncbi_102189964	+	8985711	9025021	3utr	XM_005686304.3	mRNA	MRPS9	mitochondrial ribosomal protein S9	Genetic Information Processing	Translation	ko03010//Ribosome
NC_030818.1	10425870	10426045	MergePeak_1295	28.7275	.	0	0	0	298	303	304	5	24	78	56	26	29	0.0729257	0.162668	0.0331741	365.701	634.257	809.791	2.39643	6.80735	47.3252	29.2618	23.0271	23.5051	-7.13811	4.55965	11.6978	12.7431	5.28039e-10	2.24996e-09	9.27733	8.64783	ncbi_102184732	-	10425571	10535489	3utr	XM_018055023.1	mRNA	TET3	tet methylcytosine dioxygenase 3	-	-	-
NC_030818.1	14166509	14166609	MergePeak_1296	15.0599	.	0	0	0	25	107	106	0	10	2	4	3	6	0.0729257	0.162668	0.0331741	30.6796	223.979	282.361	0.0479286	2.8364	1.21347	2.09013	2.65697	4.86313	-3.40587	5.79837	9.20424	9.70372	1.03503e-05	2.9277e-05	4.98505	4.53347	ncbi_102187232	-	14166235	14215747	3utr	XM_018055083.1	mRNA	SRD5A2	steroid 5 alpha-reductase 2	Metabolism;Human Diseases	Lipid metabolism;Cancers	ko05215//Prostate cancer;ko00140//Steroid hormone biosynthesis
NC_030818.1	19947288	19947463	MergePeak_1300	42.1058	.	0	0	0	388	525	360	51	54	105	82	46	41	0.0729257	0.162668	0.0331741	476.148	1098.96	958.963	24.4436	15.3165	63.707	42.8476	40.7402	33.2314	-8.00674	4.42505	12.4318	13.7354	1.53034e-14	2.11293e-13	13.8152	12.6751	ncbi_102174751	-	19946739	19972212	3utr	XM_018055131.1	mRNA	CDC42EP3	CDC42 effector protein 3	-	-	-
NC_030818.1	20972689	20972864	MergePeak_1301	36.024	.	0	0	0	243	405	373	24	47	76	50	29	56	0.0729257	0.162668	0.0331741	298.206	847.77	993.592	11.5029	13.3311	46.1117	26.1266	25.6841	45.3892	-7.46364	4.44189	11.9055	13.112	2.0064e-12	1.43116e-11	11.6976	10.8443	ncbi_102178631	+	20953023	20978867	cds,stop_codon	XM_013967565.2	mRNA	GEMIN6	gem nuclear organelle associated protein 6	Genetic Information Processing	Translation	ko03013//RNA transport
NC_030818.1	20973014	20973239	MergePeak_1302	35.9339	.	0	0	0	466	661	1382	25	86	101	94	70	89	0.0729257	0.162668	0.0331741	571.868	1383.64	3681.35	11.9822	24.393	61.2801	49.118	61.996	72.1364	-7.93022	4.92938	12.8596	14.0811	2.14667e-12	1.52342e-11	11.6682	10.8172	ncbi_102178631	+	20953023	20978867	3utr,cds,stop_codon	XM_013967565.2	mRNA	GEMIN6	gem nuclear organelle associated protein 6	Genetic Information Processing	Translation	ko03013//RNA transport
NC_030818.1	24618221	24618396	MergePeak_1304	19.3225	.	0	0	0	236	384	1483	7	0	35	26	18	33	0.0729257	0.162668	0.0331741	289.616	803.811	3950.39	3.355	0.028364	21.2357	13.5858	15.9418	26.7472	-5.93131	6.4698	12.4011	13.0752	5.02033e-07	1.52524e-06	6.29927	5.81666	ncbi_102187234	+	24525815	24620224	3utr	XM_018055166.1	mRNA	EML4	echinoderm microtubule associated protein like 4	Human Diseases	Cancers	ko05200//Pathways in cancer;ko05223//Non-small cell lung cancer
NC_030818.1	28555077	28555252	MergePeak_1305	35.3908	.	0	0	0	463	129	356	9	6	13	13	5	7	0.0729257	0.162668	0.0331741	568.187	270.03	948.307	4.31358	1.70184	7.88754	6.79291	4.42829	5.67365	-5.07393	6.68952	11.7635	13.0035	3.27109e-12	2.21972e-11	11.4853	10.6537	ncbi_102169483	-	28554928	28579604	3utr,stop_codon	XM_018055189.1	mRNA	ATP6V1E2	ATPase H+ transporting V1 subunit E2	Metabolism;Environmental Information Processing;Organismal Systems;Cellular Processes;Human Diseases	Energy metabolism;Excretory system;Global and overview maps;Infectious diseases;Immune diseases;Signal transduction;Nervous system;Transport and catabolism	ko01100//Metabolic pathways;ko05165//Human papillomavirus infection;ko04145//Phagosome;ko04150//mTOR signaling pathway;ko00190//Oxidative phosphorylation;ko05323//Rheumatoid arthritis;ko05120//Epithelial cell signaling in Helicobacter pylori infection;ko04721//Synaptic vesicle cycle;ko05110//Vibrio cholerae infection;ko04966//Collecting duct acid secretion
NC_030818.1	28648521	28654615	MergePeak_1306	27.1666	.	0	0	0	377	729	267	12	21	6	88	51	65	0.0729257	0.162668	0.0331741	462.649	1525.99	711.231	5.75143	5.95643	3.6404	45.9828	45.1685	52.6839	-5.26845	4.2158	9.48426	10.4818	1.68507e-09	6.63793e-09	8.77338	8.17797	ncbi_102170880	+	28648447	28659797	5utr,cds,start_codon	XM_005686569.3	mRNA	CRIPT	CXXC repeat containing interactor of PDZ3 domain	-	-	-
NC_030818.1	29710929	29711104	MergePeak_1308	27.7201	.	0	0	0	304	899	2151	25	5	602	119	48	68	0.0729257	0.162668	0.0331741	373.064	1881.84	5729.8	11.9822	1.4182	365.254	62.1813	42.5115	55.1154	-9.89291	5.62875	15.5217	16.4524	1.11896e-09	4.52285e-09	8.95119	8.34459	ncbi_102173474	+	29692614	29714965	cds	XM_018055203.1	mRNA	MSH6	mutS homolog 6	Human Diseases;Genetic Information Processing	Cancers;Drug resistance;Replication and repair	ko05200//Pathways in cancer;ko05210//Colorectal cancer;ko01524//Platinum drug resistance;ko03430//Mismatch repair
NC_030818.1	29715631	29715806	MergePeak_1309	31.3082	.	0	0	0	467	1428	1430	13	29	72	98	81	62	0.0729257	0.162668	0.0331741	573.095	2989.17	3809.21	6.23072	8.22555	43.6848	51.2081	71.7382	50.2523	-7.17873	5.4052	12.5839	13.7165	7.63246e-11	3.76094e-10	10.1173	9.4247	ncbi_102173013	-	29714932	29825466	3utr	XM_018055205.1	mRNA	FBXO11	F-box protein 11	-	-	-
NC_030818.1	37594490	37595990	MergePeak_1310	18.4603	.	0	0	0	59	47	179	2	1	7	6	3	3	0.0729257	0.162668	0.0331741	72.4039	98.3831	476.817	0.958572	0.28364	4.24713	3.13519	2.65697	2.43156	-3.6926	6.27515	9.96775	10.6767	9.29534e-07	2.7727e-06	6.03173	5.5571	ncbi_102187408	-	37573150	37597163	5utr,cds,start_codon	XM_013967658.2	mRNA	MTIF2	mitochondrial translational initiation factor 2	-	-	-
NC_030818.1	45494205	45494280	MergePeak_1313	43.0066	.	0	0	0	265	216	228	146	81	113	89	57	72	0.0729257	0.162668	0.0331741	325.204	452.144	607.343	69.9758	22.9748	68.5609	46.5053	50.4825	58.3575	-8.64505	3.1372	11.7822	13.0609	7.62836e-15	1.13168e-13	14.1176	12.9463	ncbi_102180601	-	45493706	45612012	3utr	XM_018055323.1	mRNA	NCK2	NCK adaptor protein 2	Environmental Information Processing;Organismal Systems;Human Diseases	Signal transduction;Immune system;Infectious diseases;Development	ko04360//Axon guidance;ko05130//Pathogenic Escherichia coli infection;ko04660//T cell receptor signaling pathway;ko04012//ErbB signaling pathway
NC_030818.1	47745733	47745808	MergePeak_1318	25.8771	.	0	0	0	137	196	201	16	45	50	119	88	74	0.0729257	0.162668	0.0331741	168.124	410.279	535.421	7.66858	12.7638	30.3367	62.1813	77.9378	59.9786	-6.97899	2.46436	9.44335	10.3693	4.39261e-09	1.62265e-08	8.35728	7.78978	ncbi_102185283	-	47745160	47805991	3utr	XM_018055354.1	mRNA	RMND5A	required for meiotic nuclear division 5 homolog A	-	-	-
NC_030818.1	47909399	47909574	MergePeak_1319	30.1787	.	0	0	0	153	891	708	55	10	43	38	40	42	0.0729257	0.162668	0.0331741	187.759	1865.09	1885.96	26.3607	2.8364	26.0895	19.8562	35.4263	34.0419	-7.09511	5.45632	12.5514	13.6583	1.79372e-10	8.22811e-10	9.74625	9.0847	ncbi_102188868	+	47888359	47911098	cds	XM_005686700.3	mRNA	LOC102188868	charged multivesicular body protein 3	-	-	-
NC_030818.1	47974253	47974303	MergePeak_1321	5.35619	.	452	133	9676	0	0	38	163	292	318	268	243	189	329.624	216.349	3209.93	0.122718	0.209326	101.224	78.1236	82.8228	192.941	140.038	215.215	153.189	3.3852	-2.35077	-5.73597	-2.25439	0.010294	0.0244133	1.98741	1.61237	ncbi_102188868	+	47889166	47977177	3utr	XM_018055356.1	mRNA	LOC102188868	charged multivesicular body protein 3	-	-	-
NC_030818.1	60108143	60108318	MergePeak_1327	30.7764	.	0	0	0	401	343	360	4	28	7	52	22	19	0.0729257	0.162668	0.0331741	492.101	717.988	958.963	1.91714	7.94191	4.24713	27.1716	19.4845	15.3999	-5.17074	5.10572	10.2765	11.3833	1.13656e-10	5.43714e-10	9.94441	9.26463	ncbi_102175134	-	60107919	60135204	3utr,stop_codon	XM_013967738.2	mRNA	FAM161A	family with sequence similarity 161 member A	-	-	-
NC_030818.1	67964264	67964439	MergePeak_1331	30.7599	.	0	0	0	521	700	1469	9	40	93	65	73	59	0.0729257	0.162668	0.0331741	639.363	1465.28	3913.1	4.31358	11.3456	56.4262	33.9646	64.653	47.8208	-7.49256	5.35323	12.8458	13.9614	1.15163e-10	5.4998e-10	9.93869	9.25965	ncbi_102175589	+	67910138	67966155	3utr,stop_codon	XM_013967786.2	mRNA	GMCL1	germ cell-less, spermatogenesis associated 1	-	-	-
NC_030818.1	69353136	69353186	MergePeak_1334	20.6898	.	0	0	0	130	47	172	10	1	23	14	7	12	0.0729257	0.162668	0.0331741	159.534	98.3831	458.171	4.79286	0.28364	13.9549	7.31544	6.1996	9.72626	-5.54376	4.92174	10.4655	11.2431	1.86964e-07	5.91205e-07	6.72824	6.22826	ncbi_102168269	-	69351087	69376540	3utr	XM_018055480.1	mRNA	LBH	limb bud and heart development	-	-	-
NC_030818.1	70611808	70611983	MergePeak_1335	34.0558	.	0	0	0	297	529	629	16	103	113	108	48	73	0.0729257	0.162668	0.0331741	364.474	1107.33	1675.52	7.66858	29.2149	68.5609	56.4334	42.5115	59.1681	-8.0428	4.29824	12.341	13.5103	9.11565e-12	5.5999e-11	11.0402	10.2518	ncbi_102169767	-	70610434	70648054	3utr,cds,stop_codon	XM_005686855.3	mRNA	WDR43	WD repeat domain 43	Genetic Information Processing	Translation	ko03008//Ribosome biogenesis in eukaryotes
NC_030818.1	71072177	71072277	MergePeak_1336	31.9312	.	0	0	0	282	311	468	17	50	46	54	73	65	0.0729257	0.162668	0.0331741	346.066	651.003	1246.65	8.14786	14.182	27.9097	28.2167	64.653	52.6839	-6.96626	3.93737	10.9036	12.0178	4.66697e-11	2.44206e-10	10.331	9.61224	ncbi_102171522	-	71072128	71095051	3utr	XM_018055489.1	mRNA	FOSL2	FOS like 2, AP-1 transcription factor subunit	Organismal Systems	Development	ko04380//Osteoclast differentiation
NC_030818.1	72042518	72042693	MergePeak_1340	40.8499	.	0	0	0	258	489	605	59	133	139	116	66	62	0.0729257	0.162668	0.0331741	316.614	1023.6	1611.59	28.2779	37.7241	84.336	60.6137	58.4534	50.2523	-8.55116	4.11171	12.6629	13.9457	4.32408e-14	5.04596e-13	13.3641	12.2971	ncbi_102179487	+	72021953	72042905	3utr	XM_005686898.3	mRNA	GTF3C2	general transcription factor IIIC subunit 2	-	-	-
NC_030818.1	72056313	72056409	MergePeak_1341	27.3239	.	11	0	0	1009	775	472	100	282	60	114	30	53	8.02182	0.162668	0.0331741	1238.23	1622.28	1257.31	47.9286	79.9864	36.404	59.5686	26.5697	42.9576	-4.33856	4.96986	9.30842	8.76339	1.50457e-09	5.95214e-09	8.82259	8.22533	ncbi_102180132	+	72046510	72056409	3utr	XM_013967803.2	mRNA	MPV17	MPV17, mitochondrial inner membrane protein	Cellular Processes	Transport and catabolism	ko04146//Peroxisome
NC_030818.1	72275981	72276156	MergePeak_1343	28.808	.	0	0	0	54	153	299	63	24	147	50	26	43	0.0729257	0.162668	0.0331741	66.268	320.268	796.472	30.195	6.80735	89.1898	26.1266	23.0271	34.8524	-8.29656	3.79913	12.0957	13.1084	4.98183e-10	2.12777e-09	9.30261	8.67208	ncbi_102180604	-	72272413	72280424	cds	XM_018055520.1	mRNA	EMILIN1	elastin microfibril interfacer 1	-	-	-
NC_030818.1	73777857	73778032	MergePeak_1347	32.3038	.	0	0	0	130	207	288	20	31	47	11	24	28	0.0729257	0.162668	0.0331741	159.534	433.304	767.17	9.58572	8.79283	28.5165	5.74785	21.2558	22.6946	-6.86308	4.77025	11.6333	12.7663	3.52348e-11	1.88618e-10	10.453	9.72442	ncbi_102190884	+	73699177	73784188	3utr,cds,stop_codon	XM_005686941.3	mRNA	DNMT3A	DNA methyltransferase 3 alpha	Metabolism;Human Diseases	Cancers;Global and overview maps;Amino acid metabolism	ko01100//Metabolic pathways;ko05206//MicroRNAs in cancer;ko00270//Cysteine and methionine metabolism
NC_030818.1	74141798	74141973	MergePeak_1348	45.1343	.	0	0	0	681	645	595	198	116	242	128	95	163	0.0729257	0.162668	0.0331741	835.713	1350.15	1584.95	94.8987	32.9022	146.83	66.884	84.1374	132.115	-9.41599	3.71516	13.1311	14.4657	1.29061e-15	2.58957e-14	14.8892	13.5868	ncbi_102191712	+	74138657	74142150	3utr,cds,stop_codon	XM_005686944.3	mRNA	PTRHD1	peptidyl-tRNA hydrolase domain containing 1	-	-	-
NC_030818.1	74154304	74154404	MergePeak_1349	27.5779	.	0	0	0	212	206	562	14	26	82	78	39	57	0.0729257	0.162668	0.0331741	260.163	431.211	1497.05	6.71001	7.37463	49.7521	40.7575	34.5406	46.1997	-7.31318	4.15316	11.4663	12.4743	1.24744e-09	4.99155e-09	8.90398	8.30176	ncbi_102169302	-	74153980	74372125	3utr	XM_018055564.1	mRNA	NCOA1	nuclear receptor coactivator 1	Organismal Systems;Human Diseases	Cancers;Endocrine system	ko05200//Pathways in cancer;ko05224//Breast cancer;ko04915//Estrogen signaling pathway;ko04919//Thyroid hormone signaling pathway
NC_030818.1	74155379	74155554	MergePeak_1350	31.638	.	0	0	0	183	365	529	22	50	157	78	30	63	0.0729257	0.162668	0.0331741	224.575	764.039	1409.14	10.5443	14.182	95.2572	40.7575	26.5697	51.0628	-8.22843	4.32058	12.549	13.6101	5.92235e-11	2.99229e-10	10.2275	9.524	ncbi_102169302	-	74153980	74372125	3utr	XM_018055564.1	mRNA	NCOA1	nuclear receptor coactivator 1	Organismal Systems;Human Diseases	Cancers;Endocrine system	ko05200//Pathways in cancer;ko05224//Breast cancer;ko04915//Estrogen signaling pathway;ko04919//Thyroid hormone signaling pathway
NC_030818.1	74726441	74726616	MergePeak_1351	39.4096	.	0	0	0	1347	363	429	7	19	40	28	10	11	0.0729257	0.162668	0.0331741	1653.02	759.853	1142.76	3.355	5.38915	24.2693	14.6309	8.85657	8.91573	-6.35232	6.74347	13.0958	14.4213	1.38954e-13	1.3694e-12	12.8571	11.8635	ncbi_102172549	+	74711378	74726672	3utr	XM_005686963.3	mRNA	WDCP	WD repeat and coiled coil containing	-	-	-
NC_030818.1	84819140	84819190	MergePeak_1355	25.377	.	0	0	0	69	74	178	23	6	54	14	12	17	0.0729257	0.162668	0.0331741	84.6758	154.901	474.154	11.0236	1.70184	32.7636	7.31544	10.6279	13.7789	-6.81649	4.478	11.2945	12.2407	6.26185e-09	2.29491e-08	8.2033	7.63923	ncbi_102180323	-	84817216	84846583	3utr,stop_codon	XM_018055626.1	mRNA	TRIB2	tribbles pseudokinase 2	-	-	-
NC_030818.1	93511073	93511273	MergePeak_1361	19.9472	.	0	0	0	766	595	1351	0	0	6	6	5	6	0.0729257	0.162668	0.0331741	940.024	1245.49	3598.77	0.0479286	0.028364	3.6404	3.13519	4.42829	4.86313	-3.07609	8.85281	11.9289	12.7322	3.19566e-07	9.892e-07	6.49544	6.00472	ncbi_102184815	-	93502797	93511273	5utr	XM_018055729.1	mRNA	PDCL	phosducin like	-	-	-
NC_030818.1	95385426	95385526	MergePeak_1365	28.6331	.	0	0	0	112	338	443	10	42	20	33	30	43	0.0729257	0.162668	0.0331741	137.445	707.521	1180.06	4.79286	11.9129	12.1347	17.2435	26.5697	34.8524	-6.17216	4.67469	10.8468	11.9009	5.66686e-10	2.40195e-09	9.24666	8.61944	ncbi_102183885	-	95384577	95432018	3utr	XM_005687130.3	mRNA	GOLGA1	golgin A1	-	-	-
NC_030818.1	95556710	95556885	MergePeak_1366	52.2093	.	0	0	0	1338	889	970	172	159	385	134	77	98	0.0729257	0.162668	0.0331741	1641.97	1860.91	2583.87	82.4372	45.0987	233.592	70.0192	68.1956	79.4311	-9.81557	4.78582	14.6014	16.0523	2.41028e-18	1.92065e-16	17.6179	15.7166	ncbi_102184162	-	95554136	95594730	3utr	XM_005687131.3	mRNA	PPP6C	protein phosphatase 6 catalytic subunit	-	-	-
NC_030818.1	97703417	97703517	MergePeak_1368	47.0658	.	0	0	0	517	466	719	64	333	55	67	57	40	0.0729257	0.162668	0.0331741	634.455	975.458	1915.26	30.6743	94.452	33.3703	35.0096	50.4825	32.4209	-8.63118	4.89216	13.5233	14.902	2.43414e-16	6.78882e-15	15.6137	14.1682	ncbi_102189766	+	97694312	97703520	3utr	XM_018055805.1	mRNA	SLC2A8	solute carrier family 2 member 8	-	-	-
NC_030818.1	98337858	98337933	MergePeak_1374	3.83265	.	0	112	0	387	554	259	109	414	170	75	48	36	0.0729257	182.188	0.0331741	474.921	1159.67	689.92	52.2422	117.427	103.145	39.1899	42.5115	29.1788	-0.583056	4.37881	4.96187	0.973811	0.0327658	0.0701873	1.48458	1.15374	ncbi_102189218	-	98337859	98356179	3utr,stop_codon	XM_018055848.1	mRNA	CIZ1	CDKN1A interacting zinc finger protein 1	-	-	-
NC_030818.1	98624815	98624965	MergePeak_1376	31.9582	.	0	0	0	154	297	302	34	33	118	61	23	58	0.0729257	0.162668	0.0331741	188.986	621.698	804.463	16.2957	9.36011	71.5946	31.8744	20.3701	47.0102	-7.92063	4.00269	11.9233	13.0411	4.57174e-11	2.39673e-10	10.3399	9.62038	ncbi_102176615	+	98598603	98625794	3utr,stop_codon	XM_013967945.2	mRNA	GLE1	GLE1, RNA export mediator	-	-	-
NC_030818.1	98914540	98914765	MergePeak_1379	3.40554	.	7998	14726	35488	1150	2967	2952	191	250	75	142	202	159	5832.6	23954.5	11772.8	1411.26	6210.7	7863.49	91.5437	70.9099	45.505	74.1995	178.903	128.873	7.64472	5.33627	-2.30844	-1.35469	0.0457803	0.0943689	1.33932	1.02517	ncbi_102182047	-	98914341	98916565	cds,stop_codon	XM_005687222.3	mRNA	DOLK	dolichol kinase	Metabolism	Glycan biosynthesis and metabolism;Global and overview maps	ko01100//Metabolic pathways;ko00510//N-Glycan biosynthesis
NC_030818.1	99505234	99505284	MergePeak_1382	48.1962	.	0	0	0	261	292	240	59	137	84	73	39	38	0.0729257	0.162668	0.0331741	320.295	611.231	639.308	28.2779	38.8586	50.9656	38.1448	34.5406	30.7998	-8.20121	3.90618	12.1074	13.4669	9.4506e-17	3.10091e-15	16.0245	14.5085	ncbi_102181607	-	99505135	99510767	3utr	XM_018055950.1	mRNA	ASB6	ankyrin repeat and SOCS box containing 6	-	-	-
NC_030818.1	99505334	99505409	MergePeak_1383	46.6328	.	0	0	0	220	378	183	79	203	92	87	51	38	0.0729257	0.162668	0.0331741	269.981	791.252	487.473	37.8636	57.5789	55.8195	45.4602	45.1685	30.7998	-8.55983	3.66039	12.2202	13.5596	3.77904e-16	9.165e-15	15.4226	14.0379	ncbi_102181607	-	99505135	99510767	3utr	XM_018055950.1	mRNA	ASB6	ankyrin repeat and SOCS box containing 6	-	-	-
NC_030818.1	99676555	99676705	MergePeak_1387	48.3833	.	0	0	0	353	287	290	202	153	187	128	78	93	0.0729257	0.162668	0.0331741	433.196	600.765	772.498	96.8158	43.3969	113.459	66.884	69.0813	75.3785	-9.29936	3.07689	12.3763	13.7223	7.81322e-17	2.72388e-15	16.1072	14.5648	ncbi_102173014	-	99676231	99684110	3utr,cds,stop_codon	XM_018055957.1	mRNA	TOR1A	torsin family 1 member A	-	-	-
NC_030818.1	101166298	101166473	MergePeak_1390	3.83784	.	701	153	11502	7068	3194	2980	190	518	476	303	93	124	511.209	248.882	3815.69	8673.74	6685.87	7938.08	91.0644	146.925	288.805	158.327	82.3661	100.505	3.09502	6.06799	2.97297	1.61848	0.032598	0.0699352	1.48681	1.1553	ncbi_102176334	-	101166299	101278813	3utr	XM_018056025.1	mRNA	RAPGEF1	Rap guanine nucleotide exchange factor 1	Cellular Processes;Organismal Systems;Environmental Information Processing;Human Diseases	Endocrine system;Signal transduction;Nervous system;Cancers;Cellular community - eukaryotes	ko04510//Focal adhesion;ko04015//Rap1 signaling pathway;ko04910//Insulin signaling pathway;ko04722//Neurotrophin signaling pathway;ko05211//Renal cell carcinoma
NC_030818.1	101167023	101167098	MergePeak_1391	3.94115	.	0	91	0	301	306	524	154	60	678	142	50	89	0.0729257	148.028	0.0331741	369.383	640.537	1395.82	73.8101	17.0184	411.365	74.1995	44.2829	72.1364	-1.76736	3.63799	5.40535	0.86602	0.029925	0.0651021	1.52397	1.1864	ncbi_102176334	-	101166299	101278813	3utr	XM_018056025.1	mRNA	RAPGEF1	Rap guanine nucleotide exchange factor 1	Cellular Processes;Organismal Systems;Environmental Information Processing;Human Diseases	Endocrine system;Signal transduction;Nervous system;Cancers;Cellular community - eukaryotes	ko04510//Focal adhesion;ko04015//Rap1 signaling pathway;ko04910//Insulin signaling pathway;ko04722//Neurotrophin signaling pathway;ko05211//Renal cell carcinoma
NC_030818.1	101799148	101799323	MergePeak_1392	37.7266	.	0	0	0	386	701	576	36	169	152	179	78	120	0.0729257	0.162668	0.0331741	473.693	1467.37	1534.34	17.2543	47.9351	92.2235	93.5332	69.0813	97.2626	-8.62062	3.72423	12.3448	13.5685	5.28161e-13	4.39713e-12	12.2772	11.3568	ncbi_102177068	-	101796599	101880411	3utr,cds,stop_codon	XM_018056034.1	mRNA	SETX	senataxin	-	-	-
NC_030818.1	102503479	102503529	MergePeak_1395	47.0641	.	0	0	0	187	138	165	55	182	64	45	20	31	0.0729257	0.162668	0.0331741	229.484	288.87	439.524	26.3607	51.6224	38.8309	23.5139	17.7131	25.1262	-8.18989	3.82602	12.0159	13.3588	2.46124e-16	6.79644e-15	15.6088	14.1677	ncbi_102179861	+	102483408	102503866	3utr,stop_codon	XM_018056047.1	mRNA	GTF3C5	general transcription factor IIIC subunit 5	-	-	-
NC_030818.1	102844832	102844932	MergePeak_1397	38.6709	.	0	0	0	213	156	116	15	49	37	37	12	12	0.0729257	0.162668	0.0331741	261.39	326.548	308.999	7.18929	13.8983	22.4491	19.3337	10.6279	9.72626	-6.75844	4.4641	11.2225	12.4649	2.48259e-13	2.28513e-12	12.6051	11.6411	ncbi_102188508	+	102801737	102845015	3utr	XM_018056061.1	mRNA	KCNT1	potassium sodium-activated channel subfamily T member 1	-	-	-
NC_030818.1	103709195	103709370	MergePeak_1403	3.62642	.	903	29	0	1427	2015	3018	59	139	103	68	42	53	658.519	47.1738	0.0331741	1751.19	4217.92	8039.3	28.2779	39.4259	62.4936	35.5321	37.1976	42.9576	2.41521	6.90561	4.4904	1.05282	0.0385266	0.0809726	1.41424	1.09166	ncbi_106502675	-	103708896	103717819	3utr	XM_018056148.1	mRNA	REXO4	REX4 homolog, 3'-5' exonuclease	-	-	-
NC_030818.1	104199631	104199881	MergePeak_1405	6.36269	.	0	35	0	759	944	1089	18	151	57	71	57	31	0.0729257	56.9339	0.0331741	931.433	1976.04	2900.86	8.62715	42.8296	34.5838	37.0997	50.4825	25.1262	-0.621861	5.68052	6.30238	3.91481	0.00491908	0.0121517	2.30812	1.91536	ncbi_106502678	-	104199582	104235138	3utr	XM_018056172.1	mRNA	BRD3	bromodomain containing 3	-	-	-
NC_030818.1	104200731	104200831	MergePeak_1406	29.56	.	0	0	0	69	124	237	42	14	100	19	18	24	0.0729257	0.162668	0.0331741	84.6758	259.564	631.317	20.13	3.97096	60.6734	9.9281	15.9418	19.4525	-7.72031	4.41615	12.1365	13.1964	2.85846e-10	1.26343e-09	9.54387	8.89845	ncbi_106502678	-	104199582	104235138	3utr,stop_codon	XM_018056172.1	mRNA	BRD3	bromodomain containing 3	-	-	-
NC_030818.1	106206300	106206425	MergePeak_1420	19.2815	.	0	0	0	45	91	179	2	2	6	1	5	3	0.0729257	0.162668	0.0331741	55.2233	190.486	476.817	0.958572	0.567279	3.6404	0.522532	4.42829	2.43156	-3.6182	6.65745	10.2756	11.0294	5.17639e-07	1.56924e-06	6.28597	5.80431	ncbi_108637190	+	106204784	106206781	3utr,stop_codon	XM_018056273.1	mRNA	FUT7	fucosyltransferase 7	Metabolism	Global and overview maps;Glycan biosynthesis and metabolism	ko01100//Metabolic pathways;ko00601//Glycosphingolipid biosynthesis - lacto and neolacto series
NC_030819.1	2671502	2671602	MergePeak_1426	23.4775	.	0	0	0	98	138	176	9	16	22	37	24	45	0.0729257	0.162668	0.0331741	120.264	288.87	468.826	4.31358	4.53824	13.3481	19.3337	21.2558	36.4735	-5.77139	3.49073	9.26212	10.1349	2.50506e-08	8.56204e-08	7.60118	7.06742	ncbi_102183248	-	2670228	2687823	3utr	XM_018056367.1	mRNA	ABHD13	abhydrolase domain containing 13	-	-	-
NC_030819.1	9713878	9756386	MergePeak_1432	18.5642	.	0	0	0	100	349	634	11	0	15	10	19	22	0.0729257	0.162668	0.0331741	122.718	730.547	1688.84	5.27215	0.028364	9.101	5.22532	16.8275	17.8315	-5.13904	5.989	11.128	11.811	8.60321e-07	2.58004e-06	6.06534	5.58837	ncbi_102190529	-	9645150	9878794	cds	XM_018056399.1	mRNA	CLYBL	citrate lyase beta like	-	-	-
NC_030819.1	11636699	11636849	MergePeak_1435	18.1819	.	0	0	0	175	104	90	7	0	13	9	6	14	0.0729257	0.162668	0.0331741	214.757	217.699	239.741	3.355	0.028364	7.88754	4.70278	5.31394	11.3473	-4.76415	4.9541	9.71824	10.384	1.13222e-06	3.36291e-06	5.94607	5.47329	ncbi_102189691	-	11634350	11676035	3utr	XM_013968393.2	mRNA	RAP2A	RAP2A, member of RAS oncogene family	-	-	-
NC_030819.1	30726765	30726915	MergePeak_1437	35.2951	.	0	0	0	284	469	804	130	30	134	76	62	80	0.0729257	0.162668	0.0331741	348.52	981.738	2141.68	62.3072	8.50919	81.3023	39.7124	54.9107	64.8417	-8.56106	4.43111	12.9922	14.1858	3.57207e-12	2.37202e-11	11.4471	10.6249	ncbi_102188779	+	30726116	30727907	cds,stop_codon	XM_018056458.1	mRNA	SPRY2	sprouty RTK signaling antagonist 2	Environmental Information Processing;Human Diseases	Signal transduction;Cancers	ko05206//MicroRNAs in cancer;ko04013//MAPK signaling pathway - fly
NC_030819.1	31629217	31629392	MergePeak_1438	32.266	.	0	0	0	406	781	952	11	63	53	117	70	71	0.0729257	0.162668	0.0331741	498.237	1634.83	2535.92	5.27215	17.8693	32.1569	61.1362	61.996	57.547	-7.10942	4.67976	11.7892	12.9314	3.63799e-11	1.93633e-10	10.4391	9.71302	ncbi_102187238	+	31552771	31637053	3utr,stop_codon	XM_018056460.1	mRNA	RBM26	RNA binding motif protein 26	-	-	-
NC_030819.1	33885243	33885368	MergePeak_1439	31.4423	.	0	0	0	485	407	507	25	129	266	258	98	162	0.0729257	0.162668	0.0331741	595.185	851.956	1350.54	11.9822	36.5895	161.391	134.813	86.7944	131.304	-9.03845	2.96563	12.0041	13.084	6.90578e-11	3.42709e-10	10.1608	9.46508	ncbi_102190428	+	33616605	33885679	3utr	XM_018056490.1	mRNA	MYCBP2	MYC binding protein 2, E3 ubiquitin protein ligase	-	-	-
NC_030819.1	33922723	33922898	MergePeak_1441	41.1979	.	0	0	0	5382	1254	2671	40	75	477	171	32	107	0.0729257	0.162668	0.0331741	6604.71	2624.95	7114.97	19.1714	21.273	289.412	89.3529	28.341	86.7258	-9.69194	6.2866	15.9785	17.2998	3.21261e-14	3.96459e-13	13.4931	12.4018	ncbi_102184070	-	33920524	33931904	3utr	XM_018056496.1	mRNA	CLN5	ceroid-lipofuscinosis, neuronal 5	Cellular Processes	Transport and catabolism	ko04142//Lysosome
NC_030819.1	35826048	35826223	MergePeak_1442	60.7404	.	0	0	0	2122	4706	4506	225	371	229	271	177	170	0.0729257	0.162668	0.0331741	2604.09	9850.87	12003	107.839	105.23	138.942	141.606	156.761	137.789	-9.77618	5.79905	15.5752	17.129	2.41992e-21	5.19165e-19	20.6162	18.2847	ncbi_102181509	+	35807769	35828460	3utr,cds,stop_codon	XM_018056504.1	mRNA	COMMD6	COMM domain containing 6	-	-	-
NC_030819.1	38904040	38904165	MergePeak_1443	28.7068	.	0	0	0	1945	1068	471	1	8	17	43	17	9	0.0729257	0.162668	0.0331741	2386.87	2235.6	1254.64	0.479286	2.26912	10.3145	22.4689	15.0562	7.29469	-5.00072	7.01067	12.0114	13.1232	5.3683e-10	2.28234e-09	9.27016	8.64162	ncbi_102179210	+	38879299	38904173	3utr,stop_codon	XM_018056512.1	mRNA	DIS3	DIS3 homolog, exosome endoribonuclease and 3'-5' exoribonuclease	Genetic Information Processing	Folding, sorting and degradation	ko03018//RNA degradation
NC_030819.1	51229242	51229442	MergePeak_1445	38.4876	.	0	0	0	1125	2234	2426	19	135	128	165	114	144	0.0729257	0.162668	0.0331741	1380.58	4676.34	6462.34	9.10644	38.2914	77.6619	86.2177	100.965	116.715	-8.28995	5.3513	13.6413	14.9193	2.87463e-13	2.59461e-12	12.5414	11.5859	ncbi_102169880	-	51229093	51281118	3utr,stop_codon	XM_018056554.1	mRNA	MICU2	mitochondrial calcium uptake 2	-	-	-
NC_030819.1	51229242	51229442	MergePeak_1445	38.4876	.	0	0	0	1125	2234	2426	19	135	128	165	114	144	0.0729257	0.162668	0.0331741	1380.58	4676.34	6462.34	9.10644	38.2914	77.6619	86.2177	100.965	116.715	-8.28995	5.3513	13.6413	14.9193	2.87463e-13	2.59461e-12	12.5414	11.5859	ncbi_106502707	+	51221132	51242787	-	XR_001918936.1	lncRNA	LOC106502707	-	-	-	-
NC_030819.1	54116852	54116927	MergePeak_1449	4.56275	.	1629	115	4466	71	28	39	91	90	39	53	16	13	1187.96	187.069	1481.56	87.1301	58.6112	103.888	43.615	25.5276	23.6626	27.6942	14.1705	10.5368	4.93087	2.21952	-2.71135	-1.81583	0.0184485	0.0423133	1.73404	1.37352	ncbi_102190142	+	54114658	54117302	cds,stop_codon	XM_018056586.1	mRNA	RASL11A	RAS like family 11 member A	-	-	-
NC_030819.1	54891276	54891451	MergePeak_1451	19.913	.	0	0	0	242	514	1587	7	0	82	37	29	34	0.0729257	0.162668	0.0331741	296.979	1075.93	4227.43	3.355	0.028364	49.7521	19.3337	25.6841	27.5577	-7.05273	6.25874	13.3115	13.9641	3.28681e-07	1.01292e-06	6.48323	5.99443	ncbi_102188509	+	54770580	54892816	3utr	XM_018056594.1	mRNA	PAN3	PAN3 poly(A) specific ribonuclease subunit	Genetic Information Processing	Folding, sorting and degradation	ko03018//RNA degradation
NC_030819.1	55717039	55717139	MergePeak_1452	19.1546	.	0	0	0	81	295	1081	5	0	78	10	24	16	0.0729257	0.162668	0.0331741	99.402	617.511	2879.55	2.39643	0.028364	47.3252	5.22532	21.2558	12.9683	-6.95823	6.51125	13.4695	14.0646	5.6646e-07	1.71351e-06	6.24683	5.76611	ncbi_102187237	-	55715390	55742003	3utr	XM_018056611.1	mRNA	SLC7A1	solute carrier family 7 member 1	Human Diseases	Cancers	ko05206//MicroRNAs in cancer
NC_030819.1	56601351	56601526	MergePeak_1453	48.0003	.	0	0	0	3362	1093	2244	84	192	328	258	61	130	0.0729257	0.162668	0.0331741	4125.8	2287.93	5977.53	40.26	54.4588	199.009	134.813	54.0251	105.368	-9.5207	5.36759	14.8883	16.3034	1.12075e-16	3.55201e-15	15.9505	14.4495	ncbi_102184818	+	56578139	56601633	3utr,stop_codon	XM_005687536.3	mRNA	ALOX5AP	arachidonate 5-lipoxygenase activating protein	Organismal Systems	Immune system	ko04664//Fc epsilon RI signaling pathway
NC_030819.1	56898198	56898373	MergePeak_1455	32.3767	.	0	0	0	907	3097	9110	23	36	132	149	164	231	0.0729257	0.162668	0.0331741	1113.06	6482.82	24267.1	11.0236	10.211	80.0888	77.8572	145.248	187.23	-7.98457	6.26662	14.2512	15.4168	3.31139e-11	1.7933e-10	10.48	9.74635	ncbi_102187688	-	56897674	56921124	3utr,stop_codon	XM_018056619.1	mRNA	HSPH1	heat shock protein family H (Hsp110) member 1	Genetic Information Processing	Folding, sorting and degradation	ko04141//Protein processing in endoplasmic reticulum
NC_030819.1	57070010	57070060	MergePeak_1456	48.2575	.	0	0	0	606	744	312	107	311	49	93	70	36	0.0729257	0.162668	0.0331741	743.674	1557.38	831.101	51.2836	88.212	29.7299	48.5954	61.996	29.1788	-8.72205	4.47735	13.1994	14.6061	8.73823e-17	2.97206e-15	16.0586	14.5269	ncbi_102187411	+	56961185	57071683	3utr,stop_codon	XM_018056622.1	mRNA	B3GLCT	beta 3-glucosyltransferase	Metabolism	Glycan biosynthesis and metabolism	ko00514//Other types of O-glycan biosynthesis
NC_030819.1	58085716	58085916	MergePeak_1462	38.8209	.	0	0	0	566	350	916	27	33	36	57	41	35	0.0729257	0.162668	0.0331741	694.587	732.64	2440.03	12.9407	9.36011	21.8424	29.7843	36.3119	28.3682	-6.77327	5.34225	12.1155	13.3845	2.18565e-13	2.05938e-12	12.6604	11.6863	ncbi_102182702	-	58085117	58107631	3utr	XM_018056630.1	mRNA	N4BP2L1	NEDD4 binding protein 2 like 1	-	-	-
NC_030819.1	67709113	67709213	MergePeak_1466	35.0912	.	0	0	4	553	254	543	25	56	116	69	19	21	0.0729257	0.162668	1.32697	678.633	531.688	1446.44	11.9822	15.8838	70.3811	36.0547	16.8275	17.0209	-5.63905	5.22215	10.8612	10.4117	4.20238e-12	2.73204e-11	11.3765	10.5635	ncbi_102180771	-	67690963	67721805	cds	XM_018056735.1	mRNA	CDADC1	cytidine and dCMP deaminase domain containing 1	-	-	-
NC_030819.1	70522334	70522534	MergePeak_1470	3.66013	.	202	164	0	1379	2342	3544	37	33	71	95	37	69	147.31	266.776	0.0331741	1692.29	4902.41	9440.45	17.7336	9.36011	43.0781	49.6405	32.7693	55.926	2.5575	6.83887	4.28137	1.16876	0.0374667	0.0791027	1.42635	1.10181	ncbi_102180680	+	70425982	70524453	3utr,cds,stop_codon	XM_018056760.1	mRNA	ZC3H13	zinc finger CCCH-type containing 13	-	-	-
NC_030819.1	74088248	74088423	MergePeak_1475	36.0557	.	0	0	0	806	597	665	11	66	22	121	60	37	0.0729257	0.162668	0.0331741	989.111	1249.68	1771.42	5.27215	18.7202	13.3481	63.2263	53.1394	29.9893	-6.55163	4.7606	11.3122	12.5241	1.95777e-12	1.40005e-11	11.7082	10.8539	ncbi_102175488	-	74088099	74137426	3utr	XM_018056787.1	mRNA	AKAP11	A-kinase anchoring protein 11	-	-	-
NC_030819.1	74854216	74854391	MergePeak_1476	10.3896	.	0	15	0	1640	482	256	33	62	21	30	23	24	0.0729257	24.4002	0.0331741	2012.58	1008.95	681.929	15.8164	17.5857	12.7414	15.6759	20.3701	19.4525	-1.00563	6.03407	7.03969	5.77385	0.000279854	0.000745476	3.55307	3.12757	ncbi_102176618	+	74478494	74854538	3utr	XM_018056795.1	mRNA	VWA8	von Willebrand factor A domain containing 8	-	-	-
NC_030819.1	75239523	75239598	MergePeak_1477	29.73	.	0	0	0	656	217	820	5	65	57	66	50	54	0.0729257	0.162668	0.0331741	805.033	454.237	2184.3	2.39643	18.4366	34.5838	34.4871	44.2829	43.7681	-7.11465	4.79527	11.9099	12.9913	2.51262e-10	1.12303e-09	9.59987	8.94961	ncbi_102173201	-	75238299	75259751	3utr,stop_codon	XM_018056812.1	mRNA	WBP4	WW domain binding protein 4	-	-	-
NC_030820.1	3491547	3491772	MergePeak_1480	9.30441	.	402	29	0	9452	7238	10833	88	168	183	236	122	121	293.161	47.1738	0.0331741	11599.4	15151	28856.8	42.1772	47.6515	111.032	123.317	108.05	98.0731	0.739721	7.38336	6.64364	5.30448	0.00060394	0.00158159	3.21901	2.80091	ncbi_102182886	-	3483782	3514407	5utr,cds,start_codon	XM_018056920.1	mRNA	MKKS	McKusick-Kaufman syndrome	-	-	-
NC_030820.1	9978270	9978395	MergePeak_1482	22.6423	.	0	0	0	49	110	198	2	14	0	2	1	1	0.0729257	0.162668	0.0331741	60.1321	230.258	527.429	0.958572	3.97096	0.0606734	1.04506	0.885657	0.810521	-3.71074	8.19274	11.9035	12.8699	4.57885e-08	1.52756e-07	7.33924	6.816	ncbi_102170332	-	9977678	10190291	3utr,stop_codon	XM_018056933.1	mRNA	KIF16B	kinesin family member 16B	-	-	-
NC_030820.1	10887615	10887765	MergePeak_1485	38.4838	.	0	0	0	353	632	432	61	172	292	168	113	118	0.0729257	0.162668	0.0331741	433.196	1322.94	1150.76	29.2365	48.786	177.166	87.7853	100.079	95.6415	-9.31802	3.34556	12.6636	13.8908	2.90073e-13	2.60147e-12	12.5375	11.5848	ncbi_100861023	+	10866090	10888756	3utr,stop_codon	XM_018056960.1	mRNA	RBM17	RNA binding motif protein 17	Genetic Information Processing	Transcription	ko03040//Spliceosome
NC_030820.1	11200610	11200685	MergePeak_1488	25.2515	.	0	0	0	204	293	1542	7	8	57	32	5	34	0.0729257	0.162668	0.0331741	250.346	613.325	4107.56	3.355	2.26912	34.5838	16.721	4.42829	27.5577	-6.64668	6.64571	13.2924	14.2498	6.94761e-09	2.50347e-08	8.15816	7.60146	ncbi_102170884	-	11199836	11293176	3utr	XM_013968553.2	mRNA	PRKCQ	protein kinase C theta	Environmental Information Processing;Organismal Systems;Cellular Processes;Human Diseases	Endocrine system;Circulatory system;Sensory system;Transport and catabolism;Signal transduction;Immune system;Infectious diseases;Endocrine and metabolic diseases	ko05162//Measles;ko04270//Vascular smooth muscle contraction;ko04140//Autophagy - animal;ko04750//Inflammatory mediator regulation of TRP channels;ko04931//Insulin resistance;ko04659//Th17 cell differentiation;ko04660//T cell receptor signaling pathway;ko04064//NF-kappa B signaling pathway;ko04658//Th1 and Th2 cell differentiation;ko04920//Adipocytokine signaling pathway
NC_030820.1	12398386	12398536	MergePeak_1489	26.1395	.	0	0	0	406	606	905	4	87	48	85	107	102	0.0729257	0.162668	0.0331741	498.237	1268.51	2410.73	1.91714	24.6767	29.1232	44.4152	94.7653	82.6732	-7.12547	4.22545	11.3509	12.3236	3.59903e-09	1.35279e-08	8.44382	7.86877	ncbi_102172821	+	12379324	12399872	3utr	XM_018056969.1	mRNA	GATA3	GATA binding protein 3	Human Diseases;Organismal Systems	Endocrine system;Immune system;Immune diseases	ko04928//Parathyroid hormone synthesis, secretion and action;ko04659//Th17 cell differentiation;ko04658//Th1 and Th2 cell differentiation;ko05321//Inflammatiory bowel disease (IBD)
NC_030820.1	18377728	18377753	MergePeak_1491	4.27309	.	335	13329	2830	370	43	0	26	188	18	43	38	15	244.301	21682.1	938.828	454.058	90.0101	0.266378	12.4614	53.3243	10.9212	22.4689	33.655	12.1578	8.22438	2.96744	-5.25695	-1.10281	0.0230196	0.0517214	1.6379	1.28633	ncbi_102185098	+	17884165	18377838	3utr	XM_005687901.3	mRNA	PARD3	par-3 family cell polarity regulator	Human Diseases;Environmental Information Processing;Cellular Processes;Organismal Systems	Signaling molecules and interaction;Cellular community - eukaryotes;Development;Immune system;Infectious diseases;Transport and catabolism;Signal transduction	ko05165//Human papillomavirus infection;ko04080//Neuroactive ligand-receptor interaction;ko04144//Endocytosis;ko04015//Rap1 signaling pathway;ko04360//Axon guidance;ko04062//Chemokine signaling pathway;ko04530//Tight junction;ko04390//Hippo signaling pathway;ko04520//Adherens junction;ko04391//Hippo signaling pathway -fly
NC_030820.1	29007502	29007727	MergePeak_1495	5.53112	.	890	39	0	2426	5406	3908	47	61	69	37	28	19	649.039	63.4406	0.0331741	2977.15	11316.2	10410.1	22.5264	17.302	41.8646	19.3337	24.7984	15.3999	3.10467	8.69028	5.58561	2.89773	0.00904875	0.0216255	2.04341	1.66503	ncbi_102177450	+	29002017	29008272	cds,start_codon	XM_018057141.1	mRNA	RPP38	ribonuclease P/MRP subunit p38	Genetic Information Processing	Translation	ko03013//RNA transport;ko03008//Ribosome biogenesis in eukaryotes
NC_030820.1	29011073	29011223	MergePeak_1496	30.5717	.	0	0	0	179	154	56	41	10	9	10	11	9	0.0729257	0.162668	0.0331741	219.666	322.362	149.172	19.6507	2.8364	5.4606	5.22532	9.74223	7.29469	-6.10153	4.95297	11.0545	12.1614	1.32106e-10	6.26603e-10	9.87908	9.20301	ncbi_102180607	-	29009024	29066525	3utr	XM_018057144.1	mRNA	NMT2	N-myristoyltransferase 2	-	-	-
NC_030820.1	34599408	34599608	MergePeak_1498	31.9237	.	0	0	0	299	297	1031	13	49	71	54	46	38	0.0729257	0.162668	0.0331741	366.928	621.698	2746.36	6.23072	13.8983	43.0781	28.2167	40.7402	30.7998	-7.30132	5.21729	12.5186	13.6585	4.7087e-11	2.45469e-10	10.3271	9.61	ncbi_102188233	-	34599134	34627015	3utr,cds,stop_codon	XM_013968557.2	mRNA	MTPAP	mitochondrial poly(A) polymerase	-	-	-
NC_030820.1	37780741	37780866	MergePeak_1499	32.4061	.	0	0	0	292	479	657	29	9	53	35	23	37	0.0729257	0.162668	0.0331741	358.338	1002.67	1750.11	13.8993	2.55276	32.1569	18.2886	20.3701	29.9893	-6.91115	5.48655	12.3977	13.5596	3.23827e-11	1.75711e-10	10.4897	9.7552	ncbi_108637387	+	37777082	37780867	3utr,cds,stop_codon	XM_018057234.1	mRNA	PET117	PET117 homolog	-	-	-
NC_030820.1	38967255	38967305	MergePeak_1501	28.1871	.	0	0	0	76	174	260	12	20	32	24	18	25	0.0729257	0.162668	0.0331741	93.266	364.227	692.584	5.75143	5.67279	19.4155	12.5408	15.9418	20.263	-6.25338	4.5475	10.8009	11.8337	7.87258e-10	3.27222e-09	9.10388	8.48516	ncbi_102170158	-	38966556	38988934	3utr	XM_018057255.1	mRNA	CRNKL1	crooked neck pre-mRNA splicing factor 1	Genetic Information Processing	Transcription	ko03040//Spliceosome
NC_030820.1	38967330	38967405	MergePeak_1502	28.8823	.	0	0	0	76	174	260	11	25	34	22	18	24	0.0729257	0.162668	0.0331741	93.266	364.227	692.584	5.27215	7.09099	20.6289	11.4957	15.9418	19.4525	-6.3539	4.60473	10.9586	12.0152	4.71744e-10	2.02103e-09	9.32629	8.69443	ncbi_102170158	-	38966556	38988934	3utr	XM_018057255.1	mRNA	CRNKL1	crooked neck pre-mRNA splicing factor 1	Genetic Information Processing	Transcription	ko03040//Spliceosome
NC_030820.1	41234961	41235036	MergePeak_1504	6.23567	.	1103	15188	7969	198	0	120	406	1087	266	477	316	163	804.37	24706.1	2643.65	242.983	0.209326	319.654	194.59	308.316	161.391	249.248	279.868	132.115	5.41355	-0.252777	-5.66633	-3.62198	0.00539086	0.0132702	2.26834	1.87712	ncbi_102172076	-	41234887	41238224	3utr	XM_005688087.3	mRNA	CD93	CD93 molecule	-	-	-
NC_030820.1	42293473	42293618	MergePeak_1508	5.06834	.	2698	12181	20150	1050	53	169	1027	4143	1595	1570	699	643	1967.53	19814.6	6684.59	1288.54	110.943	450.18	492.227	1175.12	967.74	820.375	619.074	521.165	3.4316	-0.117366	-3.54896	-2.26351	0.0127168	0.0298043	1.89562	1.52572	ncbi_102174756	+	42264380	42293618	3utr	XM_018057299.1	mRNA	GDI2	GDP dissociation inhibitor 2	-	-	-
NC_030820.1	42293473	42293618	MergePeak_1508	5.06834	.	2698	12181	20150	1050	53	169	1027	4143	1595	1570	699	643	1967.53	19814.6	6684.59	1288.54	110.943	450.18	492.227	1175.12	967.74	820.375	619.074	521.165	3.4316	-0.117366	-3.54896	-2.26351	0.0127168	0.0298043	1.89562	1.52572	ncbi_102175038	-	42293074	42363436	3utr	XM_018057296.1	mRNA	FAM208B	family with sequence similarity 208 member B	-	-	-
NC_030820.1	45738848	45738923	MergePeak_1512	5.65531	.	343	2906	0	8	0	2	74	7	12	2	6	18	250.135	4727.14	0.0331741	9.81748	0.209326	5.32757	35.4672	1.98548	7.2808	1.04506	5.31394	14.5894	6.82525	-0.481829	-7.30708	-0.929332	0.00823841	0.0198419	2.08416	1.70242	ncbi_102191533	+	45737808	45742197	cds	XM_018057345.1	mRNA	LOC102191533	isopentenyl-diphosphate Delta-isomerase 1	Metabolism	Global and overview maps;Metabolism of terpenoids and polyketides	ko01100//Metabolic pathways;ko00900//Terpenoid backbone biosynthesis
NC_030820.1	45882877	45882927	MergePeak_1513	16.196	.	0	0	0	73	104	125	13	0	74	17	19	28	0.0729257	0.162668	0.0331741	89.5845	217.699	332.973	6.23072	0.028364	44.8983	8.88304	16.8275	22.6946	-6.99398	3.71087	10.7048	11.1475	4.65655e-06	1.33201e-05	5.33194	4.87549	ncbi_102168741	+	45839179	45885475	3utr	XM_018057346.1	mRNA	LARP4B	La ribonucleoprotein domain family member 4B	-	-	-
NC_030820.1	50800164	50800264	MergePeak_1521	37.3608	.	0	0	0	184	462	250	60	64	110	98	57	39	0.0729257	0.162668	0.0331741	225.802	967.085	665.946	28.7572	18.1529	66.7407	51.2081	50.4825	31.6103	-8.14326	3.79241	11.9357	13.1514	7.06975e-13	5.66595e-12	12.1506	11.2467	ncbi_102180947	-	50799840	50816831	3utr	XM_005688200.3	mRNA	HSPA12B	heat shock protein family A (Hsp70) member 12B	-	-	-
NC_030820.1	51395775	51395975	MergePeak_1523	31.6975	.	0	0	0	144	853	308	10	51	32	50	25	29	0.0729257	0.162668	0.0331741	176.715	1785.55	820.446	4.79286	14.4656	19.4155	26.1266	22.1414	23.5051	-6.59397	5.2662	11.8602	12.9969	5.64201e-11	2.87145e-10	10.2486	9.5419	ncbi_102183342	+	51388130	51396152	3utr,cds,stop_codon	XM_013968649.2	mRNA	FASTKD5	FAST kinase domains 5	-	-	-
NC_030820.1	51395775	51395975	MergePeak_1523	31.6975	.	0	0	0	144	853	308	10	51	32	50	25	29	0.0729257	0.162668	0.0331741	176.715	1785.55	820.446	4.79286	14.4656	19.4155	26.1266	22.1414	23.5051	-6.59397	5.2662	11.8602	12.9969	5.64201e-11	2.87145e-10	10.2486	9.5419	ncbi_106501723	+	51388159	51432358	-	XM_013968650.2	mRNA	UBOX5	U-box domain containing 5	Genetic Information Processing	Folding, sorting and degradation	ko04120//Ubiquitin mediated proteolysis
NC_030820.1	53359605	53359730	MergePeak_1530	4.94292	.	112	81	0	1026	701	692	260	821	331	330	222	234	81.6768	131.761	0.0331741	1259.09	1467.37	1843.34	124.614	232.868	200.829	172.435	196.616	189.662	-1.39795	3.01421	4.41216	2.30807	0.0139533	0.0325111	1.85532	1.48797	ncbi_102169310	-	53359431	53369262	3utr,cds,stop_codon	XM_018057510.1	mRNA	ZGPAT	zinc finger CCCH-type and G-patch domain containing	-	-	-
NC_030820.1	53867824	53868049	MergePeak_1533	42.355	.	0	0	0	505	532	1529	64	35	93	44	25	28	0.0729257	0.162668	0.0331741	619.728	1113.61	4072.93	30.6743	9.92739	56.4262	22.9914	22.1414	22.6946	-7.91372	6.40548	14.3192	15.6807	1.25568e-14	1.77771e-13	13.9011	12.7501	ncbi_102189663	+	53851563	53868471	3utr,stop_codon	XM_005701394.3	mRNA	TCFL5	transcription factor like 5	-	-	-
NC_030820.1	58051036	58051111	MergePeak_1541	3.90882	.	491	0	388	706	257	2350	48	5	334	101	14	47	358.065	0.162668	128.716	866.393	537.967	6259.89	23.0057	1.4182	202.649	52.7757	12.3992	38.0945	1.07043	6.18886	5.11843	0.959905	0.0307704	0.0665777	1.51187	1.17667	ncbi_102177639	-	58050187	58065874	3utr	XM_018057629.1	mRNA	RBM38	RNA binding motif protein 38	-	-	-
NC_030820.1	58834577	58834752	MergePeak_1542	35.1509	.	0	0	0	1114	1070	1057	10	8	78	30	10	27	0.0729257	0.162668	0.0331741	1367.08	2239.79	2815.62	4.79286	2.26912	47.3252	15.6759	8.85657	21.8841	-7.08175	7.08697	14.1687	15.4181	4.01328e-12	2.62132e-11	11.3965	10.5815	ncbi_102170798	-	58833053	58845555	3utr	XM_005688322.3	mRNA	CSTF1	cleavage stimulation factor subunit 1	Genetic Information Processing	Translation	ko03015//mRNA surveillance pathway
NC_030820.1	58990670	58990845	MergePeak_1543	31.742	.	0	0	0	285	236	1051	11	9	55	18	3	14	0.0729257	0.162668	0.0331741	349.748	494.009	2799.64	5.27215	2.55276	33.3703	9.40557	2.65697	11.3473	-6.6786	7.25179	13.9304	15.1033	5.45078e-11	2.78429e-10	10.2635	9.55529	ncbi_102172077	+	58980392	58991467	3utr	XM_005688327.3	mRNA	LOC102172077	signal-regulatory protein beta-2	-	-	-
NC_030820.1	59538572	59538672	MergePeak_1545	40.5427	.	0	0	0	103	124	50	98	62	23	16	8	8	0.0729257	0.162668	0.0331741	126.4	259.564	133.189	46.97	17.5857	13.9549	8.36051	7.08526	6.48417	-7.60189	4.54272	12.1446	13.4236	5.48473e-14	6.24363e-13	13.2608	12.2046	ncbi_102180406	+	59493311	59543214	3utr	XM_018057652.1	mRNA	ANGPT4	angiopoietin 4	Environmental Information Processing	Signal transduction	ko04151//PI3K-Akt signaling pathway;ko04010//MAPK signaling pathway;ko04014//Ras signaling pathway;ko04015//Rap1 signaling pathway;ko04066//HIF-1 signaling pathway
NC_030820.1	59722937	59723112	MergePeak_1546	27.8424	.	0	0	0	118	214	171	86	6	101	19	15	44	0.0729257	0.162668	0.0331741	144.808	447.957	455.507	41.2186	1.70184	61.2801	9.9281	13.2849	35.6629	-8.01473	4.13343	12.1482	13.1405	1.0191e-09	4.15535e-09	8.99178	8.38139	ncbi_102180685	+	59717581	59724941	3utr,stop_codon	XM_013968785.2	mRNA	SRXN1	sulfiredoxin 1	-	-	-
NC_030820.1	60455929	60456053	MergePeak_1548	9.42054	.	911	37	453	3706	3650	3225	746	2245	264	609	553	483	664.353	60.1873	150.279	4547.95	7640.39	8590.71	357.547	636.771	160.178	318.222	489.768	391.482	-0.417734	4.10191	4.51965	3.71384	0.000554617	0.00145927	3.25601	2.83586	ncbi_102178287	+	60417054	60456053	3utr	XM_005688347.3	mRNA	HM13	histocompatibility minor 13	-	-	-
NC_030820.1	60852021	60852071	MergePeak_1552	34.2989	.	0	0	0	213	174	68	16	10	21	17	7	5	0.0729257	0.162668	0.0331741	261.39	364.227	181.137	7.66858	2.8364	12.7414	8.88304	6.1996	4.05261	-5.82817	5.36413	11.1923	12.3865	7.6345e-12	4.73169e-11	11.1172	10.325	ncbi_102183978	+	60834690	60852363	3utr	XM_018057688.1	mRNA	CCM2L	CCM2 like scaffolding protein	-	-	-
NC_030820.1	62711989	62712139	MergePeak_1555	16.196	.	9	0	0	479	175	549	11	5	243	41	5	23	6.56331	0.162668	0.0331741	587.822	366.32	1462.42	5.27215	1.4182	147.436	21.4238	4.42829	18.642	-4.54965	5.73054	10.2802	9.15936	4.65584e-06	1.33201e-05	5.332	4.87549	ncbi_102173018	-	62710990	62720515	3utr,cds,stop_codon	XM_018057728.1	mRNA	E2F1	E2F transcription factor 1	Human Diseases;Cellular Processes	Cancers;Drug resistance;Infectious diseases;Cell growth and death;Transport and catabolism;Endocrine and metabolic diseases	ko05200//Pathways in cancer;ko05165//Human papillomavirus infection;ko05166//HTLV-I infection;ko05163//Human cytomegalovirus infection;ko05167//Kaposi sarcoma-associated herpesvirus infection;ko05225//Hepatocellular carcinoma;ko05206//MicroRNAs in cancer;ko04218//Cellular senescence;ko04934//Cushing syndrome;ko05226//Gastric cancer;ko05161//Hepatitis B;ko05224//Breast cancer;ko04110//Cell cycle;k…
NC_030820.1	62860771	62860871	MergePeak_1556	38.9847	.	0	0	0	546	161	365	26	31	33	52	25	36	0.0729257	0.162668	0.0331741	670.043	337.015	972.281	12.4614	8.79283	20.0222	27.1716	22.1414	29.1788	-6.67239	4.63025	11.3026	12.5501	1.92468e-13	1.83834e-12	12.7156	11.7356	ncbi_102173581	+	62814614	62861236	3utr	XM_018057730.1	mRNA	CHMP4B	charged multivesicular body protein 4B	Cellular Processes	Cell growth and death;Transport and catabolism	ko04144//Endocytosis;ko04217//Necroptosis
NC_030820.1	64116041	64116216	MergePeak_1560	39.4145	.	0	0	0	402	327	410	19	78	9	42	19	21	0.0729257	0.162668	0.0331741	493.328	684.495	1092.15	9.10644	22.1239	5.4606	21.9463	16.8275	17.0209	-6.53458	5.32508	11.8597	13.1412	1.37991e-13	1.36474e-12	12.8602	11.865	ncbi_102176054	+	64062765	64116574	3utr	XM_018057758.1	mRNA	MMP24	matrix metallopeptidase 24	Organismal Systems	Endocrine system	ko04928//Parathyroid hormone synthesis, secretion and action
NC_030820.1	69399175	69399350	MergePeak_1568	47.762	.	0	0	0	1035	2657	1261	184	127	215	209	129	131	0.0729257	0.162668	0.0331741	1270.14	5561.79	3359.03	88.1886	36.0222	130.448	109.209	114.25	106.178	-9.30734	4.93964	14.247	15.6562	1.38209e-16	4.18983e-15	15.8595	14.3778	ncbi_102181878	+	69366691	69399774	3utr	XM_018057868.1	mRNA	PLCG1	phospholipase C gamma 1	Human Diseases;Metabolism;Organismal Systems;Environmental Information Processing	Cancers;Endocrine system;Global and overview maps;Development;Carbohydrate metabolism;Drug resistance;Immune system;Infectious diseases;Sensory system;Signal transduction;Nervous system;Endocrine and metabolic diseases	ko01100//Metabolic pathways;ko05200//Pathways in cancer;ko04014//Ras signaling pathway;ko05205//Proteoglycans in cancer;ko05169//Epstein-Barr virus infection;ko04015//Rap1 signaling pathway;ko05167//Kaposi sarcoma-associated herpesvirus infection;ko04020//Calcium signaling pathway;ko04360//Axon guidance;ko04650//Natural killer cell mediated cytotoxicity;ko05225//Hepatocellular carcinoma;ko05206//…
NC_030820.1	69407225	69407400	MergePeak_1569	4.01389	.	0	59	0	275	315	199	50	15	58	8	17	15	0.0729257	95.9743	0.0331741	337.476	659.376	530.093	23.9643	4.2546	35.1905	4.18025	15.0562	12.1578	0.5957	5.59749	5.00179	1.06856	0.0282317	0.0619011	1.54926	1.2083	ncbi_102189599	-	69402826	69515543	3utr	XM_018057871.1	mRNA	ZHX3	zinc fingers and homeoboxes 3	-	-	-
NC_030820.1	69553649	69553749	MergePeak_1570	27.6981	.	0	0	0	126	57	46	6	13	11	10	3	1	0.0729257	0.162668	0.0331741	154.625	119.316	122.534	2.87572	3.68732	6.67407	5.22532	2.65697	0.810521	-5.02767	5.43692	10.4646	11.5122	1.13781e-09	4.59239e-09	8.94393	8.33796	ncbi_102182420	+	69534894	69553728	3utr	XM_018057876.1	mRNA	LPIN3	lipin 3	Metabolism;Environmental Information Processing	Global and overview maps;Lipid metabolism;Signal transduction	ko01100//Metabolic pathways;ko04150//mTOR signaling pathway;ko00564//Glycerophospholipid metabolism;ko00561//Glycerolipid metabolism
NC_030820.1	69553649	69553749	MergePeak_1570	27.6981	.	0	0	0	126	57	46	6	13	11	10	3	1	0.0729257	0.162668	0.0331741	154.625	119.316	122.534	2.87572	3.68732	6.67407	5.22532	2.65697	0.810521	-5.02767	5.43692	10.4646	11.5122	1.13781e-09	4.59239e-09	8.94393	8.33796	ncbi_102182704	-	69553350	69559361	3utr	XM_018057881.1	mRNA	EMILIN3	elastin microfibril interfacer 3	-	-	-
NC_030820.1	72124702	72124802	MergePeak_1571	13.8772	.	0	0	0	20	34	49	6	1	1	1	0	1	0.0729257	0.162668	0.0331741	24.5437	71.1708	130.525	2.87572	0.28364	0.606734	0.522532	0.0885657	0.810521	-3.19298	7.33856	10.5315	10.8962	2.39238e-05	6.64577e-05	4.62117	4.17745	ncbi_102184074	-	72124253	72197326	3utr	XM_018057897.1	mRNA	JPH2	junctophilin 2	-	-	-
NC_030820.1	72125927	72127873	MergePeak_1572	18.858	.	0	0	0	49	60	130	4	3	7	14	2	3	0.0729257	0.162668	0.0331741	60.1321	125.595	346.292	1.91714	0.850919	4.24713	7.31544	1.77131	2.43156	-4.07552	5.46861	9.54413	10.2712	6.97254e-07	2.10459e-06	6.15661	5.67683	ncbi_102184074	-	72124253	72197326	3utr,cds,stop_codon	XM_018057897.1	mRNA	JPH2	junctophilin 2	-	-	-
NC_030820.1	75685902	75686077	MergePeak_1581	4.44218	.	0	159	0	3561	9359	3823	151	1354	319	810	757	488	0.0729257	258.643	0.0331741	4370.01	19590.8	10183.6	72.3722	384.048	193.548	423.251	670.442	395.534	-1.32819	4.51401	5.8422	0.949505	0.0201583	0.0460013	1.69555	1.33723	ncbi_102170711	-	75685128	75811032	3utr	XM_018057993.1	mRNA	SULF2	sulfatase 2	-	-	-
NC_030820.1	76998106	76998281	MergePeak_1584	22.0835	.	0	0	0	105	139	90	0	9	11	7	3	6	0.0729257	0.162668	0.0331741	128.854	290.963	239.741	0.0479286	2.55276	6.67407	3.65772	2.65697	4.86313	-4.50016	5.86012	10.3603	11.2331	6.84167e-08	2.25017e-07	7.16484	6.64779	ncbi_102171802	-	76989982	77106429	3utr	XM_018058007.1	mRNA	KCNB1	potassium voltage-gated channel subfamily B member 1	-	-	-
NC_030820.1	77118489	77118639	MergePeak_1585	42.5697	.	0	0	0	595	1550	382	77	72	46	53	55	15	0.0729257	0.162668	0.0331741	730.175	3244.55	1017.57	36.905	20.4221	27.9097	27.6942	48.7111	12.1578	-7.72487	5.8196	13.5445	14.901	1.06557e-14	1.5319e-13	13.9724	12.8148	ncbi_100860894	-	77118140	77179918	3utr	XM_018058008.1	mRNA	PTGIS	prostaglandin I2 (prostacyclin) synthase	Metabolism	Global and overview maps;Lipid metabolism	ko01100//Metabolic pathways;ko00590//Arachidonic acid metabolism
NC_030820.1	78338122	78338172	MergePeak_1588	25.0066	.	0	0	0	101	1305	3308	16	2	120	25	27	53	0.0729257	0.162668	0.0331741	123.946	2731.7	8811.8	7.66858	0.567279	72.808	13.0633	23.9127	42.9576	-7.66349	7.17515	14.8386	15.7369	8.29701e-09	2.96671e-08	8.08108	7.52772	ncbi_102168468	-	78334948	78365136	cds	XM_018058032.1	mRNA	ADNP	activity dependent neuroprotector homeobox	-	-	-
NC_030820.1	78389456	78389631	MergePeak_1589	26.306	.	0	0	0	155	147	675	28	2	82	21	18	20	0.0729257	0.162668	0.0331741	190.214	307.709	1798.05	13.42	0.567279	49.7521	10.9732	15.9418	16.2104	-7.30997	5.7233	13.0333	14.0095	3.18507e-09	1.20531e-08	8.49688	7.9189	ncbi_102174583	+	78388382	78391213	cds	XM_018058038.1	mRNA	MOCS3	molybdenum cofactor synthesis 3	Genetic Information Processing	Folding, sorting and degradation	ko04122//Sulfur relay system
NC_030820.1	78950346	78950546	MergePeak_1591	46.42	.	0	0	0	426	534	533	102	26	74	12	20	16	0.0729257	0.162668	0.0331741	522.781	1117.8	1419.8	48.8872	7.37463	44.8983	6.27038	17.7131	12.9683	-7.96818	6.37228	14.3405	15.7596	4.49381e-16	1.06214e-14	15.3474	13.9738	ncbi_102175139	-	78946447	79075527	3utr,stop_codon	XM_018058040.1	mRNA	ATP9A	ATPase phospholipid transporting 9A (putative)	-	-	-
NC_030820.1	80604316	80604391	MergePeak_1594	21.3946	.	0	0	0	232	476	33	4	20	0	9	6	4	0.0729257	0.162668	0.0331741	284.707	996.391	87.9049	1.91714	5.67279	0.0606734	4.70278	5.31394	3.24209	-4.29994	6.68042	10.9804	11.8497	1.12502e-07	3.62738e-07	6.94884	6.44041	ncbi_108637431	+	80110699	80604713	3utr	XM_018058049.1	mRNA	TSHZ2	teashirt zinc finger homeobox 2	Environmental Information Processing	Signal transduction	ko04391//Hippo signaling pathway -fly
NC_030821.1	361726	361920	MergePeak_1596	31.0373	.	0	0	0	861	895	905	11	165	22	149	127	117	0.0729257	0.162668	0.0331741	1056.61	1873.47	2410.73	5.27215	46.8006	13.3481	77.8572	112.478	94.831	-7.36291	4.21451	11.5774	12.6819	9.35564e-11	4.53789e-10	10.0289	9.34315	ncbi_102178375	+	118759	361920	3utr	XM_018058133.1	mRNA	SNTB1	syntrophin beta 1	-	-	-
NC_030821.1	490120	490295	MergePeak_1597	43.5422	.	0	0	0	761	1391	750	85	214	75	180	166	56	0.0729257	0.162668	0.0331741	933.888	2911.72	1997.84	40.7393	60.6989	45.505	94.0557	147.019	45.3892	-8.5176	4.3487	12.8663	14.1948	4.75865e-15	7.80698e-14	14.3225	13.1075	ncbi_102178089	-	489696	716260	3utr,stop_codon	XM_018058140.1	mRNA	COL14A1	collagen type XIV alpha 1 chain	Organismal Systems	Digestive system	ko04974//Protein digestion and absorption
NC_030821.1	490120	490295	MergePeak_1597	43.5422	.	0	0	0	761	1391	750	85	214	75	180	166	56	0.0729257	0.162668	0.0331741	933.888	2911.72	1997.84	40.7393	60.6989	45.505	94.0557	147.019	45.3892	-8.5176	4.3487	12.8663	14.1948	4.75865e-15	7.80698e-14	14.3225	13.1075	ncbi_106502858	+	479398	508143	-	XR_001919111.1	lncRNA	LOC106502858	-	-	-	-
NC_030821.1	1301633	1301833	MergePeak_1599	38.4527	.	0	0	0	394	1243	2850	151	58	198	112	83	98	0.0729257	0.162668	0.0331741	483.511	2601.92	7591.79	72.3722	16.4511	120.133	58.5235	73.5095	79.4311	-9.02246	5.64708	14.6695	15.9374	3.01777e-13	2.65809e-12	12.5203	11.5754	ncbi_102175872	-	1300934	1327291	3utr	XM_005689279.3	mRNA	IMPA1	inositol monophosphatase 1	Environmental Information Processing;Metabolism	Carbohydrate metabolism;Global and overview maps;Signal transduction	ko01100//Metabolic pathways;ko04070//Phosphatidylinositol signaling system;ko00562//Inositol phosphate metabolism
NC_030821.1	1333469	1333644	MergePeak_1600	26.7101	.	0	0	0	447	405	300	1	51	8	37	18	28	0.0729257	0.162668	0.0331741	548.552	847.77	799.135	0.479286	14.4656	4.85387	19.3337	15.9418	22.6946	-5.65705	5.22195	10.879	11.8987	2.35798e-09	9.1086e-09	8.62746	8.04055	ncbi_102175597	-	1327221	1334972	cds,start_codon	XM_005689278.3	mRNA	SLC10A5	solute carrier family 10 member 5	-	-	-
NC_030821.1	11666815	11666990	MergePeak_1601	38.4838	.	0	0	0	878	602	380	11	83	38	102	46	34	0.0729257	0.162668	0.0331741	1077.47	1260.14	1012.24	5.27215	23.5421	23.0559	53.2982	40.7402	27.5577	-7.02164	4.76436	11.786	13.043	2.90088e-13	2.60147e-12	12.5375	11.5848	ncbi_102189141	-	11666491	11674628	3utr	XM_018058212.1	mRNA	RBM12B	RNA binding motif protein 12B	-	-	-
NC_030821.1	14327381	14327531	MergePeak_1602	29.6755	.	0	0	0	127	182	370	42	18	74	47	31	48	0.0729257	0.162668	0.0331741	155.852	380.973	985.6	20.13	5.10551	44.8983	24.559	27.4554	38.905	-7.44323	4.04915	11.4924	12.554	2.62185e-10	1.16624e-09	9.58139	8.93321	ncbi_102169493	+	14255983	14328150	3utr	XM_018058253.1	mRNA	PTDSS1	phosphatidylserine synthase 1	Metabolism	Global and overview maps;Lipid metabolism	ko01100//Metabolic pathways;ko00564//Glycerophospholipid metabolism
NC_030821.1	15362107	15362182	MergePeak_1605	25.1646	.	0	0	0	79	154	156	36	3	107	29	21	13	0.0729257	0.162668	0.0331741	96.9476	322.362	415.55	17.2543	0.850919	64.9205	15.1534	18.5988	10.5368	-7.69192	4.22851	11.9204	12.837	7.40772e-09	2.65896e-08	8.13032	7.57529	ncbi_102169200	-	15359313	15363832	3utr	XM_005709481.3	mRNA	TSPYL5	TSPY like 5	-	-	-
NC_030821.1	34390311	34390461	MergePeak_1611	8.826	.	1635	64	0	30023	44392	36913	273	1360	822	1027	704	581	1192.33	104.108	0.0331741	36843.8	92923.9	98328.3	130.845	385.75	498.735	536.64	623.503	470.913	0.326626	7.11708	6.79045	5.30512	0.000852477	0.00220348	3.06932	2.65689	ncbi_102184540	-	34390312	34489552	3utr,cds,stop_codon	XM_018058369.1	mRNA	EIF3H	eukaryotic translation initiation factor 3 subunit H	Genetic Information Processing;Human Diseases	Infectious diseases;Translation	ko03013//RNA transport;ko05162//Measles
NC_030821.1	38354554	38354729	MergePeak_1615	17.6765	.	0	0	0	48	116	145	6	0	12	10	6	6	0.0729257	0.162668	0.0331741	58.9049	242.818	386.249	2.87572	0.028364	7.2808	5.22532	5.31394	4.86313	-4.61947	5.46805	10.0875	10.7229	1.62257e-06	4.77357e-06	5.7898	5.32116	ncbi_102183433	-	38349680	38382940	cds,stop_codon	XM_013969300.2	mRNA	ZBTB10	zinc finger and BTB domain containing 10	-	-	-
NC_030821.1	42039206	42039406	MergePeak_1617	27.7733	.	0	0	0	648	590	115	8	77	0	15	3	4	0.0729257	0.162668	0.0331741	795.216	1235.02	306.335	3.83429	21.8403	0.0606734	7.83797	2.65697	3.24209	-6.02047	7.36999	13.3905	14.4623	1.07688e-09	4.35908e-09	8.96783	8.3606	ncbi_102180407	-	42038882	42249487	3utr	XM_018058388.1	mRNA	ZFHX4	zinc finger homeobox 4	-	-	-
NC_030821.1	50930837	50930910	MergePeak_1623	46.5848	.	0	0	0	795	758	472	58	202	151	138	105	118	0.0729257	0.162668	0.0331741	975.612	1586.69	1257.31	27.7986	57.2952	91.6168	72.1094	92.994	95.6415	-8.78577	3.85649	12.6423	13.9918	3.94095e-16	9.47527e-15	15.4044	14.0234	ncbi_102173484	+	50914655	50930910	3utr,stop_codon	XM_005689038.3	mRNA	COPS5	COP9 signalosome subunit 5	-	-	-
NC_030821.1	54058473	54058648	MergePeak_1625	29.5214	.	0	0	0	128	257	313	6	6	21	13	9	10	0.0729257	0.162668	0.0331741	157.08	537.967	833.765	2.87572	1.70184	12.7414	6.79291	7.97091	8.10521	-5.40225	6.05249	11.4547	12.5635	2.94997e-10	1.29771e-09	9.53018	8.88682	ncbi_102190334	+	54057749	54089939	5utr	XM_018058467.1	mRNA	GGH	gamma-glutamyl hydrolase	Metabolism;Human Diseases	Drug resistance;Metabolism of cofactors and vitamins	ko01523//Antifolate resistance;ko00790//Folate biosynthesis
NC_030821.1	57633943	57634143	MergePeak_1626	38.468	.	0	0	0	405	798	289	25	7	4	6	6	3	0.0729257	0.162668	0.0331741	497.01	1670.42	769.834	11.9822	1.98548	2.42693	3.13519	5.31394	2.43156	-5.33195	8.08108	13.413	14.7604	2.97049e-13	2.63006e-12	12.5272	11.58	ncbi_102187507	-	57631544	57776493	3utr,stop_codon	XM_018058485.1	mRNA	FAM110B	family with sequence similarity 110 member B	-	-	-
NC_030821.1	58802300	58802375	MergePeak_1628	3.44976	.	1370	10	2970	463	193	269	454	1362	402	4134	1888	2343	999.082	16.2668	985.272	568.187	403.999	716.558	217.596	386.317	243.907	2160.15	1672.12	1899.05	1.21668	-1.78574	-3.00241	-1.43027	0.044136	0.0915207	1.35521	1.03848	ncbi_102185103	+	58802201	58803767	5utr,start_codon	XM_013969227.2	mRNA	RPS20	ribosomal protein S20	Genetic Information Processing	Translation	ko03010//Ribosome
NC_030821.1	59018402	59027868	MergePeak_1629	25.2846	.	0	0	0	585	261	708	28	8	45	66	68	114	0.0729257	0.162668	0.0331741	717.903	546.34	1885.96	13.42	2.26912	27.303	34.4871	60.2247	92.3994	-6.73195	4.05248	10.7844	11.7394	6.75631e-09	2.44668e-08	8.17029	7.61142	ncbi_102182986	+	59008811	59043001	cds	XM_005688980.3	mRNA	TMEM68	transmembrane protein 68	-	-	-
NC_030821.1	62920902	62921202	MergePeak_1632	8.08078	.	54568	34638	35330	49393	43714	69307	415	899	538	176	107	140	39794.1	56345	11720.4	60614.3	91504.7	184619	198.904	254.992	326.423	91.9656	94.7653	113.473	7.10478	10.1148	3.01003	2.47209	0.00144484	0.00369355	2.84018	2.43256	ncbi_108637532	-	62920428	62922029	3utr,stop_codon	XM_018058529.1	mRNA	CEBPD	CCAAT/enhancer binding protein delta	-	-	-
NC_030821.1	63935301	63935451	MergePeak_1633	3.92661	.	0	0	0	75	347	480	0	0	0	4	16	19	0.0729257	0.162668	0.0331741	92.0389	726.361	1278.62	0.0479286	0.028364	0.0606734	2.09013	14.1705	15.3999	0.741821	6.04947	5.30765	0.0716076	0.0302988	0.0657614	1.51857	1.18203	ncbi_102170334	-	63935102	63975351	3utr	XM_005688873.3	mRNA	HAS2	hyaluronan synthase 2	-	-	-
NC_030821.1	65252911	65253136	MergePeak_1634	4.96811	.	1050	79	0	3576	6665	6314	67	106	157	111	60	71	765.72	128.508	0.0331741	4388.41	13951.6	16819.1	32.1122	30.0658	95.2572	58.001	53.1394	57.547	2.4845	7.69006	5.20556	2.01381	0.0136774	0.0319484	1.864	1.49555	ncbi_102169774	+	65072984	65253400	3utr	XM_018058532.1	mRNA	ZHX2	zinc fingers and homeoboxes 2	-	-	-
NC_030821.1	66431466	66431616	MergePeak_1636	35.7684	.	0	0	0	442	488	580	25	188	140	190	96	121	0.0729257	0.162668	0.0331741	542.416	1021.51	1545	11.9822	53.3243	84.9427	99.281	85.0231	98.0731	-8.5547	3.44371	11.9984	13.1802	2.45046e-12	1.70858e-11	11.6108	10.7674	ncbi_102188955	+	66418655	66431975	3utr,cds,stop_codon	XM_005688857.3	mRNA	RNF139	ring finger protein 139	-	-	-
NC_030821.1	66850303	66850478	MergePeak_1637	30.4397	.	0	0	0	229	151	97	8	12	24	27	12	15	0.0729257	0.162668	0.0331741	281.025	316.082	258.387	3.83429	3.40368	14.5616	14.1084	10.6279	12.1578	-5.73286	4.50934	10.2422	11.3264	1.46731e-10	6.8663e-10	9.83348	9.16328	ncbi_102187784	+	66845908	66853214	cds,stop_codon	XM_005688852.3	mRNA	ZNF572	zinc finger protein 572	-	-	-
NC_030821.1	67246598	67246798	MergePeak_1639	39.7179	.	0	0	0	1433	1681	6170	51	27	286	68	59	73	0.0729257	0.162668	0.0331741	1758.56	3518.77	16435.6	24.4436	7.65827	173.526	35.5321	52.2538	59.1681	-9.00743	7.19438	16.2018	17.5501	1.09041e-13	1.10587e-12	12.9624	11.9563	ncbi_102172644	+	67239855	67248231	3utr	XM_018058560.1	mRNA	TRIB1	tribbles pseudokinase 1	-	-	-
NC_030821.1	79400226	79400376	MergePeak_1643	3.36292	.	311	0	0	1033	783	379	75	169	489	160	72	109	226.799	0.162668	0.0331741	1267.68	1639.02	1009.57	35.9465	47.9351	296.693	83.6051	63.7673	88.3468	-0.776742	4.03152	4.80826	0.808311	0.0473274	0.0971989	1.32489	1.01234	ncbi_102177540	+	79349607	79400527	3utr	XM_018058636.1	mRNA	DENND3	DENN domain containing 3	-	-	-
NC_030821.1	79406343	79406443	MergePeak_1644	36.823	.	0	0	0	137	126	61	11	30	15	13	8	5	0.0729257	0.162668	0.0331741	168.124	263.751	162.491	5.27215	8.50919	9.101	6.79291	7.08526	4.05261	-5.83496	5.02989	10.8648	12.0852	1.07653e-12	8.22588e-12	11.968	11.0848	ncbi_102190974	-	79405969	79441224	3utr	XM_018058639.1	mRNA	SLC45A4	solute carrier family 45 member 4	-	-	-
NC_030821.1	81192690	81192765	MergePeak_1649	3.75917	.	280	6152	5288	280	62	96	541	958	211	204	152	165	204.192	10007.4	1754.25	343.612	129.782	255.723	259.294	271.727	128.021	106.596	134.62	133.736	4.1923	0.93449	-3.25781	-1.58068	0.0346366	0.0738543	1.46047	1.13162	ncbi_102170249	+	81189485	81192839	cds,stop_codon	XM_018058708.1	mRNA	GPAA1	glycosylphosphatidylinositol anchor attachment 1	Metabolism	Global and overview maps;Glycan biosynthesis and metabolism	ko01100//Metabolic pathways;ko00563//Glycosylphosphatidylinositol(GPI)-anchor biosynthesis
NC_030821.1	81291157	81291207	MergePeak_1650	52.7149	.	0	0	0	1268	569	271	57	243	83	51	45	48	0.0729257	0.162668	0.0331741	1556.07	1191.06	721.886	27.3193	68.9245	50.3589	26.6491	39.8546	38.905	-8.51804	5.02048	13.5385	14.9895	1.49271e-18	1.35281e-16	17.826	15.8688	ncbi_102178837	-	81291158	81310006	3utr,stop_codon	XM_018058725.1	mRNA	BOP1	block of proliferation 1	-	-	-
NC_030821.1	81422914	81422939	MergePeak_1654	5.17019	.	1015	51	6549	12	0	31	565	1085	409	358	231	232	740.196	82.9608	2172.57	14.7262	0.209326	82.5773	270.797	307.749	248.154	187.066	204.587	188.041	1.83836	-2.60758	-4.44594	-2.54528	0.0117902	0.0277726	1.92848	1.55638	ncbi_102168276	-	81422740	81428099	cds,stop_codon	XM_018058746.1	mRNA	VPS28	VPS28, ESCRT-I subunit	Cellular Processes	Transport and catabolism	ko04144//Endocytosis
NC_030821.1	81443145	81443320	MergePeak_1655	57.9141	.	0	5	6	2809	2727	2844	409	628	263	275	125	158	0.0729257	8.13341	1.99045	3447.16	5708.32	7575.8	196.028	178.126	159.571	143.696	110.707	128.062	-6.00789	5.43323	11.4411	11.1386	2.37654e-20	3.68232e-18	19.6241	17.4339	ncbi_106501873	-	81442971	81456782	3utr,stop_codon	XM_018058755.1	mRNA	CYHR1	cysteine and histidine rich 1	-	-	-
NC_030821.1	81492040	81492134	MergePeak_1656	38.8899	.	0	0	0	444	875	164	34	260	17	39	26	24	0.0729257	0.162668	0.0331741	544.87	1831.6	436.861	16.2957	73.7463	10.3145	20.3787	23.0271	19.4525	-7.97476	5.47313	13.4479	14.7383	2.06947e-13	1.96318e-12	12.6841	11.707	ncbi_102175494	+	81468769	81492134	3utr,stop_codon	XM_018058771.1	mRNA	PPP1R16A	protein phosphatase 1 regulatory subunit 16A	-	-	-
NC_030821.1	81518724	81518849	MergePeak_1659	6.10552	.	0	131	0	5065	4405	2415	9	54	10	17	9	7	0.0729257	213.095	0.0331741	6215.69	9220.8	6433.04	4.31358	15.3165	6.06734	8.88304	7.97091	5.67365	3.0492	9.90627	6.85708	3.74793	0.00593623	0.0145229	2.22649	1.83795	ncbi_102174134	-	81518725	81572576	3utr	XM_018058759.1	mRNA	ARHGAP39	Rho GTPase activating protein 39	-	-	-
NC_030821.1	82119646	82119821	MergePeak_1662	3.50098	.	211	17	0	610	1575	2073	37	22	59	80	81	78	153.873	27.6536	0.0331741	748.583	3296.88	5522.03	17.7336	6.24007	35.7973	41.8025	71.7382	63.2207	1.58746	5.74986	4.1624	1.11259	0.0424383	0.0883286	1.37224	1.0539	ncbi_102187331	+	82030454	82120713	cds,stop_codon	XM_018058805.1	mRNA	PHF3	PHD finger protein 3	-	-	-
NC_030821.1	82119846	82119996	MergePeak_1663	31.1768	.	0	0	0	343	232	292	8	41	17	52	54	41	0.0729257	0.162668	0.0331741	420.924	485.636	777.825	3.83429	11.6292	10.3145	27.1716	47.8255	33.2314	-6.0159	3.9494	9.9653	11.0497	8.419e-11	4.1194e-10	10.0747	9.38517	ncbi_102187331	+	82030454	82120713	3utr,cds,stop_codon	XM_018058805.1	mRNA	PHF3	PHD finger protein 3	-	-	-
NC_030821.1	87809475	87809575	MergePeak_1664	3.86755	.	0	0	9	75	64	62	0	0	1	2	0	0	0.0729257	0.162668	2.98567	92.0389	133.969	165.155	0.0479286	0.028364	0.606734	1.04506	0.0885657	0.0810521	2.96999	8.26375	5.29376	0.740613	0.0318106	0.0685095	1.49743	1.16425	ncbi_106502806	-	87809476	87811707	3utr,stop_codon	XM_018058810.1	mRNA	LOC106502806	nucleolin	-	-	-
NC_030821.1	92079230	92079280	MergePeak_1666	25.2331	.	0	0	0	105	119	338	4	13	90	27	14	17	0.0729257	0.162668	0.0331741	128.854	249.098	900.359	1.91714	3.68732	54.606	14.1084	12.3992	13.7789	-7.23212	4.9717	12.2038	13.1399	7.04577e-09	2.53557e-08	8.15207	7.59592	ncbi_102184825	+	92065055	92084742	3utr	XM_018058829.1	mRNA	OGFRL1	opioid growth factor receptor like 1	-	-	-
NC_030822.1	500863	501008	MergePeak_1668	3.38129	.	5267	20	3015	7016	5493	5821	371	572	365	276	203	202	3841	32.5337	1000.2	8609.93	11498.3	15505.9	177.815	162.242	221.458	144.219	179.788	163.725	3.09574	6.17458	3.07884	1.38841	0.0466596	0.0959687	1.33106	1.01787	ncbi_102170167	+	496901	501008	3utr,stop_codon	XM_018059017.1	mRNA	MRPL16	mitochondrial ribosomal protein L16	Genetic Information Processing	Translation	ko03010//Ribosome
NC_030822.1	724496	724671	MergePeak_1669	3.67834	.	765	172	0	1191	3408	2258	176	199	209	134	96	98	557.881	279.789	0.0331741	1461.58	7133.82	6014.83	84.3544	56.4443	126.807	70.0192	85.0231	79.4311	1.63455	5.9517	4.31715	1.15988	0.0369128	0.0781107	1.43282	1.10729	ncbi_102176062	+	694505	725442	3utr	XM_018059019.1	mRNA	OSBP	oxysterol binding protein	-	-	-
NC_030822.1	2545098	2545273	MergePeak_1674	3.66704	.	0	172	0	2462	3103	1757	119	299	52	110	134	67	0.0729257	279.789	0.0331741	3021.33	6495.38	4680.27	57.0351	84.8083	31.5501	57.4785	118.678	54.3049	0.698383	5.93959	5.2412	0.81568	0.0372313	0.0787249	1.42909	1.10389	ncbi_102181062	+	2513741	2545558	3utr,stop_codon	XM_018059066.1	mRNA	SLC43A1	solute carrier family 43 member 1	-	-	-
NC_030822.1	5923866	5924016	MergePeak_1683	7.7438	.	2439	12601	26700	36531	43514	26358	171	664	227	167	100	83	1778.66	20497.8	8857.49	44830.3	91086	70212	81.9579	188.337	137.729	87.2628	88.5657	67.2733	6.2508	9.71469	3.46389	2.76198	0.00182834	0.00466535	2.73794	2.33112	ncbi_102170622	+	5913363	5924020	3utr	XM_018059126.1	mRNA	ARFGAP2	ADP ribosylation factor GTPase activating protein 2	Cellular Processes	Transport and catabolism	ko04144//Endocytosis
NC_030822.1	5923866	5924016	MergePeak_1683	7.7438	.	2439	12601	26700	36531	43514	26358	171	664	227	167	100	83	1778.66	20497.8	8857.49	44830.3	91086	70212	81.9579	188.337	137.729	87.2628	88.5657	67.2733	6.2508	9.71469	3.46389	2.76198	0.00182834	0.00466535	2.73794	2.33112	ncbi_102170896	-	5923952	6135206	3utr,stop_codon	XM_005690160.3	mRNA	C15H11orf49	chromosome 15 C11orf49 homolog	-	-	-
NC_030822.1	6589665	6589840	MergePeak_1685	45.3105	.	0	0	0	714	681	862	41	186	62	112	82	47	0.0729257	0.162668	0.0331741	876.21	1425.51	2296.18	19.6507	52.757	37.6175	58.5235	72.6239	38.0945	-8.10455	4.75423	12.8588	14.2051	1.10109e-15	2.29174e-14	14.9582	13.6398	ncbi_102184456	+	6425211	6589865	3utr	XM_018059151.1	mRNA	AMBRA1	autophagy and beclin 1 regulator 1	Cellular Processes	Transport and catabolism	ko04140//Autophagy - animal;ko04137//Mitophagy - animal
NC_030822.1	12595125	12595300	MergePeak_1690	23.6214	.	0	0	0	351	136	90	0	5	2	3	2	4	0.0729257	0.162668	0.0331741	430.742	284.683	239.741	0.0479286	1.4182	1.21347	1.56759	1.77131	3.24209	-2.77378	7.17654	9.95032	10.9238	2.26161e-08	7.74893e-08	7.64558	7.11076	ncbi_102191321	+	12403545	12595929	3utr,cds,stop_codon	XM_018059225.1	mRNA	LRRC4C	leucine rich repeat containing 4C	Environmental Information Processing;Organismal Systems	Development;Signaling molecules and interaction	ko04360//Axon guidance;ko04514//Cell adhesion molecules (CAMs)
NC_030822.1	16798590	16798715	MergePeak_1692	24.5516	.	0	0	0	107	142	124	34	2	17	17	11	15	0.0729257	0.162668	0.0331741	131.309	297.243	330.309	16.2957	0.567279	10.3145	8.88304	9.74223	12.1578	-6.05873	4.60801	10.6667	11.6031	1.15191e-08	4.06668e-08	7.93858	7.39076	ncbi_106502906	-	16797316	16799753	cds	XM_013969836.2	mRNA	FJX1	four jointed box 1	-	-	-
NC_030822.1	18951313	18951413	MergePeak_1697	40.8729	.	0	0	0	839	1163	351	72	254	31	172	91	85	0.0729257	0.162668	0.0331741	1029.61	2434.46	934.988	34.5086	72.0445	18.8087	89.8754	80.5948	68.8943	-8.29126	4.18544	12.4767	13.7578	4.22022e-14	4.96633e-13	13.3747	12.304	ncbi_102190054	-	18951139	19034943	3utr	XM_018059268.1	mRNA	HIPK3	homeodomain interacting protein kinase 3	Cellular Processes	Cell growth and death	ko04218//Cellular senescence
NC_030822.1	26993034	26993209	MergePeak_1699	24.8096	.	0	0	0	175	475	1582	6	4	26	33	22	17	0.0729257	0.162668	0.0331741	214.757	994.298	4214.11	2.87572	1.13456	15.7751	17.2435	19.4845	13.7789	-5.60952	6.73869	12.3482	13.3282	9.53512e-09	3.4007e-08	8.02067	7.46843	ncbi_102175878	-	26990510	27072511	3utr,stop_codon	XM_005690007.3	mRNA	EMSY	EMSY, BRCA2 interacting transcriptional repressor	-	-	-
NC_030822.1	28417118	28417168	MergePeak_1702	3.59895	.	9400	32137	137191	8378	5038	2650	5880	20084	5584	8684	5398	4944	6855.01	52276.7	45511.9	10281.4	10545.8	7059.03	2818.2	5696.62	3388	4537.66	4780.78	4007.22	3.12997	1.04593	-2.08404	-1.37689	0.039356	0.0825291	1.40499	1.08339	ncbi_102189887	-	28417119	28421784	3utr	XM_005689986.2	mRNA	RPS3	ribosomal protein S3	Genetic Information Processing	Translation	ko03010//Ribosome
NC_030822.1	29087905	29088080	MergePeak_1703	25.4969	.	0	0	0	121	283	511	6	10	101	24	25	30	0.0729257	0.162668	0.0331741	148.489	592.392	1361.19	2.87572	2.8364	61.2801	12.5408	22.1414	24.3156	-7.38691	5.14511	12.532	13.4756	5.75476e-09	2.11184e-08	8.23997	7.67534	ncbi_102186980	-	29086131	29129121	3utr,stop_codon	XM_005689973.2	mRNA	POLD3	DNA polymerase delta 3, accessory subunit	Metabolism;Human Diseases;Genetic Information Processing	Replication and repair;Infectious diseases;Global and overview maps;Nucleotide metabolism	ko01100//Metabolic pathways;ko05166//HTLV-I infection;ko00230//Purine metabolism;ko00240//Pyrimidine metabolism;ko03420//Nucleotide excision repair;ko03440//Homologous recombination;ko03030//DNA replication;ko03410//Base excision repair;ko03430//Mismatch repair
NC_030822.1	30778559	30778659	MergePeak_1711	4.74086	.	0	88	0	1662	762	1019	125	528	236	252	102	103	0.0729257	143.148	0.0331741	2039.58	1595.06	2714.4	59.9108	149.762	143.189	131.678	90.337	83.4837	-1.3051	4.35657	5.66167	1.15858	0.0161449	0.0373989	1.79196	1.42714	ncbi_102179498	+	30716945	30778676	3utr	XM_018059395.1	mRNA	ARAP1	ArfGAP with RhoGAP domain, ankyrin repeat and PH domain 1	Cellular Processes	Transport and catabolism	ko04144//Endocytosis
NC_030822.1	30883693	30883868	MergePeak_1712	8.87948	.	0	36	0	1188	1309	1092	216	619	219	221	126	123	0.0729257	58.5606	0.0331741	1457.9	2740.07	2908.85	103.526	175.573	132.875	115.479	111.593	99.6941	-2.83622	4.42844	7.26466	5.62194	0.00081993	0.00212329	3.08622	2.67299	ncbi_102179217	+	30788849	31298246	-	XM_018059398.1	mRNA	PDE2A	phosphodiesterase 2A	Human Diseases;Environmental Information Processing;Organismal Systems;Metabolism	Signal transduction;Sensory system;Endocrine system;Substance dependence;Nucleotide metabolism	ko04740//Olfactory transduction;ko00230//Purine metabolism;ko04022//cGMP - PKG signaling pathway;ko04925//Aldosterone synthesis and secretion;ko05032//Morphine addiction
NC_030822.1	30883693	30883868	MergePeak_1712	8.87948	.	0	36	0	1188	1309	1092	216	619	219	221	126	123	0.0729257	58.5606	0.0331741	1457.9	2740.07	2908.85	103.526	175.573	132.875	115.479	111.593	99.6941	-2.83622	4.42844	7.26466	5.62194	0.00081993	0.00212329	3.08622	2.67299	ncbi_108633227	+	30876577	30883932	3utr	XM_018059403.1	mRNA	VPS26B	VPS26, retromer complex component B	Cellular Processes	Transport and catabolism	ko04144//Endocytosis
NC_030822.1	35520587	35520737	MergePeak_1716	51.1613	.	0	0	0	625	659	257	35	101	49	50	24	25	0.0729257	0.162668	0.0331741	766.991	1379.46	684.593	16.775	28.6476	29.7299	26.1266	21.2558	20.263	-7.55137	5.36683	12.9182	14.3568	6.40738e-18	3.97115e-16	17.1933	15.4011	ncbi_102187147	-	35520588	35546890	3utr,stop_codon	XM_018059448.1	mRNA	FAM160A2	family with sequence similarity 160 member A2	-	-	-
NC_030822.1	36203943	36204118	MergePeak_1719	23.7393	.	0	0	0	3869	1207	15157	22	4	2	229	7	32	0.0729257	0.162668	0.0331741	4747.98	2526.56	40375	10.5443	1.13456	1.21347	119.66	6.1996	25.9367	-4.98524	8.26989	13.2551	14.2146	2.07144e-08	7.14122e-08	7.68373	7.14623	ncbi_102184922	-	36203719	36266654	3utr,cds,stop_codon	XM_018059481.1	mRNA	LOC102184922	interferon-induced very large GTPase 1	-	-	-
NC_030822.1	38719276	38719326	MergePeak_1722	54.5757	.	0	0	0	468	240	277	89	140	76	64	37	48	0.0729257	0.162668	0.0331741	574.323	502.382	737.868	42.6565	39.7096	46.1117	33.442	32.7693	38.905	-8.32003	4.08765	12.4077	13.8346	3.47221e-19	3.72461e-17	18.4594	16.4289	ncbi_102182708	+	38712082	38719649	cds,stop_codon	XM_018059508.1	mRNA	AKIP1	A-kinase interacting protein 1	-	-	-
NC_030822.1	41587497	41587672	MergePeak_1730	44.3126	.	0	0	0	1426	1675	1434	71	355	42	231	139	150	0.0729257	0.162668	0.0331741	1749.97	3506.21	3819.87	34.0293	100.692	25.4828	120.705	123.106	121.578	-8.64612	4.61969	13.2658	14.6145	2.49444e-15	4.57697e-14	14.603	13.3394	ncbi_102172827	+	41485282	41588649	3utr,stop_codon	XM_013969606.2	mRNA	USP47	ubiquitin specific peptidase 47	-	-	-
NC_030822.1	48100404	48100579	MergePeak_1735	27.4086	.	0	0	0	381	402	179	20	60	1	40	26	8	0.0729257	0.162668	0.0331741	467.557	841.49	476.817	9.58572	17.0184	0.606734	20.9013	23.0271	6.48417	-6.09944	5.13711	11.2365	12.2699	1.41479e-09	5.61286e-09	8.84931	8.25082	ncbi_102182811	+	48073867	48100667	3utr	XM_018059625.1	mRNA	SCN3B	sodium voltage-gated channel beta subunit 3	-	-	-
NC_030822.1	48645614	48645789	MergePeak_1737	38.3096	.	0	0	0	340	1179	253	46	57	38	11	39	17	0.0729257	0.162668	0.0331741	417.243	2467.95	673.938	22.0472	16.1675	23.0559	5.74785	34.5406	13.7789	-7.25058	6.05325	13.3038	14.5965	3.37846e-13	2.93537e-12	12.4713	11.5323	ncbi_102182518	+	48540408	48645796	3utr	XM_018059635.1	mRNA	CLMP	CXADR like membrane protein	-	-	-
NC_030822.1	50439822	50439972	MergePeak_1738	27.9031	.	0	0	0	482	1061	8434	23	7	55	42	53	97	0.0729257	0.162668	0.0331741	591.503	2220.95	22466.4	11.0236	1.98548	33.3703	21.9463	46.9398	78.6206	-6.84988	7.40576	14.2556	15.315	9.728e-10	3.98405e-09	9.01198	8.39967	ncbi_102180515	-	50438198	50451958	3utr,cds,stop_codon	XM_005689562.3	mRNA	SC5D	sterol-C5-desaturase	Metabolism	Global and overview maps;Lipid metabolism	ko01100//Metabolic pathways;ko00100//Steroid biosynthesis
NC_030822.1	51559062	51559437	MergePeak_1740	3.74093	.	5462	427	0	6676	9514	7997	1350	450	472	388	135	146	3983.2	694.594	0.0331741	8192.69	19915.3	21302.3	647.036	127.638	286.378	202.742	119.564	118.336	2.13232	6.79417	4.66185	1.01883	0.0351067	0.0747939	1.45461	1.12613	ncbi_102178747	-	51557938	51578721	3utr,stop_codon	XM_005689554.3	mRNA	OAF	out at first homolog	-	-	-
NC_030822.1	52758292	52758629	MergePeak_1745	5.56288	.	4435	1193	0	30	288	36	383	466	197	2467	1665	1770	3234.25	1940.63	0.0331741	36.8155	602.858	95.8963	183.567	132.176	119.527	1289.09	1474.62	1434.62	3.5657	-2.51944	-6.08514	-2.29422	0.00882142	0.0211547	2.05446	1.67459	ncbi_102171627	+	52758218	52760176	5utr,cds,start_codon	XM_018059695.1	mRNA	RPS25	ribosomal protein S25	Genetic Information Processing	Translation	ko03010//Ribosome
NC_030822.1	52980825	52980900	MergePeak_1746	34.601	.	0	0	0	350	372	447	31	171	72	223	137	102	0.0729257	0.162668	0.0331741	429.515	778.692	1190.71	14.8579	48.5024	43.6848	116.525	121.335	82.6732	-8.06534	2.89129	10.9566	12.0956	6.08074e-12	3.83765e-11	11.216	10.4159	ncbi_102170071	+	52949527	52981173	3utr	XM_018059702.1	mRNA	DDX6	DEAD-box helicase 6	Genetic Information Processing	Folding, sorting and degradation	ko03018//RNA degradation
NC_030822.1	54373370	54373495	MergePeak_1753	47.9956	.	0	0	0	187	208	168	187	124	59	51	28	24	0.0729257	0.162668	0.0331741	229.484	435.398	447.516	89.6265	35.1713	35.7973	26.6491	24.7984	19.4525	-8.63523	3.95426	12.5895	13.9538	1.13715e-16	3.56349e-15	15.9442	14.4481	ncbi_102180953	+	54352205	54373787	3utr,stop_codon	XM_013969467.2	mRNA	BACE1	beta-secretase 1	Human Diseases	Neurodegenerative diseases	ko05010//Alzheimer disease
NC_030822.1	59980940	59981115	MergePeak_1760	31.2593	.	0	0	0	361	622	603	11	16	33	55	41	46	0.0729257	0.162668	0.0331741	443.014	1302.01	1606.26	5.27215	4.53824	20.0222	28.7392	36.3119	37.284	-6.20176	5.02134	11.2231	12.3504	7.92363e-11	3.89067e-10	10.1011	9.40998	ncbi_102173211	-	59980416	59992803	3utr	XM_005689443.3	mRNA	C15H11orf57	chromosome 15 C11orf57 homolog	-	-	-
NC_030822.1	60125873	60126023	MergePeak_1764	45.869	.	0	0	0	242	141	132	73	100	26	45	19	20	0.0729257	0.162668	0.0331741	296.979	295.149	351.62	34.9879	28.364	15.7751	23.5139	16.8275	16.2104	-7.62286	4.03225	11.6551	12.9853	7.03036e-16	1.55616e-14	15.153	13.8079	ncbi_102175970	-	60124674	60126856	cds,stop_codon	XM_018059792.1	mRNA	HSPB2	heat shock protein family B (small) member 2	Human Diseases	Infectious diseases;Cancers	ko05205//Proteoglycans in cancer;ko05169//Epstein-Barr virus infection
NC_030822.1	62054865	62070639	MergePeak_1766	24.3446	.	0	0	0	324	367	346	41	2	55	21	39	60	0.0729257	0.162668	0.0331741	397.608	768.226	921.67	19.6507	0.567279	33.3703	10.9732	34.5406	48.6313	-7.05241	4.45548	11.5079	12.4315	1.33972e-08	4.69408e-08	7.87299	7.32845	ncbi_102168557	+	62001038	62082463	cds	XM_018059814.1	mRNA	RDX	radixin	Human Diseases;Cellular Processes	Cancers;Cell motility;Cellular community - eukaryotes	ko04810//Regulation of actin cytoskeleton;ko05205//Proteoglycans in cancer;ko04530//Tight junction;ko05206//MicroRNAs in cancer
NC_030822.1	63691735	63722281	MergePeak_1767	30.1402	.	0	0	0	206	135	212	8	54	33	56	29	39	0.0729257	0.162668	0.0331741	252.8	282.59	564.722	3.83429	15.3165	20.0222	29.2618	25.6841	31.6103	-6.61253	3.64633	10.2589	11.3202	1.84829e-10	8.45064e-10	9.73323	9.07311	ncbi_102173212	-	63691186	64002935	cds,stop_codon	XM_018059822.1	mRNA	DDX10	DEAD-box helicase 10	-	-	-
NC_030822.1	65376692	65376803	MergePeak_1768	8.28631	.	1752	10148	2732	818	1563	948	9	15	6	93	60	40	1277.66	16507.6	906.317	1003.84	3271.76	2525.27	4.31358	4.2546	3.6404	48.5954	53.1394	32.4209	10.5871	5.65539	-4.93168	-3.82331	0.00124266	0.00320311	2.90565	2.49443	ncbi_102188153	-	65376268	65376803	5utr,cds,start_codon,stop_codon	XM_005689410.3	mRNA	LOC102188153	putative 60S ribosomal protein L37a	Genetic Information Processing	Translation	ko03010//Ribosome
NC_030822.1	65376692	65376803	MergePeak_1768	8.28631	.	1752	10148	2732	818	1563	948	9	15	6	93	60	40	1277.66	16507.6	906.317	1003.84	3271.76	2525.27	4.31358	4.2546	3.6404	48.5954	53.1394	32.4209	10.5871	5.65539	-4.93168	-3.82331	0.00124266	0.00320311	2.90565	2.49443	ncbi_102188424	+	65324700	65451505	-	XM_018059848.1	mRNA	ALKBH8	alkB homolog 8, tRNA methyltransferase	-	-	-
NC_030822.1	66897114	66898325	MergePeak_1769	43.6455	.	0	0	0	923	1724	1510	128	538	458	590	324	324	0.0729257	0.162668	0.0331741	1132.69	3608.78	4022.31	61.3486	152.598	277.884	308.294	286.953	262.609	-10.2651	3.34075	13.6058	14.9149	4.35164e-15	7.26751e-14	14.3613	13.1386	ncbi_102183161	-	66896815	66905320	3utr,cds,stop_codon	XM_018059858.1	mRNA	CWC15	CWC15 spliceosome associated protein homolog	Genetic Information Processing	Transcription	ko03040//Spliceosome
NC_030822.1	68514214	68514264	MergePeak_1770	22.7133	.	0	0	0	113	143	231	1	8	26	7	2	14	0.0729257	0.162668	0.0331741	138.672	299.336	615.334	0.479286	2.26912	15.7751	3.65772	1.77131	11.3473	-5.51572	5.94687	11.4626	12.3338	4.34312e-08	1.45414e-07	7.3622	6.83739	ncbi_102179866	+	68512040	68515982	3utr,cds,stop_codon	XM_005689382.3	mRNA	JRKL	JRK-like	-	-	-
NC_030822.1	76128383	76128533	MergePeak_1773	34.6437	.	0	0	0	361	701	435	20	88	93	136	56	89	0.0729257	0.162668	0.0331741	443.014	1467.37	1158.75	9.58572	24.9603	56.4262	71.0643	49.5968	72.1364	-7.82764	3.97522	11.8029	12.9753	5.87795e-12	3.72582e-11	11.2308	10.4288	ncbi_102173485	+	76104631	76128968	3utr	XM_018059894.1	mRNA	BIRC2	baculoviral IAP repeat containing 2	Organismal Systems;Cellular Processes;Environmental Information Processing;Human Diseases;Genetic Information Processing	Signal transduction;Drug resistance;Infectious diseases;Immune system;Folding, sorting and degradation;Cell growth and death;Cancers;Cellular community - eukaryotes	ko05200//Pathways in cancer;ko04510//Focal adhesion;ko05202//Transcriptional misregulation in cancers;ko04217//Necroptosis;ko04621//NOD-like receptor signaling pathway;ko04210//Apoptosis;ko04390//Hippo signaling pathway;ko04120//Ubiquitin mediated proteolysis;ko04668//TNF signaling pathway;ko05145//Toxoplasmosis;ko04064//NF-kappa B signaling pathway;ko05222//Small cell lung cancer;ko01524//Platin…
NC_030822.1	76507470	76507645	MergePeak_1774	26.0925	.	0	0	0	189	349	94	31	4	6	19	7	1	0.0729257	0.162668	0.0331741	231.938	730.547	250.396	14.8579	1.13456	3.6404	9.9281	6.1996	0.810521	-5.58968	6.13682	11.7265	12.7347	3.73309e-09	1.39753e-08	8.42793	7.85464	ncbi_102171174	-	76507121	76520935	cds,stop_codon	XM_005689364.3	mRNA	MMP27	matrix metallopeptidase 27	-	-	-
NC_030823.1	343307	343407	MergePeak_1778	36.8303	.	0	0	0	338	175	135	33	11	3	8	3	4	0.0729257	0.162668	0.0331741	414.788	366.32	359.611	15.8164	3.12004	1.8202	4.18025	2.65697	3.24209	-5.67619	6.78251	12.4587	13.7371	1.06757e-12	8.18417e-12	11.9716	11.087	ncbi_100860825	-	343308	355619	3utr,stop_codon	XM_005690369.3	mRNA	CHI3L1	chitinase 3 like 1	-	-	-
NC_030823.1	2862981	2863056	MergePeak_1786	26.3183	.	0	0	0	197	925	243	11	11	24	46	39	38	0.0729257	0.162668	0.0331741	241.755	1936.26	647.3	5.27215	3.12004	14.5616	24.0365	34.5406	30.7998	-5.82096	4.97636	10.7973	11.7948	3.14958e-09	1.19513e-08	8.50175	7.92259	ncbi_102183256	-	2862032	2894289	3utr	XM_018060062.1	mRNA	NUCKS1	nuclear casein kinase and cyclin dependent kinase substrate 1	-	-	-
NC_030823.1	2932864	2933064	MergePeak_1787	4.23631	.	0	87	0	1925	4878	2619	91	270	152	234	297	337	0.0729257	141.521	0.0331741	2362.33	10210.9	6976.45	43.615	76.5827	92.2235	122.272	263.04	273.146	-0.587976	4.88137	5.46935	0.986907	0.0237225	0.053057	1.62484	1.27526	ncbi_102171900	-	2932840	2954355	3utr	XM_018060066.1	mRNA	SLC41A1	solute carrier family 41 member 1	-	-	-
NC_030823.1	3107011	3107186	MergePeak_1788	52.3377	.	0	0	4	1316	675	920	142	336	76	188	81	119	0.0729257	0.162668	1.32697	1614.98	1412.95	2450.68	68.0586	95.3029	46.1117	98.2359	71.7382	96.452	-6.64843	4.33851	10.9869	10.7029	2.14194e-18	1.75702e-16	17.6692	15.7552	ncbi_102173110	-	3107012	3135280	3utr	XM_005690407.3	mRNA	RAB7B	RAB7B, member RAS oncogene family	Cellular Processes;Human Diseases	Transport and catabolism;Infectious diseases	ko04145//Phagosome;ko05146//Amoebiasis;ko04140//Autophagy - animal;ko05132//Salmonella infection;ko04137//Mitophagy - animal
NC_030823.1	3721172	3721347	MergePeak_1790	35.9008	.	0	0	0	1100	507	2044	44	66	449	155	25	76	0.0729257	0.162668	0.0331741	1349.9	1061.28	5444.78	21.0886	18.7202	272.423	80.9924	22.1414	61.5996	-9.61243	5.54958	15.162	16.3656	2.20767e-12	1.55878e-11	11.6561	10.8072	ncbi_102175144	+	3646682	3721790	3utr	XM_018060091.1	mRNA	RASSF5	Ras association domain family member 5	Human Diseases;Organismal Systems;Cellular Processes;Environmental Information Processing	Immune system;Cancers;Cell growth and death;Signal transduction	ko05200//Pathways in cancer;ko04014//Ras signaling pathway;ko04015//Rap1 signaling pathway;ko04218//Cellular senescence;ko04670//Leukocyte transendothelial migration;ko05223//Non-small cell lung cancer
NC_030823.1	3789707	3789856	MergePeak_1791	42.1026	.	0	0	0	547	457	800	16	69	7	19	9	3	0.0729257	0.162668	0.0331741	671.27	956.619	2131.03	7.66858	19.5711	4.24713	9.9281	7.97091	2.43156	-6.31043	7.50849	13.8189	15.2113	1.54131e-14	2.11759e-13	13.8121	12.6742	ncbi_102175880	+	3780286	3789856	3utr,stop_codon	XM_018060097.1	mRNA	DYRK3	dual specificity tyrosine phosphorylation regulated kinase 3	-	-	-
NC_030823.1	4231750	4231925	MergePeak_1795	12.655	.	0	0	0	138	121	37	0	0	5	4	0	2	0.0729257	0.162668	0.0331741	169.352	253.284	98.56	0.0479286	0.028364	3.03367	2.09013	0.0885657	1.62104	-2.79997	7.05329	9.85326	10.071	5.67039e-05	0.000155046	4.24639	3.80954	ncbi_102177549	-	4223503	4232637	5utr	XM_005690421.3	mRNA	YOD1	YOD1 deubiquitinase	Genetic Information Processing	Folding, sorting and degradation	ko04141//Protein processing in endoplasmic reticulum
NC_030823.1	4695740	4695812	MergePeak_1796	21.5533	.	0	0	0	198	468	475	1	54	20	65	64	53	0.0729257	0.162668	0.0331741	242.983	979.645	1265.3	0.479286	15.3165	12.1347	33.9646	56.6821	42.9576	-6.13421	4.2117	10.3459	11.1315	1.00433e-07	3.24951e-07	6.99812	6.48818	ncbi_102186326	+	4669028	4695812	3utr,stop_codon	XM_018060124.1	mRNA	CD55	CD55 molecule (Cromer blood group)	Organismal Systems;Human Diseases	Cardiovascular diseases;Immune system	ko04640//Hematopoietic cell lineage;ko04610//Complement and coagulation cascades;ko05416//Viral myocarditis
NC_030823.1	10626816	10626966	MergePeak_1797	30.4228	.	0	0	0	285	694	1057	19	28	138	49	54	72	0.0729257	0.162668	0.0331741	349.748	1452.72	2815.62	9.10644	7.94191	83.7292	25.604	47.8255	58.3575	-7.97654	5.1194	13.0959	14.1901	1.48713e-10	6.94741e-10	9.82765	9.15818	ncbi_102170624	-	10623917	10711940	3utr,stop_codon	XM_018060144.1	mRNA	CDC73	cell division cycle 73	-	-	-
NC_030823.1	17410065	17410240	MergePeak_1799	29.7368	.	0	0	0	211	976	1993	26	17	29	55	49	53	0.0729257	0.162668	0.0331741	258.936	2043.02	5308.92	12.4614	4.82188	17.5953	28.7392	43.3972	42.9576	-6.43236	6.0387	12.4711	13.5819	2.49673e-10	1.11772e-09	9.60263	8.95167	ncbi_102173767	+	17347110	17414813	3utr,cds,stop_codon	XM_018060154.1	mRNA	KCTD3	potassium channel tetramerization domain containing 3	-	-	-
NC_030823.1	25020230	25020280	MergePeak_1803	35.1309	.	0	0	0	113	60	158	16	38	13	13	7	3	0.0729257	0.162668	0.0331741	138.672	125.595	420.878	7.66858	10.7783	7.88754	6.79291	6.1996	2.43156	-6.04218	5.44372	11.4859	12.6982	4.07897e-12	2.658e-11	11.3894	10.5754	ncbi_102182522	+	24947663	25020285	3utr,cds,stop_codon	XM_005690504.3	mRNA	DISP1	dispatched RND transporter family member 1	-	-	-
NC_030823.1	25102004	25102179	MergePeak_1804	33.2082	.	0	0	0	438	203	228	1	12	5	8	4	1	0.0729257	0.162668	0.0331741	537.507	424.931	607.343	0.479286	3.40368	3.03367	4.18025	3.54263	0.810521	-4.13235	7.47703	11.6094	12.8467	1.74878e-11	1.00772e-10	10.7573	9.99666	ncbi_100860844	-	25099755	25103761	cds	XM_013970071.2	mRNA	TLR5	toll like receptor 5	Human Diseases;Organismal Systems	Immune system;Immune diseases;Infectious diseases	ko04620//Toll-like receptor signaling pathway;ko05130//Pathogenic Escherichia coli infection;ko05132//Salmonella infection;ko05321//Inflammatiory bowel disease (IBD);ko05134//Legionellosis
NC_030823.1	27723714	27727575	MergePeak_1808	32.8634	.	0	0	0	452	926	1944	42	64	116	86	135	137	0.0729257	0.162668	0.0331741	554.688	1938.36	5178.4	20.13	18.1529	70.3811	44.9377	119.564	111.041	-8.08259	4.79065	12.8732	14.0278	2.27136e-11	1.27976e-10	10.6437	9.89287	ncbi_102184832	-	27721490	27759169	cds,stop_codon	XM_018060225.1	mRNA	ACBD3	acyl-CoA binding domain containing 3	-	-	-
NC_030823.1	29364039	29364214	MergePeak_1810	36.7159	.	0	0	0	575	919	983	31	39	51	64	78	89	0.0729257	0.162668	0.0331741	705.631	1923.7	2618.5	14.8579	11.0619	30.9434	33.442	69.0813	72.1364	-7.14109	4.89837	12.0395	13.2726	1.1722e-12	8.8598e-12	11.931	11.0526	ncbi_102170717	+	29347171	29364664	3utr,cds,stop_codon	XM_005690550.3	mRNA	TFB2M	transcription factor B2, mitochondrial	-	-	-
NC_030823.1	31677037	31677087	MergePeak_1812	20.7269	.	0	0	0	145	91	134	3	10	41	37	18	26	0.0729257	0.162668	0.0331741	177.942	190.486	356.947	1.43786	2.8364	24.8761	19.3337	15.9418	21.0736	-6.17142	3.66383	9.83525	10.6027	1.81599e-07	5.762e-07	6.74089	6.23943	ncbi_102173488	-	31676613	31685187	3utr	XM_018060255.1	mRNA	ZBTB18	zinc finger and BTB domain containing 18	-	-	-
NC_030823.1	35989477	35989677	MergePeak_1816	9.32816	.	0	9	0	1080	594	658	6	28	10	40	34	6	0.0729257	14.6401	0.0331741	1325.36	1243.4	1752.77	2.87572	7.94191	6.06734	20.9013	30.1123	4.86313	-0.369983	6.26699	6.63698	5.2706	0.000593521	0.00155576	3.22656	2.80806	ncbi_102171267	-	35989378	35994405	cds,stop_codon	XM_005690627.3	mRNA	METTL18	methyltransferase like 18	-	-	-
NC_030823.1	36044582	36045231	MergePeak_1817	40.4721	.	0	0	0	455	409	519	43	248	211	192	81	79	0.0729257	0.162668	0.0331741	558.369	856.143	1382.5	20.6093	70.3426	128.021	100.326	71.7382	64.0312	-9.09785	3.54942	12.6473	13.9101	5.90083e-14	6.55674e-13	13.2291	12.1833	ncbi_102171534	-	36044779	36088036	3utr,stop_codon	XM_018060288.1	mRNA	SCYL3	SCY1 like pseudokinase 3	-	-	-
NC_030823.1	36044582	36045231	MergePeak_1817	40.4721	.	0	0	0	455	409	519	43	248	211	192	81	79	0.0729257	0.162668	0.0331741	558.369	856.143	1382.5	20.6093	70.3426	128.021	100.326	71.7382	64.0312	-9.09785	3.54942	12.6473	13.9101	5.90083e-14	6.55674e-13	13.2291	12.1833	ncbi_102171998	+	35994527	36045810	3utr,cds,stop_codon	XM_013970164.2	mRNA	C16H1orf112	chromosome 16 C1orf112 homolog	-	-	-
NC_030823.1	37555335	37555385	MergePeak_1818	3.71951	.	0	63	0	149	473	86	8	1	107	2	5	15	0.0729257	102.481	0.0331741	182.851	990.111	229.085	3.83429	0.28364	64.9205	1.04506	4.42829	12.1578	0.562197	6.29829	5.73609	0.709829	0.0357653	0.0759129	1.44654	1.11968	ncbi_102174499	+	37511501	37606546	cds	XM_018060306.1	mRNA	PRRC2C	proline rich coiled-coil 2C	-	-	-
NC_030823.1	39696875	39697050	MergePeak_1821	27.8877	.	0	0	0	253	251	405	9	2	37	16	7	15	0.0729257	0.162668	0.0331741	310.478	525.408	1078.83	4.31358	0.567279	22.4491	8.36051	6.1996	12.1578	-6.07545	6.14145	12.2169	13.2771	9.8467e-10	4.02675e-09	9.00671	8.39505	ncbi_102179870	-	39694426	39961282	3utr	XM_018060319.1	mRNA	VPS13D	vacuolar protein sorting 13 homolog D	-	-	-
NC_030823.1	40238939	40239014	MergePeak_1825	26.387	.	0	0	0	86	65	112	16	10	117	1	5	11	0.0729257	0.162668	0.0331741	105.538	136.062	298.344	7.66858	2.8364	70.9878	0.522532	4.42829	8.91573	-7.66938	5.27916	12.9485	13.9058	2.99898e-09	1.13953e-08	8.52303	7.94327	ncbi_102168658	+	40238540	40244293	cds	XM_005690704.3	mRNA	KIAA2013	KIAA2013 ortholog	-	-	-
NC_030823.1	41014807	41014982	MergePeak_1827	7.33234	.	319	63	0	2262	2915	4862	193	331	256	249	136	145	232.633	102.481	0.0331741	2775.89	6101.85	12951.3	92.5022	93.8847	155.324	130.11	120.449	117.526	-0.0427792	5.87678	5.91956	4.26983	0.00244509	0.00620506	2.6117	2.20725	ncbi_100860902	+	40889820	41015391	3utr	XM_018059919.1	mRNA	MTOR	mechanistic target of rapamycin	Human Diseases;Organismal Systems;Cellular Processes;Environmental Information Processing	Transport and catabolism;Signal transduction;Drug resistance;Immune system;Infectious diseases;Environmental adaptation;Endocrine and metabolic diseases;Aging;Endocrine system;Cell growth and death;Cancers	ko05200//Pathways in cancer;ko04151//PI3K-Akt signaling pathway;ko05165//Human papillomavirus infection;ko05163//Human cytomegalovirus infection;ko04714//Thermogenesis;ko05205//Proteoglycans in cancer;ko04630//Jak-STAT signaling pathway;ko05167//Kaposi sarcoma-associated herpesvirus infection;ko05225//Hepatocellular carcinoma;ko05206//MicroRNAs in cancer;ko04218//Cellular senescence;ko04150//mTOR…
NC_030823.1	41097730	41097880	MergePeak_1829	4.79597	.	0	58	0	839	1833	3093	38	76	242	202	134	208	0.0729257	94.3476	0.0331741	1029.61	3836.94	8239.09	18.2129	21.5566	146.83	105.551	118.678	168.588	-0.994999	5.04527	6.04027	1.02648	0.0154754	0.0359973	1.81036	1.44373	ncbi_102186419	-	41097203	41103700	3utr	XM_005690688.3	mRNA	TARDBP	TAR DNA binding protein	-	-	-
NC_030823.1	41461062	41461187	MergePeak_1831	33.6629	.	0	0	0	185	277	430	148	23	144	41	62	50	0.0729257	0.162668	0.0331741	227.029	579.833	1145.43	70.9343	6.52371	87.3696	21.4238	54.9107	40.5261	-8.67637	4.05594	12.7323	13.8827	1.23296e-11	7.35274e-11	10.9091	10.1336	ncbi_102187152	-	41458138	41600174	cds,stop_codon	XM_018060358.1	mRNA	PEX14	peroxisomal biogenesis factor 14	Cellular Processes	Transport and catabolism	ko04146//Peroxisome
NC_030823.1	41651620	41651670	MergePeak_1832	6.80092	.	1900	15729	14335	343	245	65	954	1211	311	506	147	224	1385.59	25586.1	4755.51	420.924	512.848	173.146	457.239	343.488	188.694	264.401	130.192	181.557	5.01416	0.917566	-4.09659	-3.02439	0.00356937	0.00896846	2.44741	2.04728	ncbi_102176986	-	41651621	41666295	3utr	XM_013970231.2	mRNA	PGD	phosphogluconate dehydrogenase	Metabolism	Metabolism of other amino acids;Carbohydrate metabolism;Global and overview maps	ko01100//Metabolic pathways;ko01200//Carbon metabolism;ko00480//Glutathione metabolism;ko00030//Pentose phosphate pathway
NC_030823.1	42171775	42171975	MergePeak_1834	5.58394	.	833	144	0	5038	9414	7709	146	277	43	149	107	92	607.471	234.242	0.0331741	6182.56	19705.9	20535.1	69.9758	78.5682	26.0895	77.8572	94.7653	74.568	2.25903	7.54341	5.28438	2.98159	0.00868608	0.0208481	2.06118	1.68093	ncbi_102173591	+	42125452	42172257	3utr,stop_codon	XM_018060371.1	mRNA	CTNNBIP1	catenin beta interacting protein 1	Environmental Information Processing	Signal transduction	ko04310//Wnt signaling pathway
NC_030823.1	42602387	42602537	MergePeak_1835	43.4918	.	0	0	0	177	421	583	102	127	57	57	34	44	0.0729257	0.162668	0.0331741	217.212	881.262	1552.99	48.8872	36.0222	34.5838	29.7843	30.1123	35.6629	-8.21412	4.78054	12.9947	14.3315	4.98582e-15	8.08457e-14	14.3023	13.0923	ncbi_102175146	-	42602138	42672843	3utr	XM_018060389.1	mRNA	SPSB1	splA/ryanodine receptor domain and SOCS box containing 1	-	-	-
NC_030823.1	45314106	45314281	MergePeak_1841	47.5146	.	0	0	0	819	403	1669	191	139	253	85	55	69	0.0729257	0.162668	0.0331741	1005.06	843.583	4445.86	91.5437	39.4259	153.504	44.4152	48.7111	55.926	-9.46831	5.38351	14.8518	16.2601	1.67637e-16	4.97384e-15	15.7756	14.3033	ncbi_102178928	+	45245816	45314952	3utr	XM_005690742.3	mRNA	DNAJC11	DnaJ heat shock protein family (Hsp40) member C11	-	-	-
NC_030823.1	45352865	45353040	MergePeak_1844	6.79334	.	0	25	0	773	454	372	22	124	84	68	46	41	0.0729257	40.6671	0.0331741	948.614	950.339	990.928	10.5443	35.1713	50.9656	35.5321	40.7402	33.2314	-1.29556	4.70412	5.99968	4.05668	0.00359143	0.00901575	2.44473	2.045	ncbi_102179501	-	45352816	45360942	3utr,cds,stop_codon	XM_018060418.1	mRNA	ZBTB48	zinc finger and BTB domain containing 48	-	-	-
NC_030823.1	47780784	47780909	MergePeak_1849	31.6927	.	0	0	0	132	616	318	12	63	82	45	39	39	0.0729257	0.162668	0.0331741	161.988	1289.45	847.084	5.75143	17.8693	49.7521	23.5139	34.5406	31.6103	-7.51786	4.67314	12.191	13.3123	5.68131e-11	2.88094e-10	10.2456	9.54047	ncbi_102182992	-	47780510	47789998	3utr	XM_005690758.3	mRNA	DFFB	DNA fragmentation factor subunit beta	Cellular Processes	Cell growth and death	ko04210//Apoptosis
NC_030823.1	49679216	49679642	MergePeak_1857	4.31598	.	2727	26	10806	121	17	26	492	1041	117	294	163	83	1988.68	42.2938	3584.8	148.489	35.5854	69.2584	235.809	295.269	70.9878	153.624	144.362	67.2733	3.20406	-0.548524	-3.75258	-1.91533	0.022214	0.0502064	1.65337	1.29924	ncbi_102191356	+	49674769	49679234	3utr	XM_018060531.1	mRNA	MXRA8	matrix remodeling associated 8	-	-	-
NC_030823.1	49899574	49899761	MergePeak_1861	3.72553	.	13577	51011	109224	8659	2966	2855	15	34	15	15	13	6	9901.12	82978.7	36234.1	10626.2	6208.6	7605.11	7.18929	9.64375	9.101	7.83797	11.5135	4.86313	12.279	9.96592	-2.31307	-1.45458	0.0355851	0.0755968	1.44873	1.1215	ncbi_102168561	+	49886380	49899761	3utr	XM_018060557.1	mRNA	C16H1orf159	chromosome 16 C1orf159 homolog	-	-	-
NC_030823.1	50133040	50133215	MergePeak_1863	45.895	.	0	0	0	557	1572	906	51	167	87	113	68	59	0.0729257	0.162668	0.0331741	683.542	3290.6	2413.39	24.4436	47.3678	52.7858	59.0461	60.2247	47.8208	-8.2814	5.24726	13.5287	14.9126	6.7954e-16	1.52842e-14	15.1678	13.8158	ncbi_102170255	-	50132516	50195166	3utr	XM_018060580.1	mRNA	SPEN	spen family transcriptional repressor	-	-	-
NC_030823.1	50365094	50365219	MergePeak_1864	25.1292	.	0	0	0	244	202	332	17	10	23	94	59	50	0.0729257	0.162668	0.0331741	299.433	422.838	884.377	8.14786	2.8364	13.9549	49.118	52.2538	40.5261	-5.93147	3.4863	9.41778	10.3451	7.60152e-09	2.72502e-08	8.1191	7.56463	ncbi_102173489	-	50364445	50407432	3utr	XM_018060590.1	mRNA	LOC102173489	protein DDI1 homolog 2	-	-	-
NC_030823.1	50449328	50449428	MergePeak_1865	30.0351	.	0	0	0	104	358	478	11	45	32	40	33	34	0.0729257	0.162668	0.0331741	127.627	749.386	1273.29	5.27215	12.7638	19.4155	20.9013	29.2267	27.5577	-6.54552	4.78204	11.3276	12.4187	2.00436e-10	9.08968e-10	9.69802	9.04145	ncbi_102174142	-	50448982	50488674	3utr	XM_013970253.2	mRNA	DNAJC16	DnaJ heat shock protein family (Hsp40) member C16	-	-	-
NC_030823.1	50511765	50511840	MergePeak_1866	24.6672	.	0	0	0	33	57	61	13	14	22	11	7	7	0.0729257	0.162668	0.0331741	40.4971	119.316	162.491	6.23072	3.97096	13.3481	5.74785	6.1996	5.67365	-5.85778	4.17549	10.0333	10.9596	1.05783e-08	3.75356e-08	7.97558	7.42556	ncbi_102174681	+	50490505	50514637	3utr	XM_005690814.3	mRNA	CASP9	caspase 9	Human Diseases;Organismal Systems;Cellular Processes;Environmental Information Processing	Drug resistance;Infectious diseases;Signal transduction;Cancers;Cell growth and death;Neurodegenerative diseases;Endocrine system;Cardiovascular diseases	ko05200//Pathways in cancer;ko04151//PI3K-Akt signaling pathway;ko05163//Human cytomegalovirus infection;ko05167//Kaposi sarcoma-associated herpesvirus infection;ko05016//Huntington disease;ko05164//Influenza A;ko05152//Tuberculosis;ko05010//Alzheimer disease;ko04210//Apoptosis;ko05161//Hepatitis B;ko05012//Parkinson disease;ko04919//Thyroid hormone signaling pathway;ko05215//Prostate cancer;ko05…
NC_030823.1	52261195	52261370	MergePeak_1868	37.8085	.	0	0	0	401	367	122	6	68	19	22	14	11	0.0729257	0.162668	0.0331741	492.101	768.226	324.982	2.87572	19.2875	11.5279	11.4957	12.3992	8.91573	-6.40868	5.57843	11.9871	13.2527	4.94525e-13	4.15431e-12	12.3058	11.3815	ncbi_102171636	-	52261196	52393168	3utr	XM_018060600.1	mRNA	PRDM2	PR/SET domain 2	Metabolism	Amino acid metabolism	ko00310//Lysine degradation
NC_030823.1	53263860	53263935	MergePeak_1870	5.73936	.	262	234	0	0	0	0	5	0	2	1	2	0	191.065	380.644	0.0331741	0.122718	0.209326	0.266378	2.39643	0.028364	1.21347	0.522532	1.77131	0.0810521	7.34295	-1.10115	-8.4441	-0.825744	0.00775198	0.0187189	2.11059	1.72772	ncbi_102175231	-	53262411	53272439	cds	XM_013970413.2	mRNA	AADACL3	arylacetamide deacetylase like 3	-	-	-
NC_030823.1	54693305	54693480	MergePeak_1871	34.9452	.	0	0	0	1211	413	842	8	67	107	98	16	24	0.0729257	0.162668	0.0331741	1486.12	864.516	2242.91	3.83429	19.0039	64.9205	51.2081	14.1705	19.4525	-7.77827	5.72873	13.507	14.7267	4.68245e-12	3.023e-11	11.3295	10.5196	ncbi_102180067	+	54007424	54693500	3utr,stop_codon	XM_018060618.1	mRNA	RABGAP1L	RAB GTPase activating protein 1 like	-	-	-
NC_030823.1	58487947	58488047	MergePeak_1872	33.1155	.	0	0	0	118	244	954	16	52	61	25	19	24	0.0729257	0.162668	0.0331741	144.808	510.755	2541.25	7.66858	14.7493	37.0107	13.0633	16.8275	19.4525	-7.21241	6.00644	13.2188	14.4061	1.8802e-11	1.07456e-10	10.7258	9.96877	ncbi_102184177	+	58100847	58493491	3utr,stop_codon	XM_013970360.2	mRNA	RASAL2	RAS protein activator like 2	Environmental Information Processing	Signal transduction	ko04014//Ras signaling pathway
NC_030823.1	58488497	58488722	MergePeak_1873	44.9068	.	0	0	0	456	392	527	27	58	71	45	21	31	0.0729257	0.162668	0.0331741	559.596	820.557	1403.81	12.9407	16.4511	43.0781	23.5139	18.5988	25.1262	-7.49386	5.35085	12.8447	14.194	1.5545e-15	3.03181e-14	14.8084	13.5183	ncbi_102184177	+	58100847	58493491	3utr	XM_013970360.2	mRNA	RASAL2	RAS protein activator like 2	Environmental Information Processing	Signal transduction	ko04014//Ras signaling pathway
NC_030823.1	62568114	62568239	MergePeak_1876	6.89814	.	2	0	0	96	76	174	0	0	14	19	9	24	1.45851	0.162668	0.0331741	117.81	159.088	463.499	0.0479286	0.028364	8.49427	9.9281	7.97091	19.4525	-2.42703	4.28499	6.71202	4.61378	0.00332777	0.00838404	2.47785	2.07655	ncbi_102169501	+	62527650	62569488	3utr,cds,stop_codon	XM_005690953.2	mRNA	DHX9	DEAH-box helicase 9	-	-	-
NC_030823.1	63596113	63596213	MergePeak_1880	26.2322	.	0	0	0	87	163	170	4	18	7	16	7	15	0.0729257	0.162668	0.0331741	106.765	341.201	452.843	1.91714	5.10551	4.24713	8.36051	6.1996	12.1578	-4.82734	5.05396	9.8813	10.8763	3.35689e-09	1.26862e-08	8.47406	7.89667	ncbi_102173322	-	63596114	63715051	3utr	XM_018060705.1	mRNA	COLGALT2	collagen beta(1-O)galactosyltransferase 2	Metabolism	Amino acid metabolism;Glycan biosynthesis and metabolism	ko00310//Lysine degradation;ko00514//Other types of O-glycan biosynthesis
NC_030823.1	64883715	64883890	MergePeak_1881	23.3212	.	0	0	0	141	807	483	2	8	2	12	11	13	0.0729257	0.162668	0.0331741	173.033	1689.26	1286.61	0.958572	2.26912	1.21347	6.27038	9.74223	10.5368	-3.5125	6.88704	10.3995	11.3538	2.80873e-08	9.54148e-08	7.55149	7.02038	ncbi_102175049	+	64782255	64884634	3utr,stop_codon	XM_018060724.1	mRNA	SWT1	SWT1, RNA endoribonuclease homolog	-	-	-
NC_030823.1	69242489	69242689	MergePeak_1885	24.404	.	0	0	0	376	354	1205	3	9	56	21	28	45	0.0729257	0.162668	0.0331741	461.422	741.013	3209.86	1.43786	2.55276	33.9771	10.9732	24.7984	36.4735	-6.56345	5.91782	12.4813	13.4081	1.28244e-08	4.5047e-08	7.89196	7.34633	ncbi_102190060	+	69226439	69244796	3utr,cds,stop_codon	XM_018060740.1	mRNA	ANGEL2	angel homolog 2	-	-	-
NC_030823.1	69832799	69832974	MergePeak_1886	35.678	.	0	0	0	218	292	316	34	46	103	61	36	56	0.0729257	0.162668	0.0331741	267.526	611.231	841.756	16.2957	13.0474	62.4936	31.8744	31.8837	45.3892	-7.83633	3.96074	11.7971	12.9866	2.62089e-12	1.81902e-11	11.5816	10.7402	ncbi_102185204	+	69800710	69834107	3utr,stop_codon	XM_018060751.1	mRNA	TMEM206	transmembrane protein 206	-	-	-
NC_030823.1	69832999	69833049	MergePeak_1887	22.1253	.	0	0	0	58	60	80	9	4	61	12	6	9	0.0729257	0.162668	0.0331741	71.1767	125.595	213.103	4.31358	1.13456	37.0107	6.27038	5.31394	7.29469	-6.72112	4.41922	11.1403	11.9562	6.62264e-08	2.18586e-07	7.17897	6.66038	ncbi_102185204	+	69800710	69834107	3utr	XM_018060751.1	mRNA	TMEM206	transmembrane protein 206	-	-	-
NC_030823.1	72149505	72149580	MergePeak_1890	23.0309	.	0	0	0	78	83	56	8	6	43	7	8	11	0.0729257	0.162668	0.0331741	95.7204	173.74	149.172	3.83429	1.70184	26.0895	3.65772	7.08526	8.91573	-6.28889	4.40435	10.6932	11.5593	3.4641e-08	1.16683e-07	7.46041	6.93299	ncbi_102191358	+	72147953	72150096	cds	XM_005691041.3	mRNA	C16H1orf74	chromosome 16 C1orf74 homolog	-	-	-
NC_030823.1	72149755	72149955	MergePeak_1891	4.02249	.	0	86	0	573	1112	521	42	75	83	46	14	49	0.0729257	139.895	0.0331741	703.177	2327.7	1387.83	20.13	21.273	50.3589	24.0365	12.3992	39.7155	0.606329	5.83499	5.22866	0.977964	0.0280418	0.0615331	1.55219	1.21089	ncbi_102191358	+	72147953	72150096	3utr,cds,stop_codon	XM_005691041.3	mRNA	C16H1orf74	chromosome 16 C1orf74 homolog	-	-	-
NC_030823.1	74186193	74186343	MergePeak_1893	39.0631	.	0	0	0	590	1565	1329	96	185	111	355	213	300	0.0729257	0.162668	0.0331741	724.039	3275.95	3540.17	46.0115	52.4733	67.3474	185.499	188.645	243.156	-8.69092	3.59677	12.2877	13.5314	1.80414e-13	1.74109e-12	12.7437	11.7592	ncbi_102169209	-	74185694	74224667	3utr	XM_018060793.1	mRNA	LOC102169209	membrane cofactor protein	Organismal Systems;Human Diseases	Immune system;Infectious diseases	ko05162//Measles;ko04610//Complement and coagulation cascades
NC_030823.1	78369411	78369486	MergePeak_1894	3.49098	.	402	13550	5111	670	249	168	62	201	25	55	35	25	293.161	22041.6	1695.53	822.214	521.221	447.516	29.7157	57.0116	15.1683	28.7392	30.998	20.263	7.88906	4.46351	-3.42555	-1.36246	0.0427652	0.0889426	1.36891	1.05089	ncbi_102177552	+	78364372	78369551	3utr	XM_018060843.1	mRNA	LOC102177552	NADH-cytochrome b5 reductase 1	Metabolism	Carbohydrate metabolism	ko00520//Amino sugar and nucleotide sugar metabolism
NC_030823.1	78387003	78387153	MergePeak_1895	49.0721	.	0	0	0	555	1204	1522	418	554	285	280	214	253	0.0729257	0.162668	0.0331741	681.088	2520.28	4054.28	200.342	157.136	172.919	146.309	189.531	205.062	-10.3653	3.73354	14.0989	15.4868	4.36222e-17	1.68975e-15	16.3603	14.7722	ncbi_100861392	+	78374369	78387456	3utr	XM_018059921.1	mRNA	ADIPOR1	adiponectin receptor 1	Environmental Information Processing;Organismal Systems;Human Diseases	Aging;Endocrine system;Signal transduction;Endocrine and metabolic diseases	ko04932//Non-alcoholic fatty liver disease (NAFLD);ko04152//AMPK signaling pathway;ko04211//Longevity regulating pathway - mammal;ko04920//Adipocytokine signaling pathway
NC_030823.1	78622129	78622304	MergePeak_1900	30.0804	.	0	0	0	78	322	440	54	5	66	16	21	13	0.0729257	0.162668	0.0331741	95.7204	674.029	1172.07	25.8815	1.4182	40.0444	8.36051	18.5988	10.5368	-7.3836	5.69547	13.0791	14.1783	1.93601e-10	8.80837e-10	9.71309	9.0551	ncbi_102181773	-	78618805	78784271	3utr	XM_018060851.1	mRNA	PPP1R12B	protein phosphatase 1 regulatory subunit 12B	Cellular Processes;Organismal Systems;Human Diseases	Cellular community - eukaryotes;Cell motility;Endocrine system;Cancers;Circulatory system	ko04810//Regulation of actin cytoskeleton;ko05205//Proteoglycans in cancer;ko04510//Focal adhesion;ko04921//Oxytocin signaling pathway;ko04270//Vascular smooth muscle contraction
NC_030824.1	1231045	1231220	MergePeak_1906	41.9018	.	0	0	0	246	461	283	37	281	42	51	41	25	0.0729257	0.162668	0.0331741	301.887	964.992	753.851	17.7336	79.7028	25.4828	26.6491	36.3119	20.263	-8.2673	4.5951	12.8624	14.1704	1.85001e-14	2.43381e-13	13.7328	12.6137	ncbi_102171364	-	1230921	1252870	3utr	XM_018060950.1	mRNA	LIMK2	LIM domain kinase 2	Organismal Systems;Cellular Processes	Development;Cell motility;Immune system	ko04810//Regulation of actin cytoskeleton;ko04360//Axon guidance;ko04666//Fc gamma R-mediated phagocytosis
NC_030824.1	1283321	1283496	MergePeak_1908	6.38259	.	386	0	0	2940	4489	1871	306	568	985	279	163	220	281.493	0.162668	0.0331741	3607.92	9396.64	4983.94	146.662	161.107	597.633	145.786	144.362	178.315	-1.71313	5.24687	6.96	4.05644	0.0048474	0.0119853	2.31449	1.92135	ncbi_102171364	-	1230921	1316909	-	XM_018060949.1	mRNA	LIMK2	LIM domain kinase 2	Organismal Systems;Cellular Processes	Development;Cell motility;Immune system	ko04810//Regulation of actin cytoskeleton;ko04360//Axon guidance;ko04666//Fc gamma R-mediated phagocytosis
NC_030824.1	1283321	1283496	MergePeak_1908	6.38259	.	386	0	0	2940	4489	1871	306	568	985	279	163	220	281.493	0.162668	0.0331741	3607.92	9396.64	4983.94	146.662	161.107	597.633	145.786	144.362	178.315	-1.71313	5.24687	6.96	4.05644	0.0048474	0.0119853	2.31449	1.92135	ncbi_102175206	+	1265319	1283636	3utr	XM_018060951.1	mRNA	CRKL	CRK like proto-oncogene, adaptor protein	Human Diseases;Environmental Information Processing;Cellular Processes;Organismal Systems	Endocrine system;Cancers;Cellular community - eukaryotes;Signal transduction;Nervous system;Immune system;Infectious diseases;Cell motility	ko05200//Pathways in cancer;ko04010//MAPK signaling pathway;ko05163//Human cytomegalovirus infection;ko04810//Regulation of actin cytoskeleton;ko04510//Focal adhesion;ko04015//Rap1 signaling pathway;ko04062//Chemokine signaling pathway;ko05206//MicroRNAs in cancer;ko04910//Insulin signaling pathway;ko04722//Neurotrophin signaling pathway;ko04666//Fc gamma R-mediated phagocytosis;ko04012//ErbB sig…
NC_030824.1	1527933	1528108	MergePeak_1911	50.2162	.	0	0	0	797	478	580	43	102	88	62	51	35	0.0729257	0.162668	0.0331741	978.066	1000.58	1545	20.6093	28.9313	53.3925	32.397	45.1685	28.3682	-8.0023	5.04323	13.0455	14.4664	1.4803e-17	7.6455e-16	16.8296	15.1166	ncbi_102191728	+	1486379	1529426	3utr,stop_codon	XM_013970734.2	mRNA	MORC2	MORC family CW-type zinc finger 2	-	-	-
NC_030824.1	1840078	1840253	MergePeak_1912	45.8151	.	0	0	0	401	273	633	121	81	78	63	27	48	0.0729257	0.162668	0.0331741	492.101	571.459	1686.18	57.9936	22.9748	47.3252	32.9195	23.9127	38.905	-8.31339	4.82175	13.1351	14.5035	7.3558e-16	1.61538e-14	15.1334	13.7917	ncbi_102169122	-	1839879	1843134	3utr,stop_codon	XM_018060981.1	mRNA	MTFP1	mitochondrial fission process 1	-	-	-
NC_030824.1	3693849	3693924	MergePeak_1916	3.30777	.	0	45	0	75	288	57	27	8	32	12	4	9	0.0729257	73.2007	0.0331741	92.0389	602.858	151.836	12.9407	2.26912	19.4155	6.27038	3.54263	7.29469	1.0748	5.61035	4.53554	0.873807	0.049461	0.100986	1.30574	0.995739	ncbi_102188070	+	3282580	3697004	3utr	XM_018061052.1	mRNA	TTC28	tetratricopeptide repeat domain 28	-	-	-
NC_030824.1	3814768	3814868	MergePeak_1917	38.215	.	0	0	0	621	700	657	33	340	69	220	117	89	0.0729257	0.162668	0.0331741	762.082	1465.28	1750.11	15.8164	96.4375	41.8646	114.957	103.622	72.1364	-8.59335	3.76125	12.3546	13.5874	3.65244e-13	3.13435e-12	12.4374	11.5039	ncbi_102187792	+	3751523	3814967	3utr	XM_018061054.1	mRNA	PITPNB	phosphatidylinositol transfer protein beta	-	-	-
NC_030824.1	3814893	3814943	MergePeak_1918	35.5926	.	0	0	0	497	579	430	19	166	39	152	88	57	0.0729257	0.162668	0.0331741	609.911	1212	1145.43	9.10644	47.0842	23.6626	79.4248	77.9378	46.1997	-7.64724	3.85374	11.501	12.6923	2.80255e-12	1.92995e-11	11.5524	10.7145	ncbi_102187792	+	3751523	3814967	3utr	XM_018061054.1	mRNA	PITPNB	phosphatidylinositol transfer protein beta	-	-	-
NC_030824.1	5577476	5577776	MergePeak_1920	4.27861	.	0	94	0	1856	929	1317	57	66	69	69	19	58	0.0729257	152.908	0.0331741	2277.66	1944.64	3508.2	27.3193	18.7202	41.8646	36.0547	16.8275	47.0102	0.800873	6.2445	5.44363	1.02685	0.0229077	0.0515239	1.64002	1.28799	ncbi_102185296	-	5574677	5690522	3utr	XM_018061071.1	mRNA	GRK3	G protein-coupled receptor kinase 3	Environmental Information Processing;Organismal Systems;Cellular Processes;Human Diseases	Signal transduction;Transport and catabolism;Nervous system;Sensory system;Immune system;Substance dependence	ko04740//Olfactory transduction;ko04144//Endocytosis;ko04062//Chemokine signaling pathway;ko04724//Glutamatergic synapse;ko05032//Morphine addiction;ko04340//Hedgehog signaling pathway;ko04745//Phototransduction - fly
NC_030824.1	6815062	6815137	MergePeak_1923	41.8351	.	0	0	0	209	239	516	128	103	242	81	37	53	0.0729257	0.162668	0.0331741	256.482	500.289	1374.51	61.3486	29.2149	146.83	42.3251	32.7693	42.9576	-9.20878	4.1561	13.3649	14.6679	1.965e-14	2.54902e-13	13.7066	12.5936	ncbi_102179693	-	6813088	6891975	3utr	XM_018061087.1	mRNA	CORO1C	coronin 1C	-	-	-
NC_030824.1	7111358	7111533	MergePeak_1924	46.1615	.	0	0	0	210	272	314	111	176	121	113	55	56	0.0729257	0.162668	0.0331741	257.709	569.366	836.428	53.2008	49.9206	73.4148	59.0461	48.7111	45.3892	-8.77958	3.42406	12.2036	13.532	5.46674e-16	1.27056e-14	15.2623	13.896	ncbi_102183091	+	7087912	7112043	3utr	XM_018061089.1	mRNA	USP30	ubiquitin specific peptidase 30	Cellular Processes	Transport and catabolism	ko04137//Mitophagy - animal
NC_030824.1	7483006	7483131	MergePeak_1926	50.0974	.	0	0	0	679	941	518	238	569	82	189	117	78	0.0729257	0.162668	0.0331741	833.259	1969.76	1379.84	114.07	161.391	49.7521	98.7585	103.622	63.2207	-9.66108	3.96646	13.6275	15.0426	1.69672e-17	8.30201e-16	16.7704	15.0808	ncbi_102177459	-	7482857	7494574	3utr	XM_018061101.1	mRNA	MMAB	methylmalonic aciduria (cobalamin deficiency) cblB type	Metabolism	Global and overview maps;Metabolism of cofactors and vitamins	ko01100//Metabolic pathways;ko00860//Porphyrin and chlorophyll metabolism
NC_030824.1	7780067	7780267	MergePeak_1928	13.376	.	17	79	0	2952	6172	7664	83	171	131	121	43	63	12.3974	128.508	0.0331741	3622.65	12919.6	20415.2	39.7807	48.5024	79.4821	63.2263	38.0833	51.0628	-0.259587	7.90649	8.16608	7.0962	3.4065e-05	9.40667e-05	4.46769	4.02656	ncbi_102180871	-	7779793	7821187	3utr	XM_018061109.1	mRNA	GIT2	GIT ArfGAP 2	Cellular Processes	Transport and catabolism	ko04144//Endocytosis
NC_030824.1	7782542	7782717	MergePeak_1929	13.5745	.	0	30	0	3245	2644	5195	46	74	245	78	32	53	0.0729257	48.8005	0.0331741	3982.21	5534.57	13838.4	22.0472	20.9893	148.65	40.7575	28.341	42.9576	-2.00305	7.68363	9.68668	8.39326	2.95388e-05	8.19739e-05	4.52961	4.08632	ncbi_102180871	-	7779793	7821187	3utr,stop_codon	XM_018061109.1	mRNA	GIT2	GIT ArfGAP 2	Cellular Processes	Transport and catabolism	ko04144//Endocytosis
NC_030824.1	7793947	7794122	MergePeak_1930	33.9327	.	0	0	0	1255	558	1625	19	43	161	119	16	67	0.0729257	0.162668	0.0331741	1540.12	1168.04	4328.65	9.10644	12.1965	97.6841	62.1813	14.1705	54.3049	-8.2175	5.72118	13.9387	15.1271	1.00588e-11	6.09872e-11	10.9975	10.2148	ncbi_102180871	-	7793588	7821187	3utr	XM_018061116.1	mRNA	GIT2	GIT ArfGAP 2	Cellular Processes	Transport and catabolism	ko04144//Endocytosis
NC_030824.1	7937498	7937673	MergePeak_1931	50.5932	.	0	0	0	489	1037	880	82	198	122	87	54	58	0.0729257	0.162668	0.0331741	600.093	2170.71	2344.13	39.3015	56.1607	74.0215	45.4602	47.8255	47.0102	-8.72373	5.17619	13.8999	15.3396	1.05547e-17	5.88741e-16	16.9766	15.2301	ncbi_102175507	+	7927789	7938023	3utr	XM_005691577.3	mRNA	C17H12orf43	chromosome 17 C12orf43 homolog	-	-	-
NC_030824.1	7937959	7938059	MergePeak_1932	13.4987	.	0	0	0	206	228	125	0	0	0	0	0	0	0.0729257	0.162668	0.0331741	252.8	477.263	332.973	0.0479286	0.028364	0.0606734	0.0522532	0.0885657	0.0810521	0.741855	11.3671	10.6252	0.104038	3.12558e-05	8.63948e-05	4.50507	4.06351	ncbi_102175507	+	7927789	7938023	3utr	XM_005691577.3	mRNA	C17H12orf43	chromosome 17 C12orf43 homolog	-	-	-
NC_030824.1	7937959	7938059	MergePeak_1932	13.4987	.	0	0	0	206	228	125	0	0	0	0	0	0	0.0729257	0.162668	0.0331741	252.8	477.263	332.973	0.0479286	0.028364	0.0606734	0.0522532	0.0885657	0.0810521	0.741855	11.3671	10.6252	0.104038	3.12558e-05	8.63948e-05	4.50507	4.06351	ncbi_102180336	-	7937960	7955151	3utr	XM_018061120.1	mRNA	HNF1A	HNF1 homeobox A	Cellular Processes;Human Diseases	Endocrine and metabolic diseases;Cellular community - eukaryotes	ko04550//Signaling pathways regulating pluripotency of stem cells;ko04950//Maturity onset diabetes of the young
NC_030824.1	8098298	8098423	MergePeak_1933	46.0428	.	0	0	0	766	233	923	180	139	159	118	71	68	0.0729257	0.162668	0.0331741	940.024	487.729	2458.67	86.2715	39.4259	96.4706	61.6587	62.8817	55.1154	-9.10879	4.41721	13.526	14.8905	6.03453e-16	1.37953e-14	15.2194	13.8603	ncbi_102174501	+	8001011	8099310	3utr,stop_codon	XM_018061121.1	mRNA	SPPL3	signal peptide peptidase like 3	-	-	-
NC_030824.1	8184161	8184311	MergePeak_1937	38.8452	.	0	0	0	763	514	730	234	47	331	73	82	142	0.0729257	0.162668	0.0331741	936.342	1075.93	1944.56	112.153	13.3311	200.829	38.1448	72.6239	115.094	-9.66603	4.10989	13.7759	15.0236	2.14199e-13	2.02509e-12	12.6692	11.6936	ncbi_102173958	-	8178937	8194130	3utr,cds,stop_codon	XM_005691571.3	mRNA	MLEC	malectin	-	-	-
NC_030824.1	8380111	8380161	MergePeak_1940	4.30609	.	2900	29382	40596	1427	731	842	4079	3572	1646	1430	950	1146	2114.84	47795.2	13467.4	1751.19	1530.17	2242.91	1955.01	1013.16	998.683	747.22	841.374	928.857	4.00803	1.11287	-2.89516	-1.80144	0.0224393	0.0505518	1.64899	1.29626	ncbi_102172376	-	8380112	8382037	3utr,stop_codon	XM_018061130.1	mRNA	LOC102172376	cytochrome c oxidase subunit 6A1, mitochondrial	Human Diseases;Metabolism;Organismal Systems	Energy metabolism;Neurodegenerative diseases;Circulatory system;Environmental adaptation;Global and overview maps;Endocrine and metabolic diseases	ko01100//Metabolic pathways;ko04714//Thermogenesis;ko05016//Huntington disease;ko05010//Alzheimer disease;ko04932//Non-alcoholic fatty liver disease (NAFLD);ko05012//Parkinson disease;ko00190//Oxidative phosphorylation;ko04260//Cardiac muscle contraction
NC_030824.1	8987641	8987691	MergePeak_1941	10.3986	.	459	38	2210	3271	6719	6839	2042	1923	1235	1376	1156	1523	334.729	61.8139	733.148	4014.12	14064.6	18217.6	978.702	545.439	749.316	719.003	1023.82	1234.42	-1.02236	3.59436	4.61673	3.8763	0.000277571	0.000740808	3.55663	3.13029	ncbi_102168848	+	8980630	8988187	cds,stop_codon	XM_005691552.3	mRNA	ERP29	endoplasmic reticulum protein 29	Genetic Information Processing	Folding, sorting and degradation	ko04141//Protein processing in endoplasmic reticulum
NC_030824.1	12942007	12942107	MergePeak_1944	44.9305	.	0	0	0	269	233	373	156	177	159	88	79	100	0.0729257	0.162668	0.0331741	330.113	487.729	993.592	74.7686	50.2042	96.4706	45.9828	69.9669	81.0521	-9.10536	3.18462	12.29	13.6012	1.50097e-15	2.98243e-14	14.8236	13.5254	ncbi_102184648	-	12941238	12957212	3utr,stop_codon	XM_013970654.2	mRNA	C17H12orf49	chromosome 17 C12orf49 homolog	-	-	-
NC_030824.1	14217099	14217274	MergePeak_1947	23.9827	.	0	0	0	132	135	118	2	10	11	8	14	11	0.0729257	0.162668	0.0331741	161.988	282.59	314.327	0.958572	2.8364	6.67407	4.18025	12.3992	8.91573	-4.67701	4.90107	9.57809	10.4989	1.73893e-08	6.03217e-08	7.75972	7.21953	ncbi_102182995	-	14153375	14339579	-	XM_018061224.1	mRNA	TAOK3	TAO kinase 3	Environmental Information Processing	Signal transduction	ko04010//MAPK signaling pathway
NC_030824.1	14217099	14217274	MergePeak_1947	23.9827	.	0	0	0	132	135	118	2	10	11	8	14	11	0.0729257	0.162668	0.0331741	161.988	282.59	314.327	0.958572	2.8364	6.67407	4.18025	12.3992	8.91573	-4.67701	4.90107	9.57809	10.4989	1.73893e-08	6.03217e-08	7.75972	7.21953	ncbi_102183257	-	14216900	14217714	cds,stop_codon	XM_005691458.3	mRNA	LOC102183257	signal peptidase complex catalytic subunit SEC11C	Genetic Information Processing	Folding, sorting and degradation	ko03060//Protein export
NC_030824.1	16944286	16944536	MergePeak_1952	6.03163	.	1954	663	734	5053	6752	5803	99	174	274	244	130	143	1424.97	1078.49	243.498	6200.97	14133.7	15457.9	47.4493	49.3533	166.245	127.498	115.135	115.905	3.3716	6.62684	3.25524	2.38109	0.00629195	0.0152862	2.20121	1.8157	ncbi_102175608	+	16924144	16944763	3utr,stop_codon	XM_005691429.3	mRNA	ANAPC7	anaphase promoting complex subunit 7	Organismal Systems;Cellular Processes;Human Diseases;Genetic Information Processing	Endocrine system;Infectious diseases;Cell growth and death;Folding, sorting and degradation	ko05166//HTLV-I infection;ko04120//Ubiquitin mediated proteolysis;ko04110//Cell cycle;ko04114//Oocyte meiosis;ko04914//Progesterone-mediated oocyte maturation
NC_030824.1	19008454	19008629	MergePeak_1961	57.0689	.	0	0	0	926	1263	1092	232	421	175	249	93	120	0.0729257	0.162668	0.0331741	1136.37	2643.79	2908.85	111.194	119.412	106.178	130.11	82.3661	97.2626	-9.71175	4.41502	14.1268	15.6072	5.21813e-20	6.61517e-18	19.2825	17.1795	ncbi_102183090	-	19008280	19037373	3utr	XM_005691362.3	mRNA	RILPL2	Rab interacting lysosomal protein like 2	-	-	-
NC_030824.1	22849603	22849728	MergePeak_1972	45.348	.	0	0	0	581	305	585	179	193	416	185	96	105	0.0729257	0.162668	0.0331741	712.994	638.444	1558.31	85.7922	54.7425	252.401	96.6683	85.0231	85.1047	-9.93782	3.42801	13.3658	14.7053	1.04887e-15	2.23306e-14	14.9793	13.6511	ncbi_102176989	-	22849104	22878279	3utr	XM_018061409.1	mRNA	SLC15A4	solute carrier family 15 member 4	-	-	-
NC_030824.1	24257594	24257769	MergePeak_1973	4.76767	.	0	18	0	92	149	57	17	91	2	16	8	3	0.0729257	29.2803	0.0331741	112.901	311.895	151.836	8.14786	25.8112	1.21347	8.36051	7.08526	2.43156	-0.324899	4.99898	5.32388	1.519	0.0157951	0.0367104	1.80148	1.43521	ncbi_102174961	+	24255720	24258095	cds,stop_codon	XM_005691508.3	mRNA	FZD10	frizzled class receptor 10	Organismal Systems;Cellular Processes;Environmental Information Processing;Human Diseases	Cellular community - eukaryotes;Endocrine and metabolic diseases;Signal transduction;Endocrine system;Cancers;Infectious diseases	ko05200//Pathways in cancer;ko05165//Human papillomavirus infection;ko05166//HTLV-I infection;ko05205//Proteoglycans in cancer;ko05225//Hepatocellular carcinoma;ko04150//mTOR signaling pathway;ko04934//Cushing syndrome;ko04390//Hippo signaling pathway;ko05226//Gastric cancer;ko04310//Wnt signaling pathway;ko05224//Breast cancer;ko04550//Signaling pathways regulating pluripotency of stem cells;ko0…
NC_030824.1	26183012	26183187	MergePeak_1975	48.295	.	0	0	0	554	456	715	68	123	144	86	50	35	0.0729257	0.162668	0.0331741	679.86	954.526	1904.61	32.5915	34.8877	87.3696	44.9377	44.2829	28.3682	-8.59252	4.89789	13.4904	14.8943	8.4099e-17	2.89571e-15	16.0752	14.5382	ncbi_102172470	-	26178813	26189030	3utr	XM_018061445.1	mRNA	DDX51	DEAD-box helicase 51	-	-	-
NC_030824.1	27177058	27177208	MergePeak_1978	28.6165	.	0	0	0	384	443	120	4	28	5	37	18	15	0.0729257	0.162668	0.0331741	471.239	927.313	319.654	1.91714	7.94191	3.03367	19.3337	15.9418	12.1578	-5.04997	5.15985	10.2098	11.2722	5.7413e-10	2.42981e-09	9.24099	8.61443	ncbi_102173491	+	27154157	27177343	3utr	XM_018061463.1	mRNA	ZNF605	zinc finger protein 605	-	-	-
NC_030824.1	40988883	40989058	MergePeak_1983	25.5505	.	0	0	0	127	797	585	8	4	13	27	16	21	0.0729257	0.162668	0.0331741	155.852	1668.33	1558.31	3.83429	1.13456	7.88754	14.1084	14.1705	17.0209	-4.96987	6.21186	11.1817	12.1831	5.53757e-09	2.03482e-08	8.25668	7.69147	ncbi_102175505	-	40987759	41028040	3utr,cds,stop_codon	XM_013970528.2	mRNA	MFSD8	major facilitator superfamily domain containing 8	Cellular Processes	Transport and catabolism	ko04142//Lysosome
NC_030824.1	50678017	50678192	MergePeak_1984	23.6637	.	0	0	0	59	223	128	32	2	13	18	8	12	0.0729257	0.162668	0.0331741	72.4039	466.797	340.964	15.3372	0.567279	7.88754	9.40557	7.08526	9.72626	-5.8667	5.05256	10.9193	11.825	2.19095e-08	7.52531e-08	7.65937	7.12348	ncbi_102188615	-	50676343	50691115	cds	XM_005691245.3	mRNA	PCDH18	protocadherin 18	-	-	-
NC_030824.1	54922577	54922752	MergePeak_1985	38.7035	.	0	0	0	768	1098	905	17	32	14	44	44	61	0.0729257	0.162668	0.0331741	942.478	2298.4	2410.73	8.14786	9.07647	8.49427	22.9914	38.9689	49.4418	-6.00264	5.65231	11.6549	12.9331	2.39504e-13	2.23404e-12	12.6207	11.6509	ncbi_102180957	+	54825724	54922809	3utr,stop_codon	XM_018061562.1	mRNA	IL15	interleukin 15	Human Diseases;Environmental Information Processing;Organismal Systems	Infectious diseases;Immune system;Immune diseases;Cancers;Signal transduction;Signaling molecules and interaction	ko05200//Pathways in cancer;ko04060//Cytokine-cytokine receptor interaction;ko05166//HTLV-I infection;ko04630//Jak-STAT signaling pathway;ko05168//Herpes simplex infection;ko04668//TNF signaling pathway;ko05323//Rheumatoid arthritis;ko04672//Intestinal immune network for IgA production
NC_030824.1	60864265	60864465	MergePeak_1987	3.96302	.	314	96	250	672	1378	457	72	189	32	126	109	85	228.987	156.162	82.9353	824.668	2884.51	1217.35	34.5086	53.6079	19.4155	65.839	96.5366	68.8943	2.10606	4.4051	2.29904	1.52579	0.0293599	0.0641228	1.53224	1.19299	ncbi_102173323	+	60489929	60864669	3utr,stop_codon	XM_018061589.1	mRNA	ARHGAP10	Rho GTPase activating protein 10	Human Diseases	Infectious diseases	ko05100//Bacterial invasion of epithelial cells
NC_030824.1	65501199	65501349	MergePeak_1988	26.5724	.	0	0	0	105	186	288	2	40	22	30	8	16	0.0729257	0.162668	0.0331741	128.854	389.346	767.17	0.958572	11.3456	13.3481	15.6759	7.08526	12.9683	-6.00579	5.14352	11.1493	12.1559	2.61931e-09	1.00209e-08	8.58181	7.99909	ncbi_102188433	-	65500600	65722855	3utr	XM_005691173.3	mRNA	FBXW7	F-box and WD repeat domain containing 7	Genetic Information Processing	Folding, sorting and degradation	ko04120//Ubiquitin mediated proteolysis
NC_030824.1	65502149	65502324	MergePeak_1989	6.18371	.	0	10	0	324	174	249	6	3	48	17	21	30	0.0729257	16.2668	0.0331741	397.608	364.227	663.282	2.87572	0.850919	29.1232	8.88304	18.5988	24.3156	-1.12449	4.76327	5.88776	3.56422	0.00560711	0.0137568	2.25126	1.86148	ncbi_102188433	-	65500600	65722855	3utr,cds,stop_codon	XM_005691173.3	mRNA	FBXW7	F-box and WD repeat domain containing 7	Genetic Information Processing	Folding, sorting and degradation	ko04120//Ubiquitin mediated proteolysis
NC_030824.1	66788053	66788128	MergePeak_1990	25.3465	.	0	0	0	84	288	189	11	4	246	9	0	13	0.0729257	0.162668	0.0331741	103.084	602.858	503.455	5.27215	1.13456	149.256	4.70278	0.0885657	10.5368	-8.60906	6.27766	14.8867	15.7513	6.45449e-09	2.34395e-08	8.19014	7.63005	ncbi_102170079	+	66647765	66820683	cds	XM_018061620.1	mRNA	KIAA0922	KIAA0922 ortholog	-	-	-
NC_030824.1	66788153	66788203	MergePeak_1991	28.064	.	0	0	0	84	288	189	11	9	251	21	12	19	0.0729257	0.162668	0.0331741	103.084	602.858	503.455	5.27215	2.55276	152.29	10.9732	10.6279	15.3999	-8.6489	5.01663	13.6655	14.6668	8.65032e-10	3.56362e-09	9.06297	8.44811	ncbi_102170079	+	66647765	66820683	cds	XM_018061620.1	mRNA	KIAA0922	KIAA0922 ortholog	-	-	-
NC_030824.1	66868041	66868216	MergePeak_1994	32.8273	.	0	0	0	574	1557	668	17	52	44	94	114	102	0.0729257	0.162668	0.0331741	704.404	3259.2	1779.41	8.14786	14.7493	26.6963	49.118	100.965	82.6732	-6.94917	4.61833	11.5675	12.7203	2.33838e-11	1.31222e-10	10.6311	9.88199	ncbi_100860747	+	66857676	66868678	3utr	XM_013970466.2	mRNA	TLR2	toll like receptor 2	Environmental Information Processing;Organismal Systems;Cellular Processes;Human Diseases	Immune diseases;Infectious diseases;Immune system;Cancers;Transport and catabolism;Signal transduction	ko04151//PI3K-Akt signaling pathway;ko05205//Proteoglycans in cancer;ko05168//Herpes simplex infection;ko05152//Tuberculosis;ko04145//Phagosome;ko05146//Amoebiasis;ko05161//Hepatitis B;ko05162//Measles;ko05142//Chagas disease (American trypanosomiasis);ko05145//Toxoplasmosis;ko04620//Toll-like receptor signaling pathway;ko05323//Rheumatoid arthritis;ko05140//Leishmaniasis;ko05321//Inflammatiory b…
NC_030825.1	7855	8030	MergePeak_1995	30.4562	.	0	0	0	493	3436	2980	14	77	193	227	139	206	0.0729257	0.162668	0.0331741	605.002	7192.44	7938.08	6.71001	21.8403	117.1	118.615	123.106	166.967	-8.51141	5.25502	13.7664	14.8571	1.4458e-10	6.78857e-10	9.83989	9.16822	ncbi_106503505	+	2342	9452	3utr,cds,stop_codon	XM_018061653.1	mRNA	TDP2	tyrosyl-DNA phosphodiesterase 2	-	-	-
NC_030825.1	88432	88532	MergePeak_1996	29.8971	.	0	0	0	186	288	214	3	54	19	26	24	10	0.0729257	0.162668	0.0331741	228.256	602.858	570.05	1.43786	15.3165	11.5279	13.5858	21.2558	8.10521	-6.15347	5.02476	11.1782	12.2689	2.22346e-10	1.0002e-09	9.65297	8.99991	ncbi_102169437	-	88433	114487	3utr	XM_005696784.3	mRNA	ALDH5A1	aldehyde dehydrogenase 5 family member A1	Metabolism	Carbohydrate metabolism;Amino acid metabolism;Global and overview maps	ko01100//Metabolic pathways;ko00250//Alanine, aspartate and glutamate metabolism;ko00650//Butanoate metabolism
NC_030825.1	2759490	2759665	MergePeak_1998	30.1579	.	0	0	0	201	416	291	26	10	4	26	18	13	0.0729257	0.162668	0.0331741	246.664	870.795	775.161	12.4614	2.8364	2.42693	13.5858	15.9418	10.5368	-5.4483	5.55299	11.0013	12.1122	1.82279e-10	8.34773e-10	9.73926	9.07843	ncbi_102172835	+	2741351	2760998	3utr	XM_018061664.1	mRNA	MTSS1L	MTSS1L, I-BAR domain containing	-	-	-
NC_030825.1	2893124	2893199	MergePeak_1999	45.3002	.	0	0	0	323	358	275	84	144	116	76	77	89	0.0729257	0.162668	0.0331741	396.381	749.386	732.541	40.26	40.8441	70.3811	39.7124	68.1956	72.1364	-8.55892	3.36942	11.9283	13.2319	1.11732e-15	2.30831e-14	14.9518	13.6367	ncbi_102170450	+	2869300	2894439	cds	XM_018061680.1	mRNA	COG4	component of oligomeric golgi complex 4	-	-	-
NC_030825.1	2983620	2983720	MergePeak_2003	30.9185	.	0	0	0	104	317	555	15	16	102	22	8	24	0.0729257	0.162668	0.0331741	127.627	663.563	1478.4	7.18929	4.53824	61.8868	11.4957	7.08526	19.4525	-7.5214	5.87806	13.3995	14.5173	1.02469e-10	4.92734e-10	9.98941	9.30739	ncbi_102174772	-	2982846	3001350	3utr,stop_codon	XM_018061686.1	mRNA	DDX19A	DEAD-box helicase 19A	-	-	-
NC_030825.1	3010829	3010879	MergePeak_2004	37.6161	.	0	0	0	138	130	120	22	87	192	22	16	18	0.0729257	0.162668	0.0331741	169.352	272.124	319.654	10.5443	24.6767	116.493	11.4957	14.1705	14.5894	-8.56766	4.22574	12.7934	14.012	5.8041e-13	4.74711e-12	12.2363	11.3236	ncbi_106501919	-	3008830	3030322	3utr,stop_codon	XM_018061689.1	mRNA	LOC106501919	ATP-dependent RNA helicase DDX19B	-	-	-
NC_030825.1	3061796	3062015	MergePeak_2005	4.27309	.	5007	1748	40636	17200	13270	7612	188	548	284	245	110	107	3651.39	2843.44	13480.6	21107.6	27777.5	20276.7	90.1058	155.435	172.312	128.02	97.4223	86.7258	5.55966	7.77223	2.21257	1.56424	0.0230326	0.0517214	1.63766	1.28633	ncbi_108637949	+	3060722	3062015	3utr	XM_018061691.1	mRNA	EXOSC6	exosome component 6	Genetic Information Processing	Folding, sorting and degradation	ko03018//RNA degradation
NC_030825.1	4035349	4035524	MergePeak_2008	37.2415	.	0	0	0	793	3695	2533	21	46	50	132	96	86	0.0729257	0.162668	0.0331741	973.158	7734.59	6747.37	10.065	13.0474	30.3367	68.9742	85.0231	69.7048	-7.05636	6.10341	13.1598	14.4373	7.81197e-13	6.15469e-12	12.1072	11.2108	ncbi_106503087	-	4034750	4048571	3utr	XM_018061726.1	mRNA	TMEM170A	transmembrane protein 170A	-	-	-
NC_030825.1	4178001	4178051	MergePeak_2010	38.2379	.	0	0	0	383	449	562	97	79	280	136	93	102	0.0729257	0.162668	0.0331741	470.012	939.873	1497.05	46.4908	22.4075	169.885	71.0643	82.3661	82.6732	-9.21931	3.60767	12.827	14.0558	3.56168e-13	3.08494e-12	12.4483	11.5108	ncbi_102178007	+	4169995	4178502	3utr	XM_005691815.3	mRNA	TERF2IP	TERF2 interacting protein	-	-	-
NC_030825.1	9884550	9884775	MergePeak_2012	37.6339	.	0	0	0	578	1770	1033	48	23	50	76	69	42	0.0729257	0.162668	0.0331741	709.313	3705.07	2751.69	23.0057	6.52371	30.3367	39.7124	61.1103	34.0419	-7.21202	5.72815	12.9402	14.213	5.70298e-13	4.68881e-12	12.2439	11.3289	ncbi_102181527	-	9883976	9897624	3utr	XM_013970957.2	mRNA	SDR42E1	short chain dehydrogenase/reductase family 42E, member 1	-	-	-
NC_030825.1	11647677	11647852	MergePeak_2013	4.44611	.	324	61	0	247	925	1025	322	118	139	78	51	81	236.279	99.2277	0.0331741	303.115	1936.26	2730.38	154.33	33.4695	84.336	40.7575	45.1685	65.6522	0.297065	5.0213	4.72423	1.61966	0.0200842	0.0458763	1.69714	1.33841	ncbi_102183446	+	11635454	11648756	cds	XM_018061772.1	mRNA	MLYCD	malonyl-CoA decarboxylase	Cellular Processes;Environmental Information Processing;Metabolism	Global and overview maps;Metabolism of other amino acids;Carbohydrate metabolism;Signal transduction;Transport and catabolism	ko01100//Metabolic pathways;ko04152//AMPK signaling pathway;ko04146//Peroxisome;ko00410//beta-Alanine metabolism;ko00640//Propanoate metabolism
NC_030825.1	15326147	15326222	MergePeak_2023	42.5697	.	0	0	0	227	415	158	54	77	61	61	39	23	0.0729257	0.162668	0.0331741	278.571	868.702	420.878	25.8815	21.8403	37.0107	31.8744	34.5406	18.642	-7.71815	4.19454	11.9127	13.2093	1.06416e-14	1.5319e-13	13.973	12.8148	ncbi_102189148	-	15325798	15333939	3utr	XM_018061856.1	mRNA	RNF166	ring finger protein 166	-	-	-
[truncated: 561 more rows]
[truncated: 4 more columns]

## Sheet: P-vs-M
P-vs-M差异甲基化peak及相关基因注释
[truncated: 760 more rows]
[truncated: 4 more columns]

## Sheet: E-vs-P
chr	start	end	name	score	strand	P1-IP_count	P2-IP_count	P3-IP_count	E1-IP_count	E2-IP_count	E3-IP_count	P1-IN_count	P2-IN_count	P3-IN_count	E1-IN_count	E2-IN_count	E3-IN_count	P1-IP_rle	P2-IP_rle	P3-IP_rle	E1-IP_rle	E2-IP_rle	E3-IP_rle	P1-IN_rle	P2-IN_rle	P3-IN_rle	E1-IN_rle	E2-IN_rle	E3-IN_rle	P.log2FC	E.log2FC	diff.log2FC	Moddiff.log2FC	pvalue	adj.pvalue	lg.pvalue	lg.adj.pvalue	GeneID	strand	gene_start	gene_end	position_annot	transcript_id	gene_type	Symbol	Description	KEGG_A_class	KEGG_B_class	Pathway
[truncated: 168 more rows]
[truncated: 4 more columns]
