# Supplementary material for: Epigenetic Effects and Potential Contributions of m6A Modification to Mammary Gland Development and Lactation of Dairy Goats Explored via MeRIP-seq
Source: Animals (Basel). 2025 Sep 23;15(19):2775. doi: 10.3390/ani15192775 (PMC12523381; doi:10.3390/ani15192775)
Supplement: Supplementary file 1 [file animals-15-02775-s001.zip › Table S4. RNA-seq differential genes.xlsx]

## Sheet: E-vs-P
id	E1-IN_count	E2-IN_count	E3-IN_count	P1-IN_count	P2-IN_count	P3-IN_count	E1-IN_fpkm	E2-IN_fpkm	E3-IN_fpkm	P1-IN_fpkm	P2-IN_fpkm	P3-IN_fpkm	E_mean	P_mean	log2(fc)		PValue	FDR	Symbol	Description	KEGG_A_class	KEGG_B_class	Pathway	K_ID	GO Component	GO Function	GO Process
ncbi_102175573	1626	20	234	1	1	5	118.11	1.26	11.78	0.07	0.07	0.27	43.7167	0.136667	-8.32138	8.32138	7.48457e-10	1.20464e-05	LOC102175573	proteoglycan 3-like	-	-	-	-	-	-	-
ncbi_102180520	3312	48	412	4	3	16	206.68	2.6	17.84	0.23	0.18	0.75	75.7067	0.386667	-7.61319	7.61319	2.99882e-09	2.4133e-05	LOC102180520	proteoglycan 3-like	-	-	-	-	-	-	-
ncbi_102189639	2	13	2	71	281	190	0.05	0.3	0.04	1.73	7.28	3.84	0.13	4.28333	5.04215	5.04215	1.38178e-08	7.41324e-05	MPZ	myelin protein zero	-	-	-	-	-	-	-
ncbi_102173049	814	8	167	2	2	5	35.63	0.3	5.07	0.08	0.08	0.16	13.6667	0.106667	-7.00141	7.00141	6.43144e-08	0.000258785	LOC102173049	15 kDa protein B-like	-	-	-	-	-	-	-
ncbi_102191341	695	123	473	45	79	50	54.34	8.36	25.63	3.19	5.96	2.95	29.4433	4.03333	-2.8679	2.8679	3.24657e-07	0.000917564	GNLY	granulysin	-	-	-	-	-	-	-
ncbi_102187245	358	141	236	44	26	37	9.51	3.27	4.35	1.06	0.67	0.74	5.71	0.823333	-2.79394	2.79394	3.42055e-07	0.000917564	CHRDL2	chordin like 2	-	-	-	-	-	-	GO:0030510//regulation of BMP signaling pathway;GO:0048869//cellular developmental process
ncbi_100861213	7353	63	1565	6	3	19	613.98	4.58	90.55	0.45	0.24	1.2	236.37	0.63	-8.55148	8.55148	5.25831e-07	0.00120904	BAC5	Bac5 protein	Human Diseases;Organismal Systems;Organismal Systems	Infectious diseases;Immune system;Digestive system	ko05152//Tuberculosis;ko04621//NOD-like receptor signaling pathway;ko04970//Salivary secretion	K13916;K13916;K13916	-	-	GO:0006950//response to stress;GO:0009617//response to bacterium
ncbi_102170965	533	6	203	0	3	5	47.62	0.47	12.57	0	0.27	0.34	20.22	0.203333	-6.63579	6.63579	6.57873e-07	0.00126408	RETN	resistin	-	-	-	-	GO:0031988//membrane-bounded vesicle;GO:0044421//extracellular region part	-	GO:0009896//positive regulation of catabolic process
ncbi_102178465	166	196	148	470	867	735	1.1	1.14	0.79	2.81	5.59	3.67	1.01	4.02333	1.99404	1.99404	7.06848e-07	0.00126408	ZBTB16	zinc finger and BTB domain containing 16	Human Diseases;Human Diseases;Human Diseases	Cancers;Cancers;Cancers	ko05200//Pathways in cancer;ko05202//Transcriptional misregulation in cancers;ko05221//Acute myeloid leukemia	K10055;K10055;K10055	GO:0016604//nuclear body;GO:0043234//protein complex	GO:0003676//nucleic acid binding;GO:0043169//cation binding;GO:0046983//protein dimerization activity	GO:0001503//ossification;GO:0001822//kidney development;GO:0003002//regionalization;GO:0006355//regulation of transcription, DNA-templated;GO:0008283//cell proliferation;GO:0030326//embryonic limb morphogenesis;GO:0032330//regulation of chondrocyte differentiation;GO:0042981//regulation of apoptotic process;GO:0045596//negative regulation of cell differentiation;GO:0046638//positive regulation of…
ncbi_102172881	326	618	443	45	93	93	4	6.58	3.76	0.5	1.1	0.86	4.78	0.82	-2.54331	2.54331	9.26423e-07	0.00149108	CD38	CD38 molecule	Metabolism;Human Diseases;Environmental Information Processing;Organismal Systems;Organismal Systems;Organismal Systems;Organismal Systems;Metabolism	Global and overview maps;Infectious diseases;Signal transduction;Endocrine system;Immune system;Digestive system;Digestive system;Metabolism of cofactors and vitamins	ko01100//Metabolic pathways;ko05169//Epstein-Barr virus infection;ko04020//Calcium signaling pathway;ko04921//Oxytocin signaling pathway;ko04640//Hematopoietic cell lineage;ko04972//Pancreatic secretion;ko04970//Salivary secretion;ko00760//Nicotinate and nicotinamide metabolism	K01242;K01242;K01242;K01242;K01242;K01242;K01242;K01242	-	-	-
ncbi_102179277	298	9	683	2	6	11	23.44	0.62	37.32	0.14	0.47	0.68	20.46	0.43	-5.57233	5.57233	1.12312e-06	0.00161735	LOC102179277	placenta-specific gene 8 protein	-	-	-	-	-	-	GO:0006357//regulation of transcription from RNA polymerase II promoter;GO:0006950//response to stress;GO:0009617//response to bacterium;GO:0040014//regulation of multicellular organism growth;GO:0042127//regulation of cell proliferation;GO:0042981//regulation of apoptotic process;GO:0045444//fat cell differentiation
ncbi_102181752	1	0	0	23	136	17	0.08	0	0	1.76	11.04	1.08	0.0266667	4.62667	7.43879	7.43879	1.25916e-06	0.00161735	LOC102181752	prolactin-inducible protein homolog	-	-	-	-	GO:0005886//plasma membrane;GO:0031988//membrane-bounded vesicle;GO:0043231//intracellular membrane-bounded organelle;GO:0044421//extracellular region part	GO:0004175//endopeptidase activity;GO:0019865//immunoglobulin binding	GO:0001894//tissue homeostasis;GO:0010467//gene expression;GO:0019538//protein metabolic process;GO:0070229//negative regulation of lymphocyte apoptotic process
ncbi_102170003	5286	33	1317	13	4	14	484.74	2.62	83.73	1.08	0.35	0.96	190.363	0.796667	-7.90056	7.90056	1.30634e-06	0.00161735	LOC102170003	cathelicidin-2	Human Diseases;Organismal Systems;Organismal Systems	Infectious diseases;Immune system;Digestive system	ko05152//Tuberculosis;ko04621//NOD-like receptor signaling pathway;ko04970//Salivary secretion	K13916;K13916;K13916	-	-	GO:0006950//response to stress;GO:0009617//response to bacterium
ncbi_102185772	1051	9	334	4	2	13	22.82	0.17	5.03	0.08	0.04	0.21	9.34	0.11	-6.40785	6.40785	1.4119e-06	0.00162318	MPO	myeloperoxidase	Human Diseases;Cellular Processes;Metabolism;Human Diseases	Cancers;Transport and catabolism;Xenobiotics biodegradation and metabolism;Cancers	ko05202//Transcriptional misregulation in cancers;ko04145//Phagosome;ko00983//Drug metabolism - other enzymes;ko05221//Acute myeloid leukemia	K10789;K10789;K10789;K10789	GO:0005766//primary lysosome;GO:0012505//endomembrane system;GO:0031988//membrane-bounded vesicle;GO:0044421//extracellular region part	GO:0005539//glycosaminoglycan binding;GO:0016209//antioxidant activity;GO:0046906//tetrapyrrole binding	GO:0002148//hypochlorous acid metabolic process;GO:0002252//immune effector process;GO:0006801//superoxide metabolic process;GO:0006950//response to stress;GO:0009620//response to fungus;GO:0034369//plasma lipoprotein particle remodeling;GO:0042743//hydrogen peroxide metabolic process;GO:0044126//regulation of growth of symbiont in host
ncbi_102170538	430	9	78	1	0	4	45.48	0.83	5.72	0.1	0	0.32	17.3433	0.14	-6.95281	6.95281	2.07058e-06	0.00209658	LOC102170538	proteoglycan 3-like	-	-	-	-	-	-	-
ncbi_102183942	291	928	275	55	115	40	4.29	11.88	2.81	0.73	1.63	0.44	6.32667	0.933333	-2.76098	2.76098	2.0842e-06	0.00209658	CAPN6	calpain 6	-	-	-	-	-	-	-
ncbi_102180330	0	0	0	7	39	36	0	0	0	0.22	1.29	0.93	0.001	0.813333	9.6677	9.6677	3.66719e-06	0.00347196	LOC102180330	myelin P2 protein	-	-	-	-	GO:0031988//membrane-bounded vesicle;GO:0044424//intracellular part	GO:0032934//sterol binding	GO:0016043//cellular component organization;GO:0051234//establishment of localization
ncbi_100861191	6406	72	2223	9	2	30	416.14	4.06	100.09	0.53	0.13	1.47	173.43	0.71	-7.93232	7.93232	6.56749e-06	0.00558795	BAC7.5	Bac7.5 protein	Human Diseases;Organismal Systems;Organismal Systems	Infectious diseases;Immune system;Digestive system	ko05152//Tuberculosis;ko04621//NOD-like receptor signaling pathway;ko04970//Salivary secretion	K13916;K13916;K13916	-	-	GO:0006950//response to stress;GO:0009617//response to bacterium
ncbi_102177641	1692	27	242	7	31	26	90.31	1.25	8.95	0.34	1.6	1.05	33.5033	0.996667	-5.07105	5.07105	6.59653e-06	0.00558795	LOC102177641	spleen trypsin inhibitor I	-	-	-	-	-	-	GO:0010466//negative regulation of peptidase activity
ncbi_100861275	4608	33	1017	7	2	19	199.89	1.24	30.58	0.28	0.08	0.62	77.2367	0.326667	-7.88532	7.88532	1.01437e-05	0.00816313	MAP34-B	MAP34-B protein	Human Diseases;Organismal Systems;Organismal Systems	Infectious diseases;Immune system;Digestive system	ko05152//Tuberculosis;ko04621//NOD-like receptor signaling pathway;ko04970//Salivary secretion	K13916;K13916;K13916	-	-	GO:0006950//response to stress;GO:0009617//response to bacterium
ncbi_100861192	4885	33	1369	5	2	22	456.73	2.68	88.72	0.42	0.18	1.55	182.71	0.716667	-7.99404	7.99404	1.28914e-05	0.00988033	MAP28	MAP28 protein	Human Diseases;Organismal Systems;Organismal Systems	Infectious diseases;Immune system;Digestive system	ko05152//Tuberculosis;ko04621//NOD-like receptor signaling pathway;ko04970//Salivary secretion	K13916;K13916;K13916	-	-	GO:0001906//cell killing;GO:0006950//response to stress;GO:0009617//response to bacterium;GO:0009620//response to fungus
MSTRG.413	13	8	15	63	54	133	0.45	0.24	0.36	1.98	1.81	3.48	0.35	2.42333	2.79157	2.79157	1.49104e-05	0.0109083	--	-	-	-	-	-	-	-	-
ncbi_108633178	18	15	50	0	2	1	1	0.74	1.92	0	0.11	0.04	1.22	0.05	-4.60881	4.60881	4.99418e-05	0.0338771	LOC108633178	granzyme B-like	Human Diseases;Organismal Systems;Cellular Processes;Human Diseases;Human Diseases;Human Diseases;Human Diseases	Cancers;Immune system;Cell growth and death;Immune diseases;Endocrine and metabolic diseases;Immune diseases;Immune diseases	ko05202//Transcriptional misregulation in cancers;ko04650//Natural killer cell mediated cytotoxicity;ko04210//Apoptosis;ko05320//Autoimmune thyroid disease;ko04940//Type I diabetes mellitus;ko05330//Allograft rejection;ko05332//Graft-versus-host disease	K01353;K01353;K01353;K01353;K01353;K01353;K01353	-	GO:0004175//endopeptidase activity	GO:0019538//protein metabolic process
ncbi_102174208	7	5	10	114	5	295	0.14	0.09	0.14	2.12	0.1	4.57	0.123333	2.26333	4.19781	4.19781	5.05158e-05	0.0338771	TRAPPC3L	trafficking protein particle complex 3 like	-	-	-	-	-	-	-
ncbi_102187236	79	103	44	492	512	132	0.53	0.61	0.21	3.04	3.34	0.68	0.45	2.35333	2.38671	2.38671	0.000125392	0.0777781	GREB1	growth regulation by estrogen in breast cancer 1	-	-	-	-	-	-	-
ncbi_102191453	24	8	40	47	330	120	2.31	0.67	2.66	4.09	30.58	8.69	1.88	14.4533	2.9426	2.9426	0.000125643	0.0777781	LOC102191453	secretoglobin family 2B member 2-like	-	-	-	-	-	-	-
ncbi_102171188	89	73	78	220	220	338	2.17	1.55	1.32	4.87	5.18	6.21	1.68	5.42	1.68983	1.68983	0.000134038	0.0799014	RASD1	ras related dexamethasone induced 1	Human Diseases;Organismal Systems	Endocrine and metabolic diseases;Environmental adaptation	ko04934//Cushing syndrome;ko04713//Circadian entrainment	K07843;K07843	-	GO:0032550//purine ribonucleoside binding	GO:0035556//intracellular signal transduction
ncbi_102174935	398	422	404	682	1358	804	3.97	3.66	2.79	6.17	13.07	6.04	3.47333	8.42667	1.27864	1.27864	0.000147053	0.0845291	RHOBTB3	Rho related BTB domain containing 3	-	-	-	-	GO:0031224//intrinsic component of membrane;GO:0044424//intracellular part	GO:0017016//Ras GTPase binding;GO:0017111//nucleoside-triphosphatase activity;GO:0032550//purine ribonucleoside binding	GO:0007166//cell surface receptor signaling pathway;GO:0016192//vesicle-mediated transport;GO:0035556//intracellular signal transduction
ncbi_102182174	62	1	44	1	0	0	5.19	0.07	2.55	0.08	0	0	2.60333	0.0266667	-6.60918	6.60918	0.00017699	0.0982296	TFF2	trefoil factor 2	-	-	-	-	GO:0031988//membrane-bounded vesicle	GO:0045236//CXCR chemokine receptor binding	GO:0002695//negative regulation of leukocyte activation;GO:0016477//cell migration;GO:0019221//cytokine-mediated signaling pathway;GO:0019932//second-messenger-mediated signaling;GO:0031348//negative regulation of defense response;GO:0042127//regulation of cell proliferation;GO:0043410//positive regulation of MAPK cascade;GO:0051048//negative regulation of secretion
ncbi_102184694	106	75	97	180	323	446	2.57	1.58	1.64	3.95	7.56	8.14	1.93	6.55	1.76289	1.76289	0.000185787	0.099675	ME3	malic enzyme 3	Metabolism;Metabolism;Organismal Systems;Metabolism	Global and overview maps;Global and overview maps;Endocrine system;Carbohydrate metabolism	ko01100//Metabolic pathways;ko01200//Carbon metabolism;ko03320//PPAR signaling pathway;ko00620//Pyruvate metabolism	K00029;K00029;K00029;K00029	GO:0043231//intracellular membrane-bounded organelle	GO:0000166//nucleotide binding;GO:0004470//malic enzyme activity;GO:0043169//cation binding	GO:0032787//monocarboxylic acid metabolic process;GO:0043648//dicarboxylic acid metabolic process
ncbi_102190244	9	6	7	112	10	83	0.1	0.06	0.05	1.01	0.1	0.64	0.07	0.583333	3.05889	3.05889	0.000238772	0.123969	SLC26A7	solute carrier family 26 member 7	Organismal Systems	Digestive system	ko04971//Gastric acid secretion	K13962	GO:0031224//intrinsic component of membrane;GO:0043231//intracellular membrane-bounded organelle	GO:0005253//anion channel activity;GO:0005310//dicarboxylic acid transmembrane transporter activity;GO:0015103//inorganic anion transmembrane transporter activity;GO:0015291//secondary active transmembrane transporter activity	GO:0006821//chloride transport;GO:0006835//dicarboxylic acid transport;GO:0008272//sulfate transport;GO:0044763//single-organism cellular process
ncbi_102168390	124	15	401	6	11	22	4	0.42	8.97	0.18	0.34	0.54	4.46333	0.353333	-3.65902	3.65902	0.000368513	0.18535	GZMA	granzyme A	Environmental Information Processing	Signaling molecules and interaction	ko04080//Neuroactive ligand-receptor interaction	K01352	GO:0043231//intracellular membrane-bounded organelle	GO:0046983//protein dimerization activity;GO:0070011//peptidase activity, acting on L-amino acid peptides	GO:0006508//proteolysis;GO:0032071//regulation of endodeoxyribonuclease activity;GO:0042981//regulation of apoptotic process;GO:0043086//negative regulation of catalytic activity;GO:0051100//negative regulation of binding
ncbi_102170930	283	197	167	524	549	391	5.54	3.27	2.27	9.18	10.06	5.61	3.69333	8.28333	1.16529	1.16529	0.000388751	0.185384	TMEM8A	transmembrane protein 8A	-	-	-	-	GO:0031988//membrane-bounded vesicle	-	-
ncbi_102175315	12	1	7	57	136	11	0.23	0.02	0.09	0.95	2.51	0.15	0.113333	1.20333	3.40839	3.40839	0.000391616	0.185384	LOC102175315	carbonic anhydrase 13	Metabolism	Energy metabolism	ko00910//Nitrogen metabolism	K01672	GO:0044444//cytoplasmic part	GO:0046914//transition metal ion binding	GO:0044237//cellular metabolic process
ncbi_102174648	134	2	126	4	0	4	8.25	0.11	5.38	0.22	0	0.19	4.58	0.136667	-5.06661	5.06661	0.000431021	0.194121	LOC102174648	cathepsin G	Environmental Information Processing;Human Diseases;Human Diseases;Cellular Processes;Organismal Systems	Signaling molecules and interaction;Infectious diseases;Immune diseases;Transport and catabolism;Endocrine system	ko04080//Neuroactive ligand-receptor interaction;ko05146//Amoebiasis;ko05322//Systemic lupus erythematosus;ko04142//Lysosome;ko04614//Renin-angiotensin system	K01319;K01319;K01319;K01319;K01319	-	GO:0004175//endopeptidase activity	GO:0019538//protein metabolic process
ncbi_102181530	280	6	84	5	15	9	7.99	0.15	1.66	0.13	0.41	0.19	3.26667	0.243333	-3.74681	3.74681	0.000434194	0.194121	CD177	CD177 molecule	-	-	-	-	-	-	-
ncbi_102182229	20	28	15	88	196	34	0.54	0.66	0.28	2.17	5.15	0.7	0.493333	2.67333	2.43801	2.43801	0.000481201	0.209323	IL20RA	interleukin 20 receptor subunit alpha	Environmental Information Processing;Environmental Information Processing	Signaling molecules and interaction;Signal transduction	ko04060//Cytokine-cytokine receptor interaction;ko04630//Jak-STAT signaling pathway	K05136;K05136	-	-	-
ncbi_100861383	3	24	7	110	232	28	0.12	0.67	0.2	3.03	7.96	0.7	0.33	3.89667	3.5617	3.5617	0.000503163	0.213116	SERPINA14	serpin peptidase inhibitor, clade A (alpha-1 antiproteinase, antitrypsin), member 14	-	-	-	-	-	-	-
ncbi_102169149	8114	133	3525	113	895	157	759.02	10.83	228.13	9.57	80.81	11.03	332.66	33.8033	-3.29881	3.29881	0.000537291	0.221736	LOC102169149	protein S100-A12	-	-	-	-	GO:0005764//lysosome;GO:0016020//membrane;GO:0043232//intracellular non-membrane-bounded organelle	GO:0005102//receptor binding;GO:0046914//transition metal ion binding	GO:0002279//mast cell activation involved in immune response;GO:0006952//defense response;GO:0009620//response to fungus;GO:0043122//regulation of I-kappaB kinase/NF-kappaB signaling;GO:0044237//cellular metabolic process
ncbi_102189585	831	839	617	1536	3734	1063	11.42	10.02	5.88	19.15	49.51	11.01	9.10667	26.5567	1.54408	1.54408	0.000584161	0.230578	SCARA5	scavenger receptor class A member 5	-	-	-	-	GO:0016021//integral component of membrane;GO:0044464//cell part	GO:0038024//cargo receptor activity	GO:0006826//iron ion transport;GO:0006897//endocytosis;GO:0009408//response to heat;GO:0010467//gene expression;GO:0032101//regulation of response to external stimulus;GO:0046916//cellular transition metal ion homeostasis;GO:0051260//protein homooligomerization
ncbi_102189736	33	70	14	474	365	62	0.37	0.7	0.12	4.98	3.99	0.56	0.396667	3.17667	3.00151	3.00151	0.000590592	0.230578	HKDC1	hexokinase domain containing 1	Metabolism;Organismal Systems;Metabolism;Environmental Information Processing;Human Diseases;Metabolism;Metabolism;Human Diseases;Organismal Systems;Metabolism;Metabolism;Metabolism;Metabolism	Global and overview maps;Endocrine system;Global and overview maps;Signal transduction;Cancers;Carbohydrate metabolism;Carbohydrate metabolism;Endocrine and metabolic diseases;Digestive system;Carbohydrate metabolism;Carbohydrate metabolism;Carbohydrate metabolism;Biosynthesis of other secondary metabolites	ko01100//Metabolic pathways;ko04910//Insulin signaling pathway;ko01200//Carbon metabolism;ko04066//HIF-1 signaling pathway;ko05230//Central carbon metabolism in cancer;ko00010//Glycolysis / Gluconeogenesis;ko00520//Amino sugar and nucleotide sugar metabolism;ko04930//Type II diabetes mellitus;ko04973//Carbohydrate digestion and absorption;ko00051//Fructose and mannose metabolism;ko00500//Starch a…	K00844;K00844;K00844;K00844;K00844;K00844;K00844;K00844;K00844;K00844;K00844;K00844;K00844	-	-	-
ncbi_102180785	3483	49	553	7	0	20	220.49	2.69	24.25	0.4	0	0.95	82.4767	0.45	-7.51792	7.51792	0.00060574	0.230578	LOC102180785	proteoglycan 3-like	-	-	-	-	-	-	-
MSTRG.584	7	17	24	237	18	145	0.13	0.37	0.34	3.48	0.41	2.33	0.28	2.07333	2.88845	2.88845	0.000616021	0.230578	--	reverse transcriptase-like [Bos taurus]	Genetic Information Processing	Replication and repair	ko03420//Nucleotide excision repair	K10838	-	-	-
ncbi_102177258	1	3	9	16	31	85	0.04	0.09	0.22	0.52	1.06	2.27	0.116667	1.28333	3.45943	3.45943	0.000650216	0.236228	LOC102177258	placenta-expressed transcript 1 protein	-	-	-	-	-	-	-
ncbi_102173972	6	2	6	30	18	40	0.48	0.14	0.34	2.2	1.4	2.43	0.32	2.01	2.65105	2.65105	0.000660471	0.236228	NMB	neuromedin B	-	-	-	-	GO:0042995//cell projection	GO:0031705//bombesin receptor binding	GO:0007186//G-protein coupled receptor signaling pathway;GO:0010647//positive regulation of cell communication;GO:0010648//negative regulation of cell communication;GO:0032309//icosanoid secretion;GO:0033500//carbohydrate homeostasis;GO:0042127//regulation of cell proliferation;GO:0051480//regulation of cytosolic calcium ion concentration
ncbi_102183109	473	324	603	787	1197	709	11.63	6.76	10.16	17.23	28.52	12.89	9.51667	19.5467	1.03839	1.03839	0.000774476	0.266662	PFN2	profilin 2	Environmental Information Processing;Cellular Processes;Human Diseases;Environmental Information Processing;Human Diseases	Signal transduction;Cell motility;Infectious diseases;Signal transduction;Infectious diseases	ko04015//Rap1 signaling pathway;ko04810//Regulation of actin cytoskeleton;ko05132//Salmonella infection;ko04013//MAPK signaling pathway - fly;ko05131//Shigellosis	K05759;K05759;K05759;K05759;K05759	GO:0031988//membrane-bounded vesicle;GO:0033267//axon part;GO:0043232//intracellular non-membrane-bounded organelle	GO:0003779//actin binding;GO:0030554//adenyl nucleotide binding;GO:1902936//phosphatidylinositol bisphosphate binding	GO:0001934//positive regulation of protein phosphorylation;GO:0010632//regulation of epithelial cell migration;GO:0016079//synaptic vesicle exocytosis;GO:0030833//regulation of actin filament polymerization;GO:0031345//negative regulation of cell projection organization;GO:0032233//positive regulation of actin filament bundle assembly;GO:0043462//regulation of ATPase activity
ncbi_102169231	2202	14	843	2	0	15	201.21	1.11	53.39	0.17	0	1.03	85.2367	0.4	-7.73533	7.73533	0.000778696	0.266662	LOC102169231	cathelicidin-1	Human Diseases;Organismal Systems;Organismal Systems	Infectious diseases;Immune system;Digestive system	ko05152//Tuberculosis;ko04621//NOD-like receptor signaling pathway;ko04970//Salivary secretion	K13916;K13916;K13916	-	-	GO:0006950//response to stress;GO:0009617//response to bacterium
MSTRG.3388	17	2	20	0	0	0	2.24	0.23	1.85	0	0	0	1.44	0.001	-10.4919	10.4919	0.000849323	0.284789	V-TCR	T-cell receptor beta chain, partial [Ovis aries]	-	-	-	-	-	-	-
ncbi_102190585	3	2	5	19	247	1	0.13	0.08	0.16	0.77	10.71	0.03	0.123333	3.83667	4.95922	4.95922	0.000908721	0.298487	C28H10orf99	chromosome 28 C10orf99 homolog	-	-	-	-	-	-	-
ncbi_102171649	6	7	10	121	10	50	0.12	0.13	0.14	2.21	0.2	0.77	0.13	1.06	3.02748	3.02748	0.000961956	0.305785	RNF222	ring finger protein 222	-	-	-	-	-	GO:0043169//cation binding	-
ncbi_102174409	62	69	11	21	721	815	1.72	1.69	0.17	0.79	15.89	14.44	1.19333	10.3733	3.11981	3.11981	0.00098038	0.305785	DGAT2	diacylglycerol O-acyltransferase 2	Metabolism;Metabolism;Organismal Systems	Global and overview maps;Lipid metabolism;Digestive system	ko01100//Metabolic pathways;ko00561//Glycerolipid metabolism;ko04975//Fat digestion and absorption	K11160;K11160;K11160	GO:0031227//intrinsic component of endoplasmic reticulum membrane;GO:0043232//intracellular non-membrane-bounded organelle	GO:0016411//acylglycerol O-acyltransferase activity;GO:0046983//protein dimerization activity	GO:0001523//retinoid metabolic process;GO:0006641//triglyceride metabolic process;GO:0019400//alditol metabolic process;GO:0034201//response to oleic acid;GO:0034381//plasma lipoprotein particle clearance;GO:0035337//fatty-acyl-CoA metabolic process;GO:0051235//maintenance of location;GO:0055081//anion homeostasis;GO:0055082//cellular chemical homeostasis;GO:0055092//sterol homeostasis;GO:0060612…
ncbi_102184244	960	130	466	125	156	94	28.4	3.34	9.55	3.35	4.45	2.09	13.7633	3.29667	-2.06175	2.06175	0.000987935	0.305785	LOC102184244	interferon-inducible GTPase 1	Environmental Information Processing	Signal transduction	ko04668//TNF signaling pathway	K17072	-	-	GO:0006950//response to stress
ncbi_102182340	45	1	41	0	2	0	2.34	0.05	1.48	0	0.1	0	1.29	0.0333333	-5.27426	5.27426	0.00102661	0.311759	LOC102182340	immunoglobulin alpha Fc receptor	Cellular Processes;Human Diseases	Transport and catabolism;Infectious diseases	ko04145//Phagosome;ko05150//Staphylococcus aureus infection	K06513;K06513	-	-	-
ncbi_102171106	15	1	239	3	3	4	1.19	0.07	13.14	0.22	0.23	0.24	4.8	0.23	-4.38333	4.38333	0.0010922	0.324723	LOC102171106	cathelin-related peptide SC5	Human Diseases;Organismal Systems;Organismal Systems	Infectious diseases;Immune system;Digestive system	ko05152//Tuberculosis;ko04621//NOD-like receptor signaling pathway;ko04970//Salivary secretion	K13916;K13916;K13916	-	-	GO:0006950//response to stress;GO:0009617//response to bacterium
ncbi_102188658	282	23	285	18	51	29	7.4	0.52	5.18	0.43	1.29	0.57	4.36667	0.763333	-2.51615	2.51615	0.00110965	0.324723	LAG3	lymphocyte activating 3	-	-	-	-	GO:0044459//plasma membrane part	GO:0042287//MHC protein binding	GO:0001912//positive regulation of leukocyte mediated cytotoxicity;GO:0007165//signal transduction;GO:0032703//negative regulation of interleukin-2 production;GO:0034111//negative regulation of homotypic cell-cell adhesion
ncbi_102170866	747	103	842	80	150	123	21.13	2.53	16.5	2.05	4.08	2.63	13.3867	2.92	-2.19676	2.19676	0.00113862	0.327251	LOC102170866	GTPase IMAP family member 4	-	-	-	-	GO:0044444//cytoplasmic part	-	-
ncbi_102188141	18	46	61	690	144	62	0.19	0.41	0.45	6.53	1.44	0.51	0.35	2.82667	3.01367	3.01367	0.00117959	0.333079	PLA2G4F	phospholipase A2 group IVF	Metabolism;Environmental Information Processing;Environmental Information Processing;Cellular Processes;Organismal Systems;Environmental Information Processing;Organismal Systems;Organismal Systems;Organismal Systems;Organismal Systems;Organismal Systems;Organismal Systems;Metabolism;Human Diseases;Organismal Systems;Metabolism;Organismal Systems;Organismal Systems;Environmental Information Proce…	Global and overview maps;Signal transduction;Signal transduction;Cell growth and death;Endocrine system;Signal transduction;Immune system;Circulatory system;Nervous system;Sensory system;Nervous system;Immune system;Lipid metabolism;Cancers;Endocrine system;Lipid metabolism;Immune system;Nervous system;Signal transduction;Endocrine system;Lipid metabolism;Lipid metabolism;Lipid metabolism	ko01100//Metabolic pathways;ko04010//MAPK signaling pathway;ko04014//Ras signaling pathway;ko04217//Necroptosis;ko04921//Oxytocin signaling pathway;ko04072//Phospholipase D signaling pathway;ko04611//Platelet activation;ko04270//Vascular smooth muscle contraction;ko04726//Serotonergic synapse;ko04750//Inflammatory mediator regulation of TRP channels;ko04724//Glutamatergic synapse;ko04666//Fc gamm…	K16342;K16342;K16342;K16342;K16342;K16342;K16342;K16342;K16342;K16342;K16342;K16342;K16342;K16342;K16342;K16342;K16342;K16342;K16342;K16342;K16342;K16342;K16342	GO:0031253//cell projection membrane;GO:0043226//organelle;GO:0044444//cytoplasmic part	GO:0004623//phospholipase A2 activity	GO:0006644//phospholipid metabolic process;GO:0006869//lipid transport;GO:0014070//response to organic cyclic compound;GO:0032309//icosanoid secretion;GO:0046677//response to antibiotic
ncbi_102187342	131	99	157	1186	115	599	4.34	2.92	3.6	36.19	3.75	15.17	3.62	18.37	2.34329	2.34329	0.00131294	0.358166	SDSL	serine dehydratase like	Metabolism;Metabolism;Metabolism;Metabolism;Metabolism;Metabolism	Global and overview maps;Global and overview maps;Global and overview maps;Amino acid metabolism;Amino acid metabolism;Amino acid metabolism	ko01100//Metabolic pathways;ko01200//Carbon metabolism;ko01230//Biosynthesis of amino acids;ko00260//Glycine, serine and threonine metabolism;ko00270//Cysteine and methionine metabolism;ko00290//Valine, leucine and isoleucine biosynthesis	K17989;K17989;K17989;K17989;K17989;K17989	-	-	-
ncbi_102177330	7	1	2	17	41	14	0.1	0.01	0.02	0.22	0.56	0.15	0.0433333	0.31	2.83872	2.83872	0.00140822	0.377756	UNC5A	unc-5 netrin receptor A	Organismal Systems	Development	ko04360//Axon guidance	K07521	GO:0031224//intrinsic component of membrane	-	GO:0007166//cell surface receptor signaling pathway;GO:0007411//axon guidance;GO:0038034//signal transduction in absence of ligand;GO:0042981//regulation of apoptotic process
ncbi_102182834	931	930	490	1928	3231	1125	16.6	14.08	5.87	30.26	56.51	14.7	12.1833	33.8233	1.47311	1.47311	0.00159116	0.413982	FAM107A	family with sequence similarity 107 member A	-	-	-	-	GO:0042995//cell projection;GO:0043231//intracellular membrane-bounded organelle	-	-
ncbi_102169348	0	0	0	8	16	4	0	0	0	0.09	0.19	0.04	0.001	0.106667	6.73697	6.73697	0.00164215	0.413982	CDH19	cadherin 19	-	-	-	-	GO:0031224//intrinsic component of membrane	-	GO:0098742//cell-cell adhesion via plasma-membrane adhesion molecules
ncbi_102178379	137	13	145	7	35	7	3.94	0.32	2.89	0.18	0.96	0.15	2.38333	0.43	-2.47057	2.47057	0.00165363	0.413982	LOC102178379	solute carrier family 2, facilitated glucose transporter member 5	Organismal Systems	Digestive system	ko04973//Carbohydrate digestion and absorption	K08143	GO:0005886//plasma membrane;GO:0031224//intrinsic component of membrane;GO:0031988//membrane-bounded vesicle	GO:0015149//hexose transmembrane transporter activity	GO:0008645//hexose transport;GO:0009750//response to fructose;GO:0044763//single-organism cellular process
ncbi_108635826	140	17	119	19	22	13	4.32	0.46	2.55	0.53	0.65	0.29	2.44333	0.49	-2.318	2.318	0.00166446	0.413982	LOC108635826	GTPase IMAP family member 4-like	-	-	-	-	GO:0044444//cytoplasmic part	-	-
ncbi_102177175	351	0	210	1	1	3	26.66	0	11.06	0.07	0.07	0.17	12.5733	0.103333	-6.92692	6.92692	0.00171155	0.413982	LOC102177175	spleen trypsin inhibitor I	Organismal Systems	Immune system	ko04610//Complement and coagulation cascades	K03909	-	-	GO:0010466//negative regulation of peptidase activity
ncbi_102179846	11	12	2	85	67	16	0.19	0.18	0.02	1.35	1.14	0.21	0.13	0.9	2.79141	2.79141	0.00174535	0.413982	COL23A1	collagen type XXIII alpha 1 chain	-	-	-	-	GO:0031224//intrinsic component of membrane;GO:0044432//endoplasmic reticulum part	-	GO:0022411//cellular component disassembly;GO:0032963//collagen metabolic process;GO:0043062//extracellular structure organization
ncbi_106502440	366	342	193	796	1261	391	1.64	1.33	0.6	3.23	5.45	1.32	1.19	3.33333	1.486	1.486	0.00177975	0.413982	SVEP1	sushi, von Willebrand factor type A, EGF and pentraxin domain containing 1	-	-	-	-	-	GO:0046872//metal ion binding	-
ncbi_102170522	0	5	5	20	27	40	0	0.11	0.09	0.46	0.66	0.77	0.0666667	0.63	3.24031	3.24031	0.00179247	0.413982	RNASE13	ribonuclease A family member 13 (inactive)	-	-	-	-	-	-	-
ncbi_102174211	59	1	20	0	2	0	2.69	0.04	0.63	0	0.09	0	1.12	0.03	-5.22239	5.22239	0.0018013	0.413982	CEBPE	CCAAT/enhancer binding protein epsilon	Human Diseases;Human Diseases	Cancers;Cancers	ko05202//Transcriptional misregulation in cancers;ko05221//Acute myeloid leukemia	K10051;K10051	GO:0043231//intracellular membrane-bounded organelle	GO:0000982//transcription factor activity, RNA polymerase II core promoter proximal region sequence-specific binding;GO:0003677//DNA binding	GO:0001816//cytokine production;GO:0002573//myeloid leukocyte differentiation;GO:0006357//regulation of transcription from RNA polymerase II promoter;GO:0006897//endocytosis;GO:0009617//response to bacterium
ncbi_102171514	38	25	16	59	359	38	1.78	1.02	0.52	2.51	16.23	1.34	1.10667	6.69333	2.5965	2.5965	0.00186902	0.413982	SCRG1	stimulator of chondrogenesis 1	-	-	-	-	-	-	-
ncbi_102180549	178	176	341	81	155	68	2.58	2.22	3.43	1.06	2.17	0.74	2.74333	1.32333	-1.05175	1.05175	0.00187852	0.413982	LOC102180549	histone H1.3	-	-	-	-	GO:0000790//nuclear chromatin	GO:0003682//chromatin binding;GO:0003723//RNA binding	GO:0034728//nucleosome organization
ncbi_102187209	56	60	66	173	182	85	1.24	1.16	1	3.47	3.87	1.42	1.13333	2.92	1.3654	1.3654	0.0018798	0.413982	SH2D3A	SH2 domain containing 3A	-	-	-	-	-	-	GO:0043087//regulation of GTPase activity
ncbi_102168343	128	26	96	11	30	20	7.3	1.29	3.8	0.57	1.65	0.86	4.13	1.02667	-2.00817	2.00817	0.00191303	0.413982	LOC102168343	mast cell protease 1A-like	Human Diseases;Organismal Systems;Cellular Processes;Human Diseases;Human Diseases;Human Diseases;Human Diseases	Cancers;Immune system;Cell growth and death;Immune diseases;Endocrine and metabolic diseases;Immune diseases;Immune diseases	ko05202//Transcriptional misregulation in cancers;ko04650//Natural killer cell mediated cytotoxicity;ko04210//Apoptosis;ko05320//Autoimmune thyroid disease;ko04940//Type I diabetes mellitus;ko05330//Allograft rejection;ko05332//Graft-versus-host disease	K01353;K01353;K01353;K01353;K01353;K01353;K01353	-	-	-
ncbi_102185659	118	9	508	20	45	8	2.73	0.18	8.1	0.41	1.01	0.14	3.67	0.52	-2.8192	2.8192	0.00192909	0.413982	CLEC4F	C-type lectin domain family 4 member F	-	-	-	-	GO:0016020//membrane	GO:0008289//lipid binding	GO:0046631//alpha-beta T cell activation
ncbi_102187891	374	59	191	39	78	50	5.26	0.71	1.77	0.5	1.07	0.51	2.58	0.693333	-1.89575	1.89575	0.0021705	0.45966	SPAG5	sperm associated antigen 5	-	-	-	-	-	-	GO:0051293//establishment of spindle localization;GO:0051983//regulation of chromosome segregation
ncbi_102168570	7630	1158	7211	1574	1149	1094	505.68	66.7	331.25	94.6	73.46	54.62	301.21	74.2267	-2.02076	2.02076	0.00220838	0.461608	PGLYRP1	peptidoglycan recognition protein 1	Organismal Systems	Immune system	ko04624//Toll and Imd signaling pathway	K01446	GO:0031988//membrane-bounded vesicle	GO:0005539//glycosaminoglycan binding;GO:0008329//signaling pattern recognition receptor activity;GO:0016811//hydrolase activity, acting on carbon-nitrogen (but not peptide) bonds, in linear amides;GO:0046914//transition metal ion binding	GO:0000270//peptidoglycan metabolic process;GO:0001818//negative regulation of cytokine production;GO:0001906//cell killing;GO:0002698//negative regulation of immune effector process;GO:0009620//response to fungus;GO:0031348//negative regulation of defense response;GO:0042742//defense response to bacterium;GO:0044116//growth of symbiont involved in interaction with host
ncbi_100860873	1739	1078	7011	514	607	875	77.62	41.82	216.91	20.81	26.14	29.42	112.117	25.4567	-2.13889	2.13889	0.00237097	0.486383	CXCL10	C-X-C motif chemokine ligand 10	Environmental Information Processing;Human Diseases;Organismal Systems;Environmental Information Processing;Organismal Systems;Organismal Systems;Organismal Systems;Organismal Systems	Signaling molecules and interaction;Infectious diseases;Immune system;Signal transduction;Immune system;Immune system;Immune system;Immune system	ko04060//Cytokine-cytokine receptor interaction;ko05164//Influenza A;ko04062//Chemokine signaling pathway;ko04668//TNF signaling pathway;ko04620//Toll-like receptor signaling pathway;ko04622//RIG-I-like receptor signaling pathway;ko04657//IL-17 signaling pathway;ko04623//Cytosolic DNA-sensing pathway	K12671;K12671;K12671;K12671;K12671;K12671;K12671;K12671	-	-	-
ncbi_102188149	171	43	95	940	277	131	3.33	0.73	1.28	16.61	5.21	1.92	1.78	7.91333	2.15241	2.15241	0.00238734	0.486383	TGM3	transglutaminase 3	-	-	-	-	GO:0019897//extrinsic component of plasma membrane;GO:0031988//membrane-bounded vesicle;GO:0044424//intracellular part	GO:0016755//transferase activity, transferring amino-acyl groups;GO:0046872//metal ion binding	GO:0006464//cellular protein modification process;GO:0009913//epidermal cell differentiation;GO:0044707//single-multicellular organism process;GO:0045229//external encapsulating structure organization;GO:0051259//protein oligomerization
ncbi_102183991	345	337	806	192	211	156	8.92	7.58	14.46	4.51	5.27	3.04	10.32	4.27333	-1.27201	1.27201	0.00250786	0.504549	ATF3	activating transcription factor 3	Human Diseases	Infectious diseases	ko05166//HTLV-I infection	K09032	GO:0043231//intracellular membrane-bounded organelle;GO:0043232//intracellular non-membrane-bounded organelle	GO:0000977//RNA polymerase II regulatory region sequence-specific DNA binding;GO:0000982//transcription factor activity, RNA polymerase II core promoter proximal region sequence-specific binding;GO:0005515//protein binding	GO:0006006//glucose metabolic process;GO:0006357//regulation of transcription from RNA polymerase II promoter;GO:0007519//skeletal muscle tissue development
ncbi_102175113	41	0	31	0	0	1	2.8	0	1.47	0	0	0.05	1.42333	0.0166667	-6.41616	6.41616	0.00260958	0.509628	LOC102175113	cathepsin G-like	Environmental Information Processing;Human Diseases;Human Diseases;Cellular Processes;Organismal Systems	Signaling molecules and interaction;Infectious diseases;Immune diseases;Transport and catabolism;Endocrine system	ko04080//Neuroactive ligand-receptor interaction;ko05146//Amoebiasis;ko05322//Systemic lupus erythematosus;ko04142//Lysosome;ko04614//Renin-angiotensin system	K01319;K01319;K01319;K01319;K01319	-	GO:0004175//endopeptidase activity	GO:0019538//protein metabolic process
ncbi_102168596	772	700	418	1691	2834	710	6.47	5.1	2.43	12.85	22.91	4.48	4.66667	13.4133	1.5232	1.5232	0.00261655	0.509628	PPL	periplakin	-	-	-	-	GO:0031988//membrane-bounded vesicle	-	-
ncbi_102173994	21	29	15	43	127	54	0.53	0.74	0.25	0.93	3.27	0.97	0.506667	1.72333	1.76609	1.76609	0.00262809	0.509628	HOGA1	4-hydroxy-2-oxoglutarate aldolase 1	Metabolism;Metabolism;Metabolism	Global and overview maps;Amino acid metabolism;Carbohydrate metabolism	ko01100//Metabolic pathways;ko00330//Arginine and proline metabolism;ko00630//Glyoxylate and dicarboxylate metabolism	K18123;K18123;K18123	GO:0031988//membrane-bounded vesicle;GO:0043231//intracellular membrane-bounded organelle	GO:0016832//aldehyde-lyase activity;GO:0046983//protein dimerization activity	GO:0006090//pyruvate metabolic process;GO:0019471//4-hydroxyproline metabolic process;GO:0043648//dicarboxylic acid metabolic process;GO:0046185//aldehyde catabolic process
ncbi_102191798	6	8	2	33	49	12	0.07	0.08	0.02	0.37	0.58	0.11	0.0566667	0.353333	2.64046	2.64046	0.00275197	0.527298	HTR1B	5-hydroxytryptamine receptor 1B	Environmental Information Processing;Environmental Information Processing;Organismal Systems;Organismal Systems	Signaling molecules and interaction;Signal transduction;Sensory system;Nervous system	ko04080//Neuroactive ligand-receptor interaction;ko04024//cAMP signaling pathway;ko04742//Taste transduction;ko04726//Serotonergic synapse	K04153;K04153;K04153;K04153	GO:0016021//integral component of membrane;GO:0044424//intracellular part	GO:0008227//G-protein coupled amine receptor activity;GO:0043169//cation binding	GO:0007193//adenylate cyclase-inhibiting G-protein coupled receptor signaling pathway;GO:0007267//cell-cell signaling;GO:0007610//behavior;GO:0009266//response to temperature stimulus;GO:0014062//regulation of serotonin secretion;GO:0030803//negative regulation of cyclic nucleotide biosynthetic process;GO:0042493//response to drug;GO:0043279//response to alkaloid;GO:0048771//tissue remodeling;GO:…
ncbi_102183019	73	45	48	111	138	90	1.14	0.63	0.52	1.58	2.14	1.06	0.763333	1.59333	1.06166	1.06166	0.00295768	0.55142	RCAN2	regulator of calcineurin 2	Organismal Systems	Endocrine system	ko04919//Thyroid hormone signaling pathway	K17903	-	-	GO:0006950//response to stress;GO:0007613//memory;GO:0019722//calcium-mediated signaling;GO:0040011//locomotion
ncbi_102184354	84	101	74	165	395	120	1.86	1.92	1.12	3.3	8.39	1.98	1.63333	4.55667	1.48016	1.48016	0.00305066	0.55142	WISP2	WNT1 inducible signaling pathway protein 2	-	-	-	-	-	-	-
ncbi_102187232	18	26	36	6	5	6	0.61	0.81	1.03	0.27	0.23	0.22	0.816667	0.24	-1.76671	1.76671	0.00310339	0.55142	SRD5A2	steroid 5 alpha-reductase 2	Human Diseases;Metabolism	Cancers;Lipid metabolism	ko05215//Prostate cancer;ko00140//Steroid hormone biosynthesis	K12344;K12344	GO:0031224//intrinsic component of membrane;GO:0044424//intracellular part	GO:0016627//oxidoreductase activity, acting on the CH-CH group of donors	GO:0006694//steroid biosynthetic process;GO:0008406//gonad development;GO:0048806//genitalia development
ncbi_102190031	18	29	9	180	75	33	0.3	0.4	0.1	2.54	1.19	0.4	0.266667	1.37667	2.36807	2.36807	0.00310682	0.55142	SCNN1A	sodium channel epithelial 1 alpha subunit	Organismal Systems;Organismal Systems	Sensory system;Excretory system	ko04742//Taste transduction;ko04960//Aldosterone-regulated sodium reabsorption	K04824;K04824	GO:0005929//cilium;GO:0030863//cortical cytoskeleton;GO:0031090//organelle membrane;GO:0031988//membrane-bounded vesicle;GO:0034703//cation channel complex;GO:0044459//plasma membrane part	GO:0005272//sodium channel activity;GO:0008092//cytoskeletal protein binding;GO:0019904//protein domain specific binding	GO:0006814//sodium ion transport;GO:0007606//sensory perception of chemical stimulus;GO:0030104//water homeostasis;GO:0044763//single-organism cellular process;GO:0055065//metal ion homeostasis
ncbi_102172997	69	70	39	163	280	76	1.41	1.24	0.55	3.02	5.52	1.17	1.06667	3.23667	1.6014	1.6014	0.00315348	0.55142	HPGD	hydroxyprostaglandin dehydrogenase 15-(NAD)	Human Diseases	Cancers	ko05202//Transcriptional misregulation in cancers	K00069	GO:0016020//membrane;GO:0031988//membrane-bounded vesicle;GO:0044424//intracellular part	GO:0000166//nucleotide binding;GO:0004955//prostaglandin receptor activity;GO:0016616//oxidoreductase activity, acting on the CH-OH group of donors, NAD or NADP as acceptor;GO:0043168//anion binding	GO:0006692//prostanoid metabolic process;GO:0007178//transmembrane receptor protein serine/threonine kinase signaling pathway;GO:0007186//G-protein coupled receptor signaling pathway;GO:0044702//single organism reproductive process;GO:0044703//multi-organism reproductive process;GO:0044848//biological phase;GO:0048844//artery morphogenesis;GO:0051726//regulation of cell cycle
MSTRG.3772	101	4	20	3	5	4	6.69	0.22	0.89	0.17	0.32	0.19	2.6	0.226667	-3.51987	3.51987	0.00316065	0.55142	TRGC1	PREDICTED: T-cell receptor gamma-2 chain C region [Capra hircus]	-	-	-	-	GO:0016021//integral component of membrane	GO:0005488//binding	-
ncbi_102174607	1	1	0	15	11	8	0.01	0.01	0	0.12	0.09	0.05	0.00666667	0.0866667	3.70044	3.70044	0.00320403	0.55142	ADAM23	ADAM metallopeptidase domain 23	-	-	-	-	-	GO:0046914//transition metal ion binding;GO:0070011//peptidase activity, acting on L-amino acid peptides	GO:0019538//protein metabolic process
ncbi_102173891	85	290	145	630	1579	254	2.03	6.03	2.4	13.66	36.42	4.57	3.48667	18.2167	2.38534	2.38534	0.00320617	0.55142	SERPINA5	serpin family A member 5	Organismal Systems	Immune system	ko04610//Complement and coagulation cascades	K03913	-	-	-
ncbi_106502032	78	80	92	131	247	125	2.07	1.85	1.7	3.16	6.34	2.5	1.87333	4	1.09439	1.09439	0.00323787	0.55142	HOXA5	homeobox A5	-	-	-	-	GO:0043231//intracellular membrane-bounded organelle	GO:0001071//nucleic acid binding transcription factor activity;GO:0003677//DNA binding	GO:0002067//glandular epithelial cell differentiation;GO:0002069//columnar/cuboidal epithelial cell maturation;GO:0003002//regionalization;GO:0003008//system process;GO:0006357//regulation of transcription from RNA polymerase II promoter;GO:0007267//cell-cell signaling;GO:0010557//positive regulation of macromolecule biosynthetic process;GO:0032845//negative regulation of homeostatic process;GO:0…
ncbi_102187309	96	28	621	17	22	46	4.31	1.09	19.31	0.69	0.95	1.55	8.23667	1.06333	-2.95347	2.95347	0.0033397	0.559921	CXCL11	C-X-C motif chemokine ligand 11	Environmental Information Processing;Organismal Systems;Organismal Systems	Signaling molecules and interaction;Immune system;Immune system	ko04060//Cytokine-cytokine receptor interaction;ko04062//Chemokine signaling pathway;ko04620//Toll-like receptor signaling pathway	K12672;K12672;K12672	-	-	-
ncbi_102182683	125	75	43	655	61	412	5.35	2.78	1.28	25.38	2.52	13.27	3.13667	13.7233	2.12933	2.12933	0.00345263	0.572888	LOC102182683	growth-regulated alpha protein-like	Environmental Information Processing;Human Diseases;Organismal Systems;Organismal Systems;Human Diseases;Environmental Information Processing;Environmental Information Processing;Human Diseases;Human Diseases;Organismal Systems;Human Diseases;Human Diseases	Signaling molecules and interaction;Infectious diseases;Immune system;Immune system;Infectious diseases;Signal transduction;Signal transduction;Immune diseases;Infectious diseases;Immune system;Infectious diseases;Infectious diseases	ko04060//Cytokine-cytokine receptor interaction;ko05167//Kaposi sarcoma-associated herpesvirus infection;ko04062//Chemokine signaling pathway;ko04621//NOD-like receptor signaling pathway;ko05146//Amoebiasis;ko04064//NF-kappa B signaling pathway;ko04668//TNF signaling pathway;ko05323//Rheumatoid arthritis;ko05132//Salmonella infection;ko04657//IL-17 signaling pathway;ko05120//Epithelial cell signa…	K05505;K05505;K05505;K05505;K05505;K05505;K05505;K05505;K05505;K05505;K05505;K05505	GO:0044421//extracellular region part	GO:0005125//cytokine activity	GO:0002376//immune system process;GO:0006935//chemotaxis;GO:0006952//defense response
ncbi_102184881	122	65	89	44	57	24	2.14	0.77	0.87	0.62	0.74	0.29	1.26	0.55	-1.19592	1.19592	0.00357238	0.586709	CHEK1	checkpoint kinase 1	Human Diseases;Human Diseases;Cellular Processes;Cellular Processes;Cellular Processes	Infectious diseases;Cancers;Cell growth and death;Cell growth and death;Cell growth and death	ko05166//HTLV-I infection;ko05203//Viral carcinogenesis;ko04218//Cellular senescence;ko04110//Cell cycle;ko04115//p53 signaling pathway	K02216;K02216;K02216;K02216;K02216	GO:0000228//nuclear chromosome;GO:0005815//microtubule organizing center;GO:0032991//macromolecular complex;GO:0044421//extracellular region part;GO:0098687//chromosomal region	GO:0032550//purine ribonucleoside binding;GO:0035184//histone threonine kinase activity	GO:0000018//regulation of DNA recombination;GO:0000077//DNA damage checkpoint;GO:0006338//chromatin remodeling;GO:0007088//regulation of mitotic nuclear division;GO:0008283//cell proliferation;GO:0009612//response to mechanical stimulus;GO:0010467//gene expression;GO:0034644//cellular response to UV;GO:0035065//regulation of histone acetylation;GO:0035405//histone-threonine phosphorylation;GO:004…
ncbi_102178674	9	7	18	31	51	29	0.18	0.12	0.25	0.56	0.98	0.44	0.183333	0.66	1.848	1.848	0.00375058	0.609754	HTR2B	5-hydroxytryptamine receptor 2B	Environmental Information Processing;Environmental Information Processing;Organismal Systems;Organismal Systems;Cellular Processes	Signaling molecules and interaction;Signal transduction;Nervous system;Sensory system;Cellular community - eukaryotes	ko04080//Neuroactive ligand-receptor interaction;ko04020//Calcium signaling pathway;ko04726//Serotonergic synapse;ko04750//Inflammatory mediator regulation of TRP channels;ko04540//Gap junction	K04157;K04157;K04157;K04157;K04157	GO:0016021//integral component of membrane;GO:0044424//intracellular part	GO:0005515//protein binding;GO:0008227//G-protein coupled amine receptor activity;GO:0043169//cation binding	GO:0001819//positive regulation of cytokine production;GO:0001936//regulation of endothelial cell proliferation;GO:0007186//G-protein coupled receptor signaling pathway;GO:0007610//behavior;GO:0009152//purine ribonucleotide biosynthetic process;GO:0009266//response to temperature stimulus;GO:0009887//organ morphogenesis;GO:0010506//regulation of autophagy;GO:0010511//regulation of phosphatidylino…
ncbi_102187168	15	13	9	25	55	38	0.32	0.24	0.13	0.49	1.14	0.61	0.23	0.746667	1.69883	1.69883	0.00388661	0.619357	BCHE	butyrylcholinesterase	-	-	-	-	-	-	-
ncbi_102172245	26	7	59	2	8	4	0.47	0.11	0.74	0.03	0.14	0.05	0.44	0.0733333	-2.58496	2.58496	0.0039934	0.630135	LOC102172245	sodium- and chloride-dependent betaine transporter	Organismal Systems	Nervous system	ko04727//GABAergic synapse	K05039	GO:0016021//integral component of membrane	GO:0005283//sodium:amino acid symporter activity	GO:0006865//amino acid transport;GO:0044763//single-organism cellular process
ncbi_102191547	39	25	32	37	131	139	1.24	0.69	0.65	1.02	3.9	3.2	0.86	2.70667	1.65411	1.65411	0.0040893	0.639002	LOC102191547	cytochrome P450 2F3-like	Metabolism	Xenobiotics biodegradation and metabolism	ko00980//Metabolism of xenobiotics by cytochrome P450	K07416	GO:0043227//membrane-bounded organelle	GO:0004497//monooxygenase activity;GO:0046906//tetrapyrrole binding;GO:0046914//transition metal ion binding	GO:0042221//response to chemical;GO:0044710//single-organism metabolic process;GO:0090420//naphthalene-containing compound metabolic process
ncbi_102187438	234	74	142	47	88	49	4.15	1.19	1.8	0.75	1.47	0.68	2.38	0.966667	-1.29987	1.29987	0.0041304	0.63922	PRC1	protein regulator of cytokinesis 1	-	-	-	-	GO:0015630//microtubule cytoskeleton;GO:0016020//membrane;GO:0043231//intracellular membrane-bounded organelle	GO:0015631//tubulin binding;GO:0019900//kinase binding	GO:0022402//cell cycle process
ncbi_106501911	233	2	187	5	31	11	5.66	0.04	3.14	0.12	0.73	0.2	2.94667	0.35	-3.07366	3.07366	0.00432584	0.661464	LOC106501911	solute carrier family 2, facilitated glucose transporter member 5	Organismal Systems	Digestive system	ko04973//Carbohydrate digestion and absorption	K08143	GO:0005886//plasma membrane;GO:0031224//intrinsic component of membrane;GO:0031988//membrane-bounded vesicle	GO:0015149//hexose transmembrane transporter activity	GO:0008645//hexose transport;GO:0009750//response to fructose;GO:0044763//single-organism cellular process
MSTRG.3375	70	2	19	2	2	3	7.39	0.18	1.39	0.19	0.2	0.24	2.98667	0.21	-3.83007	3.83007	0.004393	0.661464	TRBV5-6	T-cell receptor beta chain, partial [Capra hircus]	-	-	-	-	-	-	GO:0002684//positive regulation of immune system process;GO:0044763//single-organism cellular process;GO:0050776//regulation of immune response;GO:0050794//regulation of cellular process
ncbi_102171965	18	10	17	40	186	15	0.72	0.35	0.47	1.44	7.13	0.45	0.513333	3.00667	2.5502	2.5502	0.00439743	0.661464	CLEC4G	C-type lectin domain family 4 member G	-	-	-	-	-	-	-
MSTRG.7835	32	18	10	1	7	2	3.02	1.48	0.65	0.09	0.64	0.14	1.71667	0.29	-2.56549	2.56549	0.0044626	0.665052	--	-	-	-	-	-	-	-	-
ncbi_102179084	139	96	50	236	365	135	2.25	1.35	0.56	3.48	5.71	1.65	1.38667	3.61333	1.38171	1.38171	0.00466106	0.688255	CA5B	carbonic anhydrase 5B	Metabolism	Energy metabolism	ko00910//Nitrogen metabolism	K01672	GO:0043231//intracellular membrane-bounded organelle	GO:0046914//transition metal ion binding	GO:0044237//cellular metabolic process
ncbi_102169205	908	164	733	116	314	161	36.04	5.66	20.17	4.18	12.02	4.81	20.6233	7.00333	-1.55816	1.55816	0.00471371	0.689702	RGS1	regulator of G-protein signaling 1	-	-	-	-	-	-	GO:0045744//negative regulation of G-protein coupled receptor protein signaling pathway;GO:0046649//lymphocyte activation
ncbi_102169730	630	92	3346	211	311	146	5.74	0.73	21.12	1.74	2.73	1	9.19667	1.82333	-2.33453	2.33453	0.00488806	0.703956	LOC102169730	deleted in malignant brain tumors 1 protein	-	-	-	-	GO:0030666//endocytic vesicle membrane;GO:0030667//secretory granule membrane;GO:0044421//extracellular region part;GO:0044425//membrane part	GO:0019899//enzyme binding;GO:0038023//signaling receptor activity;GO:0038024//cargo receptor activity	GO:0002758//innate immune response-activating signal transduction;GO:0006897//endocytosis;GO:0007275//multicellular organism development;GO:0019731//antibacterial humoral response;GO:0030855//epithelial cell differentiation
ncbi_102188823	306	38	146	42	57	32	5.56	0.6	1.84	0.69	1	0.44	2.66667	0.71	-1.90915	1.90915	0.0048986	0.703956	KIF2C	kinesin family member 2C	-	-	-	-	-	-	-
ncbi_102172436	17	1	11	0	0	0	0.84	0.04	0.37	0	0	0	0.416667	0.001	-8.70275	8.70275	0.00496021	0.7065	PRSS57	protease, serine 57	-	-	-	-	-	GO:0004175//endopeptidase activity	GO:0019538//protein metabolic process
ncbi_102168373	789	602	776	1734	1768	754	18.57	12.32	12.66	37.02	40.15	13.37	14.5167	30.18	1.05588	1.05588	0.00500876	0.707159	ATP1B1	ATPase Na+/K+ transporting subunit beta 1	Environmental Information Processing;Environmental Information Processing;Organismal Systems;Organismal Systems;Organismal Systems;Organismal Systems;Organismal Systems;Organismal Systems;Organismal Systems;Organismal Systems;Organismal Systems;Organismal Systems;Organismal Systems;Organismal Systems;Organismal Systems;Organismal Systems;Organismal Systems;Organismal Systems	Signal transduction;Signal transduction;Digestive system;Circulatory system;Digestive system;Endocrine system;Digestive system;Endocrine system;Digestive system;Endocrine system;Circulatory system;Digestive system;Endocrine system;Digestive system;Excretory system;Digestive system;Excretory system;Excretory system	ko04024//cAMP signaling pathway;ko04022//cGMP - PKG signaling pathway;ko04974//Protein digestion and absorption;ko04261//Adrenergic signaling in cardiomyocytes;ko04976//Bile secretion;ko04919//Thyroid hormone signaling pathway;ko04972//Pancreatic secretion;ko04925//Aldosterone synthesis and secretion;ko04970//Salivary secretion;ko04911//Insulin secretion;ko04260//Cardiac muscle contraction;ko0497…	K01540;K01540;K01540;K01540;K01540;K01540;K01540;K01540;K01540;K01540;K01540;K01540;K01540;K01540;K01540;K01540;K01540;K01540	GO:0031224//intrinsic component of membrane;GO:0031988//membrane-bounded vesicle;GO:0044291//cell-cell contact zone;GO:0044459//plasma membrane part	GO:0008556//potassium-transporting ATPase activity;GO:0019899//enzyme binding;GO:0023023//MHC protein complex binding	GO:0006875//cellular metal ion homeostasis;GO:0006941//striated muscle contraction;GO:0007009//plasma membrane organization;GO:0019722//calcium-mediated signaling;GO:0022610//biological adhesion;GO:0031647//regulation of protein stability;GO:0043462//regulation of ATPase activity;GO:0071436//sodium ion export;GO:0090075//relaxation of muscle;GO:1901021//positive regulation of calcium ion transmem…
ncbi_108634590	7156	759	7912	826	971	1464	318.04	29.3	243.74	33.31	41.62	49.03	197.027	41.32	-2.25348	2.25348	0.00512136	0.716767	LOC108634590	ubiquitin D-like	-	-	-	-	-	-	-
ncbi_102183509	65	75	80	203	653	57	0.71	0.71	0.61	2.02	6.9	0.47	0.676667	3.13	2.20965	2.20965	0.00535411	0.741744	SPOCK1	SPARC/osteonectin, cwcv and kazal like domains proteoglycan 1	-	-	-	-	GO:0005737//cytoplasm;GO:0031012//extracellular matrix;GO:0033267//axon part;GO:0044421//extracellular region part;GO:0045202//synapse	GO:0004866//endopeptidase inhibitor activity;GO:0046872//metal ion binding	GO:0007162//negative regulation of cell adhesion;GO:0007417//central nervous system development;GO:0010466//negative regulation of peptidase activity;GO:0010975//regulation of neuron projection development;GO:0016477//cell migration
ncbi_102172204	2	9	13	1	519	12	0.03	0.13	0.15	0.02	8.19	0.15	0.103333	2.78667	4.75316	4.75316	0.00539199	0.741744	LOC102172204	ceruloplasmin	Cellular Processes;Metabolism	Cell growth and death;Metabolism of cofactors and vitamins	ko04216//Ferroptosis;ko00860//Porphyrin and chlorophyll metabolism	K13624;K13624	-	GO:0003824//catalytic activity;GO:0046914//transition metal ion binding	GO:0000041//transition metal ion transport;GO:0044710//single-organism metabolic process;GO:0046916//cellular transition metal ion homeostasis
ncbi_102188605	33	17	28	66	93	33	0.36	0.16	0.21	0.64	0.97	0.27	0.243333	0.626667	1.36476	1.36476	0.00546547	0.745481	UGGT2	UDP-glucose glycoprotein glucosyltransferase 2	Genetic Information Processing	Folding, sorting and degradation	ko04141//Protein processing in endoplasmic reticulum	K11718	-	GO:0016740//transferase activity	GO:0006011//UDP-glucose metabolic process;GO:0006464//cellular protein modification process
ncbi_102179142	166	28	151	23	18	33	3.16	0.46	1.99	0.4	0.33	0.47	1.87	0.4	-2.22497	2.22497	0.00566376	0.749177	CD28	CD28 molecule	Environmental Information Processing;Human Diseases;Human Diseases;Organismal Systems;Human Diseases;Human Diseases;Human Diseases;Human Diseases;Human Diseases;Human Diseases;Organismal Systems	Signaling molecules and interaction;Infectious diseases;Immune diseases;Immune system;Immune diseases;Cardiovascular diseases;Immune diseases;Endocrine and metabolic diseases;Immune diseases;Immune diseases;Immune system	ko04514//Cell adhesion molecules (CAMs);ko05162//Measles;ko05322//Systemic lupus erythematosus;ko04660//T cell receptor signaling pathway;ko05323//Rheumatoid arthritis;ko05416//Viral myocarditis;ko05320//Autoimmune thyroid disease;ko04940//Type I diabetes mellitus;ko05330//Allograft rejection;ko05332//Graft-versus-host disease;ko04672//Intestinal immune network for IgA production	K06470;K06470;K06470;K06470;K06470;K06470;K06470;K06470;K06470;K06470;K06470	GO:0031224//intrinsic component of membrane;GO:0044459//plasma membrane part	GO:0019899//enzyme binding;GO:0030674//protein binding, bridging	GO:0002861//regulation of inflammatory response to antigenic stimulus;GO:0006357//regulation of transcription from RNA polymerase II promoter;GO:0007088//regulation of mitotic nuclear division;GO:0014066//regulation of phosphatidylinositol 3-kinase signaling;GO:0031294//lymphocyte costimulation;GO:0032743//positive regulation of interleukin-2 production;GO:0042102//positive regulation of T cell p…
ncbi_102178374	245	71	456	68	85	70	3.69	0.93	4.84	0.94	1.22	0.78	3.15333	0.98	-1.68602	1.68602	0.00568924	0.749177	SLA2	Src like adaptor 2	-	-	-	-	GO:0005768//endosome;GO:0016020//membrane	GO:0030674//protein binding, bridging	GO:0046649//lymphocyte activation;GO:0050848//regulation of calcium-mediated signaling
ncbi_102173628	121	61	32	183	315	105	3.91	1.71	0.72	5.36	9.82	2.56	2.11333	5.91333	1.48445	1.48445	0.00578908	0.749177	CCL24	C-C motif chemokine ligand 24	Environmental Information Processing;Organismal Systems	Signaling molecules and interaction;Immune system	ko04060//Cytokine-cytokine receptor interaction;ko04062//Chemokine signaling pathway	K21097;K21097	-	GO:0005125//cytokine activity	GO:0002687//positive regulation of leukocyte migration;GO:0022604//regulation of cell morphogenesis;GO:0030833//regulation of actin filament polymerization;GO:0031349//positive regulation of defense response;GO:0045765//regulation of angiogenesis;GO:0071621//granulocyte chemotaxis
ncbi_100860899	113	18	108	595	38	532	5.9	0.82	3.91	28.19	1.92	20.94	3.54333	17.0167	2.26377	2.26377	0.00584456	0.749177	CRISP3	cysteine-rich secretory protein 3	-	-	-	-	-	-	-
ncbi_102176061	2	2	0	2	44	16	0.09	0.08	0	0.07	1.79	0.48	0.0566667	0.78	3.7829	3.7829	0.00585258	0.749177	LOC102176061	glycine N-acyltransferase	Metabolism	Amino acid metabolism	ko00360//Phenylalanine metabolism	K00628	GO:0031988//membrane-bounded vesicle;GO:0043231//intracellular membrane-bounded organelle	GO:0016410//N-acyltransferase activity	GO:0009069//serine family amino acid metabolic process;GO:0042221//response to chemical
ncbi_102169070	336	316	149	598	999	377	8.91	7.28	2.74	14.38	25.55	7.53	6.31	15.82	1.32604	1.32604	0.0059821	0.756994	ACKR3	atypical chemokine receptor 3	Environmental Information Processing	Signaling molecules and interaction	ko04060//Cytokine-cytokine receptor interaction	K04304	GO:0031224//intrinsic component of membrane;GO:0043231//intracellular membrane-bounded organelle	GO:0004950//chemokine receptor activity;GO:0019956//chemokine binding;GO:0038024//cargo receptor activity	GO:0006898//receptor-mediated endocytosis;GO:0019221//cytokine-mediated signaling pathway;GO:0030154//cell differentiation;GO:0043410//positive regulation of MAPK cascade;GO:1902229//regulation of intrinsic apoptotic signaling pathway in response to DNA damage
ncbi_102188992	84	4	67	3	4	10	3.25	0.13	1.8	0.11	0.15	0.29	1.72667	0.183333	-3.23545	3.23545	0.00607298	0.756994	FCRL6	Fc receptor like 6	-	-	-	-	-	GO:0019902//phosphatase binding	-
ncbi_102189051	162	135	78	372	633	119	12.05	8.73	4.02	25.09	45.41	6.67	8.26667	25.7233	1.6377	1.6377	0.00607879	0.756994	WFDC2	WAP four-disulfide core domain 2	-	-	-	-	GO:0031988//membrane-bounded vesicle;GO:0044421//extracellular region part	GO:0004866//endopeptidase inhibitor activity	GO:0010466//negative regulation of peptidase activity;GO:0048232//male gamete generation
ncbi_102174718	415	127	491	121	185	103	4.54	1.2	3.71	1.19	1.96	0.83	3.15	1.32667	-1.24755	1.24755	0.00611428	0.756994	PTPRE	protein tyrosine phosphatase, receptor type E	-	-	-	-	GO:0016020//membrane;GO:0043231//intracellular membrane-bounded organelle	GO:0004721//phosphoprotein phosphatase activity;GO:0046983//protein dimerization activity	GO:0002694//regulation of leukocyte activation;GO:0006470//protein dephosphorylation;GO:0007167//enzyme linked receptor protein signaling pathway;GO:0009968//negative regulation of signal transduction
ncbi_102174794	98	73	114	240	316	92	3.98	2.57	3.21	8.83	12.37	2.81	3.25333	8.00333	1.29868	1.29868	0.00632526	0.777138	PRSS22	protease, serine 22	-	-	-	-	-	GO:0004175//endopeptidase activity	GO:0019538//protein metabolic process
ncbi_102188510	4	3	5	9	41	14	0.05	0.03	0.05	0.09	0.53	0.14	0.0433333	0.253333	2.54749	2.54749	0.00653802	0.797193	MTUS2	microtubule associated tumor suppressor candidate 2	-	-	-	-	GO:0005874//microtubule	GO:0015631//tubulin binding;GO:0046983//protein dimerization activity	-
ncbi_102171764	128	32	10	361	867	24	5.04	1.1	0.27	12.9	32.95	0.71	2.13667	15.52	2.86069	2.86069	0.00664596	0.800886	LOC102171764	lysozyme C, milk isozyme	Organismal Systems	Digestive system	ko04970//Salivary secretion	K13915	-	GO:0016787//hydrolase activity	GO:0009617//response to bacterium;GO:0009987//cellular process;GO:0044707//single-multicellular organism process
ncbi_102174689	7	12	8	34	12	92	0.13	0.19	0.1	0.57	0.21	1.28	0.14	0.686667	2.29418	2.29418	0.00666783	0.800886	CA10	carbonic anhydrase 10	-	-	-	-	-	-	GO:0007417//central nervous system development
ncbi_102183247	118	126	80	191	336	161	3.99	3.71	1.88	5.86	11	4.11	3.19333	6.99	1.13023	1.13023	0.00685767	0.801793	DHRS12	dehydrogenase/reductase 12	-	-	-	-	-	GO:0003824//catalytic activity	GO:0044710//single-organism metabolic process
ncbi_102176354	1303	19	613	6	213	34	47.57	0.6	15.51	0.2	7.5	0.94	21.2267	2.88	-2.88174	2.88174	0.00687056	0.801793	LOC102176354	haptoglobin	-	-	-	-	GO:0043234//protein complex;GO:0044421//extracellular region part;GO:0060205//cytoplasmic membrane-bounded vesicle lumen	GO:0004175//endopeptidase activity;GO:0005515//protein binding	GO:0000302//response to reactive oxygen species;GO:0002526//acute inflammatory response;GO:0006897//endocytosis;GO:0008219//cell death;GO:0009617//response to bacterium;GO:0010727//negative regulation of hydrogen peroxide metabolic process;GO:0019538//protein metabolic process;GO:0043086//negative regulation of catalytic activity
ncbi_102191086	135	152	223	83	35	46	2.79	2.73	3.19	1.55	0.7	0.72	2.90333	0.99	-1.55221	1.55221	0.00688212	0.801793	COCH	cochlin	-	-	-	-	GO:0031012//extracellular matrix;GO:0031988//membrane-bounded vesicle;GO:0044421//extracellular region part	GO:0032403//protein complex binding	GO:0009617//response to bacterium;GO:0022604//regulation of cell morphogenesis;GO:0031349//positive regulation of defense response;GO:0050954//sensory perception of mechanical stimulus
ncbi_102183147	43	39	26	52	399	50	1.83	1.44	0.77	2	16.36	1.6	1.34667	6.65333	2.30468	2.30468	0.00688299	0.801793	HRCT1	histidine rich carboxyl terminus 1	-	-	-	-	-	-	-
ncbi_102182273	5137	64	2178	76	925	107	357.15	3.84	105.45	4.75	61.64	5.6	155.48	23.9967	-2.69582	2.69582	0.00692446	0.801793	S100A9	S100 calcium binding protein A9	Organismal Systems	Immune system	ko04657//IL-17 signaling pathway	K21128	GO:0016020//membrane;GO:0031988//membrane-bounded vesicle;GO:0043231//intracellular membrane-bounded organelle;GO:0043232//intracellular non-membrane-bounded organelle;GO:0044421//extracellular region part	GO:0015631//tubulin binding;GO:0035325//Toll-like receptor binding;GO:0046914//transition metal ion binding;GO:0050542//icosanoid binding	GO:0002791//regulation of peptide secretion;GO:0006954//inflammatory response;GO:0010556//regulation of macromolecule biosynthetic process;GO:0030036//actin cytoskeleton organization;GO:0031349//positive regulation of defense response;GO:0043280//positive regulation of cysteine-type endopeptidase activity involved in apoptotic process;GO:0044248//cellular catabolic process;GO:0070486//leukocyte a…
ncbi_102188535	146	158	90	330	379	182	0.68	0.64	0.29	1.39	1.7	0.64	0.536667	1.24333	1.21211	1.21211	0.00729591	0.83282	ALPK3	alpha kinase 3	-	-	-	-	GO:0043231//intracellular membrane-bounded organelle	GO:0016740//transferase activity;GO:0032550//purine ribonucleoside binding	GO:0006464//cellular protein modification process;GO:0044767//single-organism developmental process
ncbi_102186681	417	3	24	2	34	5	32.93	0.21	1.31	0.14	2.59	0.3	11.4833	1.01	-3.50711	3.50711	0.00739738	0.837286	LOC102186681	galectin-9B	-	-	-	-	-	-	-
ncbi_102188452	9361	994	13608	1227	1552	2238	426.57	39.38	429.8	50.72	68.24	76.82	298.583	65.26	-2.19386	2.19386	0.00751733	0.837286	LOC102188452	ubiquitin D-like	-	-	-	-	-	-	-
ncbi_102185222	307	54	521	75	116	57	2.48	0.38	2.92	0.55	0.9	0.35	1.92667	0.6	-1.68307	1.68307	0.00753757	0.837286	NAIP	NLR family apoptosis inhibitory protein	Organismal Systems;Human Diseases	Immune system;Infectious diseases	ko04621//NOD-like receptor signaling pathway;ko05134//Legionellosis	K12807;K12807	-	-	-
ncbi_102188317	315	1363	943	109	264	337	14.3	53.79	29.68	4.49	11.56	11.53	32.59	9.19333	-1.82577	1.82577	0.00754311	0.837286	GADD45G	growth arrest and DNA damage inducible gamma	Human Diseases;Environmental Information Processing;Human Diseases;Human Diseases;Human Diseases;Cellular Processes;Cellular Processes;Human Diseases;Environmental Information Processing;Environmental Information Processing;Cellular Processes;Human Diseases;Human Diseases;Cellular Processes;Human Diseases;Human Diseases;Human Diseases;Human Diseases;Human Diseases;Human Diseases;Human Diseases;Hu…	Cancers;Signal transduction;Cancers;Cancers;Cancers;Cell growth and death;Cell growth and death;Cancers;Signal transduction;Signal transduction;Cell growth and death;Cancers;Cancers;Cell growth and death;Cancers;Cancers;Cancers;Cancers;Cancers;Cancers;Cancers;Cancers	ko05200//Pathways in cancer;ko04010//MAPK signaling pathway;ko05202//Transcriptional misregulation in cancers;ko05226//Gastric cancer;ko05225//Hepatocellular carcinoma;ko04218//Cellular senescence;ko04210//Apoptosis;ko05224//Breast cancer;ko04068//FoxO signaling pathway;ko04064//NF-kappa B signaling pathway;ko04110//Cell cycle;ko05222//Small cell lung cancer;ko05213//Endometrial cancer;ko04115//p…	K04402;K04402;K04402;K04402;K04402;K04402;K04402;K04402;K04402;K04402;K04402;K04402;K04402;K04402;K04402;K04402;K04402;K04402;K04402;K04402;K04402;K04402	GO:0043231//intracellular membrane-bounded organelle	-	GO:0001933//negative regulation of protein phosphorylation;GO:0007049//cell cycle;GO:0032147//activation of protein kinase activity;GO:0032874//positive regulation of stress-activated MAPK cascade;GO:0042981//regulation of apoptotic process;GO:0044707//single-multicellular organism process;GO:0048869//cellular developmental process
ncbi_102183003	25	22	10	58	75	32	0.71	0.54	0.2	1.5	2.06	0.69	0.483333	1.41667	1.55141	1.55141	0.0078254	0.862227	SLC2A4	solute carrier family 2 member 4	Organismal Systems;Environmental Information Processing;Environmental Information Processing;Human Diseases;Organismal Systems;Human Diseases	Endocrine system;Signal transduction;Signal transduction;Endocrine and metabolic diseases;Endocrine system;Endocrine and metabolic diseases	ko04910//Insulin signaling pathway;ko04068//FoxO signaling pathway;ko04152//AMPK signaling pathway;ko04931//Insulin resistance;ko04920//Adipocytokine signaling pathway;ko04930//Type II diabetes mellitus	K07191;K07191;K07191;K07191;K07191;K07191	GO:0005798//Golgi-associated vesicle;GO:0016021//integral component of membrane;GO:0030135//coated vesicle;GO:0030141//secretory granule;GO:0031090//organelle membrane;GO:0044459//plasma membrane part;GO:0098589//membrane region	GO:0015149//hexose transmembrane transporter activity	GO:0006970//response to osmotic stress;GO:0008645//hexose transport;GO:0009059//macromolecule biosynthetic process;GO:0032868//response to insulin;GO:0033500//carbohydrate homeostasis;GO:0045444//fat cell differentiation
ncbi_102176826	161	151	80	270	724	149	3.02	2.46	1.04	4.6	13.12	2.11	2.17333	6.61	1.60474	1.60474	0.00797012	0.862227	NR1D1	nuclear receptor subfamily 1 group D member 1	Organismal Systems	Environmental adaptation	ko04710//Circadian rhythm	K03728	GO:0000785//chromatin;GO:0043231//intracellular membrane-bounded organelle;GO:0044309//neuron spine	GO:0000977//RNA polymerase II regulatory region sequence-specific DNA binding;GO:0000982//transcription factor activity, RNA polymerase II core promoter proximal region sequence-specific binding;GO:0001221//transcription cofactor binding;GO:0038023//signaling receptor activity;GO:0046906//tetrapyrrole binding;GO:0046914//transition metal ion binding	GO:0001659//temperature homeostasis;GO:0005977//glycogen metabolic process;GO:0006111//regulation of gluconeogenesis;GO:0006357//regulation of transcription from RNA polymerase II promoter;GO:0007623//circadian rhythm;GO:0009755//hormone-mediated signaling pathway;GO:0010558//negative regulation of macromolecule biosynthetic process;GO:0010893//positive regulation of steroid biosynthetic process;…
ncbi_102172348	63	0	86	2	8	3	3.39	0	3.21	0.1	0.42	0.12	2.2	0.213333	-3.36632	3.36632	0.00802538	0.862227	MCEMP1	mast cell expressed membrane protein 1	-	-	-	-	-	-	-
ncbi_102169719	141	31	128	34	35	26	1.99	0.38	1.25	0.44	0.48	0.28	1.20667	0.4	-1.59296	1.59296	0.00803567	0.862227	PTPN22	protein tyrosine phosphatase, non-receptor type 22	-	-	-	-	GO:0005886//plasma membrane;GO:0043231//intracellular membrane-bounded organelle	GO:0004721//phosphoprotein phosphatase activity;GO:0019899//enzyme binding;GO:0019904//protein domain specific binding	GO:0006470//protein dephosphorylation;GO:0030098//lymphocyte differentiation;GO:0034111//negative regulation of homotypic cell-cell adhesion;GO:0050854//regulation of antigen receptor-mediated signaling pathway
ncbi_102189561	234	229	526	1062	372	1560	4.29	3.42	6.33	16.8	5.78	20.39	4.68	14.3233	1.61379	1.61379	0.00814491	0.866649	SLC6A14	solute carrier family 6 member 14	-	-	-	-	GO:0031224//intrinsic component of membrane;GO:0031988//membrane-bounded vesicle	GO:0015291//secondary active transmembrane transporter activity	GO:0042221//response to chemical;GO:0044763//single-organism cellular process;GO:0044765//single-organism transport
ncbi_102171574	47	31	29	90	130	39	0.97	0.55	0.41	1.68	2.58	0.6	0.643333	1.62	1.33236	1.33236	0.00821749	0.866649	VIPR2	vasoactive intestinal peptide receptor 2	Environmental Information Processing;Environmental Information Processing	Signaling molecules and interaction;Signal transduction	ko04080//Neuroactive ligand-receptor interaction;ko04024//cAMP signaling pathway	K04590;K04590	GO:0031224//intrinsic component of membrane	GO:0004930//G-protein coupled receptor activity	GO:0007166//cell surface receptor signaling pathway
ncbi_108636422	282	28	2412	73	46	155	5.14	0.44	30.07	1.19	0.81	2.1	11.8833	1.36667	-3.12021	3.12021	0.00826889	0.866649	MX2	MX dynamin like GTPase 2	-	-	-	-	GO:0043231//intracellular membrane-bounded organelle;GO:0046930//pore complex	GO:0017111//nucleoside-triphosphatase activity;GO:0032550//purine ribonucleoside binding	GO:0002252//immune effector process;GO:0006913//nucleocytoplasmic transport;GO:0006952//defense response;GO:0007049//cell cycle;GO:0034097//response to cytokine;GO:0051707//response to other organism
ncbi_102181695	79	84	30	275	392	58	0.65	0.6	0.17	2.06	3.12	0.36	0.473333	1.84667	1.964	1.964	0.00829226	0.866649	ITGA8	integrin subunit alpha 8	Environmental Information Processing;Human Diseases;Cellular Processes;Cellular Processes;Environmental Information Processing;Human Diseases;Environmental Information Processing;Human Diseases;Human Diseases	Signal transduction;Infectious diseases;Cell motility;Cellular community - eukaryotes;Signaling molecules and interaction;Cardiovascular diseases;Signaling molecules and interaction;Cardiovascular diseases;Cardiovascular diseases	ko04151//PI3K-Akt signaling pathway;ko05165//Human papillomavirus infection;ko04810//Regulation of actin cytoskeleton;ko04510//Focal adhesion;ko04514//Cell adhesion molecules (CAMs);ko05412//Arrhythmogenic right ventricular cardiomyopathy (ARVC);ko04512//ECM-receptor interaction;ko05414//Dilated cardiomyopathy (DCM);ko05410//Hypertrophic cardiomyopathy (HCM)	K06584;K06584;K06584;K06584;K06584;K06584;K06584;K06584;K06584	GO:0005887//integral component of plasma membrane;GO:0005924//cell-substrate adherens junction;GO:0043231//intracellular membrane-bounded organelle	-	GO:0000904//cell morphogenesis involved in differentiation;GO:0001822//kidney development;GO:0007611//learning or memory;GO:0008104//protein localization;GO:0017015//regulation of transforming growth factor beta receptor signaling pathway;GO:0031589//cell-substrate adhesion;GO:0043062//extracellular structure organization;GO:0045944//positive regulation of transcription from RNA polymerase II pro…
ncbi_102182711	154	240	85	457	1965	119	2.62	3.55	1	7.05	32.27	1.53	2.39	13.6167	2.51029	2.51029	0.00836884	0.869009	PAMR1	peptidase domain containing associated with muscle regeneration 1	-	-	-	-	-	GO:0004175//endopeptidase activity	GO:0019538//protein metabolic process
ncbi_102186122	43	16	12	44	91	65	1.9	0.53	0.35	1.61	3.57	2.14	0.926667	2.44	1.39676	1.39676	0.00846476	0.873335	CIDEB	cell death-inducing DFFA-like effector b	-	-	-	-	GO:0044444//cytoplasmic part	GO:0005515//protein binding	GO:0006915//apoptotic process
ncbi_102171570	689	158	982	170	325	150	16.52	3.33	16.25	3.75	7.51	2.75	12.0333	4.67	-1.36554	1.36554	0.00862772	0.879395	MSR1	macrophage scavenger receptor 1	Cellular Processes	Transport and catabolism	ko04145//Phagosome	K06558	GO:0031224//intrinsic component of membrane;GO:0034358//plasma lipoprotein particle	GO:0038024//cargo receptor activity;GO:0071813//lipoprotein particle binding	GO:0006897//endocytosis;GO:0010468//regulation of gene expression;GO:0010743//regulation of macrophage derived foam cell differentiation;GO:0010884//positive regulation of lipid storage;GO:0015031//protein transport;GO:0015918//sterol transport;GO:0044707//single-multicellular organism process
ncbi_102187289	169	344	285	863	661	468	1.51	2.61	1.71	6.76	5.62	3.08	1.94333	5.15333	1.40697	1.40697	0.00863277	0.879395	SORBS1	sorbin and SH3 domain containing 1	Organismal Systems;Cellular Processes;Organismal Systems	Endocrine system;Cellular community - eukaryotes;Endocrine system	ko04910//Insulin signaling pathway;ko04520//Adherens junction;ko03320//PPAR signaling pathway	K06086;K06086;K06086	GO:0043231//intracellular membrane-bounded organelle;GO:0043235//receptor complex	GO:0005102//receptor binding;GO:0019900//kinase binding	GO:0007169//transmembrane receptor protein tyrosine kinase signaling pathway;GO:0030036//actin cytoskeleton organization
MSTRG.6566	191	75	187	47	91	62	13.02	4.44	8.84	2.91	5.98	3.18	8.76667	4.02333	-1.12364	1.12364	0.0087411	0.88483	--	uncharacterized protein LOC107132617 [Bos taurus]	-	-	-	-	-	-	-
ncbi_102187294	1304	76	1219	84	414	120	24.21	1.23	15.69	1.41	7.41	1.68	13.71	3.5	-1.9698	1.9698	0.00886502	0.891766	STAR	steroidogenic acute regulatory protein	Human Diseases;Organismal Systems;Organismal Systems;Organismal Systems;Organismal Systems	Endocrine and metabolic diseases;Endocrine system;Endocrine system;Endocrine system;Digestive system	ko04934//Cushing syndrome;ko04925//Aldosterone synthesis and secretion;ko04927//Cortisol synthesis and secretion;ko04913//Ovarian Steroidogenesis;ko04979//Cholesterol metabolism	K16931;K16931;K16931;K16931;K16931	-	GO:0015248//sterol transporter activity;GO:0032934//sterol binding	GO:0015918//sterol transport;GO:0016125//sterol metabolic process;GO:0019218//regulation of steroid metabolic process
ncbi_102180792	3	15	1	53	25	45	0.05	0.19	0.01	0.72	0.36	0.51	0.0833333	0.53	2.66903	2.66903	0.00894201	0.893923	ATP4A	ATPase H+/K+ transporting alpha subunit	Metabolism;Organismal Systems;Organismal Systems	Energy metabolism;Digestive system;Excretory system	ko00190//Oxidative phosphorylation;ko04971//Gastric acid secretion;ko04966//Collecting duct acid secretion	K01542;K01542;K01542	GO:0031224//intrinsic component of membrane;GO:0044421//extracellular region part	GO:0008556//potassium-transporting ATPase activity;GO:0032550//purine ribonucleoside binding;GO:0046872//metal ion binding;GO:0046983//protein dimerization activity	GO:0006814//sodium ion transport;GO:0006885//regulation of pH;GO:0015988//energy coupled proton transmembrane transport, against electrochemical gradient;GO:0042221//response to chemical;GO:0043269//regulation of ion transport
MSTRG.7317	133	24	330	25	36	41	2.72	0.43	4.68	0.46	0.71	0.63	2.61	0.6	-2.12102	2.12102	0.00908757	0.895395	--	bolA-like protein 2 isoform X2 [Bos indicus x Bos taurus]	Organismal Systems	Sensory system	ko04742//Taste transduction	K08474	GO:0005576//extracellular region;GO:0031224//intrinsic component of membrane	GO:0060089//molecular transducer activity	GO:0001525//angiogenesis;GO:0007166//cell surface receptor signaling pathway;GO:0007606//sensory perception of chemical stimulus;GO:0040013//negative regulation of locomotion;GO:0048523//negative regulation of cellular process;GO:0051234//establishment of localization;GO:0051241//negative regulation of multicellular organismal process
ncbi_102177454	165	183	255	390	420	333	1.89	1.82	2.02	4.05	4.64	2.87	1.91	3.85333	1.01253	1.01253	0.00922447	0.895395	CAPN5	calpain 5	-	-	-	-	-	-	-
ncbi_102174927	15	15	8	31	72	21	0.24	0.21	0.09	0.45	1.11	0.25	0.18	0.603333	1.74496	1.74496	0.00936888	0.895395	B3GAT1	beta-1,3-glucuronyltransferase 1	Metabolism;Metabolism	Global and overview maps;Glycan biosynthesis and metabolism	ko01100//Metabolic pathways;ko00515//Mannose type O-glycan biosyntheis	K00735;K00735	-	GO:0015020//glucuronosyltransferase activity;GO:0035250//UDP-galactosyltransferase activity	-
ncbi_102174895	1204	307	2338	324	702	274	20.55	4.49	27.77	4.96	11.66	3.52	17.6033	6.71333	-1.39075	1.39075	0.00940312	0.895395	LOC102174895	vascular cell adhesion protein 1	Human Diseases;Environmental Information Processing;Organismal Systems;Human Diseases;Human Diseases;Environmental Information Processing;Environmental Information Processing;Human Diseases;Human Diseases	Infectious diseases;Signaling molecules and interaction;Immune system;Cardiovascular diseases;Endocrine and metabolic diseases;Signal transduction;Signal transduction;Infectious diseases;Infectious diseases	ko05166//HTLV-I infection;ko04514//Cell adhesion molecules (CAMs);ko04670//Leukocyte transendothelial migration;ko05418//Fluid shear stress and atherosclerosis;ko04933//AGE-RAGE signaling pathway in diabetic complications;ko04064//NF-kappa B signaling pathway;ko04668//TNF signaling pathway;ko05144//Malaria;ko05143//African trypanosomiasis	K06527;K06527;K06527;K06527;K06527;K06527;K06527;K06527;K06527	GO:0031224//intrinsic component of membrane	-	GO:0098602//single organism cell adhesion
ncbi_102179856	309	43	152	35	86	39	10.52	1.27	3.59	1.08	2.82	1	5.12667	1.63333	-1.6502	1.6502	0.00941875	0.895395	CCNB2	cyclin B2	Human Diseases;Cellular Processes;Environmental Information Processing;Cellular Processes;Cellular Processes;Cellular Processes;Organismal Systems	Infectious diseases;Cell growth and death;Signal transduction;Cell growth and death;Cell growth and death;Cell growth and death;Endocrine system	ko05166//HTLV-I infection;ko04218//Cellular senescence;ko04068//FoxO signaling pathway;ko04110//Cell cycle;ko04114//Oocyte meiosis;ko04115//p53 signaling pathway;ko04914//Progesterone-mediated oocyte maturation	K21770;K21770;K21770;K21770;K21770;K21770;K21770	GO:0005815//microtubule organizing center;GO:0031981//nuclear lumen;GO:0044444//cytoplasmic part	GO:0019900//kinase binding	GO:0000087//mitotic M phase;GO:0000280//nuclear division;GO:0002260//lymphocyte homeostasis;GO:0043009//chordate embryonic development;GO:0044772//mitotic cell cycle phase transition;GO:0048534//hematopoietic or lymphoid organ development;GO:0051726//regulation of cell cycle
ncbi_102182403	895	39	749	70	252	64	16.63	0.59	8.91	1.06	4.64	0.81	8.71	2.17	-2.00498	2.00498	0.00953266	0.895395	HK3	hexokinase 3	Metabolism;Organismal Systems;Metabolism;Environmental Information Processing;Human Diseases;Metabolism;Metabolism;Human Diseases;Organismal Systems;Metabolism;Metabolism;Metabolism;Metabolism	Global and overview maps;Endocrine system;Global and overview maps;Signal transduction;Cancers;Carbohydrate metabolism;Carbohydrate metabolism;Endocrine and metabolic diseases;Digestive system;Carbohydrate metabolism;Carbohydrate metabolism;Carbohydrate metabolism;Biosynthesis of other secondary metabolites	ko01100//Metabolic pathways;ko04910//Insulin signaling pathway;ko01200//Carbon metabolism;ko04066//HIF-1 signaling pathway;ko05230//Central carbon metabolism in cancer;ko00010//Glycolysis / Gluconeogenesis;ko00520//Amino sugar and nucleotide sugar metabolism;ko04930//Type II diabetes mellitus;ko04973//Carbohydrate digestion and absorption;ko00051//Fructose and mannose metabolism;ko00500//Starch a…	K00844;K00844;K00844;K00844;K00844;K00844;K00844;K00844;K00844;K00844;K00844;K00844;K00844	-	-	-
ncbi_102183735	120	194	121	359	459	202	1.96	2.83	1.34	5.16	7.5	2.4	2.04333	5.02	1.29676	1.29676	0.00958899	0.895395	IL17RE	interleukin 17 receptor E	Environmental Information Processing;Organismal Systems	Signaling molecules and interaction;Immune system	ko04060//Cytokine-cytokine receptor interaction;ko04657//IL-17 signaling pathway	K05168;K05168	-	-	-
ncbi_102191666	519	88	282	51	187	71	12.82	1.89	4.83	1.14	4.46	1.32	6.51333	2.30667	-1.49759	1.49759	0.00967078	0.895395	KIF22	kinesin family member 22	Organismal Systems	Endocrine system	ko04914//Progesterone-mediated oocyte maturation	K10403	-	-	-
ncbi_102170144	2382	503	8643	632	790	974	36.57	6.62	96.15	9.05	11.58	11.43	46.4467	10.6867	-2.11976	2.11976	0.00967995	0.895395	LOC102170144	guanylate-binding protein 1	Organismal Systems	Immune system	ko04621//NOD-like receptor signaling pathway	K20899	-	GO:0017111//nucleoside-triphosphatase activity;GO:0032550//purine ribonucleoside binding	-
ncbi_102183119	261	443	220	1619	1333	260	4.55	6.73	2.66	25.66	22.48	3.43	4.64667	17.19	1.8873	1.8873	0.00977563	0.898916	ERV3-1	endogenous retrovirus group 3 member 1	-	-	-	-	-	-	-
ncbi_102168781	555	46	286	45	114	72	12.53	0.91	4.49	0.93	2.26	1.17	5.97667	1.45333	-2.03998	2.03998	0.00984788	0.898916	KIFC1	kinesin family member C1	-	-	-	-	-	-	-
ncbi_102173472	4404	4780	4364	6726	14474	5019	121.33	113.83	88.4	167.12	379.87	112.66	107.853	219.883	1.02767	1.02767	0.00988556	0.898916	TPM1	tropomyosin 1 (alpha)	Human Diseases;Organismal Systems;Human Diseases;Human Diseases;Organismal Systems	Cancers;Circulatory system;Cardiovascular diseases;Cardiovascular diseases;Circulatory system	ko05206//MicroRNAs in cancer;ko04261//Adrenergic signaling in cardiomyocytes;ko05414//Dilated cardiomyopathy (DCM);ko05410//Hypertrophic cardiomyopathy (HCM);ko04260//Cardiac muscle contraction	K10373;K10373;K10373;K10373;K10373	GO:0031253//cell projection membrane;GO:0032432//actin filament bundle;GO:0043234//protein complex;GO:0044449//contractile fiber part	GO:0005198//structural molecule activity;GO:0008092//cytoskeletal protein binding	GO:0000302//response to reactive oxygen species;GO:0001996//positive regulation of heart rate by epinephrine-norepinephrine;GO:0006941//striated muscle contraction;GO:0007155//cell adhesion;GO:0009611//response to wounding;GO:0030030//cell projection organization;GO:0030334//regulation of cell migration;GO:0031032//actomyosin structure organization;GO:0032233//positive regulation of actin filamen…
ncbi_102175772	286	230	345	346	1258	369	4	2.67	3.26	4.3	16.3	3.79	3.31	8.13	1.29642	1.29642	0.0100554	0.909226	SERTM1	serine rich and transmembrane domain containing 1	-	-	-	-	-	-	-
ncbi_102175802	380	185	366	102	176	156	3.65	1.54	2.43	0.89	1.63	1.13	2.54	1.21667	-1.06189	1.06189	0.0101266	0.910543	C1H21orf91	chromosome 1 C21orf91 homolog	-	-	-	-	-	-	-
ncbi_102178994	847	88	2589	79	390	226	51.99	4.69	110.15	4.4	23.09	10.45	55.61	12.6467	-2.13659	2.13659	0.0103083	0.911101	PLAC8	placenta specific 8	-	-	-	-	-	GO:0005488//binding	GO:0006357//regulation of transcription from RNA polymerase II promoter;GO:0006950//response to stress;GO:0009617//response to bacterium;GO:0040014//regulation of multicellular organism growth;GO:0042127//regulation of cell proliferation;GO:0042981//regulation of apoptotic process;GO:0045444//fat cell differentiation
ncbi_102180161	20	85	41	12	5	13	0.89	3.12	1.25	0.48	0.18	0.44	1.75333	0.366667	-2.25756	2.25756	0.0103917	0.911101	DLK1	delta like non-canonical Notch ligand 1	-	-	-	-	GO:0044459//plasma membrane part	-	GO:0001501//skeletal system development;GO:0008593//regulation of Notch signaling pathway;GO:0010467//gene expression
ncbi_102182978	111	51	186	39	59	38	2.55	1.02	2.96	0.81	1.31	0.66	2.17667	0.926667	-1.232	1.232	0.0103962	0.911101	STX11	syntaxin 11	Genetic Information Processing	Folding, sorting and degradation	ko04130//SNARE interactions in vesicular transport	K08487	-	-	-
ncbi_102174023	380	89	843	89	217	94	6.1	1.24	9.39	1.3	3.36	1.14	5.57667	1.93333	-1.52831	1.52831	0.0104116	0.911101	LOC102174023	leukocyte immunoglobulin-like receptor subfamily A member 6	Organismal Systems;Organismal Systems	Development;Immune system	ko04380//Osteoclast differentiation;ko04662//B cell receptor signaling pathway	K06512;K06512	-	-	-
ncbi_102173008	44	309	270	54	13	51	0.68	4.14	2.89	0.76	0.19	0.59	2.57	0.513333	-2.3238	2.3238	0.0104158	0.911101	CHAC1	ChaC glutathione specific gamma-glutamylcyclotransferase 1	Metabolism;Metabolism	Global and overview maps;Metabolism of other amino acids	ko01100//Metabolic pathways;ko00480//Glutathione metabolism	K07232;K07232	GO:0031984//organelle subcompartment;GO:0043231//intracellular membrane-bounded organelle;GO:0044444//cytoplasmic part	GO:0005102//receptor binding;GO:0016740//transferase activity	GO:0008593//regulation of Notch signaling pathway;GO:0012501//programmed cell death;GO:0030154//cell differentiation;GO:0034976//response to endoplasmic reticulum stress;GO:0035966//response to topologically incorrect protein;GO:0048731//system development;GO:0070613//regulation of protein processing
ncbi_106502146	10	1	42	2	0	0	0.54	0.04	1.47	0.1	0	0	0.683333	0.0333333	-4.35755	4.35755	0.0107279	0.924299	LOC106502146	DNA dC->dU-editing enzyme APOBEC-3G	-	-	-	-	GO:0043231//intracellular membrane-bounded organelle	GO:0016814//hydrolase activity, acting on carbon-nitrogen (but not peptide) bonds, in cyclic amidines;GO:0046914//transition metal ion binding	GO:0002252//immune effector process;GO:0006216//cytidine catabolic process;GO:0009410//response to xenobiotic stimulus;GO:0010528//regulation of transposition;GO:0035510//DNA dealkylation;GO:0044355//clearance of foreign intracellular DNA;GO:0045006//DNA deamination;GO:0045069//regulation of viral genome replication
ncbi_102172385	331	48	265	33	96	64	4.91	0.62	2.72	0.44	1.37	0.71	2.75	0.84	-1.71097	1.71097	0.010739	0.924299	TBX21	T-box 21	Organismal Systems;Organismal Systems;Human Diseases	Immune system;Immune system;Immune diseases	ko04659//Th17 cell differentiation;ko04658//Th1 and Th2 cell differentiation;ko05321//Inflammatiory bowel disease (IBD)	K10166;K10166;K10166	GO:0043231//intracellular membrane-bounded organelle;GO:0044297//cell body	GO:0000975//regulatory region DNA binding;GO:0001071//nucleic acid binding transcription factor activity	GO:0006355//regulation of transcription, DNA-templated;GO:0010033//response to organic substance;GO:0030098//lymphocyte differentiation;GO:0045830//positive regulation of isotype switching;GO:0050900//leukocyte migration;GO:0051707//response to other organism
ncbi_102185389	4	0	2	4	39	12	0.07	0	0.03	0.07	0.7	0.17	0.0333333	0.313333	3.23266	3.23266	0.0109183	0.934732	ANGPTL7	angiopoietin like 7	-	-	-	-	-	-	-
ncbi_102185656	53	13	51	14	9	7	0.69	0.15	0.46	0.17	0.11	0.07	0.433333	0.116667	-1.89308	1.89308	0.0111282	0.942741	THEMIS	thymocyte selection associated	-	-	-	-	GO:0030054//cell junction;GO:0043231//intracellular membrane-bounded organelle;GO:0043234//protein complex	-	GO:0045058//T cell selection;GO:0050851//antigen receptor-mediated signaling pathway
ncbi_102177962	984	135	641	125	275	177	24.76	2.95	11.18	2.85	6.67	3.36	12.9633	4.29333	-1.59427	1.59427	0.0111955	0.942741	CD5	CD5 molecule	Organismal Systems	Immune system	ko04640//Hematopoietic cell lineage	K06455	GO:0031224//intrinsic component of membrane;GO:0044459//plasma membrane part	-	GO:0006897//endocytosis;GO:0007165//signal transduction;GO:0031294//lymphocyte costimulation
ncbi_102169602	70	49	43	134	118	79	0.84	0.51	0.36	1.47	1.37	0.72	0.57	1.18667	1.05788	1.05788	0.0112378	0.942741	FGF9	fibroblast growth factor 9	Human Diseases;Environmental Information Processing;Environmental Information Processing;Environmental Information Processing;Environmental Information Processing;Cellular Processes;Human Diseases;Human Diseases;Human Diseases	Cancers;Signal transduction;Signal transduction;Signal transduction;Signal transduction;Cell motility;Cancers;Cancers;Cancers	ko05200//Pathways in cancer;ko04151//PI3K-Akt signaling pathway;ko04010//MAPK signaling pathway;ko04014//Ras signaling pathway;ko04015//Rap1 signaling pathway;ko04810//Regulation of actin cytoskeleton;ko05226//Gastric cancer;ko05224//Breast cancer;ko05218//Melanoma	K04358;K04358;K04358;K04358;K04358;K04358;K04358;K04358;K04358	GO:0031988//membrane-bounded vesicle;GO:0044420//extracellular matrix component;GO:0044421//extracellular region part;GO:0044424//intracellular part	GO:0005539//glycosaminoglycan binding;GO:0070851//growth factor receptor binding	GO:0001501//skeletal system development;GO:0001503//ossification;GO:0001570//vasculogenesis;GO:0003208//cardiac ventricle morphogenesis;GO:0006357//regulation of transcription from RNA polymerase II promoter;GO:0006886//intracellular protein transport;GO:0006952//defense response;GO:0007530//sex determination;GO:0008284//positive regulation of cell proliferation;GO:0008406//gonad development;GO:0…
ncbi_102169368	3	2	0	6	25	11	0.15	0.06	0	0.25	1.18	0.33	0.07	0.586667	3.06711	3.06711	0.0113233	0.942741	SNCA	synuclein alpha	Human Diseases;Human Diseases	Neurodegenerative diseases;Neurodegenerative diseases	ko05010//Alzheimer disease;ko05012//Parkinson disease	K04528;K04528	GO:0005578//proteinaceous extracellular matrix;GO:0005856//cytoskeleton;GO:0030667//secretory granule membrane;GO:0043005//neuron projection	GO:0003824//catalytic activity;GO:0004869//cysteine-type endopeptidase inhibitor activity;GO:0005506//iron ion binding;GO:0008289//lipid binding;GO:0015631//tubulin binding;GO:0031072//heat shock protein binding;GO:0050542//icosanoid binding	GO:0001919//regulation of receptor recycling;GO:0002237//response to molecule of bacterial origin;GO:0002694//regulation of leukocyte activation;GO:0006887//exocytosis;GO:0006898//receptor-mediated endocytosis;GO:0006979//response to oxidative stress;GO:0007005//mitochondrion organization;GO:0007626//locomotory behavior;GO:0010039//response to iron ion;GO:0010524//positive regulation of calcium i…
ncbi_102185049	69	187	438	74	12	46	4.79	11.28	20.78	4.65	0.81	2.31	12.2833	2.59	-2.24568	2.24568	0.0113605	0.942741	LOC102185049	histone H2A type 1-C	Human Diseases;Cellular Processes;Human Diseases	Substance dependence;Cell growth and death;Immune diseases	ko05034//Alcoholism;ko04217//Necroptosis;ko05322//Systemic lupus erythematosus	K11251;K11251;K11251	GO:0000785//chromatin;GO:0031988//membrane-bounded vesicle;GO:0043231//intracellular membrane-bounded organelle	GO:0003676//nucleic acid binding;GO:0046983//protein dimerization activity	GO:0006281//DNA repair;GO:0008283//cell proliferation;GO:0034728//nucleosome organization
ncbi_102174664	27	123	51	996	25	258	1.57	6.21	2.05	52.49	1.4	11.3	3.27667	21.73	2.72939	2.72939	0.0113633	0.942741	LOC102174664	ribonuclease pancreatic-like	-	-	-	-	-	GO:0016892//endoribonuclease activity, producing 3'-phosphomonoesters;GO:0097159//organic cyclic compound binding	GO:0090501//RNA phosphodiester bond hydrolysis
ncbi_102171977	492	63	249	29	148	63	39.94	4.44	14.01	2.13	11.59	3.85	19.4633	5.85667	-1.73261	1.73261	0.0114471	0.944827	CKS2	CDC28 protein kinase regulatory subunit 2	Human Diseases;Human Diseases	Cancers;Cancers	ko05200//Pathways in cancer;ko05222//Small cell lung cancer	K02219;K02219	-	GO:0019887//protein kinase regulator activity	GO:0001932//regulation of protein phosphorylation;GO:0007126//meiotic nuclear division
ncbi_100861194	17990	5782	23051	40256	55967	16628	393.45	109.9	349.43	798.38	1180.77	273.97	284.26	751.04	1.40168	1.40168	0.0115798	0.946731	LTF	lactotransferrin	-	-	-	-	GO:0030141//secretory granule;GO:0044421//extracellular region part	GO:0005506//iron ion binding;GO:0005515//protein binding;GO:0005539//glycosaminoglycan binding;GO:0030295//protein kinase activator activity;GO:0070011//peptidase activity, acting on L-amino acid peptides	GO:0000041//transition metal ion transport;GO:0001894//tissue homeostasis;GO:0002385//mucosal immune response;GO:0002832//negative regulation of response to biotic stimulus;GO:0008284//positive regulation of cell proliferation;GO:0009653//anatomical structure morphogenesis;GO:0010721//negative regulation of cell development;GO:0030501//positive regulation of bone mineralization;GO:0032640//tumor …
MSTRG.3374	14	8	19	2	2	3	1.41	0.7	1.33	0.18	0.19	0.23	1.14667	0.2	-2.51937	2.51937	0.0116233	0.946731	TRBV16	TCRVB26, partial [Capra hircus]	-	-	-	-	GO:0016020//membrane	GO:0005488//binding	GO:0031294//lymphocyte costimulation;GO:0050851//antigen receptor-mediated signaling pathway
ncbi_102177217	518	65	552	76	168	98	13.45	1.46	9.93	1.78	4.2	1.91	8.28	2.63	-1.65457	1.65457	0.0117008	0.946731	LOC102177217	GTPase IMAP family member 5	-	-	-	-	-	-	-
ncbi_102179895	113	117	104	302	255	135	0.72	0.65	0.46	1.73	1.58	0.65	0.61	1.32	1.11366	1.11366	0.0123116	0.982975	PRICKLE2	prickle planar cell polarity protein 2	Environmental Information Processing	Signal transduction	ko04310//Wnt signaling pathway	K04511	GO:0031090//organelle membrane;GO:0043231//intracellular membrane-bounded organelle;GO:0044459//plasma membrane part	GO:0046914//transition metal ion binding	GO:0030030//cell projection organization;GO:0035088//establishment or maintenance of apical/basal cell polarity
ncbi_102180880	611	42	683	70	107	118	38.78	2.32	30.04	4.03	6.55	5.64	23.7133	5.40667	-2.13289	2.13289	0.0123439	0.982975	LOC102180880	C-C motif chemokine 4	Environmental Information Processing;Human Diseases;Organismal Systems;Environmental Information Processing;Organismal Systems;Human Diseases;Organismal Systems	Signaling molecules and interaction;Infectious diseases;Immune system;Signal transduction;Immune system;Infectious diseases;Immune system	ko04060//Cytokine-cytokine receptor interaction;ko05163//Human cytomegalovirus infection;ko04062//Chemokine signaling pathway;ko04064//NF-kappa B signaling pathway;ko04620//Toll-like receptor signaling pathway;ko05132//Salmonella infection;ko04623//Cytosolic DNA-sensing pathway	K12964;K12964;K12964;K12964;K12964;K12964;K12964	GO:0044421//extracellular region part	GO:0005125//cytokine activity	GO:0002376//immune system process;GO:0006935//chemotaxis;GO:0006952//defense response
ncbi_102175975	153	113	82	284	380	114	1.58	0.99	0.6	2.72	3.62	0.87	1.05667	2.40333	1.18552	1.18552	0.0123979	0.982975	ADGRD1	adhesion G protein-coupled receptor D1	-	-	-	-	GO:0031224//intrinsic component of membrane	GO:0038023//signaling receptor activity	GO:0007166//cell surface receptor signaling pathway
ncbi_102185401	83	56	75	128	327	66	2.74	1.57	1.67	3.74	10.95	1.6	1.99333	5.43	1.44577	1.44577	0.0125153	0.985636	LOC102185401	alpha-1-antiproteinase	Organismal Systems	Immune system	ko04610//Complement and coagulation cascades	K03984	-	-	-
ncbi_102187231	617	645	1019	1063	2074	1035	8.93	7.98	9.91	13.28	29.48	10.95	8.94	17.9033	1.00188	1.00188	0.012596	0.985636	IL1R1	interleukin 1 receptor type 1	Environmental Information Processing;Environmental Information Processing;Human Diseases;Human Diseases;Human Diseases;Human Diseases;Environmental Information Processing;Organismal Systems;Organismal Systems;Organismal Systems;Organismal Systems	Signaling molecules and interaction;Signal transduction;Infectious diseases;Infectious diseases;Infectious diseases;Cardiovascular diseases;Signal transduction;Development;Immune system;Sensory system;Immune system	ko04060//Cytokine-cytokine receptor interaction;ko04010//MAPK signaling pathway;ko05166//HTLV-I infection;ko05163//Human cytomegalovirus infection;ko05146//Amoebiasis;ko05418//Fluid shear stress and atherosclerosis;ko04064//NF-kappa B signaling pathway;ko04380//Osteoclast differentiation;ko04659//Th17 cell differentiation;ko04750//Inflammatory mediator regulation of TRP channels;ko04640//Hematopo…	K04386;K04386;K04386;K04386;K04386;K04386;K04386;K04386;K04386;K04386;K04386	GO:0044464//cell part	GO:0004908//interleukin-1 receptor activity;GO:0070851//growth factor receptor binding	GO:0019221//cytokine-mediated signaling pathway;GO:0031347//regulation of defense response
ncbi_102180617	126	200	158	293	448	255	2.47	3.42	2.13	5.24	8.51	3.74	2.67333	5.83	1.12486	1.12486	0.0126764	0.985636	SPIRE2	spire type actin nucleation factor 2	-	-	-	-	GO:0012506//vesicle membrane;GO:0032155//cell division site part;GO:0044444//cytoplasmic part	-	GO:0006810//transport;GO:0007143//female meiotic division;GO:0032506//cytokinetic process;GO:0051017//actin filament bundle assembly;GO:0051293//establishment of spindle localization
ncbi_102181295	0	0	1	6	8	6	0	0	0.02	0.17	0.26	0.15	0.00666667	0.193333	4.85798	4.85798	0.0127833	1	LOC102181295	galactoside 3(4)-L-fucosyltransferase	Metabolism;Metabolism	Global and overview maps;Glycan biosynthesis and metabolism	ko01100//Metabolic pathways;ko00601//Glycosphingolipid biosynthesis - lacto and neolacto series	K00716;K00716	GO:0000139//Golgi membrane;GO:0031224//intrinsic component of membrane	GO:0016758//transferase activity, transferring hexosyl groups	GO:0070085//glycosylation
ncbi_102180574	54	31	140	22	36	18	2.55	1.29	4.6	0.95	1.64	0.64	2.81333	1.07667	-1.38571	1.38571	0.0128832	0.996903	CLEC6A	C-type lectin domain family 6 member A	Organismal Systems	Immune system	ko04625//C-type lectin receptor signaling pathway	K17514	GO:0031224//intrinsic component of membrane	GO:0005488//binding	GO:0001819//positive regulation of cytokine production;GO:0006952//defense response;GO:0009620//response to fungus;GO:0043122//regulation of I-kappaB kinase/NF-kappaB signaling
ncbi_102188973	772	91	667	103	119	171	7.56	0.77	4.53	0.91	1.12	1.26	4.28667	1.09667	-1.96673	1.96673	0.0130583	0.998808	TOP2A	topoisomerase (DNA) II alpha	Human Diseases	Drug resistance	ko01524//Platinum drug resistance	K03164	-	-	-
ncbi_102181771	493	58	783	60	108	137	14.63	1.47	16.03	1.6	3.24	3.13	10.71	2.65667	-2.01127	2.01127	0.0131431	0.998808	LOC102181771	GTPase IMAP family member 7	-	-	-	-	-	-	-
ncbi_102176375	2783	153	3180	422	202	483	116.02	5.54	91.87	15.96	8.12	15.17	71.1433	13.0833	-2.443	2.443	0.0131903	0.998808	LOC102176375	ubiquitin D	-	-	-	-	-	-	-
ncbi_102178753	18	8	65	8	6	3	1.06	0.41	2.64	0.43	0.34	0.13	1.37	0.3	-2.19114	2.19114	0.0132182	0.998808	FASLG	Fas ligand	Human Diseases;Environmental Information Processing;Human Diseases;Environmental Information Processing;Environmental Information Processing;Environmental Information Processing;Human Diseases;Human Diseases;Human Diseases;Organismal Systems;Human Diseases;Cellular Processes;Human Diseases;Cellular Processes;Human Diseases;Human Diseases;Human Diseases;Environmental Information Processing;Organis…	Cancers;Signal transduction;Infectious diseases;Signaling molecules and interaction;Signal transduction;Signal transduction;Infectious diseases;Cancers;Infectious diseases;Immune system;Infectious diseases;Cell growth and death;Infectious diseases;Cell growth and death;Endocrine and metabolic diseases;Infectious diseases;Infectious diseases;Signal transduction;Nervous system;Immune diseases;Endoc…	ko05200//Pathways in cancer;ko04151//PI3K-Akt signaling pathway;ko05165//Human papillomavirus infection;ko04060//Cytokine-cytokine receptor interaction;ko04010//MAPK signaling pathway;ko04014//Ras signaling pathway;ko05163//Human cytomegalovirus infection;ko05205//Proteoglycans in cancer;ko05168//Herpes simplex infection;ko04650//Natural killer cell mediated cytotoxicity;ko05164//Influenza A;ko04…	K04389;K04389;K04389;K04389;K04389;K04389;K04389;K04389;K04389;K04389;K04389;K04389;K04389;K04389;K04389;K04389;K04389;K04389;K04389;K04389;K04389;K04389;K04389;K04389;K04389	GO:0000323//lytic vacuole;GO:0005775//vacuolar lumen;GO:0031224//intrinsic component of membrane;GO:0031983//vesicle lumen;GO:0044421//extracellular region part;GO:0044459//plasma membrane part	GO:0032813//tumor necrosis factor receptor superfamily binding	GO:0002376//immune system process;GO:0006357//regulation of transcription from RNA polymerase II promoter;GO:0010623//developmental programmed cell death;GO:0043122//regulation of I-kappaB kinase/NF-kappaB signaling;GO:0043280//positive regulation of cysteine-type endopeptidase activity involved in apoptotic process;GO:0045765//regulation of angiogenesis;GO:0070227//lymphocyte apoptotic process;G…
ncbi_102182563	92	25	290	27	48	30	1.06	0.19	2.7	0.28	0.4	0.34	1.31667	0.34	-1.95328	1.95328	0.0133988	0.999952	TFEC	transcription factor EC	-	-	-	-	GO:0043231//intracellular membrane-bounded organelle	GO:0005515//protein binding	GO:0009408//response to heat;GO:0010468//regulation of gene expression;GO:0034645//cellular macromolecule biosynthetic process
ncbi_108635869	289	44	191	59	71	45	14.17	1.86	6.5	2.62	3.36	1.66	7.51	2.54667	-1.5602	1.5602	0.013521	0.999952	LOC108635869	GTPase IMAP family member 5-like	-	-	-	-	-	-	-
ncbi_102186582	1160	174	790	143	367	226	17.74	2.31	8.38	1.98	5.42	2.6	9.47667	3.33333	-1.50741	1.50741	0.0135896	0.999952	LMNB1	lamin B1	Cellular Processes;Cellular Processes	Cell growth and death;Cell growth and death	ko04210//Apoptosis;ko04214//Apoptosis - fly	K07611;K07611	GO:0005882//intermediate filament;GO:0012505//endomembrane system;GO:0019866//organelle inner membrane;GO:0031981//nuclear lumen	GO:0019899//enzyme binding	-
MSTRG.9815	108	7	88	13	18	13	3.69	0.14	1.58	0.25	0.6	0.29	1.80333	0.38	-2.24659	2.24659	0.0137901	0.999952	--	endonuclease-reverse transcriptase [Babesia ovata]	Human Diseases;Environmental Information Processing;Human Diseases;Organismal Systems;Human Diseases;Human Diseases;Cellular Processes;Human Diseases	Cancers;Signal transduction;Cancers;Immune system;Cardiovascular diseases;Infectious diseases;Cellular community - eukaryotes;Cancers	ko05200//Pathways in cancer;ko04390//Hippo signaling pathway;ko05226//Gastric cancer;ko04670//Leukocyte transendothelial migration;ko05412//Arrhythmogenic right ventricular cardiomyopathy (ARVC);ko05100//Bacterial invasion of epithelial cells;ko04520//Adherens junction;ko05213//Endometrial cancer	K05691;K05691;K05691;K05691;K05691;K05691;K05691;K05691	-	-	-
ncbi_102170871	295	186	197	437	1005	184	8.24	4.52	3.81	11.07	27.09	3.87	5.52333	14.01	1.34285	1.34285	0.013792	0.999952	ELF3	E74 like ETS transcription factor 3	-	-	-	-	-	-	-
ncbi_108633197	10	0	23	0	0	0	0.88	0	1.44	0	0	0	0.773333	0.001	-9.59495	9.59495	0.013939	0.999952	LOC108633197	solute carrier family 2, facilitated glucose transporter member 5-like	Organismal Systems	Digestive system	ko04973//Carbohydrate digestion and absorption	K08143	GO:0005886//plasma membrane;GO:0031224//intrinsic component of membrane	GO:0015149//hexose transmembrane transporter activity	GO:0008645//hexose transport;GO:0009750//response to fructose;GO:0044763//single-organism cellular process
ncbi_102181762	104	183	82	162	293	750	1.13	1.73	0.63	1.6	3.08	6.99	1.16333	3.89	1.74151	1.74151	0.0139466	0.999952	ELOVL6	ELOVL fatty acid elongase 6	Metabolism;Metabolism;Metabolism;Metabolism	Global and overview maps;Global and overview maps;Lipid metabolism;Lipid metabolism	ko01100//Metabolic pathways;ko01212//Fatty acid metabolism;ko00062//Fatty acid elongation;ko01040//Biosynthesis of unsaturated fatty acids	K10203;K10203;K10203;K10203	GO:0031227//intrinsic component of endoplasmic reticulum membrane	GO:0005488//binding;GO:0016746//transferase activity, transferring acyl groups	GO:0001676//long-chain fatty acid metabolic process;GO:0006641//triglyceride metabolic process;GO:0030497//fatty acid elongation;GO:0035336//long-chain fatty-acyl-CoA metabolic process
ncbi_102190087	3294	1612	565	3431	25261	1162	306.34	130.28	36.42	289.34	2266.22	81.41	157.68	878.99	2.47885	2.47885	0.0139579	0.999952	S100A4	S100 calcium binding protein A4	-	-	-	-	GO:0031988//membrane-bounded vesicle;GO:0042995//cell projection;GO:0043231//intracellular membrane-bounded organelle;GO:0044421//extracellular region part;GO:0044444//cytoplasmic part	GO:0003723//RNA binding;GO:0005102//receptor binding;GO:0008092//cytoskeletal protein binding;GO:0046872//metal ion binding	GO:0043122//regulation of I-kappaB kinase/NF-kappaB signaling
ncbi_102181808	74	82	70	242	130	136	0.58	0.56	0.38	1.72	0.99	0.79	0.506667	1.16667	1.20328	1.20328	0.0139868	0.999952	RAP1GAP2	RAP1 GTPase activating protein 2	-	-	-	-	GO:0005815//microtubule organizing center;GO:0031090//organelle membrane;GO:0042995//cell projection;GO:0043231//intracellular membrane-bounded organelle;GO:0043234//protein complex	GO:0005515//protein binding	GO:0000280//nuclear division;GO:0006629//lipid metabolic process;GO:0010975//regulation of neuron projection development;GO:0040001//establishment of mitotic spindle localization;GO:0043087//regulation of GTPase activity
ncbi_102170997	98	32	146	17	13	35	1.81	0.51	1.87	0.29	0.23	0.49	1.39667	0.336667	-2.05259	2.05259	0.0140929	0.999952	SELE	selectin E	Environmental Information Processing;Human Diseases;Human Diseases;Environmental Information Processing;Human Diseases;Human Diseases	Signaling molecules and interaction;Cardiovascular diseases;Endocrine and metabolic diseases;Signal transduction;Infectious diseases;Infectious diseases	ko04514//Cell adhesion molecules (CAMs);ko05418//Fluid shear stress and atherosclerosis;ko04933//AGE-RAGE signaling pathway in diabetic complications;ko04668//TNF signaling pathway;ko05144//Malaria;ko05143//African trypanosomiasis	K06494;K06494;K06494;K06494;K06494;K06494	GO:0005856//cytoskeleton;GO:0031224//intrinsic component of membrane;GO:0044421//extracellular region part;GO:0044444//cytoplasmic part;GO:0044459//plasma membrane part;GO:0098589//membrane region	GO:0019899//enzyme binding;GO:0030246//carbohydrate binding;GO:0031406//carboxylic acid binding;GO:0038023//signaling receptor activity	GO:0002684//positive regulation of immune system process;GO:0007159//leukocyte cell-cell adhesion;GO:0010863//positive regulation of phospholipase C activity;GO:0034097//response to cytokine;GO:0044763//single-organism cellular process;GO:0050794//regulation of cellular process;GO:0098742//cell-cell adhesion via plasma-membrane adhesion molecules
ncbi_106502681	185	130	64	477	740	81	2.7	1.72	0.65	6.31	10.93	0.89	1.69	6.04333	1.83832	1.83832	0.014172	0.999952	SAPCD2	suppressor APC domain containing 2	-	-	-	-	GO:0043231//intracellular membrane-bounded organelle;GO:0043232//intracellular non-membrane-bounded organelle	-	-
ncbi_102185913	36	0	8	1	0	0	1.08	0	0.17	0.03	0	0	0.416667	0.01	-5.38082	5.38082	0.0142365	0.999952	CASP14	caspase 14	-	-	-	-	-	-	-
ncbi_102184854	1	5	2	6	54	9	0.03	0.08	0.02	0.11	1.15	0.17	0.0433333	0.476667	3.45943	3.45943	0.0143737	0.999952	MLIP	muscular LMNA interacting protein	-	-	-	-	GO:0012505//endomembrane system;GO:0016604//nuclear body	GO:0001076//transcription factor activity, RNA polymerase II transcription factor binding	GO:0010611//regulation of cardiac muscle hypertrophy
ncbi_102190191	35	73	26	152	258	53	0.44	0.82	0.23	1.77	3.21	0.52	0.496667	1.83333	1.88412	1.88412	0.0144594	0.999952	NTNG1	netrin G1	Organismal Systems;Environmental Information Processing	Development;Signaling molecules and interaction	ko04360//Axon guidance;ko04514//Cell adhesion molecules (CAMs)	K07522;K07522	GO:0031225//anchored component of membrane	-	GO:0048812//neuron projection morphogenesis
ncbi_102173322	178	129	274	506	379	268	2.17	1.35	2.23	5.36	4.48	2.44	1.91667	4.09333	1.09468	1.09468	0.014604	0.999952	COLGALT2	collagen beta(1-O)galactosyltransferase 2	Metabolism;Metabolism	Amino acid metabolism;Glycan biosynthesis and metabolism	ko00310//Lysine degradation;ko00514//Other types of O-glycan biosynthesis	K11703;K11703	-	-	-
MSTRG.3776	373	19	277	41	54	53	12.58	0.55	6.4	1.24	1.73	1.33	6.51	1.43333	-2.18328	2.18328	0.0146394	0.999952	TRGC1	immunoglobulin lambda-1 light chain-like [Odocoileus virginianus texanus]	-	-	-	-	GO:0016021//integral component of membrane	-	-
ncbi_100860996	119	150	85	280	265	205	4.39	4.81	2.17	9.36	9.43	5.69	3.79	8.16	1.10637	1.10637	0.0147947	0.999952	MAPK13	mitogen-activated protein kinase 13	Environmental Information Processing;Human Diseases;Environmental Information Processing;Organismal Systems;Human Diseases;Human Diseases;Human Diseases;Human Diseases;Human Diseases;Organismal Systems;Cellular Processes;Organismal Systems;Organismal Systems;Organismal Systems;Organismal Systems;Organismal Systems;Human Diseases;Cellular Processes;Organismal Systems;Human Diseases;Human Diseases;…	Signal transduction;Infectious diseases;Signal transduction;Environmental adaptation;Infectious diseases;Cancers;Infectious diseases;Infectious diseases;Infectious diseases;Immune system;Cell growth and death;Endocrine system;Circulatory system;Immune system;Immune system;Nervous system;Cardiovascular diseases;Cellular community - eukaryotes;Nervous system;Infectious diseases;Infectious diseases;…	ko04010//MAPK signaling pathway;ko05163//Human cytomegalovirus infection;ko04015//Rap1 signaling pathway;ko04714//Thermogenesis;ko05169//Epstein-Barr virus infection;ko05205//Proteoglycans in cancer;ko05167//Kaposi sarcoma-associated herpesvirus infection;ko05152//Tuberculosis;ko05164//Influenza A;ko04621//NOD-like receptor signaling pathway;ko04218//Cellular senescence;ko04926//Relaxin signaling…	K04441;K04441;K04441;K04441;K04441;K04441;K04441;K04441;K04441;K04441;K04441;K04441;K04441;K04441;K04441;K04441;K04441;K04441;K04441;K04441;K04441;K04441;K04441;K04441;K04441;K04441;K04441;K04441;K04441;K04441;K04441;K04441;K04441;K04441;K04441;K04441;K04441;K04441;K04441;K04441;K04441;K04441;K04441;K04441;K04441;K04441;K04441;K04441;K04441;K04441;K04441;K04441	GO:0044444//cytoplasmic part	GO:0004702//receptor signaling protein serine/threonine kinase activity;GO:0032550//purine ribonucleoside binding	GO:0001819//positive regulation of cytokine production;GO:0006468//protein phosphorylation;GO:0007169//transmembrane receptor protein tyrosine kinase signaling pathway;GO:0007264//small GTPase mediated signal transduction;GO:0010468//regulation of gene expression;GO:0031349//positive regulation of defense response;GO:0034645//cellular macromolecule biosynthetic process
MSTRG.12470	8	8	1	22	107	5	0.38	0.46	0.05	1.29	5.54	0.16	0.296667	2.33	2.97342	2.97342	0.0148603	0.999952	--	endonuclease-reverse transcriptase [Babesia ovata]	Human Diseases;Environmental Information Processing;Human Diseases;Organismal Systems;Human Diseases;Human Diseases;Cellular Processes;Human Diseases	Cancers;Signal transduction;Cancers;Immune system;Cardiovascular diseases;Infectious diseases;Cellular community - eukaryotes;Cancers	ko05200//Pathways in cancer;ko04390//Hippo signaling pathway;ko05226//Gastric cancer;ko04670//Leukocyte transendothelial migration;ko05412//Arrhythmogenic right ventricular cardiomyopathy (ARVC);ko05100//Bacterial invasion of epithelial cells;ko04520//Adherens junction;ko05213//Endometrial cancer	K05691;K05691;K05691;K05691;K05691;K05691;K05691;K05691	GO:0031252//cell leading edge;GO:0070161//anchoring junction	GO:0003779//actin binding;GO:0050839//cell adhesion molecule binding	GO:0010468//regulation of gene expression;GO:0098602//single organism cell adhesion
ncbi_102175889	536	89	1443	134	364	83	26.23	3.78	48.94	5.95	17.18	3.06	26.3167	8.73	-1.59192	1.59192	0.014875	0.999952	LOC102175889	C-C motif chemokine 2	Environmental Information Processing;Human Diseases;Human Diseases;Human Diseases;Organismal Systems;Organismal Systems;Human Diseases;Human Diseases;Human Diseases;Environmental Information Processing;Human Diseases;Organismal Systems;Human Diseases	Signaling molecules and interaction;Infectious diseases;Infectious diseases;Infectious diseases;Immune system;Immune system;Cardiovascular diseases;Infectious diseases;Endocrine and metabolic diseases;Signal transduction;Immune diseases;Immune system;Infectious diseases	ko04060//Cytokine-cytokine receptor interaction;ko05163//Human cytomegalovirus infection;ko05168//Herpes simplex infection;ko05164//Influenza A;ko04062//Chemokine signaling pathway;ko04621//NOD-like receptor signaling pathway;ko05418//Fluid shear stress and atherosclerosis;ko05142//Chagas disease (American trypanosomiasis);ko04933//AGE-RAGE signaling pathway in diabetic complications;ko04668//TNF…	K14624;K14624;K14624;K14624;K14624;K14624;K14624;K14624;K14624;K14624;K14624;K14624;K14624	GO:0044421//extracellular region part	GO:0005125//cytokine activity;GO:0048020//CCR chemokine receptor binding	GO:0001817//regulation of cytokine production;GO:0002690//positive regulation of leukocyte chemotaxis;GO:0002699//positive regulation of immune effector process;GO:0006996//organelle organization;GO:0007166//cell surface receptor signaling pathway;GO:0008347//glial cell migration;GO:0010557//positive regulation of macromolecule biosynthetic process;GO:0014070//response to organic cyclic compound;…
ncbi_102187755	0	7	0	35	87	3	0	0.52	0	2.74	7.24	0.19	0.173333	3.39	4.28966	4.28966	0.0149554	0.999952	LOC102187755	allergen Bos d 2	-	-	-	-	-	GO:0005488//binding	GO:0051234//establishment of localization
ncbi_102168457	100	5	32	8	12	6	1.91	0.06	0.39	0.12	0.21	0.09	0.786667	0.14	-2.49033	2.49033	0.0149658	0.999952	PIF1	PIF1 5'-to-3' DNA helicase	-	-	-	-	GO:0000781//chromosome, telomeric region;GO:0043231//intracellular membrane-bounded organelle	GO:0004003//ATP-dependent DNA helicase activity;GO:0004857//enzyme inhibitor activity;GO:0032550//purine ribonucleoside binding;GO:0033678//5'-3' DNA/RNA helicase activity;GO:0043565//sequence-specific DNA binding;GO:0043566//structure-specific DNA binding;GO:0046872//metal ion binding	GO:0008156//negative regulation of DNA replication;GO:0032392//DNA geometric change;GO:0032844//regulation of homeostatic process;GO:0033554//cellular response to stress
ncbi_102188363	3	0	1	12	19	4	0.04	0	0.01	0.13	0.22	0.04	0.0166667	0.13	2.96347	2.96347	0.0150588	0.999952	SLC6A1	solute carrier family 6 member 1	Organismal Systems	Nervous system	ko04727//GABAergic synapse	K05034	GO:0016021//integral component of membrane;GO:0043005//neuron projection	GO:0005283//sodium:amino acid symporter activity	GO:0006865//amino acid transport;GO:0044763//single-organism cellular process
ncbi_106503241	0	1	0	7	15	2	0	0.03	0	0.2	0.45	0.05	0.01	0.233333	4.54432	4.54432	0.0151224	1	HES7	hes family bHLH transcription factor 7	Human Diseases	Infectious diseases	ko05165//Human papillomavirus infection	K09087	GO:0043231//intracellular membrane-bounded organelle	GO:0003676//nucleic acid binding;GO:0005515//protein binding	GO:0006357//regulation of transcription from RNA polymerase II promoter;GO:0007166//cell surface receptor signaling pathway;GO:0009952//anterior/posterior pattern specification;GO:0022603//regulation of anatomical structure morphogenesis;GO:0048731//system development
ncbi_102185784	674	379	487	328	7206	523	9.19	4.49	4.6	4.06	94.78	5.37	6.09333	34.7367	2.51116	2.51116	0.0151317	0.999952	ANPEP	alanyl aminopeptidase, membrane	Metabolism;Organismal Systems;Metabolism;Organismal Systems	Global and overview maps;Immune system;Metabolism of other amino acids;Endocrine system	ko01100//Metabolic pathways;ko04640//Hematopoietic cell lineage;ko00480//Glutathione metabolism;ko04614//Renin-angiotensin system	K11140;K11140;K11140;K11140	GO:0005774//vacuolar membrane;GO:0031224//intrinsic component of membrane;GO:0031988//membrane-bounded vesicle;GO:0044421//extracellular region part;GO:0044459//plasma membrane part	GO:0004872//receptor activity;GO:0008238//exopeptidase activity;GO:0046914//transition metal ion binding	GO:0019058//viral life cycle;GO:0019538//protein metabolic process;GO:0044707//single-multicellular organism process;GO:0048646//anatomical structure formation involved in morphogenesis;GO:0048869//cellular developmental process
ncbi_102176001	65	66	57	35	33	18	5.69	5.04	3.47	2.79	2.8	1.18	4.73333	2.25667	-1.06866	1.06866	0.0152495	0.999952	TSACC	TSSK6 activating cochaperone	-	-	-	-	-	GO:0005515//protein binding	-
ncbi_102189840	4	4	0	5	29	24	0.07	0.06	0	0.08	0.49	0.32	0.0433333	0.296667	2.77529	2.77529	0.0153634	0.999952	PLP1	proteolipid protein 1	-	-	-	-	GO:0016021//integral component of membrane;GO:0044464//cell part	GO:0005198//structural molecule activity	GO:0001676//long-chain fatty acid metabolic process;GO:0006952//defense response;GO:0007166//cell surface receptor signaling pathway;GO:0010467//gene expression;GO:0021700//developmental maturation;GO:0021782//glial cell development;GO:0031175//neuron projection development;GO:0032291//axon ensheathment in central nervous system
ncbi_102188891	3	2	1	9	23	6	0.07	0.04	0.02	0.19	0.53	0.11	0.0433333	0.276667	2.6746	2.6746	0.0153767	0.999952	PPM1N	protein phosphatase, Mg2+/Mn2+ dependent 1N (putative)	-	-	-	-	-	GO:0016791//phosphatase activity;GO:0046914//transition metal ion binding	GO:0006796//phosphate-containing compound metabolic process
ncbi_102173834	2484	183	1571	189	299	471	125.68	8.03	55.09	8.66	14.57	17.94	62.9333	13.7233	-2.19719	2.19719	0.0153993	0.999952	LOC102173834	granzyme H	-	-	-	-	-	GO:0004175//endopeptidase activity	GO:0019538//protein metabolic process
ncbi_102169726	89	3	83	7	12	11	2.14	0.06	1.38	0.15	0.28	0.2	1.19333	0.21	-2.50654	2.50654	0.0154333	0.999952	DDC	dopa decarboxylase	Metabolism;Human Diseases;Organismal Systems;Organismal Systems;Human Diseases;Human Diseases;Metabolism;Metabolism;Metabolism	Global and overview maps;Substance dependence;Nervous system;Nervous system;Substance dependence;Substance dependence;Amino acid metabolism;Amino acid metabolism;Amino acid metabolism	ko01100//Metabolic pathways;ko05034//Alcoholism;ko04728//Dopaminergic synapse;ko04726//Serotonergic synapse;ko05031//Amphetamine addiction;ko05030//Cocaine addiction;ko00380//Tryptophan metabolism;ko00350//Tyrosine metabolism;ko00360//Phenylalanine metabolism	K01593;K01593;K01593;K01593;K01593;K01593;K01593;K01593;K01593	GO:0016023//cytoplasmic, membrane-bounded vesicle;GO:0043005//neuron projection;GO:0044297//cell body	GO:0004058//aromatic-L-amino-acid decarboxylase activity;GO:0005515//protein binding;GO:0031406//carboxylic acid binding	GO:0006586//indolalkylamine metabolic process;GO:0007275//multicellular organism development;GO:0009404//toxin metabolic process;GO:0015837//amine transport;GO:0017085//response to insecticide;GO:0019752//carboxylic acid metabolic process;GO:0042417//dopamine metabolic process;GO:0042428//serotonin metabolic process;GO:0042493//response to drug;GO:0043279//response to alkaloid;GO:0048511//rhythmi…
ncbi_102170716	157	14	101	31	25	11	3.88	0.3	1.73	0.69	0.6	0.2	1.97	0.496667	-1.98785	1.98785	0.0154431	0.999952	TCN1	transcobalamin 1	-	-	-	-	-	GO:0019842//vitamin binding	GO:0051180//vitamin transport
ncbi_102176878	18	2	2	0	0	0	1.01	0.1	0.08	0	0	0	0.396667	0.001	-8.63178	8.63178	0.01557	1	LOC102176878	mast cell protease 3-like	Human Diseases;Organismal Systems;Cellular Processes;Human Diseases;Human Diseases;Human Diseases;Human Diseases	Cancers;Immune system;Cell growth and death;Immune diseases;Endocrine and metabolic diseases;Immune diseases;Immune diseases	ko05202//Transcriptional misregulation in cancers;ko04650//Natural killer cell mediated cytotoxicity;ko04210//Apoptosis;ko05320//Autoimmune thyroid disease;ko04940//Type I diabetes mellitus;ko05330//Allograft rejection;ko05332//Graft-versus-host disease	K01353;K01353;K01353;K01353;K01353;K01353;K01353	-	-	-
ncbi_102176287	39	7	58	3	12	8	0.55	0.09	0.6	0.04	0.16	0.09	0.413333	0.0966667	-2.09622	2.09622	0.0156219	0.999952	IL12RB2	interleukin 12 receptor subunit beta 2	Human Diseases;Environmental Information Processing;Environmental Information Processing;Organismal Systems;Human Diseases	Cancers;Signaling molecules and interaction;Signal transduction;Immune system;Immune diseases	ko05200//Pathways in cancer;ko04060//Cytokine-cytokine receptor interaction;ko04630//Jak-STAT signaling pathway;ko04658//Th1 and Th2 cell differentiation;ko05321//Inflammatiory bowel disease (IBD)	K05064;K05064;K05064;K05064;K05064	GO:0031224//intrinsic component of membrane;GO:0043235//receptor complex;GO:0044459//plasma membrane part	GO:0004896//cytokine receptor activity;GO:0019900//kinase binding;GO:0019955//cytokine binding	GO:0001819//positive regulation of cytokine production;GO:0002237//response to molecule of bacterial origin;GO:0006468//protein phosphorylation;GO:0019221//cytokine-mediated signaling pathway
ncbi_102185602	25	35	5	74	95	58	0.76	0.92	0.11	2.04	2.79	1.33	0.596667	2.05333	1.78297	1.78297	0.0156762	0.999952	CSF3	colony stimulating factor 3	Environmental Information Processing;Environmental Information Processing;Environmental Information Processing;Organismal Systems;Organismal Systems;Human Diseases	Signal transduction;Signaling molecules and interaction;Signal transduction;Immune system;Immune system;Infectious diseases	ko04151//PI3K-Akt signaling pathway;ko04060//Cytokine-cytokine receptor interaction;ko04630//Jak-STAT signaling pathway;ko04640//Hematopoietic cell lineage;ko04657//IL-17 signaling pathway;ko05144//Malaria	K05423;K05423;K05423;K05423;K05423;K05423	GO:0044421//extracellular region part	GO:0005102//receptor binding	GO:0001934//positive regulation of protein phosphorylation;GO:0002376//immune system process;GO:0006357//regulation of transcription from RNA polymerase II promoter;GO:0014066//regulation of phosphatidylinositol 3-kinase signaling;GO:0030833//regulation of actin filament polymerization;GO:0031532//actin cytoskeleton reorganization;GO:0034097//response to cytokine;GO:0042307//positive regulation o…
ncbi_102177470	393	67	435	71	144	92	8.47	1.26	6.5	1.39	3	1.49	5.41	1.96	-1.46477	1.46477	0.0158009	0.999952	CD96	CD96 molecule	-	-	-	-	GO:0031224//intrinsic component of membrane	-	-
ncbi_102181960	531	58	304	47	124	93	12.24	1.16	4.86	0.98	2.76	1.62	6.08667	1.78667	-1.76838	1.76838	0.0158958	0.999952	NUSAP1	nucleolar and spindle associated protein 1	-	-	-	-	GO:0005819//spindle;GO:0043231//intracellular membrane-bounded organelle	GO:0003723//RNA binding;GO:0015631//tubulin binding	GO:0000819//sister chromatid segregation;GO:0007088//regulation of mitotic nuclear division;GO:0051293//establishment of spindle localization;GO:0061640//cytoskeleton-dependent cytokinesis
ncbi_102186363	22	8	12	30	74	19	0.86	0.25	0.32	1.06	2.79	0.55	0.476667	1.46667	1.62149	1.62149	0.0159154	0.999952	GJB5	gap junction protein beta 5	-	-	-	-	GO:0005911//cell-cell junction;GO:0031224//intrinsic component of membrane;GO:0043234//protein complex	-	GO:0060706//cell differentiation involved in embryonic placenta development
ncbi_102181799	85	25	159	21	37	27	2.68	0.72	3.52	0.61	1.16	0.65	2.30667	0.806667	-1.51576	1.51576	0.0159879	0.999952	P2RY6	pyrimidinergic receptor P2Y6	Environmental Information Processing	Signaling molecules and interaction	ko04080//Neuroactive ligand-receptor interaction	K04272	GO:0031224//intrinsic component of membrane	GO:0015065//uridine nucleotide receptor activity	GO:0006821//chloride transport;GO:0035588//G-protein coupled purinergic receptor signaling pathway
ncbi_102180661	75	211	58	270	1165	141	3.32	8.23	1.88	11.04	50.92	4.79	4.47667	22.25	2.31331	2.31331	0.016072	0.999952	AREG	amphiregulin	Environmental Information Processing;Environmental Information Processing;Environmental Information Processing;Human Diseases;Environmental Information Processing	Signal transduction;Signal transduction;Signal transduction;Cancers;Signal transduction	ko04151//PI3K-Akt signaling pathway;ko04010//MAPK signaling pathway;ko04390//Hippo signaling pathway;ko05210//Colorectal cancer;ko04012//ErbB signaling pathway	K09782;K09782;K09782;K09782;K09782	-	-	-
ncbi_102171048	74	16	137	20	30	16	2.75	0.52	3.52	0.67	1.07	0.45	2.26333	0.73	-1.63248	1.63248	0.0160739	0.999952	CXHXorf21	chromosome X CXorf21 homolog	-	-	-	-	-	-	-
ncbi_102178311	60	1	13	3	4	1	2.53	0.04	0.38	0.11	0.17	0.03	0.983333	0.103333	-3.25037	3.25037	0.0161772	0.999952	LOC102178311	carbonyl reductase [NADPH] 1	Metabolism;Human Diseases;Metabolism;Metabolism;Metabolism	Global and overview maps;Cancers;Lipid metabolism;Xenobiotics biodegradation and metabolism;Metabolism of cofactors and vitamins	ko01100//Metabolic pathways;ko05204//Chemical carcinogenesis;ko00590//Arachidonic acid metabolism;ko00980//Metabolism of xenobiotics by cytochrome P450;ko00790//Folate biosynthesis	K00079;K00079;K00079;K00079;K00079	GO:0044424//intracellular part	GO:0016616//oxidoreductase activity, acting on the CH-OH group of donors, NAD or NADP as acceptor	GO:0006775//fat-soluble vitamin metabolic process;GO:0044237//cellular metabolic process
ncbi_102190494	218	17	177	31	28	36	6.66	0.45	3.75	0.86	0.83	0.83	3.62	0.84	-2.10753	2.10753	0.0162221	0.999952	CD69	CD69 molecule	-	-	-	-	-	-	GO:0042493//response to drug
MSTRG.10939	78	122	66	34	33	37	6.13	8.17	3.55	2.44	2.52	2.16	5.95	2.37333	-1.32597	1.32597	0.0162905	0.999952	--	-	-	-	-	-	-	-	-
ncbi_106503502	150	575	1250	138	105	238	5.23	17.41	30.18	4.36	3.53	6.25	17.6067	4.71333	-1.9013	1.9013	0.0164636	0.999952	LOC106503502	histone H4	-	-	-	-	-	-	-
ncbi_102181173	3099	723	3885	856	1217	892	54.93	11.14	47.73	13.76	20.81	11.91	37.9333	15.4933	-1.29182	1.29182	0.0166718	0.999952	TAP1	transporter 1, ATP binding cassette subfamily B member	Human Diseases;Human Diseases;Cellular Processes;Organismal Systems;Environmental Information Processing;Human Diseases	Infectious diseases;Infectious diseases;Transport and catabolism;Immune system;Membrane transport;Immune diseases	ko05163//Human cytomegalovirus infection;ko05168//Herpes simplex infection;ko04145//Phagosome;ko04612//Antigen processing and presentation;ko02010//ABC transporters;ko05340//Primary immunodeficiency	K05653;K05653;K05653;K05653;K05653;K05653	-	-	-
ncbi_102169543	589	168	641	149	334	151	7.76	1.92	5.85	1.78	4.24	1.5	5.17667	2.50667	-1.04625	1.04625	0.0168284	0.999952	SPN	sialophorin	Human Diseases;Environmental Information Processing	Infectious diseases;Signaling molecules and interaction	ko05169//Epstein-Barr virus infection;ko04514//Cell adhesion molecules (CAMs)	K06477;K06477	GO:0016021//integral component of membrane;GO:0031254//cell trailing edge;GO:0031988//membrane-bounded vesicle;GO:0044420//extracellular matrix component;GO:0044421//extracellular region part;GO:0044459//plasma membrane part	-	GO:0001807//regulation of type IV hypersensitivity;GO:0001932//regulation of protein phosphorylation;GO:0007165//signal transduction;GO:0009617//response to bacterium;GO:0031294//lymphocyte costimulation;GO:0032760//positive regulation of tumor necrosis factor production;GO:0034111//negative regulation of homotypic cell-cell adhesion;GO:0042129//regulation of T cell proliferation;GO:0043383//nega…
ncbi_102174447	312	17	122	25	75	16	6.45	0.31	1.75	0.47	1.49	0.25	2.83667	0.736667	-1.94511	1.94511	0.0169681	0.999952	PADI4	peptidyl arginine deiminase 4	-	-	-	-	GO:0043231//intracellular membrane-bounded organelle	GO:0016813//hydrolase activity, acting on carbon-nitrogen (but not peptide) bonds, in linear amidines;GO:0046872//metal ion binding	GO:0034728//nucleosome organization;GO:0036414//histone citrullination;GO:0044707//single-multicellular organism process
ncbi_102170540	124	166	145	355	375	165	1.26	1.46	1.02	3.26	3.66	1.26	1.24667	2.72667	1.12906	1.12906	0.0171495	0.999952	LAMC2	laminin subunit gamma 2	Human Diseases;Environmental Information Processing;Human Diseases;Cellular Processes;Human Diseases;Human Diseases;Environmental Information Processing;Human Diseases	Cancers;Signal transduction;Infectious diseases;Cellular community - eukaryotes;Infectious diseases;Infectious diseases;Signaling molecules and interaction;Cancers	ko05200//Pathways in cancer;ko04151//PI3K-Akt signaling pathway;ko05165//Human papillomavirus infection;ko04510//Focal adhesion;ko05146//Amoebiasis;ko05145//Toxoplasmosis;ko04512//ECM-receptor interaction;ko05222//Small cell lung cancer	K06246;K06246;K06246;K06246;K06246;K06246;K06246;K06246	GO:0043256//laminin complex	GO:0005539//glycosaminoglycan binding	-
ncbi_102181095	30	26	16	45	120	31	0.35	0.23	0.16	0.5	1.52	0.26	0.246667	0.76	1.62344	1.62344	0.017297	0.999952	LRRC27	leucine rich repeat containing 27	-	-	-	-	-	-	-
ncbi_102183349	13	43	21	58	239	36	0.16	0.47	0.18	0.67	2.92	0.34	0.27	1.31	2.27854	2.27854	0.0173037	0.999952	BRINP2	BMP/retinoic acid inducible neural specific 2	-	-	-	-	-	-	GO:0000278//mitotic cell cycle;GO:0032526//response to retinoic acid
ncbi_102175896	141	22	157	26	34	33	2.89	0.39	2.23	0.48	0.67	0.51	1.83667	0.553333	-1.73087	1.73087	0.0173056	0.999952	LOC102175896	T-cell receptor-associated transmembrane adapter 1	-	-	-	-	GO:0031224//intrinsic component of membrane;GO:0043235//receptor complex	-	GO:0048519//negative regulation of biological process;GO:0050848//regulation of calcium-mediated signaling;GO:0050856//regulation of T cell receptor signaling pathway
ncbi_102182717	289	326	161	354	892	485	7.94	7.78	3.07	8.82	23.64	10.04	6.26333	14.1667	1.1775	1.1775	0.0173624	0.999952	HSPB8	heat shock protein family B (small) member 8	-	-	-	-	GO:0031981//nuclear lumen	GO:0005515//protein binding;GO:0016301//kinase activity	-
ncbi_100860969	403	109	237	466	934	258	4.67	1.1	1.9	4.9	10.45	2.25	2.55667	5.86667	1.19828	1.19828	0.0173969	0.999952	GREM1	gremlin 1, DAN family BMP antagonist	-	-	-	-	GO:0044421//extracellular region part;GO:0044464//cell part	GO:0005172//vascular endothelial growth factor receptor binding;GO:0019955//cytokine binding;GO:0030296//protein tyrosine kinase activator activity	GO:0001558//regulation of cell growth;GO:0001838//embryonic epithelial tube formation;GO:0001933//negative regulation of protein phosphorylation;GO:0001952//regulation of cell-matrix adhesion;GO:0002090//regulation of receptor internalization;GO:0002689//negative regulation of leukocyte chemotaxis;GO:0003256//regulation of transcription from RNA polymerase II promoter involved in myocardial precu…
ncbi_106503901	917	104	1075	147	194	227	19.45	1.91	15.8	2.83	3.96	3.63	12.3867	3.47333	-1.8344	1.8344	0.0174195	0.999952	LOC106503901	uncharacterized LOC106503901	-	-	-	-	-	-	-
ncbi_102176768	15	6	12	33	59	12	0.21	0.08	0.13	0.44	0.86	0.14	0.14	0.48	1.77761	1.77761	0.0174579	0.999952	WNT7B	Wnt family member 7B	Human Diseases;Human Diseases;Human Diseases;Human Diseases;Environmental Information Processing;Human Diseases;Human Diseases;Environmental Information Processing;Human Diseases;Environmental Information Processing;Human Diseases;Cellular Processes;Organismal Systems;Human Diseases	Cancers;Infectious diseases;Infectious diseases;Cancers;Signal transduction;Cancers;Cancers;Signal transduction;Endocrine and metabolic diseases;Signal transduction;Cancers;Cellular community - eukaryotes;Endocrine system;Cancers	ko05200//Pathways in cancer;ko05165//Human papillomavirus infection;ko05166//HTLV-I infection;ko05205//Proteoglycans in cancer;ko04390//Hippo signaling pathway;ko05226//Gastric cancer;ko05225//Hepatocellular carcinoma;ko04150//mTOR signaling pathway;ko04934//Cushing syndrome;ko04310//Wnt signaling pathway;ko05224//Breast cancer;ko04550//Signaling pathways regulating pluripotency of stem cells;ko0…	K00572;K00572;K00572;K00572;K00572;K00572;K00572;K00572;K00572;K00572;K00572;K00572;K00572;K00572	-	-	-
ncbi_108637838	11	26	18	43	173	20	0.53	1.09	0.6	1.89	8.08	0.73	0.74	3.56667	2.26898	2.26898	0.0176373	0.999952	LOC108637838	glutathione S-transferase theta-1	Human Diseases;Human Diseases;Human Diseases;Human Diseases;Human Diseases;Metabolism;Organismal Systems;Human Diseases;Metabolism;Metabolism;Metabolism	Cancers;Cancers;Cardiovascular diseases;Cancers;Cancers;Xenobiotics biodegradation and metabolism;Aging;Drug resistance;Xenobiotics biodegradation and metabolism;Xenobiotics biodegradation and metabolism;Metabolism of other amino acids	ko05200//Pathways in cancer;ko05225//Hepatocellular carcinoma;ko05418//Fluid shear stress and atherosclerosis;ko05215//Prostate cancer;ko05204//Chemical carcinogenesis;ko00983//Drug metabolism - other enzymes;ko04212//Longevity regulating pathway - worm;ko01524//Platinum drug resistance;ko00980//Metabolism of xenobiotics by cytochrome P450;ko00982//Drug metabolism - cytochrome P450;ko00480//Gluta…	K00799;K00799;K00799;K00799;K00799;K00799;K00799;K00799;K00799;K00799;K00799	GO:0044424//intracellular part	GO:0003824//catalytic activity	GO:0006790//sulfur compound metabolic process
ncbi_108635661	1	8	1	108	2	6	0.04	0.25	0.02	3.61	0.07	0.16	0.103333	1.28	3.63077	3.63077	0.0176955	0.999952	LOC108635661	uncharacterized LOC108635661	-	-	-	-	-	-	-
ncbi_102181035	136	18	97	23	41	17	2.09	0.24	1.04	0.32	0.61	0.2	1.12333	0.376667	-1.57643	1.57643	0.0178518	0.999952	CDCA2	cell division cycle associated 2	-	-	-	-	GO:0043232//intracellular non-membrane-bounded organelle	-	GO:0000280//nuclear division;GO:0031401//positive regulation of protein modification process;GO:0044763//single-organism cellular process
ncbi_102181449	3020	414	2114	438	1048	551	191.43	22.81	92.88	25.18	64.08	26.31	102.373	38.5233	-1.41004	1.41004	0.0178587	0.999952	PSMB9	proteasome subunit beta 9	Genetic Information Processing	Folding, sorting and degradation	ko03050//Proteasome	K02741	GO:0000502//proteasome complex;GO:0031988//membrane-bounded vesicle;GO:0043231//intracellular membrane-bounded organelle	GO:0004175//endopeptidase activity	GO:0002376//immune system process;GO:0006508//proteolysis
ncbi_102169889	277	81	719	81	176	95	4.96	1.25	8.93	1.32	3.04	1.29	5.04667	1.88333	-1.42204	1.42204	0.0178839	0.999952	LOC102169889	tripartite motif-containing protein 5	-	-	-	-	-	-	-
ncbi_106501943	411	109	528	92	143	142	11.93	2.74	10.41	2.42	4.01	2.99	8.36	3.14	-1.41274	1.41274	0.0179288	0.999952	LOC106501943	golgin subfamily A member 6-like protein 6	-	-	-	-	-	-	-
MSTRG.3366	13	3	12	1	1	1	1.86	0.37	1.19	0.13	0.14	0.11	1.14	0.126667	-3.16993	3.16993	0.0179369	0.999952	TRBV25-1	T-cell receptor beta chain TCRVB12, partial [Capra hircus]	Human Diseases;Environmental Information Processing;Environmental Information Processing;Human Diseases;Environmental Information Processing;Environmental Information Processing;Human Diseases;Human Diseases;Human Diseases;Environmental Information Processing;Organismal Systems;Organismal Systems;Human Diseases;Organismal Systems;Human Diseases;Organismal Systems;Human Diseases;Human Diseases;Hum…	Infectious diseases;Signal transduction;Signal transduction;Cancers;Signal transduction;Signaling molecules and interaction;Infectious diseases;Immune diseases;Infectious diseases;Signal transduction;Immune system;Immune system;Immune diseases;Immune system;Infectious diseases;Immune system;Cardiovascular diseases;Immune diseases;Endocrine and metabolic diseases;Immune diseases;Immune diseases;Im…	ko05166//HTLV-I infection;ko04014//Ras signaling pathway;ko04015//Rap1 signaling pathway;ko05202//Transcriptional misregulation in cancers;ko04020//Calcium signaling pathway;ko04514//Cell adhesion molecules (CAMs);ko05162//Measles;ko05322//Systemic lupus erythematosus;ko05142//Chagas disease (American trypanosomiasis);ko04064//NF-kappa B signaling pathway;ko04659//Th17 cell differentiation;ko0466…	K10785;K10785;K10785;K10785;K10785;K10785;K10785;K10785;K10785;K10785;K10785;K10785;K10785;K10785;K10785;K10785;K10785;K10785;K10785;K10785;K10785;K10785;K10785;K10785;K10785	-	-	-
ncbi_102170811	423	531	334	527	1571	723	6.84	7.49	3.72	7.79	24.91	8.77	6.01667	13.8233	1.20007	1.20007	0.0179807	0.999952	SMTN	smoothelin	-	-	-	-	GO:0005856//cytoskeleton	-	-
ncbi_102176630	147	14	280	28	44	33	1.96	0.16	2.55	0.33	0.56	0.33	1.55667	0.406667	-1.93654	1.93654	0.0180755	0.999952	FAM111B	family with sequence similarity 111 member B	-	-	-	-	-	-	-
ncbi_102185903	291	37	273	72	54	48	10	1.31	6.71	2.24	2.1	1.2	6.00667	1.84667	-1.70164	1.70164	0.0181723	0.999952	CLEC7A	C-type lectin domain family 7 member A	Human Diseases;Cellular Processes;Organismal Systems	Infectious diseases;Transport and catabolism;Immune system	ko05152//Tuberculosis;ko04145//Phagosome;ko04625//C-type lectin receptor signaling pathway	K10074;K10074;K10074	GO:0031224//intrinsic component of membrane	GO:0038023//signaling receptor activity;GO:0043169//cation binding	GO:0006909//phagocytosis;GO:0006952//defense response;GO:0044763//single-organism cellular process
ncbi_102184733	515	53	324	79	141	72	19.44	1.74	8.48	2.7	5.13	2.05	9.88667	3.29333	-1.58594	1.58594	0.0183	0.999952	CD8B	CD8b molecule	Environmental Information Processing;Organismal Systems;Organismal Systems;Organismal Systems;Human Diseases	Signaling molecules and interaction;Immune system;Immune system;Immune system;Immune diseases	ko04514//Cell adhesion molecules (CAMs);ko04660//T cell receptor signaling pathway;ko04640//Hematopoietic cell lineage;ko04612//Antigen processing and presentation;ko05340//Primary immunodeficiency	K06459;K06459;K06459;K06459;K06459	GO:0005769//early endosome;GO:0016021//integral component of membrane;GO:0043235//receptor complex;GO:0044459//plasma membrane part	GO:0038023//signaling receptor activity;GO:0042287//MHC protein binding	GO:0007167//enzyme linked receptor protein signaling pathway;GO:0044403//symbiosis, encompassing mutualism through parasitism;GO:0046649//lymphocyte activation;GO:0050688//regulation of defense response to virus
ncbi_102170565	109	158	122	280	445	137	0.94	1.18	0.73	2.18	3.7	0.89	0.95	2.25667	1.24819	1.24819	0.0183387	0.999952	DAAM2	dishevelled associated activator of morphogenesis 2	Environmental Information Processing	Signal transduction	ko04310//Wnt signaling pathway	K04512	-	GO:0017016//Ras GTPase binding	GO:0007010//cytoskeleton organization;GO:0009855//determination of bilateral symmetry
ncbi_102184893	65	60	49	115	262	53	1.57	1.26	0.82	2.52	6.1	0.96	1.21667	3.19333	1.39213	1.39213	0.0184033	0.999952	STBD1	starch binding domain 1	-	-	-	-	-	-	-
ncbi_102189996	887	338	1054	936	2090	1496	59.39	19.67	48.91	56.83	134.99	75.46	42.6567	89.0933	1.06255	1.06255	0.0184096	0.999952	RBP1	retinol binding protein 1	-	-	-	-	-	GO:0005488//binding	GO:0001523//retinoid metabolic process;GO:0002761//regulation of myeloid leukocyte differentiation;GO:0033273//response to vitamin;GO:0051234//establishment of localization
ncbi_102174655	186	195	167	675	196	461	1.01	0.89	0.58	3.22	1.05	1.79	0.826667	2.02	1.28898	1.28898	0.0184201	0.999952	SGCD	sarcoglycan delta	Human Diseases;Human Diseases;Human Diseases;Human Diseases	Cardiovascular diseases;Cardiovascular diseases;Cardiovascular diseases;Cardiovascular diseases	ko05412//Arrhythmogenic right ventricular cardiomyopathy (ARVC);ko05416//Viral myocarditis;ko05414//Dilated cardiomyopathy (DCM);ko05410//Hypertrophic cardiomyopathy (HCM)	K12563;K12563;K12563;K12563	-	-	-
ncbi_102181904	40	8	7	21	455	6	4.22	0.73	0.51	2.01	46.33	0.48	1.82	16.2733	3.1605	3.1605	0.0186029	0.999952	TFF3	trefoil factor 3	-	-	-	-	GO:0012505//endomembrane system;GO:0031988//membrane-bounded vesicle;GO:0044424//intracellular part	-	-
ncbi_102170578	57	29	97	31	17	6	0.75	0.33	0.86	0.37	0.22	0.06	0.646667	0.216667	-1.57755	1.57755	0.0186871	0.999952	NEURL1	neuralized E3 ubiquitin protein ligase 1	-	-	-	-	GO:0016020//membrane;GO:0030425//dendrite;GO:0044309//neuron spine;GO:0044424//intracellular part;GO:0044456//synapse part	GO:0019787//ubiquitin-like protein transferase activity;GO:0045182//translation regulator activity;GO:0046914//transition metal ion binding	GO:0003006//developmental process involved in reproduction;GO:0007176//regulation of epidermal growth factor-activated receptor activity;GO:0007589//body fluid secretion;GO:0008283//cell proliferation;GO:0008593//regulation of Notch signaling pathway;GO:0010608//posttranscriptional regulation of gene expression;GO:0016567//protein ubiquitination;GO:0031346//positive regulation of cell projection …
ncbi_102175097	347	42	410	18	159	51	14.2	1.48	11.64	0.66	6.34	1.57	9.10667	2.85667	-1.67259	1.67259	0.0190681	0.999952	MS4A8	membrane spanning 4-domains A8	-	-	-	-	-	-	-
ncbi_102174221	1193	1089	807	1596	3968	1018	23.9	18.96	11.2	28.99	76.67	15.36	18.02	40.34	1.16261	1.16261	0.019081	0.999952	CCDC3	coiled-coil domain containing 3	-	-	-	-	-	-	-
ncbi_102187233	29	53	27	136	128	44	0.29	0.46	0.19	1.24	1.24	0.33	0.313333	0.936667	1.57984	1.57984	0.0191318	0.999952	LOC102187233	cytochrome P450 26B1	Metabolism;Metabolism	Global and overview maps;Metabolism of cofactors and vitamins	ko01100//Metabolic pathways;ko00830//Retinol metabolism	K12664;K12664	GO:0031090//organelle membrane;GO:0043231//intracellular membrane-bounded organelle	GO:0004497//monooxygenase activity;GO:0005501//retinoid binding;GO:0046906//tetrapyrrole binding;GO:0046914//transition metal ion binding	GO:0003002//regionalization;GO:0007126//meiotic nuclear division;GO:0009887//organ morphogenesis;GO:0009968//negative regulation of signal transduction;GO:0010467//gene expression;GO:0012501//programmed cell death;GO:0016103//diterpenoid catabolic process;GO:0030522//intracellular receptor signaling pathway;GO:0032526//response to retinoic acid;GO:0033561//regulation of water loss via skin;GO:003…
ncbi_102169162	27	23	18	60	140	18	0.24	0.17	0.09	0.39	1.1	0.12	0.166667	0.536667	1.68706	1.68706	0.0192145	0.999952	DLG2	discs large MAGUK scaffold protein 2	Human Diseases;Environmental Information Processing;Cellular Processes	Infectious diseases;Signal transduction;Cellular community - eukaryotes	ko05165//Human papillomavirus infection;ko04390//Hippo signaling pathway;ko04530//Tight junction	K12075;K12075;K12075	GO:0033267//axon part;GO:0097060//synaptic membrane	-	GO:0007600//sensory perception;GO:0010921//regulation of phosphatase activity
ncbi_102190599	447	846	401	1146	2750	700	14.87	24.46	9.25	34.57	88.24	17.54	16.1933	46.7833	1.53059	1.53059	0.0193	0.999952	CNN1	calponin 1	-	-	-	-	GO:0005924//cell-substrate adherens junction;GO:0043232//intracellular non-membrane-bounded organelle	GO:0005515//protein binding	GO:0030036//actin cytoskeleton organization
ncbi_102170155	66	31	71	14	37	22	1.47	0.6	1.1	0.28	0.79	0.37	1.05667	0.48	-1.13841	1.13841	0.0194421	0.999952	SKA3	spindle and kinetochore associated complex subunit 3	-	-	-	-	GO:0005819//spindle	-	GO:0000280//nuclear division;GO:0031109//microtubule polymerization or depolymerization
ncbi_102175938	2096	356	3150	434	943	551	25.44	3.75	26.5	4.78	11.04	5.04	18.5633	6.95333	-1.41668	1.41668	0.0196394	0.999952	LOC102175938	cytochrome b-245 heavy chain	Cellular Processes;Cellular Processes;Organismal Systems;Organismal Systems;Human Diseases;Environmental Information Processing;Human Diseases;Cellular Processes	Cell growth and death;Transport and catabolism;Immune system;Immune system;Endocrine and metabolic diseases;Signal transduction;Infectious diseases;Cell growth and death	ko04217//Necroptosis;ko04145//Phagosome;ko04621//NOD-like receptor signaling pathway;ko04670//Leukocyte transendothelial migration;ko04933//AGE-RAGE signaling pathway in diabetic complications;ko04066//HIF-1 signaling pathway;ko05140//Leishmaniasis;ko04216//Ferroptosis	K21421;K21421;K21421;K21421;K21421;K21421;K21421;K21421	GO:0000323//lytic vacuole;GO:0016021//integral component of membrane;GO:0044459//plasma membrane part;GO:0098589//membrane region	GO:0000166//nucleotide binding;GO:0043169//cation binding;GO:0046906//tetrapyrrole binding;GO:0046983//protein dimerization activity;GO:0050664//oxidoreductase activity, acting on NAD(P)H, oxygen as acceptor	GO:0006801//superoxide metabolic process;GO:0006952//defense response;GO:0034220//ion transmembrane transport;GO:0042743//hydrogen peroxide metabolic process;GO:0044710//single-organism metabolic process
MSTRG.17829	308	95	750	601	1580	990	19.51	5.25	32.97	34.53	96.61	47.27	19.2433	59.47	1.6278	1.6278	0.0196508	0.999952	IGHA1	immunoglobulin alpha heavy chain, partial [Capra hircus]	Environmental Information Processing;Human Diseases;Human Diseases;Environmental Information Processing;Human Diseases;Organismal Systems;Cellular Processes;Human Diseases;Human Diseases;Human Diseases;Environmental Information Processing;Environmental Information Processing;Human Diseases;Organismal Systems;Human Diseases;Organismal Systems;Human Diseases;Human Diseases;Human Diseases;Human Dise…	Signal transduction;Infectious diseases;Cancers;Signal transduction;Infectious diseases;Immune system;Transport and catabolism;Infectious diseases;Infectious diseases;Immune diseases;Signal transduction;Signal transduction;Immune diseases;Immune system;Infectious diseases;Immune system;Cardiovascular diseases;Cardiovascular diseases;Immune diseases;Immune diseases;Immune system;Infectious disease…	ko04151//PI3K-Akt signaling pathway;ko05169//Epstein-Barr virus infection;ko05202//Transcriptional misregulation in cancers;ko04020//Calcium signaling pathway;ko05152//Tuberculosis;ko04650//Natural killer cell mediated cytotoxicity;ko04145//Phagosome;ko05162//Measles;ko05146//Amoebiasis;ko05322//Systemic lupus erythematosus;ko04072//Phospholipase D signaling pathway;ko04064//NF-kappa B signaling …	K06856;K06856;K06856;K06856;K06856;K06856;K06856;K06856;K06856;K06856;K06856;K06856;K06856;K06856;K06856;K06856;K06856;K06856;K06856;K06856;K06856;K06856;K06856;K06856;K06856;K06856;K06856	GO:0031988//membrane-bounded vesicle;GO:0044444//cytoplasmic part;GO:0044459//plasma membrane part;GO:0071750//dimeric IgA immunoglobulin complex;GO:0071754//IgM immunoglobulin complex, circulating	GO:0005102//receptor binding;GO:0005539//glycosaminoglycan binding;GO:0005543//phospholipid binding;GO:0038023//signaling receptor activity;GO:0043566//structure-specific DNA binding	GO:0001894//tissue homeostasis;GO:0001934//positive regulation of protein phosphorylation;GO:0006959//humoral immune response;GO:0019724//B cell mediated immunity;GO:0030100//regulation of endocytosis;GO:0030888//regulation of B cell proliferation;GO:0042742//defense response to bacterium;GO:0050851//antigen receptor-mediated signaling pathway;GO:0097205//renal filtration
ncbi_102185369	15	35	79	4	12	15	0.22	0.46	0.82	0.05	0.17	0.17	0.5	0.13	-1.94342	1.94342	0.0197691	0.999952	ARHGEF33	Rho guanine nucleotide exchange factor 33	-	-	-	-	-	-	GO:0043087//regulation of GTPase activity
ncbi_102184229	44	11	96	10	14	14	2.63	0.57	3.97	0.54	0.81	0.63	2.39	0.66	-1.85647	1.85647	0.0198069	0.999952	LOC102184229	natural killer cells antigen CD94	Organismal Systems;Organismal Systems;Human Diseases	Immune system;Immune system;Immune diseases	ko04650//Natural killer cell mediated cytotoxicity;ko04612//Antigen processing and presentation;ko05332//Graft-versus-host disease	K06516;K06516;K06516	-	GO:0005488//binding	-
ncbi_102179690	309	48	307	38	64	86	1.51	0.2	1.04	0.17	0.3	0.32	0.916667	0.263333	-1.79951	1.79951	0.0198939	0.999952	CENPF	centromere protein F	-	-	-	-	GO:0005819//spindle;GO:0012505//endomembrane system;GO:0044428//nuclear part;GO:0098687//chromosomal region	GO:0046983//protein dimerization activity	GO:0006355//regulation of transcription, DNA-templated;GO:0008104//protein localization;GO:0048634//regulation of muscle organ development;GO:0051303//establishment of chromosome localization;GO:1901990//regulation of mitotic cell cycle phase transition
ncbi_100861361	390	54	198	34	98	74	6.14	0.74	2.15	0.49	1.49	0.88	3.01	0.953333	-1.65871	1.65871	0.0198963	0.999952	CDK1	cyclin dependent kinase 1	Human Diseases;Human Diseases;Human Diseases;Cellular Processes;Cellular Processes;Cellular Processes;Cellular Processes;Organismal Systems;Cellular Processes	Infectious diseases;Cancers;Infectious diseases;Cell growth and death;Cell growth and death;Cell growth and death;Cell growth and death;Endocrine system;Cellular community - eukaryotes	ko05169//Epstein-Barr virus infection;ko05203//Viral carcinogenesis;ko05168//Herpes simplex infection;ko04218//Cellular senescence;ko04110//Cell cycle;ko04114//Oocyte meiosis;ko04115//p53 signaling pathway;ko04914//Progesterone-mediated oocyte maturation;ko04540//Gap junction	K02087;K02087;K02087;K02087;K02087;K02087;K02087;K02087;K02087	GO:0005815//microtubule organizing center;GO:0005819//spindle;GO:0031981//nuclear lumen;GO:0031988//membrane-bounded vesicle;GO:0044444//cytoplasmic part	GO:0004674//protein serine/threonine kinase activity;GO:0031072//heat shock protein binding;GO:0032550//purine ribonucleoside binding	GO:0000087//mitotic M phase;GO:0000165//MAPK cascade;GO:0000280//nuclear division;GO:0000741//karyogamy;GO:0002756//MyD88-independent toll-like receptor signaling pathway;GO:0006275//regulation of DNA replication;GO:0006357//regulation of transcription from RNA polymerase II promoter;GO:0007017//microtubule-based process;GO:0007264//small GTPase mediated signal transduction;GO:0007346//regulation…
ncbi_102183839	4	4	6	24	12	15	0.1	0.09	0.11	0.57	0.3	0.3	0.1	0.39	1.96347	1.96347	0.0199731	0.999952	IVL	involucrin	-	-	-	-	-	-	-
MSTRG.4372	24	2	8	0	2	1	1.01	0.07	0.23	0	0.08	0.03	0.436667	0.0366667	-3.57399	3.57399	0.0200352	0.999952	--	ATP-binding cassette sub-family B member 7, mitochondrial isoform 2 [Bos taurus]	-	-	-	-	-	-	-
ncbi_100861384	0	0	2	15	0	26	0	0	0.06	0.63	0	0.91	0.02	0.513333	4.68182	4.68182	0.0201097	0.999952	PAG-2	pregnancy-associated glycoprotein-2	Organismal Systems	Digestive system	ko04974//Protein digestion and absorption	K06002	-	GO:0016787//hydrolase activity	GO:0019538//protein metabolic process
ncbi_102191096	1017	556	737	1221	3280	630	29.1	13.82	14.62	31.68	90.53	13.58	19.18	45.2633	1.23874	1.23874	0.0201245	0.999952	OLFML3	olfactomedin like 3	-	-	-	-	GO:0043226//organelle	-	GO:0044707//single-multicellular organism process
ncbi_102176520	19	13	19	35	51	26	0.23	0.13	0.16	0.38	0.59	0.23	0.173333	0.4	1.20645	1.20645	0.0201251	0.999952	GPRIN1	G protein regulated inducer of neurite outgrowth 1	-	-	-	-	-	GO:0005515//protein binding	GO:0030030//cell projection organization
ncbi_102178279	600	1016	361	1368	4521	706	20.98	30.86	8.73	43.32	152.67	18.57	20.19	71.52	1.82471	1.82471	0.0202681	0.999952	ACTG2	actin, gamma 2, smooth muscle, enteric	Organismal Systems	Circulatory system	ko04270//Vascular smooth muscle contraction	K12315	GO:0005856//cytoskeleton;GO:0031988//membrane-bounded vesicle;GO:0032991//macromolecular complex;GO:0043292//contractile fiber;GO:0044421//extracellular region part	GO:0019900//kinase binding;GO:0032550//purine ribonucleoside binding	GO:0002064//epithelial cell development;GO:0006939//smooth muscle contraction;GO:0008015//blood circulation;GO:0051707//response to other organism
ncbi_102187363	31	104	9	387	356	44	0.76	2.24	0.16	8.58	8.68	0.81	1.05333	6.02333	2.5156	2.5156	0.0204477	0.999952	PDZK1	PDZ domain containing 1	-	-	-	-	GO:0005903//brush border;GO:0016020//membrane;GO:0031988//membrane-bounded vesicle	GO:0019904//protein domain specific binding	GO:0006812//cation transport;GO:0006820//anion transport;GO:0034764//positive regulation of transmembrane transport;GO:0051130//positive regulation of cellular component organization;GO:0090150//establishment of protein localization to membrane
ncbi_102190333	8	23	29	44	97	39	0.06	0.14	0.14	0.28	0.66	0.21	0.113333	0.383333	1.75803	1.75803	0.0205778	0.999952	FER1L6	fer-1 like family member 6	-	-	-	-	-	-	-
ncbi_102191486	5549	5024	3441	8524	26370	3679	163.59	128.72	70.31	227.88	749.94	81.71	120.873	353.177	1.54689	1.54689	0.0205881	0.999952	ACTA2	actin, alpha 2, smooth muscle, aorta	Organismal Systems;Environmental Information Processing;Organismal Systems	Endocrine system;Signal transduction;Circulatory system	ko04926//Relaxin signaling pathway;ko04371//Apelin signaling pathway;ko04270//Vascular smooth muscle contraction	K12313;K12313;K12313	GO:0031988//membrane-bounded vesicle;GO:0032432//actin filament bundle;GO:0032991//macromolecular complex;GO:0036379//myofilament;GO:0044421//extracellular region part	GO:0019900//kinase binding;GO:0032550//purine ribonucleoside binding	GO:0002064//epithelial cell development;GO:0006939//smooth muscle contraction;GO:0007015//actin filament organization;GO:0008015//blood circulation;GO:0014904//myotube cell development;GO:0051707//response to other organism
MSTRG.3370	26	1	8	0	2	0	3.6	0.12	0.77	0	0.27	0	1.49667	0.09	-4.05568	4.05568	0.0206137	0.999952	TRBV16	T-cell receptor beta chain variable segment, partial [Bos taurus]	-	-	-	-	-	-	GO:0002684//positive regulation of immune system process;GO:0044763//single-organism cellular process;GO:0050776//regulation of immune response;GO:0050794//regulation of cellular process
MSTRG.9109	5	2	15	1	0	0	0.58	0.2	1.2	0.1	0	0	0.66	0.0333333	-4.30743	4.30743	0.0206592	1	TRDV1	TPA: TRD@ protein-like protein [Bos taurus]	-	-	-	-	-	-	-
ncbi_102176483	55	74	33	79	199	118	1.87	2.17	0.77	2.41	6.47	3	1.60333	3.96	1.30443	1.30443	0.020753	0.999952	FAM212B	family with sequence similarity 212 member B	-	-	-	-	-	-	-
ncbi_102182545	23	22	11	39	54	42	0.98	0.81	0.32	1.49	2.22	1.35	0.703333	1.68667	1.26189	1.26189	0.0207836	0.999952	FAM3D	family with sequence similarity 3 member D	-	-	-	-	-	-	GO:0050796//regulation of insulin secretion
ncbi_102174285	43	29	35	84	107	35	0.43	0.25	0.24	0.76	1.02	0.26	0.306667	0.68	1.14886	1.14886	0.0208262	0.999952	REPS2	RALBP1 associated Eps domain containing 2	-	-	-	-	-	-	-
ncbi_102187688	531	750	1631	479	444	338	7.53	9.24	16.08	6.16	6.07	3.61	10.95	5.28	-1.05232	1.05232	0.0208408	0.999952	HSPH1	heat shock protein family H (Hsp110) member 1	Genetic Information Processing	Folding, sorting and degradation	ko04141//Protein processing in endoplasmic reticulum	K09485	GO:0015630//microtubule cytoskeleton;GO:0031988//membrane-bounded vesicle;GO:0043231//intracellular membrane-bounded organelle;GO:0044444//cytoplasmic part	GO:0015631//tubulin binding;GO:0032550//purine ribonucleoside binding	GO:0051084//'de novo' posttranslational protein folding
ncbi_102181406	218	34	100	34	49	37	5.85	0.79	1.86	0.83	1.27	0.75	2.83333	0.95	-1.5765	1.5765	0.0208416	0.999952	CRTAM	cytotoxic and regulatory T-cell molecule	-	-	-	-	GO:0031224//intrinsic component of membrane	GO:0005515//protein binding	GO:0001819//positive regulation of cytokine production;GO:0001912//positive regulation of leukocyte mediated cytotoxicity;GO:0002857//positive regulation of natural killer cell mediated immune response to tumor cell;GO:0044763//single-organism cellular process
ncbi_102173174	6	2	1	21	14	8	0.15	0.04	0.02	0.47	0.34	0.15	0.07	0.32	2.19265	2.19265	0.020847	0.999952	LOC102173174	ankyrin repeat domain-containing protein 26	-	-	-	-	-	-	-
ncbi_102176330	191	156	75	337	489	151	2.07	1.43	0.55	3.13	5.05	1.22	1.35	3.13333	1.21474	1.21474	0.0209793	0.999952	C10H15orf52	chromosome 10 C15orf52 homolog	-	-	-	-	-	-	-
ncbi_102174567	68	67	73	170	223	60	0.38	0.33	0.28	0.82	1.3	0.27	0.33	0.796667	1.27151	1.27151	0.0211212	0.999952	PTPRD	protein tyrosine phosphatase, receptor type D	-	-	-	-	GO:0031988//membrane-bounded vesicle	GO:0004721//phosphoprotein phosphatase activity	GO:0006470//protein dephosphorylation
ncbi_102173905	45	5	19	5	5	4	0.44	0.04	0.12	0.05	0.04	0.03	0.2	0.04	-2.32193	2.32193	0.0211435	0.999952	DEPDC1	DEP domain containing 1	-	-	-	-	GO:0043231//intracellular membrane-bounded organelle;GO:0043234//protein complex	-	GO:0006355//regulation of transcription, DNA-templated;GO:0007165//signal transduction
ncbi_102179150	584	37	342	45	117	92	15.33	0.84	6.22	1.07	2.96	1.82	7.46333	1.95	-1.93635	1.93635	0.0212154	0.999952	SLAMF7	SLAM family member 7	-	-	-	-	GO:0031224//intrinsic component of membrane	-	-
ncbi_102185651	326	0	165	3	0	4	14.68	0	5.15	0.12	0	0.14	6.61	0.0866667	-6.25303	6.25303	0.0213293	0.999952	AZU1	azurocidin 1	-	-	-	-	-	-	-
ncbi_102188266	1644	1787	1229	2878	4765	1549	8.4	7.94	4.34	13.25	23.46	5.96	6.89333	14.2233	1.04499	1.04499	0.0213493	0.999952	TNS1	tensin 1	-	-	-	-	GO:0030054//cell junction	GO:0003723//RNA binding	GO:0001667//ameboidal-type cell migration;GO:0034329//cell junction assembly
ncbi_102168456	534	28	231	17	87	73	19.77	0.9	5.93	0.57	3.11	2.04	8.86667	1.90667	-2.21734	2.21734	0.0214243	0.999952	KIAA0101	KIAA0101 ortholog	-	-	-	-	-	-	-
ncbi_100860834	89	13	147	6	53	4	2.35	0.3	2.69	0.14	1.35	0.08	1.78	0.523333	-1.76608	1.76608	0.0217784	0.999952	SLC11A1	solute carrier family 11 member 1	Cellular Processes	Transport and catabolism	ko04142//Lysosome	K12347	GO:0000323//lytic vacuole;GO:0005768//endosome;GO:0019867//outer membrane;GO:0030666//endocytic vesicle membrane;GO:0030667//secretory granule membrane;GO:0031224//intrinsic component of membrane	GO:0046915//transition metal ion transmembrane transporter activity;GO:0046983//protein dimerization activity	GO:0001562//response to protozoan;GO:0001819//positive regulation of cytokine production;GO:0002274//myeloid leukocyte activation;GO:0002286//T cell activation involved in immune response;GO:0002367//cytokine production involved in immune response;GO:0002468//dendritic cell antigen processing and presentation;GO:0002824//positive regulation of adaptive immune response based on somatic recombinati…
MSTRG.15633	248	48	193	52	99	48	8.8	1.48	4.75	1.66	3.39	1.29	5.01	2.11333	-1.24529	1.24529	0.0217983	0.999952	--	prefoldin subunit 1 isoform X1 [Monodon monoceros]	-	-	-	-	-	-	-
ncbi_108635164	1228	156	597	220	375	149	29.89	3.03	11.27	4.66	8.22	3.17	14.73	5.35	-1.46115	1.46115	0.0218953	0.999952	LOC108635164	GTPase IMAP family member 1-like	-	-	-	-	-	-	-
ncbi_102184069	169	63	184	38	77	64	2.79	0.9	2.1	0.57	1.22	0.79	1.93	0.86	-1.16619	1.16619	0.0220003	0.999952	CKAP2	cytoskeleton associated protein 2	-	-	-	-	GO:0005815//microtubule organizing center;GO:0005874//microtubule	-	GO:0006357//regulation of transcription from RNA polymerase II promoter;GO:0012501//programmed cell death;GO:0031111//negative regulation of microtubule polymerization or depolymerization;GO:0061640//cytoskeleton-dependent cytokinesis
ncbi_102177100	264	10	708	41	105	55	14.86	0.49	27.63	2.09	5.7	2.33	14.3267	3.37333	-2.08646	2.08646	0.0222189	0.999952	ISG20	interferon stimulated exonuclease gene 20	-	-	-	-	GO:0016604//nuclear body;GO:0043232//intracellular non-membrane-bounded organelle	GO:0008296//3'-5'-exodeoxyribonuclease activity;GO:0017069//snRNA binding;GO:0030515//snoRNA binding;GO:0043169//cation binding	GO:0002252//immune effector process;GO:0006308//DNA catabolic process;GO:0006952//defense response;GO:0016072//rRNA metabolic process;GO:0045069//regulation of viral genome replication;GO:0051707//response to other organism;GO:0090501//RNA phosphodiester bond hydrolysis
MSTRG.17828	5763	2477	19170	22623	24969	23266	209.84	78.37	483.78	746.96	877	638.2	257.33	754.053	1.55105	1.55105	0.0222461	0.999952	IGHA2	immunoglobulin alpha heavy chain, partial [Capra hircus]	Environmental Information Processing;Human Diseases;Human Diseases;Environmental Information Processing;Human Diseases;Organismal Systems;Cellular Processes;Human Diseases;Human Diseases;Human Diseases;Environmental Information Processing;Environmental Information Processing;Human Diseases;Organismal Systems;Human Diseases;Organismal Systems;Human Diseases;Human Diseases;Human Diseases;Human Dise…	Signal transduction;Infectious diseases;Cancers;Signal transduction;Infectious diseases;Immune system;Transport and catabolism;Infectious diseases;Infectious diseases;Immune diseases;Signal transduction;Signal transduction;Immune diseases;Immune system;Infectious diseases;Immune system;Cardiovascular diseases;Cardiovascular diseases;Immune diseases;Immune diseases;Immune system;Infectious disease…	ko04151//PI3K-Akt signaling pathway;ko05169//Epstein-Barr virus infection;ko05202//Transcriptional misregulation in cancers;ko04020//Calcium signaling pathway;ko05152//Tuberculosis;ko04650//Natural killer cell mediated cytotoxicity;ko04145//Phagosome;ko05162//Measles;ko05146//Amoebiasis;ko05322//Systemic lupus erythematosus;ko04072//Phospholipase D signaling pathway;ko04064//NF-kappa B signaling …	K06856;K06856;K06856;K06856;K06856;K06856;K06856;K06856;K06856;K06856;K06856;K06856;K06856;K06856;K06856;K06856;K06856;K06856;K06856;K06856;K06856;K06856;K06856;K06856;K06856;K06856;K06856	GO:0031988//membrane-bounded vesicle;GO:0044459//plasma membrane part;GO:0071750//dimeric IgA immunoglobulin complex	GO:0005102//receptor binding	GO:0001894//tissue homeostasis;GO:0002684//positive regulation of immune system process;GO:0006464//cellular protein modification process;GO:0006897//endocytosis;GO:0006959//humoral immune response;GO:0007165//signal transduction;GO:0019724//B cell mediated immunity;GO:0042327//positive regulation of phosphorylation;GO:0042742//defense response to bacterium;GO:0048584//positive regulation of resp…
ncbi_102186893	11	9	153	11	16	5	0.13	0.09	1.16	0.11	0.17	0.04	0.46	0.106667	-2.10852	2.10852	0.0222911	0.999952	LOC102186893	2'-5'-oligoadenylate synthase 2	Human Diseases;Human Diseases;Organismal Systems;Human Diseases;Human Diseases	Infectious diseases;Infectious diseases;Immune system;Infectious diseases;Infectious diseases	ko05168//Herpes simplex infection;ko05164//Influenza A;ko04621//NOD-like receptor signaling pathway;ko05162//Measles;ko05160//Hepatitis C	K14216;K14216;K14216;K14216;K14216	GO:0043231//intracellular membrane-bounded organelle;GO:0044444//cytoplasmic part	GO:0003723//RNA binding;GO:0032550//purine ribonucleoside binding;GO:0046914//transition metal ion binding;GO:0070566//adenylyltransferase activity	GO:0002252//immune effector process;GO:0006163//purine nucleotide metabolic process;GO:0006497//protein lipidation;GO:0006952//defense response;GO:0016070//RNA metabolic process;GO:0051707//response to other organism
ncbi_102171051	58	58	40	84	204	61	3.09	2.68	1.48	4.06	10.48	2.45	2.41667	5.66333	1.22863	1.22863	0.0223114	0.999952	LOC102171051	putative protein TPRXL	-	-	-	-	-	-	-
ncbi_102190376	312	141	172	379	837	171	5.97	2.34	2.28	6.57	15.48	2.46	3.53	8.17	1.21067	1.21067	0.0225655	0.999952	ZC3H12A	zinc finger CCCH-type containing 12A	-	-	-	-	GO:0043231//intracellular membrane-bounded organelle	GO:0004518//nuclease activity;GO:0043169//cation binding	GO:0001818//negative regulation of cytokine production;GO:0010506//regulation of autophagy;GO:0010883//regulation of lipid storage;GO:0012501//programmed cell death;GO:0031325//positive regulation of cellular metabolic process;GO:0031327//negative regulation of cellular biosynthetic process;GO:0032496//response to lipopolysaccharide;GO:0032640//tumor necrosis factor production;GO:0043433//negativ…
ncbi_102179194	574	491	278	896	1667	429	8.12	6.03	2.73	11.49	22.74	4.57	5.62667	12.9333	1.20074	1.20074	0.0225975	0.999952	PGM5	phosphoglucomutase 5	-	-	-	-	-	-	-
ncbi_102187181	23	33	11	77	132	22	0.21	0.27	0.07	0.67	1.2	0.15	0.183333	0.673333	1.87685	1.87685	0.0226401	0.999952	SLC6A17	solute carrier family 6 member 17	-	-	-	-	GO:0016021//integral component of membrane;GO:0016023//cytoplasmic, membrane-bounded vesicle;GO:0044433//cytoplasmic vesicle part	GO:0015291//secondary active transmembrane transporter activity	GO:0006812//cation transport;GO:0006865//amino acid transport;GO:0044763//single-organism cellular process
ncbi_102180712	965	1386	380	1989	8587	720	21.25	26.52	5.8	39.71	182.38	11.94	17.8567	78.01	2.1272	2.1272	0.0227381	0.999952	DES	desmin	Human Diseases;Human Diseases;Human Diseases	Cardiovascular diseases;Cardiovascular diseases;Cardiovascular diseases	ko05412//Arrhythmogenic right ventricular cardiomyopathy (ARVC);ko05414//Dilated cardiomyopathy (DCM);ko05410//Hypertrophic cardiomyopathy (HCM)	K07610;K07610;K07610	GO:0005886//plasma membrane;GO:0005913//cell-cell adherens junction;GO:0031674//I band;GO:0031988//membrane-bounded vesicle;GO:0043234//protein complex;GO:0045202//synapse	GO:0005515//protein binding	GO:0003012//muscle system process;GO:0006996//organelle organization;GO:0033275//actin-myosin filament sliding;GO:1903522//regulation of blood circulation
ncbi_102175944	11	31	10	55	114	25	0.29	0.71	0.18	1.32	2.91	0.5	0.393333	1.57667	2.00305	2.00305	0.0227433	0.999952	GYG2	glycogenin 2	Metabolism;Metabolism	Global and overview maps;Carbohydrate metabolism	ko01100//Metabolic pathways;ko00500//Starch and sucrose metabolism	K00750;K00750	-	GO:0035251//UDP-glucosyltransferase activity	-
ncbi_102172000	73	49	26	149	100	85	1.07	0.62	0.26	1.98	1.41	0.94	0.65	1.44333	1.15089	1.15089	0.0228817	0.999952	DCLK2	doublecortin like kinase 2	-	-	-	-	-	GO:0004672//protein kinase activity;GO:0032550//purine ribonucleoside binding	GO:0006464//cellular protein modification process;GO:0006796//phosphate-containing compound metabolic process;GO:0007165//signal transduction
ncbi_102171259	191	24	93	27	47	28	5.52	0.6	1.86	0.71	1.31	0.61	2.66	0.876667	-1.60133	1.60133	0.0229104	0.999952	AURKA	aurora kinase A	Cellular Processes;Organismal Systems	Cell growth and death;Endocrine system	ko04114//Oocyte meiosis;ko04914//Progesterone-mediated oocyte maturation	K11481;K11481	-	-	-
ncbi_102182274	20	31	7	12	108	133	0.5	0.66	0.12	0.27	2.58	2.47	0.426667	1.77333	2.05528	2.05528	0.0229602	0.999952	ACSM1	acyl-CoA synthetase medium-chain family member 1	Metabolism;Metabolism;Metabolism	Global and overview maps;Carbohydrate metabolism;Metabolism of cofactors and vitamins	ko01100//Metabolic pathways;ko00650//Butanoate metabolism;ko00785//Lipoic acid metabolism	K01896;K01896;K01896	GO:0031988//membrane-bounded vesicle;GO:0044421//extracellular region part;GO:0044429//mitochondrial part	GO:0016405//CoA-ligase activity;GO:0016878//acid-thiol ligase activity;GO:0032550//purine ribonucleoside binding;GO:0043169//cation binding	GO:0006631//fatty acid metabolic process
ncbi_102186766	264	467	160	1019	604	633	1.48	2.28	0.62	5.19	3.27	2.68	1.46	3.71333	1.34675	1.34675	0.022989	0.999952	CD109	CD109 molecule	-	-	-	-	GO:0044421//extracellular region part;GO:0044464//cell part	GO:0019838//growth factor binding;GO:0061135//endopeptidase regulator activity	GO:0000768//syncytium formation by plasma membrane fusion;GO:0010466//negative regulation of peptidase activity;GO:0010837//regulation of keratinocyte proliferation;GO:0017015//regulation of transforming growth factor beta receptor signaling pathway;GO:0022405//hair cycle process;GO:0032102//negative regulation of response to external stimulus;GO:0045604//regulation of epidermal cell differentiat…
ncbi_102190826	7592	7052	24744	4992	2718	5042	146.89	117.58	325.03	86.45	51.43	72.63	196.5	70.17	-1.4856	1.4856	0.0231861	0.999952	WARS	tryptophanyl-tRNA synthetase	Genetic Information Processing	Translation	ko00970//Aminoacyl-tRNA biosynthesis	K01867	GO:0031988//membrane-bounded vesicle;GO:0043231//intracellular membrane-bounded organelle	GO:0004812//aminoacyl-tRNA ligase activity;GO:0032550//purine ribonucleoside binding	GO:0006418//tRNA aminoacylation for protein translation;GO:0022603//regulation of anatomical structure morphogenesis
ncbi_102169982	246	80	889	58	254	74	19.2	5.42	48.08	4.1	19.12	4.35	24.2333	9.19	-1.39886	1.39886	0.0231975	0.999952	ISG15	ISG15 ubiquitin-like modifier	Human Diseases;Organismal Systems	Infectious diseases;Immune system	ko05165//Human papillomavirus infection;ko04622//RIG-I-like receptor signaling pathway	K12159;K12159	GO:0044424//intracellular part	-	GO:0001817//regulation of cytokine production;GO:0002252//immune effector process;GO:0009617//response to bacterium;GO:0031396//regulation of protein ubiquitination;GO:0032846//positive regulation of homeostatic process;GO:0034097//response to cytokine;GO:0045069//regulation of viral genome replication;GO:0051603//proteolysis involved in cellular protein catabolic process
ncbi_102176024	11	10	14	22	83	14	0.43	0.35	0.4	0.79	3.07	0.42	0.393333	1.42667	1.85882	1.85882	0.0233079	0.999952	LOC102176024	uncharacterized LOC102176024	-	-	-	-	-	-	-
MSTRG.4678	1993	370	2485	458	533	622	25.4	4.12	21.92	5.3	6.6	5.95	17.1467	5.95	-1.52697	1.52697	0.0234297	0.999952	IL2RB	interleukin-2 receptor subunit beta [Ovis aries]	Human Diseases;Environmental Information Processing;Environmental Information Processing;Human Diseases;Cellular Processes;Human Diseases;Environmental Information Processing;Human Diseases;Organismal Systems;Organismal Systems	Cancers;Signal transduction;Signaling molecules and interaction;Infectious diseases;Transport and catabolism;Cancers;Signal transduction;Infectious diseases;Immune system;Immune system	ko05200//Pathways in cancer;ko04151//PI3K-Akt signaling pathway;ko04060//Cytokine-cytokine receptor interaction;ko05166//HTLV-I infection;ko04144//Endocytosis;ko05202//Transcriptional misregulation in cancers;ko04630//Jak-STAT signaling pathway;ko05162//Measles;ko04659//Th17 cell differentiation;ko04658//Th1 and Th2 cell differentiation	K05069;K05069;K05069;K05069;K05069;K05069;K05069;K05069;K05069;K05069	GO:0016021//integral component of membrane;GO:0044459//plasma membrane part	GO:0004896//cytokine receptor activity;GO:0019838//growth factor binding	GO:0019221//cytokine-mediated signaling pathway;GO:0042981//regulation of apoptotic process;GO:0046649//lymphocyte activation;GO:0065003//macromolecular complex assembly
ncbi_102191440	1505	173	1215	200	331	358	32.32	3.23	18.09	3.89	6.86	5.79	17.88	5.51333	-1.69735	1.69735	0.0236919	0.999952	CD3G	CD3g molecule	Human Diseases;Human Diseases;Human Diseases;Organismal Systems;Organismal Systems;Organismal Systems;Organismal Systems	Infectious diseases;Infectious diseases;Infectious diseases;Immune system;Immune system;Immune system;Immune system	ko05166//HTLV-I infection;ko05162//Measles;ko05142//Chagas disease (American trypanosomiasis);ko04659//Th17 cell differentiation;ko04660//T cell receptor signaling pathway;ko04658//Th1 and Th2 cell differentiation;ko04640//Hematopoietic cell lineage	K06452;K06452;K06452;K06452;K06452;K06452;K06452	GO:0031224//intrinsic component of membrane;GO:0042101//T cell receptor complex	GO:0038023//signaling receptor activity;GO:0046983//protein dimerization activity	GO:0007165//signal transduction;GO:0008104//protein localization;GO:2000106//regulation of leukocyte apoptotic process
ncbi_102185549	35	39	70	25	8	10	0.37	0.36	0.51	0.24	0.08	0.08	0.413333	0.133333	-1.63227	1.63227	0.023696	0.999952	LOC102185549	multidrug resistance-associated protein 4	Environmental Information Processing;Organismal Systems;Environmental Information Processing;Human Diseases	Signal transduction;Digestive system;Membrane transport;Drug resistance	ko04024//cAMP signaling pathway;ko04976//Bile secretion;ko02010//ABC transporters;ko01523//Antifolate resistance	K05673;K05673;K05673;K05673	-	-	-
ncbi_102185974	131	177	70	62	52	44	2.34	2.74	0.87	1	0.9	0.59	1.98333	0.83	-1.25674	1.25674	0.0239247	0.999952	COL26A1	collagen type XXVI alpha 1 chain	-	-	-	-	GO:0043231//intracellular membrane-bounded organelle	-	GO:0010810//regulation of cell-substrate adhesion
ncbi_102178717	21	0	12	0	0	1	2.74	0	1.08	0	0	0.1	1.27333	0.0333333	-5.2555	5.2555	0.0239842	0.999952	PPBP	pro-platelet basic protein	Environmental Information Processing;Organismal Systems	Signaling molecules and interaction;Immune system	ko04060//Cytokine-cytokine receptor interaction;ko04062//Chemokine signaling pathway	K10029;K10029	-	-	-
ncbi_102188364	542	154	566	184	212	160	3.87	0.98	2.89	1.21	1.45	0.89	2.58	1.18333	-1.12451	1.12451	0.0240172	0.999952	DOCK10	dedicator of cytokinesis 10	-	-	-	-	GO:0031988//membrane-bounded vesicle	GO:0005088//Ras guanyl-nucleotide exchange factor activity;GO:0017016//Ras GTPase binding	GO:0016477//cell migration;GO:0043087//regulation of GTPase activity
ncbi_102179132	334	28	75	17	17	49	4.13	0.3	0.64	0.19	0.2	0.46	1.69	0.283333	-2.57645	2.57645	0.0240844	0.999952	LOC102179132	arachidonate 15-lipoxygenase	Metabolism;Cellular Processes;Organismal Systems;Metabolism;Cellular Processes;Metabolism	Global and overview maps;Cell growth and death;Nervous system;Lipid metabolism;Cell growth and death;Lipid metabolism	ko01100//Metabolic pathways;ko04217//Necroptosis;ko04726//Serotonergic synapse;ko00590//Arachidonic acid metabolism;ko04216//Ferroptosis;ko00591//Linoleic acid metabolism	K00460;K00460;K00460;K00460;K00460;K00460	GO:0019897//extrinsic component of plasma membrane;GO:0043232//intracellular non-membrane-bounded organelle;GO:0044444//cytoplasmic part	GO:0016702//oxidoreductase activity, acting on single donors with incorporation of molecular oxygen, incorporation of two atoms of oxygen;GO:0046914//transition metal ion binding;GO:1902936//phosphatidylinositol bisphosphate binding	GO:0002819//regulation of adaptive immune response;GO:0009611//response to wounding;GO:0010810//regulation of cell-substrate adhesion;GO:0030833//regulation of actin filament polymerization;GO:0031214//biomineral tissue development;GO:0033554//cellular response to stress;GO:0035962//response to interleukin-13;GO:0042759//long-chain fatty acid biosynthetic process;GO:0043410//positive regulation o…
ncbi_102174706	10	15	7	28	49	18	0.07	0.09	0.03	0.17	0.32	0.09	0.0633333	0.193333	1.61005	1.61005	0.0241487	0.999952	CACNA1D	calcium voltage-gated channel subunit alpha1 D	Environmental Information Processing;Environmental Information Processing;Environmental Information Processing;Cellular Processes;Human Diseases;Cellular Processes;Environmental Information Processing;Human Diseases;Organismal Systems;Organismal Systems;Organismal Systems;Organismal Systems;Organismal Systems;Organismal Systems;Human Diseases;Organismal Systems;Organismal Systems;Organismal Syste…	Signal transduction;Signal transduction;Signal transduction;Cellular community - eukaryotes;Neurodegenerative diseases;Cell growth and death;Signal transduction;Endocrine and metabolic diseases;Endocrine system;Circulatory system;Nervous system;Circulatory system;Nervous system;Nervous system;Cardiovascular diseases;Nervous system;Nervous system;Endocrine system;Environmental adaptation;Cardiovas…	ko04010//MAPK signaling pathway;ko04024//cAMP signaling pathway;ko04020//Calcium signaling pathway;ko04530//Tight junction;ko05010//Alzheimer disease;ko04218//Cellular senescence;ko04022//cGMP - PKG signaling pathway;ko04934//Cushing syndrome;ko04921//Oxytocin signaling pathway;ko04261//Adrenergic signaling in cardiomyocytes;ko04723//Retrograde endocannabinoid signaling;ko04270//Vascular smooth m…	K04851;K04851;K04851;K04851;K04851;K04851;K04851;K04851;K04851;K04851;K04851;K04851;K04851;K04851;K04851;K04851;K04851;K04851;K04851;K04851;K04851;K04851;K04851;K04851;K04851;K04851;K04851;K04851;K04851;K04851	-	-	-
ncbi_102174243	372	19	177	19	62	54	9.25	0.41	3.04	0.43	1.48	1	4.23333	0.97	-2.12574	2.12574	0.0245288	0.999952	AURKB	aurora kinase B	-	-	-	-	-	-	-
ncbi_102181063	33	17	49	60	78	66	0.18	0.08	0.18	0.3	0.41	0.27	0.146667	0.326667	1.15528	1.15528	0.0245412	0.999952	NFASC	neurofascin	Environmental Information Processing	Signaling molecules and interaction	ko04514//Cell adhesion molecules (CAMs)	K06757	GO:0005911//cell-cell junction;GO:0005924//cell-substrate adherens junction;GO:0016020//membrane;GO:0031988//membrane-bounded vesicle;GO:0033267//axon part	GO:0005515//protein binding	GO:0007043//cell-cell junction assembly;GO:0008366//axon ensheathment;GO:0016337//single organismal cell-cell adhesion;GO:0034613//cellular protein localization;GO:0045161//neuronal ion channel clustering;GO:0050877//neurological system process;GO:0097485//neuron projection guidance
ncbi_102184497	485	75	767	89	183	146	22.58	3.01	24.7	3.67	8.25	5.15	16.7633	5.69	-1.55881	1.55881	0.0245534	0.999952	LOC102184497	GTPase IMAP family member 5-like	-	-	-	-	-	-	-
ncbi_106503900	333	51	255	70	93	69	13.86	1.85	7.55	2.66	3.59	2.03	7.75333	2.76	-1.49015	1.49015	0.0247246	0.999952	LOC106503900	GTPase IMAP family member 1	-	-	-	-	-	-	-
ncbi_102172601	580	403	303	366	2784	611	69.65	42.06	25.22	39.86	322.51	55.28	45.6433	139.217	1.60886	1.60886	0.0249229	0.999952	ADIRF	adipogenesis regulatory factor	-	-	-	-	GO:0031988//membrane-bounded vesicle;GO:0044424//intracellular part	-	GO:0006357//regulation of transcription from RNA polymerase II promoter;GO:0009314//response to radiation;GO:0042493//response to drug;GO:0045597//positive regulation of cell differentiation;GO:0070887//cellular response to chemical stimulus
ncbi_102182458	6	1	10	0	0	0	0.58	0.08	0.67	0	0	0	0.443333	0.001	-8.79225	8.79225	0.0250497	1	LOC102182458	histone H2A type 1	Human Diseases;Cellular Processes;Human Diseases	Substance dependence;Cell growth and death;Immune diseases	ko05034//Alcoholism;ko04217//Necroptosis;ko05322//Systemic lupus erythematosus	K11251;K11251;K11251	GO:0000785//chromatin;GO:0031988//membrane-bounded vesicle;GO:0043231//intracellular membrane-bounded organelle	GO:0003676//nucleic acid binding;GO:0046983//protein dimerization activity	GO:0006281//DNA repair;GO:0008283//cell proliferation;GO:0034728//nucleosome organization
ncbi_102180882	85	13	82	13	38	8	2.8	0.37	1.88	0.4	1.21	0.2	1.68333	0.603333	-1.48029	1.48029	0.0250704	0.999952	ASGR2	asialoglycoprotein receptor 2	Organismal Systems	Endocrine system	ko04918//Thyroid hormone synthesis	K10064	-	-	GO:0010608//posttranscriptional regulation of gene expression;GO:0048878//chemical homeostasis
ncbi_106502632	1	7	0	11	37	15	0.01	0.09	0	0.14	0.52	0.16	0.0333333	0.273333	3.03562	3.03562	0.0251757	0.999952	KCNK3	potassium two pore domain channel subfamily K member 3	Human Diseases;Organismal Systems;Organismal Systems	Endocrine and metabolic diseases;Endocrine system;Endocrine system	ko04934//Cushing syndrome;ko04925//Aldosterone synthesis and secretion;ko04927//Cortisol synthesis and secretion	K04914;K04914;K04914	-	-	-
ncbi_102185371	634	51	483	50	141	130	10.75	0.75	5.68	0.77	2.31	1.66	5.72667	1.58	-1.85777	1.85777	0.0252024	0.999952	RRM2	ribonucleotide reductase regulatory subunit M2	Metabolism;Metabolism;Metabolism;Cellular Processes;Metabolism;Metabolism	Global and overview maps;Nucleotide metabolism;Nucleotide metabolism;Cell growth and death;Xenobiotics biodegradation and metabolism;Metabolism of other amino acids	ko01100//Metabolic pathways;ko00230//Purine metabolism;ko00240//Pyrimidine metabolism;ko04115//p53 signaling pathway;ko00983//Drug metabolism - other enzymes;ko00480//Glutathione metabolism	K10808;K10808;K10808;K10808;K10808;K10808	GO:0043231//intracellular membrane-bounded organelle	GO:0003824//catalytic activity	GO:0009132//nucleoside diphosphate metabolic process;GO:0009165//nucleotide biosynthetic process;GO:0051262//protein tetramerization
ncbi_102184119	393	36	6358	48	37	251	16.69	1.33	187.13	1.85	1.52	8.03	68.3833	3.8	-4.16957	4.16957	0.025283	0.999952	IDO1	indoleamine 2,3-dioxygenase 1	Metabolism;Human Diseases;Metabolism	Global and overview maps;Infectious diseases;Amino acid metabolism	ko01100//Metabolic pathways;ko05143//African trypanosomiasis;ko00380//Tryptophan metabolism	K00463;K00463;K00463	GO:0043292//contractile fiber	GO:0016702//oxidoreductase activity, acting on single donors with incorporation of molecular oxygen, incorporation of two atoms of oxygen;GO:0046906//tetrapyrrole binding	GO:0001818//negative regulation of cytokine production;GO:0001819//positive regulation of cytokine production;GO:0002237//response to molecule of bacterial origin;GO:0002645//positive regulation of tolerance induction;GO:0002676//regulation of chronic inflammatory response;GO:0002828//regulation of type 2 immune response;GO:0006569//tryptophan catabolic process;GO:0007626//locomotory behavior;GO:…
ncbi_102169916	1818	318	1276	288	821	345	56.22	8.55	27.35	8.08	24.49	8.04	30.7067	13.5367	-1.18168	1.18168	0.0253173	0.999952	CXCR4	C-X-C motif chemokine receptor 4	Human Diseases;Environmental Information Processing;Cellular Processes;Human Diseases;Cellular Processes;Environmental Information Processing;Organismal Systems;Organismal Systems;Organismal Systems;Organismal Systems	Cancers;Signaling molecules and interaction;Transport and catabolism;Infectious diseases;Cell motility;Signal transduction;Development;Immune system;Immune system;Immune system	ko05200//Pathways in cancer;ko04060//Cytokine-cytokine receptor interaction;ko04144//Endocytosis;ko05163//Human cytomegalovirus infection;ko04810//Regulation of actin cytoskeleton;ko04020//Calcium signaling pathway;ko04360//Axon guidance;ko04062//Chemokine signaling pathway;ko04670//Leukocyte transendothelial migration;ko04672//Intestinal immune network for IgA production	K04189;K04189;K04189;K04189;K04189;K04189;K04189;K04189;K04189;K04189	GO:0000323//lytic vacuole;GO:0005768//endosome;GO:0030054//cell junction;GO:0031224//intrinsic component of membrane;GO:0031988//membrane-bounded vesicle;GO:0043005//neuron projection;GO:0044459//plasma membrane part	GO:0004950//chemokine receptor activity;GO:0017022//myosin binding;GO:0032182//ubiquitin-like protein binding;GO:0044389//ubiquitin-like protein ligase binding	GO:0003006//developmental process involved in reproduction;GO:0006950//response to stress;GO:0007009//plasma membrane organization;GO:0007411//axon guidance;GO:0007417//central nervous system development;GO:0008283//cell proliferation;GO:0016477//cell migration;GO:0019221//cytokine-mediated signaling pathway;GO:0019932//second-messenger-mediated signaling;GO:0036230//granulocyte activation;GO:004…
MSTRG.22825	23	94	18	116	603	44	0.66	1.64	0.22	2.32	15.28	0.79	0.84	6.13	2.86743	2.86743	0.0254777	0.999952	--	-	-	-	-	-	-	-	-
ncbi_102171788	0	0	0	1	24	1	0	0	0	0.06	1.64	0.05	0.001	0.583333	9.18818	9.18818	0.0255096	1	LOC102171788	uncharacterized LOC102171788	-	-	-	-	-	-	-
ncbi_102183804	1063	108	415	108	169	192	20.32	1.79	5.5	1.87	3.12	2.77	9.20333	2.58667	-1.83106	1.83106	0.0256344	0.999952	MYBL2	MYB proto-oncogene like 2	Human Diseases;Cellular Processes	Infectious diseases;Cell growth and death	ko05166//HTLV-I infection;ko04218//Cellular senescence	K21769;K21769	GO:0043231//intracellular membrane-bounded organelle;GO:0043234//protein complex	GO:0000982//transcription factor activity, RNA polymerase II core promoter proximal region sequence-specific binding;GO:0003676//nucleic acid binding	GO:0006357//regulation of transcription from RNA polymerase II promoter;GO:0007052//mitotic spindle organization
ncbi_102189798	48	67	68	103	220	70	0.38	0.46	0.37	0.74	1.68	0.42	0.403333	0.946667	1.23088	1.23088	0.0256372	0.999952	ADCY5	adenylate cyclase 5	Human Diseases;Human Diseases;Human Diseases;Environmental Information Processing;Environmental Information Processing;Organismal Systems;Human Diseases;Organismal Systems;Metabolism;Environmental Information Processing;Organismal Systems;Human Diseases;Organismal Systems;Environmental Information Processing;Organismal Systems;Organismal Systems;Organismal Systems;Environmental Information Proces…	Cancers;Infectious diseases;Infectious diseases;Signal transduction;Signal transduction;Environmental adaptation;Substance dependence;Immune system;Nucleotide metabolism;Signal transduction;Endocrine system;Endocrine and metabolic diseases;Endocrine system;Signal transduction;Circulatory system;Immune system;Nervous system;Signal transduction;Circulatory system;Nervous system;Digestive system;Neu…	ko05200//Pathways in cancer;ko05166//HTLV-I infection;ko05163//Human cytomegalovirus infection;ko04024//cAMP signaling pathway;ko04015//Rap1 signaling pathway;ko04714//Thermogenesis;ko05034//Alcoholism;ko04062//Chemokine signaling pathway;ko00230//Purine metabolism;ko04022//cGMP - PKG signaling pathway;ko04926//Relaxin signaling pathway;ko04934//Cushing syndrome;ko04921//Oxytocin signaling pathwa…	K08045;K08045;K08045;K08045;K08045;K08045;K08045;K08045;K08045;K08045;K08045;K08045;K08045;K08045;K08045;K08045;K08045;K08045;K08045;K08045;K08045;K08045;K08045;K08045;K08045;K08045;K08045;K08045;K08045;K08045;K08045;K08045;K08045;K08045;K08045;K08045;K08045;K08045;K08045;K08045;K08045;K08045;K08045;K08045;K08045;K08045;K08045;K08045;K08045;K08045;K08045;K08045	GO:0005929//cilium;GO:0031224//intrinsic component of membrane	GO:0009975//cyclase activity;GO:0016829//lyase activity;GO:0019899//enzyme binding;GO:0032550//purine ribonucleoside binding;GO:0043169//cation binding;GO:0046983//protein dimerization activity	GO:0003014//renal system process;GO:0006952//defense response;GO:0007189//adenylate cyclase-activating G-protein coupled receptor signaling pathway;GO:0007193//adenylate cyclase-inhibiting G-protein coupled receptor signaling pathway;GO:0007267//cell-cell signaling;GO:0007610//behavior;GO:0009165//nucleotide biosynthetic process;GO:0010863//positive regulation of phospholipase C activity;GO:00159…
ncbi_102182780	138	7	170	15	21	29	7.01	0.29	5.98	0.69	1.04	1.11	4.42667	0.946667	-2.22529	2.22529	0.025657	0.999952	GZMM	granzyme M	-	-	-	-	-	GO:0070011//peptidase activity, acting on L-amino acid peptides	GO:0009987//cellular process;GO:0019538//protein metabolic process
ncbi_102184204	4	7	5	18	22	13	0.07	0.11	0.06	0.3	0.38	0.18	0.08	0.286667	1.8413	1.8413	0.0256956	0.999952	VILL	villin like	-	-	-	-	-	-	GO:0006996//organelle organization
ncbi_102168222	56	16	80	16	19	16	1.21	0.3	1.2	0.31	0.4	0.26	0.903333	0.323333	-1.48224	1.48224	0.0257541	0.999952	CD226	CD226 molecule	Environmental Information Processing	Signaling molecules and interaction	ko04514//Cell adhesion molecules (CAMs)	K06567	GO:0044459//plasma membrane part	GO:0005102//receptor binding;GO:0019900//kinase binding	GO:0001912//positive regulation of leukocyte mediated cytotoxicity;GO:0002696//positive regulation of leukocyte activation;GO:0002714//positive regulation of B cell mediated immunity;GO:0002857//positive regulation of natural killer cell mediated immune response to tumor cell
MSTRG.3565	717	65	446	114	167	116	24.88	1.97	10.71	3.58	5.58	3.02	12.52	4.06	-1.62468	1.62468	0.0257856	0.999952	TRGC1	T-cell receptor gamma chain V6-J3-C3 [Sus scrofa]	-	-	-	-	GO:0016021//integral component of membrane	GO:0038023//signaling receptor activity	GO:0002376//immune system process;GO:0050794//regulation of cellular process
ncbi_108635155	36	21	163	20	20	19	0.67	0.34	2.1	0.34	0.36	0.26	1.03667	0.32	-1.69581	1.69581	0.0258394	0.999952	LOC108635155	collagen alpha-1(I) chain-like	Environmental Information Processing;Human Diseases;Human Diseases;Cellular Processes;Organismal Systems;Human Diseases;Organismal Systems;Organismal Systems;Human Diseases;Environmental Information Processing	Signal transduction;Infectious diseases;Cancers;Cellular community - eukaryotes;Digestive system;Infectious diseases;Endocrine system;Immune system;Endocrine and metabolic diseases;Signaling molecules and interaction	ko04151//PI3K-Akt signaling pathway;ko05165//Human papillomavirus infection;ko05205//Proteoglycans in cancer;ko04510//Focal adhesion;ko04974//Protein digestion and absorption;ko05146//Amoebiasis;ko04926//Relaxin signaling pathway;ko04611//Platelet activation;ko04933//AGE-RAGE signaling pathway in diabetic complications;ko04512//ECM-receptor interaction	K06236;K06236;K06236;K06236;K06236;K06236;K06236;K06236;K06236;K06236	-	-	-
MSTRG.8356	41	3	36	4	1	6	1.44	0.08	0.87	0.13	0.04	0.16	0.796667	0.11	-2.85647	2.85647	0.0258421	0.999952	--	endonuclease-reverse transcriptase [Babesia ovata]	-	-	-	-	-	-	-
ncbi_102178547	161	34	94	36	61	24	2.62	0.48	1.06	0.53	0.96	0.3	1.38667	0.596667	-1.21662	1.21662	0.0260585	0.999952	CKAP2L	cytoskeleton associated protein 2 like	-	-	-	-	GO:0005815//microtubule organizing center	-	-
ncbi_102171728	708	69	745	93	332	91	10.09	0.85	7.37	1.2	4.56	0.98	6.10333	2.24667	-1.44181	1.44181	0.0260855	0.999952	NCF2	neutrophil cytosolic factor 2	Cellular Processes;Organismal Systems;Human Diseases;Organismal Systems;Human Diseases	Transport and catabolism;Immune system;Cardiovascular diseases;Development;Infectious diseases	ko04145//Phagosome;ko04670//Leukocyte transendothelial migration;ko05418//Fluid shear stress and atherosclerosis;ko04380//Osteoclast differentiation;ko05140//Leishmaniasis	K08010;K08010;K08010;K08010;K08010	GO:0043232//intracellular non-membrane-bounded organelle	GO:0017048//Rho GTPase binding	GO:0006801//superoxide metabolic process
ncbi_102170625	266	20	196	23	44	54	1.21	0.08	0.62	0.09	0.19	0.19	0.636667	0.156667	-2.02284	2.02284	0.0261027	0.999952	ASPM	abnormal spindle microtubule assembly	-	-	-	-	GO:0000922//spindle pole;GO:0043231//intracellular membrane-bounded organelle	GO:0005515//protein binding	GO:0000212//meiotic spindle organization;GO:0000280//nuclear division;GO:0007281//germ cell development;GO:0007417//central nervous system development;GO:0008356//asymmetric cell division;GO:0008406//gonad development;GO:0016477//cell migration;GO:0019827//stem cell population maintenance;GO:0030177//positive regulation of Wnt signaling pathway;GO:0040007//growth;GO:0048232//male gamete generatio…
ncbi_102187632	1176	1050	425	1698	3462	1033	12.67	9.83	3.17	16.59	35.99	8.39	8.55667	20.3233	1.24802	1.24802	0.0261257	0.999952	LOC102187632	aldehyde oxidase 1	Metabolism;Environmental Information Processing;Metabolism;Metabolism;Metabolism;Metabolism;Metabolism;Metabolism;Metabolism	Global and overview maps;Signal transduction;Metabolism of cofactors and vitamins;Xenobiotics biodegradation and metabolism;Amino acid metabolism;Amino acid metabolism;Amino acid metabolism;Metabolism of cofactors and vitamins;Metabolism of cofactors and vitamins	ko01100//Metabolic pathways;ko04630//Jak-STAT signaling pathway;ko00830//Retinol metabolism;ko00982//Drug metabolism - cytochrome P450;ko00280//Valine, leucine and isoleucine degradation;ko00380//Tryptophan metabolism;ko00350//Tyrosine metabolism;ko00760//Nicotinate and nicotinamide metabolism;ko00750//Vitamin B6 metabolism	K00157;K00157;K00157;K00157;K00157;K00157;K00157;K00157;K00157	GO:0031988//membrane-bounded vesicle;GO:0044424//intracellular part	GO:0000166//nucleotide binding;GO:0016616//oxidoreductase activity, acting on the CH-OH group of donors, NAD or NADP as acceptor;GO:0016623//oxidoreductase activity, acting on the aldehyde or oxo group of donors, oxygen as acceptor;GO:0046914//transition metal ion binding;GO:0050662//coenzyme binding;GO:0051536//iron-sulfur cluster binding	GO:0044710//single-organism metabolic process
ncbi_102171925	125	30	79	23	54	23	1.44	0.3	0.63	0.24	0.6	0.2	0.79	0.346667	-1.1883	1.1883	0.0261472	0.999952	BLM	Bloom syndrome RecQ like helicase	Genetic Information Processing;Genetic Information Processing	Replication and repair;Replication and repair	ko03460//Fanconi anemia pathway;ko03440//Homologous recombination	K10901;K10901	GO:0016604//nuclear body;GO:0043073//germ cell nucleus;GO:0044454//nuclear chromosome part;GO:0098687//chromosomal region	GO:0000217//DNA secondary structure binding;GO:0004003//ATP-dependent DNA helicase activity;GO:0005515//protein binding;GO:0032550//purine ribonucleoside binding	GO:0000019//regulation of mitotic recombination;GO:0006355//regulation of transcription, DNA-templated;GO:0006461//protein complex assembly;GO:0010212//response to ionizing radiation;GO:0030217//T cell differentiation;GO:0031572//G2 DNA damage checkpoint;GO:0032392//DNA geometric change;GO:0042102//positive regulation of T cell proliferation;GO:0065009//regulation of molecular function;GO:0070233…
ncbi_102170605	306	45	337	56	118	70	5.11	0.65	3.9	0.85	1.9	0.88	3.22	1.21	-1.41205	1.41205	0.026199	0.999952	TAGAP	T-cell activation RhoGTPase activating protein	-	-	-	-	-	-	GO:0050794//regulation of cellular process
ncbi_102170261	2	0	2	9	16	4	0.06	0	0.04	0.24	0.46	0.1	0.0333333	0.266667	3	3	0.0262387	0.999952	SLC22A31	solute carrier family 22 member 31	-	-	-	-	-	-	-
ncbi_102168990	14	11	26	46	9	129	0.1	0.07	0.13	0.31	0.06	0.71	0.1	0.36	1.848	1.848	0.0263549	0.999952	LRRC66	leucine rich repeat containing 66	-	-	-	-	-	-	-
ncbi_102191580	862	203	914	165	519	198	11.82	2.42	8.69	2.05	6.86	2.05	7.64333	3.65333	-1.06499	1.06499	0.0263858	0.999952	ARL4C	ADP ribosylation factor like GTPase 4C	-	-	-	-	GO:0016020//membrane;GO:0042995//cell projection;GO:0043231//intracellular membrane-bounded organelle	GO:0015631//tubulin binding;GO:0032550//purine ribonucleoside binding	GO:0016192//vesicle-mediated transport;GO:0035556//intracellular signal transduction
ncbi_108636459	62	5	14	4	7	5	4.03	0.3	0.63	0.24	0.42	0.25	1.65333	0.303333	-2.4464	2.4464	0.0264752	0.999952	LOC108636459	granzyme M-like	-	-	-	-	-	GO:0070011//peptidase activity, acting on L-amino acid peptides	GO:0009987//cellular process;GO:0019538//protein metabolic process
ncbi_102171746	1378	153	1208	198	265	346	34	3.28	20.66	4.43	6.31	6.43	19.3133	5.72333	-1.75467	1.75467	0.0265674	0.999952	LCK	LCK proto-oncogene, Src family tyrosine kinase	Human Diseases;Organismal Systems;Environmental Information Processing;Organismal Systems;Organismal Systems;Organismal Systems;Organismal Systems;Human Diseases	Infectious diseases;Immune system;Signal transduction;Development;Immune system;Immune system;Immune system;Immune diseases	ko05166//HTLV-I infection;ko04650//Natural killer cell mediated cytotoxicity;ko04064//NF-kappa B signaling pathway;ko04380//Osteoclast differentiation;ko04659//Th17 cell differentiation;ko04660//T cell receptor signaling pathway;ko04658//Th1 and Th2 cell differentiation;ko05340//Primary immunodeficiency	K05856;K05856;K05856;K05856;K05856;K05856;K05856;K05856	-	-	-
ncbi_102168469	695	10	216	19	73	72	16.25	0.2	3.5	0.4	1.65	1.27	6.65	1.10667	-2.58713	2.58713	0.0265885	0.999952	MMP9	matrix metallopeptidase 9	Human Diseases;Human Diseases;Human Diseases;Human Diseases;Organismal Systems;Human Diseases;Organismal Systems;Human Diseases;Organismal Systems;Environmental Information Processing;Human Diseases;Human Diseases;Organismal Systems;Human Diseases	Cancers;Cancers;Cancers;Cancers;Endocrine system;Infectious diseases;Immune system;Cardiovascular diseases;Endocrine system;Signal transduction;Cancers;Drug resistance;Immune system;Cancers	ko05200//Pathways in cancer;ko05202//Transcriptional misregulation in cancers;ko05205//Proteoglycans in cancer;ko05206//MicroRNAs in cancer;ko04926//Relaxin signaling pathway;ko05161//Hepatitis B;ko04670//Leukocyte transendothelial migration;ko05418//Fluid shear stress and atherosclerosis;ko04915//Estrogen signaling pathway;ko04668//TNF signaling pathway;ko05215//Prostate cancer;ko01522//Endocrin…	K01403;K01403;K01403;K01403;K01403;K01403;K01403;K01403;K01403;K01403;K01403;K01403;K01403;K01403	GO:0031012//extracellular matrix;GO:0031988//membrane-bounded vesicle;GO:0044421//extracellular region part	GO:0004175//endopeptidase activity;GO:0005515//protein binding;GO:0046914//transition metal ion binding	GO:0002376//immune system process;GO:0010634//positive regulation of epithelial cell migration;GO:0019538//protein metabolic process;GO:0030154//cell differentiation;GO:0032092//positive regulation of protein binding;GO:0032413//negative regulation of ion transmembrane transporter activity;GO:0032963//collagen metabolic process;GO:0042981//regulation of apoptotic process;GO:0043062//extracellular…
ncbi_108634836	49	101	48	361	117	103	0.31	0.55	0.21	2.06	0.71	0.49	0.356667	1.08667	1.60726	1.60726	0.0266857	0.999952	EPPK1	epiplakin 1	-	-	-	-	-	GO:0003723//RNA binding	-
ncbi_102174264	1590	115	1884	391	302	273	39.48	2.48	32.35	8.8	7.22	5.1	24.77	7.04	-1.81495	1.81495	0.0266927	0.999952	LOC102174264	guanylate-binding protein 5	-	-	-	-	GO:0031982//vesicle	GO:0005515//protein binding;GO:0017111//nucleoside-triphosphatase activity;GO:0032550//purine ribonucleoside binding	GO:0034341//response to interferon-gamma
ncbi_102186402	228	11	154	14	38	38	3.96	0.17	1.84	0.22	0.63	0.5	1.99	0.45	-2.14477	2.14477	0.0267498	0.999952	DLGAP5	DLG associated protein 5	-	-	-	-	GO:0044430//cytoskeletal part	-	GO:0007154//cell communication
ncbi_108635821	735	88	1179	170	96	215	31.92	3.32	36.21	6.7	3.97	7.2	23.8167	5.95667	-1.99939	1.99939	0.0267531	0.999952	LOC108635821	GTPase IMAP family member 4-like	-	-	-	-	GO:0044444//cytoplasmic part	-	-
ncbi_102184618	219	38	135	39	64	46	3.63	0.55	1.55	0.59	1.02	0.57	1.91	0.726667	-1.39421	1.39421	0.0268186	0.999952	KIF20A	kinesin family member 20A	-	-	-	-	-	-	-
ncbi_102178062	142	13	85	15	39	19	3.42	0.27	1.42	0.33	0.91	0.34	1.70333	0.526667	-1.6934	1.6934	0.0268681	0.999952	TUBB4A	tubulin beta 4A class IVa	Cellular Processes;Human Diseases;Cellular Processes	Transport and catabolism;Infectious diseases;Cellular community - eukaryotes	ko04145//Phagosome;ko05130//Pathogenic Escherichia coli infection;ko04540//Gap junction	K07375;K07375;K07375	GO:0015630//microtubule cytoskeleton;GO:0031988//membrane-bounded vesicle;GO:0032991//macromolecular complex;GO:0033267//axon part;GO:0043231//intracellular membrane-bounded organelle;GO:0044297//cell body;GO:0044444//cytoplasmic part	GO:0005198//structural molecule activity;GO:0017111//nucleoside-triphosphatase activity;GO:0032550//purine ribonucleoside binding	GO:0006458//'de novo' protein folding;GO:0043623//cellular protein complex assembly;GO:0044772//mitotic cell cycle phase transition
ncbi_102178071	140	47	65	26	48	36	5.09	1.54	1.55	0.79	1.66	0.92	2.72667	1.12333	-1.27935	1.27935	0.0268841	0.999952	ARHGEF39	Rho guanine nucleotide exchange factor 39	-	-	-	-	GO:0016020//membrane	-	GO:0030334//regulation of cell migration;GO:0043087//regulation of GTPase activity
ncbi_102178144	39	125	22	23	166	750	1.29	3.59	0.5	0.69	5.29	18.65	1.79333	8.21	2.19474	2.19474	0.0269092	0.999952	THRSP	thyroid hormone responsive	-	-	-	-	GO:0044444//cytoplasmic part	GO:0046983//protein dimerization activity	GO:0031326//regulation of cellular biosynthetic process
ncbi_102176601	4635	4429	4155	8117	16366	3409	28.91	24.01	17.97	45.92	98.5	16.02	23.63	53.48	1.17838	1.17838	0.0269487	0.999952	FLNA	filamin A	Environmental Information Processing;Human Diseases;Cellular Processes;Human Diseases	Signal transduction;Cancers;Cellular community - eukaryotes;Infectious diseases	ko04010//MAPK signaling pathway;ko05205//Proteoglycans in cancer;ko04510//Focal adhesion;ko05132//Salmonella infection	K04437;K04437;K04437;K04437	GO:0005856//cytoskeleton;GO:0005924//cell-substrate adherens junction;GO:0016020//membrane;GO:0031984//organelle subcompartment;GO:0031988//membrane-bounded vesicle;GO:0043231//intracellular membrane-bounded organelle;GO:0043234//protein complex	GO:0003723//RNA binding;GO:0003779//actin binding;GO:0017048//Rho GTPase binding;GO:0019901//protein kinase binding;GO:0032403//protein complex binding;GO:0046983//protein dimerization activity;GO:0060089//molecular transducer activity	GO:0007015//actin filament organization;GO:0007052//mitotic spindle organization;GO:0007193//adenylate cyclase-inhibiting G-protein coupled receptor signaling pathway;GO:0009895//negative regulation of catabolic process;GO:0010927//cellular component assembly involved in morphogenesis;GO:0016192//vesicle-mediated transport;GO:0030168//platelet activation;GO:0031647//regulation of protein stabilit…
ncbi_102180057	842	34	339	58	131	111	53.37	1.87	14.89	3.33	8.01	5.3	23.3767	5.54667	-2.07538	2.07538	0.0271665	0.999952	UBE2C	ubiquitin conjugating enzyme E2 C	Genetic Information Processing	Folding, sorting and degradation	ko04120//Ubiquitin mediated proteolysis	K06688	GO:0000152//nuclear ubiquitin ligase complex	GO:0019787//ubiquitin-like protein transferase activity;GO:0032550//purine ribonucleoside binding	GO:0000209//protein polyubiquitination;GO:0007096//regulation of exit from mitosis;GO:0010993//regulation of ubiquitin homeostasis;GO:0043161//proteasome-mediated ubiquitin-dependent protein catabolic process
ncbi_102168989	207	25	147	14	68	37	6.9	0.72	3.39	0.42	2.18	0.93	3.67	1.17667	-1.64107	1.64107	0.0271748	0.999952	TMEM156	transmembrane protein 156	-	-	-	-	-	-	-
MSTRG.14897	420	13	64	34	42	28	25.03	1.16	4.06	2.62	4.26	2.07	10.0833	2.98333	-1.75698	1.75698	0.027348	0.999952	--	-	-	-	-	-	-	-	-
ncbi_102175698	89	6	35	3	19	8	1.28	0.07	0.34	0.05	0.28	0.09	0.563333	0.14	-2.00856	2.00856	0.0274091	0.999952	EXO1	exonuclease 1	Genetic Information Processing	Replication and repair	ko03430//Mismatch repair	K10746	GO:0043231//intracellular membrane-bounded organelle	GO:0003677//DNA binding;GO:0004520//endodeoxyribonuclease activity;GO:0008297//single-stranded DNA exodeoxyribonuclease activity;GO:0008309//double-stranded DNA exodeoxyribonuclease activity;GO:0008409//5'-3' exonuclease activity	GO:0002204//somatic recombination of immunoglobulin genes involved in immune response;GO:0002566//somatic diversification of immune receptors via somatic mutation;GO:0006281//DNA repair;GO:0006308//DNA catabolic process;GO:0006959//humoral immune response
ncbi_102191079	88	8	254	9	44	25	0.62	0.05	1.24	0.06	0.3	0.13	0.636667	0.163333	-1.96272	1.96272	0.0274294	0.999952	SLC13A5	solute carrier family 13 member 5	-	-	-	-	-	GO:0015142//tricarboxylic acid transmembrane transporter activity;GO:0015556//C4-dicarboxylate transmembrane transporter activity	GO:0006842//tricarboxylic acid transport;GO:0015744//succinate transport;GO:0030001//metal ion transport;GO:0044763//single-organism cellular process
ncbi_102172427	0	23	13	1	0	1	0	0.88	0.39	0.04	0	0.03	0.423333	0.0233333	-4.18133	4.18133	0.0274735	0.999952	LOC102172427	multidrug resistance-associated protein 4	Environmental Information Processing;Organismal Systems;Environmental Information Processing;Human Diseases	Signal transduction;Digestive system;Membrane transport;Drug resistance	ko04024//cAMP signaling pathway;ko04976//Bile secretion;ko02010//ABC transporters;ko01523//Antifolate resistance	K05673;K05673;K05673;K05673	-	-	-
ncbi_102169597	30	45	27	54	75	125	0.41	0.54	0.26	0.67	1.01	1.31	0.403333	0.996667	1.30514	1.30514	0.0274812	0.999952	VIT	vitrin	-	-	-	-	GO:0005578//proteinaceous extracellular matrix	-	GO:0010810//regulation of cell-substrate adhesion;GO:0043062//extracellular structure organization
ncbi_102185698	1604	463	2774	325	1312	396	43.11	10.83	51.62	7.93	34.19	8.02	35.1867	16.7133	-1.07403	1.07403	0.0275058	0.999952	LOC102185698	low affinity immunoglobulin gamma Fc region receptor III	Human Diseases;Organismal Systems;Cellular Processes;Human Diseases;Organismal Systems;Human Diseases;Organismal Systems;Human Diseases	Infectious diseases;Immune system;Transport and catabolism;Immune diseases;Development;Infectious diseases;Immune system;Infectious diseases	ko05152//Tuberculosis;ko04650//Natural killer cell mediated cytotoxicity;ko04145//Phagosome;ko05322//Systemic lupus erythematosus;ko04380//Osteoclast differentiation;ko05150//Staphylococcus aureus infection;ko04666//Fc gamma R-mediated phagocytosis;ko05140//Leishmaniasis	K06463;K06463;K06463;K06463;K06463;K06463;K06463;K06463	-	-	-
ncbi_102178878	15	10	11	2	4	3	0.62	0.36	0.32	0.08	0.16	0.09	0.433333	0.11	-1.97797	1.97797	0.0275228	0.999952	LOC102178878	protein lifeguard 2	-	-	-	-	GO:0031224//intrinsic component of membrane	-	-
ncbi_102176568	41	31	18	42	134	46	0.54	0.35	0.16	0.5	1.69	0.45	0.35	0.88	1.33015	1.33015	0.0275261	0.999952	ACADL	acyl-CoA dehydrogenase, long chain	Metabolism;Organismal Systems;Metabolism;Metabolism	Global and overview maps;Endocrine system;Global and overview maps;Lipid metabolism	ko01100//Metabolic pathways;ko03320//PPAR signaling pathway;ko01212//Fatty acid metabolism;ko00071//Fatty acid degradation	K00255;K00255;K00255;K00255	GO:0044429//mitochondrial part	GO:0000166//nucleotide binding;GO:0003995//acyl-CoA dehydrogenase activity;GO:0003997//acyl-CoA oxidase activity	GO:0006579//amino-acid betaine catabolic process;GO:0006635//fatty acid beta-oxidation;GO:0009437//carnitine metabolic process;GO:0019218//regulation of steroid metabolic process;GO:0031327//negative regulation of cellular biosynthetic process;GO:0045922//negative regulation of fatty acid metabolic process
ncbi_102186856	203	22	70	22	52	22	14.32	1.35	3.42	1.41	3.54	1.17	6.36333	2.04	-1.64121	1.64121	0.0275286	0.999952	SPC24	SPC24, NDC80 kinetochore complex component	-	-	-	-	GO:0000776//kinetochore;GO:0043231//intracellular membrane-bounded organelle;GO:0044444//cytoplasmic part	GO:0005488//binding	GO:0000087//mitotic M phase;GO:0000278//mitotic cell cycle;GO:0000280//nuclear division;GO:0035556//intracellular signal transduction
MSTRG.7185	26	21	17	69	35	45	0.37	0.26	0.17	0.88	0.47	0.48	0.266667	0.61	1.19377	1.19377	0.0275711	0.999952	SOX7	transcription factor SOX-7 [Monodon monoceros]	-	-	-	-	GO:0031981//nuclear lumen	GO:0000975//regulatory region DNA binding;GO:0000981//RNA polymerase II transcription factor activity, sequence-specific DNA binding	GO:0001568//blood vessel development;GO:0001704//formation of primary germ layer;GO:0001822//kidney development;GO:0003158//endothelium development;GO:0006357//regulation of transcription from RNA polymerase II promoter;GO:0007507//heart development;GO:0008283//cell proliferation;GO:0009968//negative regulation of signal transduction;GO:0030111//regulation of Wnt signaling pathway;GO:0030154//cel…
ncbi_102189546	559	50	696	64	253	95	10.41	0.81	8.99	1.08	4.55	1.33	6.73667	2.32	-1.53791	1.53791	0.0276606	0.999952	AOAH	acyloxyacyl hydrolase	-	-	-	-	-	GO:0052689//carboxylic ester hydrolase activity	GO:0031348//negative regulation of defense response;GO:0044255//cellular lipid metabolic process
ncbi_102168301	1	0	1	9	9	3	0.04	0	0.03	0.31	0.33	0.09	0.0233333	0.243333	3.38247	3.38247	0.027715	1	TPRG1	tumor protein p63 regulated 1	-	-	-	-	-	-	-
ncbi_102172004	70	20	38	15	27	10	0.64	0.16	0.24	0.12	0.23	0.07	0.346667	0.14	-1.30812	1.30812	0.0277231	0.999952	ZBTB32	zinc finger and BTB domain containing 32	-	-	-	-	GO:0043231//intracellular membrane-bounded organelle	GO:0003712//transcription cofactor activity;GO:0043169//cation binding;GO:0097159//organic cyclic compound binding	GO:0001816//cytokine production;GO:0042110//T cell activation;GO:0048534//hematopoietic or lymphoid organ development;GO:1902679//negative regulation of RNA biosynthetic process
ncbi_102181396	16	5	30	3	7	2	0.41	0.11	0.53	0.07	0.17	0.04	0.35	0.0933333	-1.90689	1.90689	0.0277257	0.999952	AQP9	aquaporin 9	Organismal Systems	Digestive system	ko04976//Bile secretion	K09877	-	-	-
ncbi_102172729	236	21	165	22	58	44	3.47	0.27	1.69	0.3	0.85	0.49	1.81	0.546667	-1.72726	1.72726	0.0279522	0.999952	BUB1	BUB1 mitotic checkpoint serine/threonine kinase	Cellular Processes;Cellular Processes;Organismal Systems	Cell growth and death;Cell growth and death;Endocrine system	ko04110//Cell cycle;ko04114//Oocyte meiosis;ko04914//Progesterone-mediated oocyte maturation	K02178;K02178;K02178	GO:0000776//kinetochore;GO:0000779//condensed chromosome, centromeric region;GO:0043231//intracellular membrane-bounded organelle	GO:0004672//protein kinase activity;GO:0032550//purine ribonucleoside binding	GO:0006464//cellular protein modification process;GO:0007059//chromosome segregation;GO:0007093//mitotic cell cycle checkpoint;GO:0010564//regulation of cell cycle process;GO:0031577//spindle checkpoint;GO:0097193//intrinsic apoptotic signaling pathway
ncbi_102173339	13	20	12	28	54	31	0.19	0.25	0.12	0.36	0.75	0.33	0.186667	0.48	1.36257	1.36257	0.0279547	0.999952	LOC102173339	5-beta-cholestane-3-alpha,7-alpha-diol 12-alpha-hydroxylase	Metabolism;Organismal Systems;Metabolism	Global and overview maps;Endocrine system;Lipid metabolism	ko01100//Metabolic pathways;ko03320//PPAR signaling pathway;ko00120//Primary bile acid biosynthesis	K07431;K07431;K07431	-	-	-
ncbi_102168321	202	29	133	30	75	32	6.73	0.84	3.07	0.91	2.41	0.8	3.54667	1.37333	-1.36878	1.36878	0.0280657	0.999952	PDCD1	programmed cell death 1	Environmental Information Processing;Organismal Systems	Signaling molecules and interaction;Immune system	ko04514//Cell adhesion molecules (CAMs);ko04660//T cell receptor signaling pathway	K06744;K06744	GO:0031224//intrinsic component of membrane	-	-
ncbi_102170582	105	99	58	114	287	135	1.38	1.13	0.53	1.36	3.65	1.34	1.01333	2.11667	1.06269	1.06269	0.0280904	0.999952	ZDHHC2	zinc finger DHHC-type containing 2	-	-	-	-	GO:0010008//endosome membrane;GO:0016021//integral component of membrane	GO:0016409//palmitoyltransferase activity;GO:0046914//transition metal ion binding	GO:0006497//protein lipidation
ncbi_102177263	3319	798	5991	690	2527	818	41.57	8.69	52.01	7.84	30.53	7.72	34.09	15.3633	-1.14986	1.14986	0.028124	0.999952	LOC102177263	macrophage-expressed gene 1 protein	-	-	-	-	GO:0031224//intrinsic component of membrane	-	-
ncbi_102181273	12289	12870	11078	31497	27477	11226	38.93	35.25	22.18	83.68	100.31	26.42	32.12	70.1367	1.1267	1.1267	0.0283231	0.999952	AHNAK	AHNAK nucleoprotein	-	-	-	-	GO:0005774//vacuolar membrane;GO:0005856//cytoskeleton;GO:0005911//cell-cell junction;GO:0005924//cell-substrate adherens junction;GO:0030016//myofibril;GO:0031988//membrane-bounded vesicle;GO:0044423//virion part;GO:0044459//plasma membrane part;GO:0098589//membrane region	GO:0003723//RNA binding;GO:0005198//structural molecule activity;GO:0005515//protein binding	GO:0006461//protein complex assembly;GO:0010468//regulation of gene expression;GO:1901019//regulation of calcium ion transmembrane transporter activity
ncbi_106503424	1017	842	779	1443	4107	668	11.04	7.94	5.86	14.2	43	5.46	8.28	20.8867	1.33488	1.33488	0.028434	0.999952	SEMA3G	semaphorin 3G	Organismal Systems	Development	ko04360//Axon guidance	K06840	GO:0031988//membrane-bounded vesicle	-	GO:0044707//single-multicellular organism process
ncbi_102173808	305	19	150	20	56	48	7.25	0.39	2.47	0.43	1.28	0.86	3.37	0.856667	-1.97594	1.97594	0.028669	0.999952	CDCA8	cell division cycle associated 8	-	-	-	-	GO:0005875//microtubule associated complex;GO:0043231//intracellular membrane-bounded organelle;GO:0044421//extracellular region part;GO:0098687//chromosomal region	-	GO:0000070//mitotic sister chromatid segregation
ncbi_100860863	59	124	66	112	299	203	0.9	1.65	0.7	1.55	4.41	2.34	1.08333	2.76667	1.35267	1.35267	0.0287171	0.999952	ME1	malic enzyme 1	Metabolism;Metabolism;Organismal Systems;Metabolism	Global and overview maps;Global and overview maps;Endocrine system;Carbohydrate metabolism	ko01100//Metabolic pathways;ko01200//Carbon metabolism;ko03320//PPAR signaling pathway;ko00620//Pyruvate metabolism	K00029;K00029;K00029;K00029	GO:0043231//intracellular membrane-bounded organelle	GO:0000166//nucleotide binding;GO:0004470//malic enzyme activity;GO:0046914//transition metal ion binding	GO:0043648//dicarboxylic acid metabolic process;GO:0051259//protein oligomerization
ncbi_102175599	13	82	41	128	287	78	0.17	0.91	0.36	1.48	3.52	0.75	0.48	1.91667	1.99749	1.99749	0.0288742	0.999952	PGR	progesterone receptor	Human Diseases;Organismal Systems;Cellular Processes;Organismal Systems	Cancers;Endocrine system;Cell growth and death;Endocrine system	ko05224//Breast cancer;ko04915//Estrogen signaling pathway;ko04114//Oocyte meiosis;ko04914//Progesterone-mediated oocyte maturation	K08556;K08556;K08556;K08556	GO:0043231//intracellular membrane-bounded organelle	GO:0000977//RNA polymerase II regulatory region sequence-specific DNA binding;GO:0000982//transcription factor activity, RNA polymerase II core promoter proximal region sequence-specific binding;GO:0005515//protein binding;GO:0008289//lipid binding;GO:0038023//signaling receptor activity;GO:0046914//transition metal ion binding	GO:0003006//developmental process involved in reproduction;GO:0006357//regulation of transcription from RNA polymerase II promoter;GO:0009755//hormone-mediated signaling pathway;GO:0022602//ovulation cycle process;GO:0030518//intracellular steroid hormone receptor signaling pathway;GO:0042127//regulation of cell proliferation;GO:0044557//relaxation of smooth muscle;GO:0048469//cell maturation;GO:…
MSTRG.1266	89	333	535	78	13	112	0.75	2.45	3.14	0.6	0.11	0.71	2.11333	0.473333	-2.15859	2.15859	0.0289701	0.999952	--	caudal type homebox 2, partial [Bubalus bubalis]	-	-	-	-	-	-	-
ncbi_102171786	790	116	843	181	216	205	11.48	1.48	8.47	2.37	3.52	2.27	7.14333	2.72	-1.39299	1.39299	0.0290771	0.999952	LOC102171786	GTPase IMAP family member 7-like	-	-	-	-	-	-	-
ncbi_102180137	44	91	50	127	169	120	0.73	1.32	0.58	1.92	2.72	1.51	0.876667	2.05	1.22552	1.22552	0.02915	0.999952	OVOL2	ovo like zinc finger 2	-	-	-	-	GO:0043231//intracellular membrane-bounded organelle	GO:0000975//regulatory region DNA binding;GO:0001071//nucleic acid binding transcription factor activity;GO:0043169//cation binding	GO:0001667//ameboidal-type cell migration;GO:0003002//regionalization;GO:0003143//embryonic heart tube morphogenesis;GO:0007049//cell cycle;GO:0008593//regulation of Notch signaling pathway;GO:0010717//regulation of epithelial to mesenchymal transition;GO:0016331//morphogenesis of embryonic epithelium;GO:0045605//negative regulation of epidermal cell differentiation;GO:0045892//negative regulatio…
ncbi_102172209	0	3	0	8	33	3	0	0.08	0	0.23	1.01	0.07	0.0266667	0.436667	4.03342	4.03342	0.0293051	0.999952	SERPINA11	serpin family A member 11	-	-	-	-	-	-	-
ncbi_102178009	37	22	17	81	195	11	0.6	0.31	0.19	1.19	3.05	0.13	0.366667	1.45667	1.99013	1.99013	0.0293123	0.999952	FAM83E	family with sequence similarity 83 member E	-	-	-	-	-	-	-
ncbi_102185234	580	71	381	92	179	109	13.8	1.49	6.31	1.97	4.08	1.94	7.2	2.66333	-1.43476	1.43476	0.0293198	0.999952	CD83	CD83 molecule	-	-	-	-	-	-	GO:0001818//negative regulation of cytokine production;GO:0001819//positive regulation of cytokine production;GO:0010033//response to organic substance;GO:0043370//regulation of CD4-positive, alpha-beta T cell differentiation
ncbi_102185525	39	13	28	105	60	30	0.64	0.2	0.29	1.42	0.87	0.34	0.376667	0.876667	1.21874	1.21874	0.0294297	0.999952	LOC102185525	epithelial chloride channel protein-like	Organismal Systems;Organismal Systems	Digestive system;Endocrine system	ko04972//Pancreatic secretion;ko04924//Renin secretion	K05030;K05030	-	-	-
ncbi_102185635	83	102	107	227	233	103	0.46	0.48	0.4	1.12	1.26	0.43	0.446667	0.936667	1.06834	1.06834	0.0295133	0.999952	ARHGAP32	Rho GTPase activating protein 32	-	-	-	-	GO:0005856//cytoskeleton;GO:0044444//cytoplasmic part	GO:0005543//phospholipid binding	GO:0050794//regulation of cellular process
ncbi_102188724	329	42	378	47	67	97	10.01	1.11	7.97	1.3	1.97	2.22	6.36333	1.83	-1.79794	1.79794	0.0295137	0.999952	SLAMF8	SLAM family member 8	-	-	-	-	GO:0031224//intrinsic component of membrane	-	GO:0009617//response to bacterium;GO:0042325//regulation of phosphorylation;GO:0042493//response to drug;GO:0051341//regulation of oxidoreductase activity;GO:0051452//intracellular pH reduction
ncbi_102181977	4	0	3	9	7	20	0.09	0	0.04	0.18	0.15	0.33	0.0433333	0.22	2.34395	2.34395	0.0295335	0.999952	TMEM233	transmembrane protein 233	-	-	-	-	GO:0031224//intrinsic component of membrane	-	-
ncbi_102187749	98	33	131	16	73	20	5	1.46	4.63	0.74	3.59	0.77	3.69667	1.7	-1.12069	1.12069	0.0296165	0.999952	CLEC12A	C-type lectin domain family 12 member A	-	-	-	-	-	-	-
ncbi_102173413	41	12	54	4	23	8	1	0.26	0.92	0.09	0.54	0.15	0.726667	0.26	-1.48278	1.48278	0.0297293	0.999952	LOC102173413	CMRF35-like molecule 6	-	-	-	-	-	-	-
ncbi_102180452	585	172	1194	244	278	210	4.64	1.19	6.46	1.71	2.15	1.25	4.09667	1.70333	-1.26609	1.26609	0.0297391	0.999952	SAMD9	sterile alpha motif domain containing 9	-	-	-	-	GO:0005768//endosome	-	GO:0006906//vesicle fusion;GO:0008283//cell proliferation;GO:0009894//regulation of catabolic process;GO:0048534//hematopoietic or lymphoid organ development;GO:0051301//cell division
ncbi_102190655	31	71	29	102	74	190	0.52	1.04	0.34	1.56	1.2	2.41	0.633333	1.72333	1.44416	1.44416	0.0297752	0.999952	ST6GALNAC3	ST6 N-acetylgalactosaminide alpha-2,6-sialyltransferase 3	Metabolism;Metabolism	Global and overview maps;Glycan biosynthesis and metabolism	ko01100//Metabolic pathways;ko00604//Glycosphingolipid biosynthesis - ganglio series	K03373;K03373	GO:0031224//intrinsic component of membrane	GO:0016757//transferase activity, transferring glycosyl groups	GO:0006464//cellular protein modification process;GO:0006664//glycolipid metabolic process;GO:0006672//ceramide metabolic process
ncbi_108633231	115	17	325	22	62	39	6.1	0.87	12.27	1.23	3.52	1.67	6.41333	2.14	-1.58346	1.58346	0.0300886	0.999952	LOC108633231	protein FAM26F-like	-	-	-	-	-	-	-
ncbi_100861120	145	287	228	446	477	415	4.39	7.55	4.78	12.24	13.93	9.46	5.57333	11.8767	1.09152	1.09152	0.0301533	0.999952	TM7SF2	transmembrane 7 superfamily member 2	Metabolism;Metabolism	Global and overview maps;Lipid metabolism	ko01100//Metabolic pathways;ko00100//Steroid biosynthesis	K00222;K00222	GO:0031090//organelle membrane;GO:0043231//intracellular membrane-bounded organelle;GO:0043234//protein complex	GO:0016628//oxidoreductase activity, acting on the CH-CH group of donors, NAD or NADP as acceptor	GO:0006694//steroid biosynthetic process;GO:0008203//cholesterol metabolic process
ncbi_108637007	19	16	5	34	118	12	0.45	0.33	0.08	0.73	2.69	0.21	0.286667	1.21	2.07756	2.07756	0.0302596	0.999952	HSPB7	heat shock protein family B (small) member 7	-	-	-	-	GO:0005856//cytoskeleton;GO:0043231//intracellular membrane-bounded organelle	GO:0008092//cytoskeletal protein binding	-
MSTRG.13669	2722	79	438	166	525	129	421.7	10.64	46.99	23.26	78.57	15	159.777	38.9433	-2.03661	2.03661	0.030343	0.999952	IGLV2-14	immunoglobulin V lambda chain, partial [Ovis aries]	-	-	-	-	GO:0016020//membrane	GO:0005488//binding	GO:0002431//Fc receptor mediated stimulatory signaling pathway;GO:0006897//endocytosis;GO:0006952//defense response;GO:0006956//complement activation;GO:0038093//Fc receptor signaling pathway
ncbi_102168692	9	19	4	34	49	24	0.35	0.64	0.11	1.2	1.84	0.7	0.366667	1.24667	1.76553	1.76553	0.0303478	0.999952	FAM180A	family with sequence similarity 180 member A	-	-	-	-	-	-	-
ncbi_102185463	157	17	99	18	24	33	2.25	0.21	0.98	0.23	0.33	0.36	1.14667	0.306667	-1.9027	1.9027	0.0303842	0.999952	HMMR	hyaluronan mediated motility receptor	Environmental Information Processing	Signaling molecules and interaction	ko04512//ECM-receptor interaction	K06267	-	-	-
ncbi_102169695	1	3	0	9	293	0	0.1	0.27	0	0.83	28.9	0	0.123333	9.91	6.32825	6.32825	0.0304232	0.999952	LOC102169695	major allergen I polypeptide chain 2	-	-	-	-	-	-	-
ncbi_102190711	2876	336	2225	468	904	608	110.88	11.26	59.46	16.36	33.62	17.66	60.5333	22.5467	-1.42482	1.42482	0.0305008	0.999952	CD3E	CD3e molecule	Human Diseases;Human Diseases;Human Diseases;Organismal Systems;Organismal Systems;Organismal Systems;Organismal Systems;Human Diseases	Infectious diseases;Infectious diseases;Infectious diseases;Immune system;Immune system;Immune system;Immune system;Immune diseases	ko05166//HTLV-I infection;ko05162//Measles;ko05142//Chagas disease (American trypanosomiasis);ko04659//Th17 cell differentiation;ko04660//T cell receptor signaling pathway;ko04658//Th1 and Th2 cell differentiation;ko04640//Hematopoietic cell lineage;ko05340//Primary immunodeficiency	K06451;K06451;K06451;K06451;K06451;K06451;K06451;K06451	GO:0030054//cell junction;GO:0031224//intrinsic component of membrane;GO:0042101//T cell receptor complex	GO:0019904//protein domain specific binding;GO:0038023//signaling receptor activity;GO:0046983//protein dimerization activity	GO:0001934//positive regulation of protein phosphorylation;GO:0002666//positive regulation of T cell tolerance induction;GO:0008589//regulation of smoothened signaling pathway;GO:0031294//lymphocyte costimulation;GO:0032743//positive regulation of interleukin-2 production;GO:0042102//positive regulation of T cell proliferation;GO:0043383//negative T cell selection;GO:0050848//regulation of calciu…
ncbi_102176844	792	37	448	35	98	147	14.42	0.58	5.64	0.58	1.76	2.02	6.88	1.45333	-2.24304	2.24304	0.0305144	0.999952	IL21R	interleukin 21 receptor	Environmental Information Processing;Environmental Information Processing;Organismal Systems;Human Diseases	Signaling molecules and interaction;Signal transduction;Immune system;Immune diseases	ko04060//Cytokine-cytokine receptor interaction;ko04630//Jak-STAT signaling pathway;ko04659//Th17 cell differentiation;ko05321//Inflammatiory bowel disease (IBD)	K05075;K05075;K05075;K05075	-	-	GO:0007166//cell surface receptor signaling pathway
ncbi_102179900	246	29	231	32	46	65	4.04	0.41	2.63	0.48	0.73	0.8	2.36	0.67	-1.81655	1.81655	0.0306172	0.999952	BTN2A2	butyrophilin subfamily 2 member A2	-	-	-	-	-	-	-
ncbi_102177493	2559	4274	3392	6532	11567	3489	20.16	29.26	18.53	46.66	87.9	20.71	22.65	51.7567	1.19223	1.19223	0.0306294	0.999952	MYH11	myosin heavy chain 11	Cellular Processes;Cellular Processes;Organismal Systems;Human Diseases	Cell motility;Cellular community - eukaryotes;Circulatory system;Infectious diseases	ko04810//Regulation of actin cytoskeleton;ko04530//Tight junction;ko04270//Vascular smooth muscle contraction;ko05132//Salmonella infection	K10352;K10352;K10352;K10352	GO:0016460//myosin II complex;GO:0031988//membrane-bounded vesicle;GO:0032432//actin filament bundle;GO:0043292//contractile fiber	GO:0003779//actin binding;GO:0005198//structural molecule activity;GO:0017111//nucleoside-triphosphatase activity;GO:0032550//purine ribonucleoside binding	GO:0006936//muscle contraction;GO:0032868//response to insulin;GO:0048747//muscle fiber development;GO:0085029//extracellular matrix assembly
ncbi_102186175	6	0	2	37	2	13	0.1	0	0.02	0.56	0.03	0.16	0.04	0.25	2.64386	2.64386	0.0306404	0.999952	CLCA4	chloride channel accessory 4	Organismal Systems;Organismal Systems	Digestive system;Endocrine system	ko04972//Pancreatic secretion;ko04924//Renin secretion	K05030;K05030	GO:0031988//membrane-bounded vesicle	-	-
ncbi_102187214	33	6	20	6	4	4	0.71	0.11	0.3	0.12	0.09	0.07	0.373333	0.0933333	-2	2	0.0307186	0.999952	CDC25C	cell division cycle 25C	Human Diseases;Cellular Processes;Cellular Processes;Organismal Systems	Cancers;Cell growth and death;Cell growth and death;Endocrine system	ko05206//MicroRNAs in cancer;ko04110//Cell cycle;ko04114//Oocyte meiosis;ko04914//Progesterone-mediated oocyte maturation	K05867;K05867;K05867;K05867	GO:0043231//intracellular membrane-bounded organelle	GO:0004721//phosphoprotein phosphatase activity;GO:0019900//kinase binding;GO:0019904//protein domain specific binding	GO:0000280//nuclear division;GO:0006470//protein dephosphorylation;GO:0044772//mitotic cell cycle phase transition
ncbi_102170843	1278	121	726	144	379	216	42.51	3.5	16.74	4.34	12.16	5.41	20.9167	7.30333	-1.51803	1.51803	0.0307401	0.999952	SEPT1	septin 1	Human Diseases	Infectious diseases	ko05100//Bacterial invasion of epithelial cells	K13737	GO:0044430//cytoskeletal part	GO:0032550//purine ribonucleoside binding	GO:0044763//single-organism cellular process
ncbi_102181154	227	19	163	21	80	30	13.21	0.96	6.57	1.11	4.49	1.31	6.91333	2.30333	-1.58566	1.58566	0.0307592	0.999952	LOC102181154	C-C motif chemokine 3	Environmental Information Processing;Human Diseases;Organismal Systems;Human Diseases;Human Diseases;Organismal Systems;Human Diseases	Signaling molecules and interaction;Infectious diseases;Immune system;Infectious diseases;Immune diseases;Immune system;Infectious diseases	ko04060//Cytokine-cytokine receptor interaction;ko05163//Human cytomegalovirus infection;ko04062//Chemokine signaling pathway;ko05142//Chagas disease (American trypanosomiasis);ko05323//Rheumatoid arthritis;ko04620//Toll-like receptor signaling pathway;ko05132//Salmonella infection	K05408;K05408;K05408;K05408;K05408;K05408;K05408	GO:0044421//extracellular region part;GO:0044444//cytoplasmic part	GO:0004697//protein kinase C activity;GO:0005125//cytokine activity;GO:0060229//lipase activator activity	GO:0001503//ossification;GO:0002278//eosinophil activation involved in immune response;GO:0002690//positive regulation of leukocyte chemotaxis;GO:0002762//negative regulation of myeloid leukocyte differentiation;GO:0006357//regulation of transcription from RNA polymerase II promoter;GO:0006464//cellular protein modification process;GO:0006996//organelle organization;GO:0007166//cell surface recep…
ncbi_102191700	1	19	9	28	159	12	0.02	0.37	0.14	0.58	3.48	0.21	0.176667	1.42333	3.01017	3.01017	0.0310392	0.999952	LOC102191700	stimulated by retinoic acid gene 6 protein homolog	-	-	-	-	-	-	GO:0015850//organic hydroxy compound transport;GO:0035461//vitamin transmembrane transport
ncbi_102179146	12	17	31	41	104	24	0.38	0.48	0.69	1.2	3.27	0.58	0.516667	1.68333	1.70402	1.70402	0.0310726	0.999952	DLK2	delta like non-canonical Notch ligand 2	-	-	-	-	GO:0031224//intrinsic component of membrane;GO:0031988//membrane-bounded vesicle	GO:0046983//protein dimerization activity	GO:0008593//regulation of Notch signaling pathway;GO:0045444//fat cell differentiation
ncbi_102178669	124	76	268	7	23	73	0.77	0.42	1.19	0.04	0.15	0.36	0.793333	0.183333	-2.11346	2.11346	0.0310995	0.999952	COL6A5	collagen type VI alpha 5 chain	Environmental Information Processing;Human Diseases;Cellular Processes;Organismal Systems;Environmental Information Processing	Signal transduction;Infectious diseases;Cellular community - eukaryotes;Digestive system;Signaling molecules and interaction	ko04151//PI3K-Akt signaling pathway;ko05165//Human papillomavirus infection;ko04510//Focal adhesion;ko04974//Protein digestion and absorption;ko04512//ECM-receptor interaction	K06238;K06238;K06238;K06238;K06238	-	-	-
ncbi_102187541	66	33	77	33	34	12	1.66	0.72	1.34	0.75	0.83	0.23	1.24	0.603333	-1.03931	1.03931	0.0311433	0.999952	CCR8	C-C motif chemokine receptor 8	Environmental Information Processing;Human Diseases;Human Diseases;Organismal Systems	Signaling molecules and interaction;Cancers;Infectious diseases;Immune system	ko04060//Cytokine-cytokine receptor interaction;ko05203//Viral carcinogenesis;ko05167//Kaposi sarcoma-associated herpesvirus infection;ko04062//Chemokine signaling pathway	K04183;K04183;K04183;K04183	GO:0031224//intrinsic component of membrane	GO:0004950//chemokine receptor activity	GO:0002376//immune system process;GO:0019221//cytokine-mediated signaling pathway;GO:0051480//regulation of cytosolic calcium ion concentration
ncbi_108634770	8	6	48	3	0	4	0.14	0.09	0.61	0.05	0	0.06	0.28	0.0366667	-2.93289	2.93289	0.0312715	0.999952	LOC108634770	basic proline-rich protein-like	Organismal Systems;Human Diseases;Organismal Systems;Organismal Systems;Human Diseases	Digestive system;Infectious diseases;Endocrine system;Immune system;Endocrine and metabolic diseases	ko04974//Protein digestion and absorption;ko05146//Amoebiasis;ko04926//Relaxin signaling pathway;ko04611//Platelet activation;ko04933//AGE-RAGE signaling pathway in diabetic complications	K19720;K19720;K19720;K19720;K19720	-	-	-
MSTRG.20387	38	29	45	64	30	224	0.38	0.25	0.32	0.59	0.29	1.7	0.316667	0.86	1.44137	1.44137	0.0314506	0.999952	--	endonuclease-reverse transcriptase [Babesia ovata]	Human Diseases;Environmental Information Processing;Human Diseases;Organismal Systems;Human Diseases;Human Diseases;Cellular Processes;Human Diseases	Cancers;Signal transduction;Cancers;Immune system;Cardiovascular diseases;Infectious diseases;Cellular community - eukaryotes;Cancers	ko05200//Pathways in cancer;ko04390//Hippo signaling pathway;ko05226//Gastric cancer;ko04670//Leukocyte transendothelial migration;ko05412//Arrhythmogenic right ventricular cardiomyopathy (ARVC);ko05100//Bacterial invasion of epithelial cells;ko04520//Adherens junction;ko05213//Endometrial cancer	K05691;K05691;K05691;K05691;K05691;K05691;K05691;K05691	GO:0031252//cell leading edge;GO:0070161//anchoring junction	GO:0003779//actin binding;GO:0050839//cell adhesion molecule binding	GO:0010468//regulation of gene expression;GO:0098602//single organism cell adhesion
ncbi_102188618	352	223	779	250	252	55	31.43	17.3	48.15	20.22	21.66	3.66	32.2933	15.18	-1.08906	1.08906	0.0315429	0.999952	LOC102188618	metallothionein-1A	-	-	-	-	GO:0043231//intracellular membrane-bounded organelle;GO:0044444//cytoplasmic part	GO:0046914//transition metal ion binding	GO:0010043//response to zinc ion;GO:0040008//regulation of growth
ncbi_102190267	98	25	115	28	39	27	3.72	0.82	3.02	0.96	1.43	0.77	2.52	1.05333	-1.25846	1.25846	0.03155	0.999952	GPR171	G protein-coupled receptor 171	-	-	-	-	-	-	-
ncbi_102176938	73	17	44	48	342	52	2.3	0.44	0.97	1.35	10.43	1.2	1.23667	4.32667	1.8068	1.8068	0.0317322	0.999952	DUSP26	dual specificity phosphatase 26 (putative)	-	-	-	-	-	-	-
ncbi_102185812	133	35	438	28	83	64	3.05	0.7	6.97	0.58	1.84	1.11	3.57333	1.17667	-1.60256	1.60256	0.0320279	0.999952	BATF2	basic leucine zipper ATF-like transcription factor 2	-	-	-	-	-	GO:0003677//DNA binding	GO:0001562//response to protozoan;GO:0001773//myeloid dendritic cell activation;GO:0006355//regulation of transcription, DNA-templated
MSTRG.9123	3131	293	2175	371	802	664	170.96	13.37	80.87	19.5	40.91	27.15	88.4	29.1867	-1.59874	1.59874	0.0320712	0.999952	TRA	T-cell receptor alpha chain C region, partial [Bos mutus]	-	-	-	-	GO:0016020//membrane	-	GO:0031294//lymphocyte costimulation;GO:0050851//antigen receptor-mediated signaling pathway
ncbi_102177448	674	62	453	95	264	73	20.84	1.67	9.84	2.66	7.87	1.75	10.7833	4.09333	-1.39746	1.39746	0.0321208	0.999952	EPSTI1	epithelial stromal interaction 1 (breast)	-	-	-	-	-	-	-
ncbi_100861386	286	208	233	492	734	181	2.95	1.89	1.67	4.62	7.28	1.42	2.17	4.44	1.03286	1.03286	0.0321289	0.999952	KIT	KIT proto-oncogene receptor tyrosine kinase	Human Diseases;Environmental Information Processing;Environmental Information Processing;Environmental Information Processing;Environmental Information Processing;Environmental Information Processing;Human Diseases;Organismal Systems;Organismal Systems;Human Diseases;Human Diseases	Cancers;Signal transduction;Signal transduction;Signal transduction;Signal transduction;Signal transduction;Cancers;Immune system;Endocrine system;Cancers;Cancers	ko05200//Pathways in cancer;ko04151//PI3K-Akt signaling pathway;ko04010//MAPK signaling pathway;ko04014//Ras signaling pathway;ko04015//Rap1 signaling pathway;ko04072//Phospholipase D signaling pathway;ko05224//Breast cancer;ko04640//Hematopoietic cell lineage;ko04916//Melanogenesis;ko05230//Central carbon metabolism in cancer;ko05221//Acute myeloid leukemia	K05091;K05091;K05091;K05091;K05091;K05091;K05091;K05091;K05091;K05091;K05091	GO:0005764//lysosome;GO:0030054//cell junction;GO:0031224//intrinsic component of membrane;GO:0044421//extracellular region part;GO:0044459//plasma membrane part	GO:0004714//transmembrane receptor protein tyrosine kinase activity;GO:0019899//enzyme binding;GO:0032550//purine ribonucleoside binding;GO:0043169//cation binding;GO:0046983//protein dimerization activity	GO:0002244//hematopoietic progenitor cell differentiation;GO:0002279//mast cell activation involved in immune response;GO:0002573//myeloid leukocyte differentiation;GO:0002768//immune response-regulating cell surface receptor signaling pathway;GO:0006664//glycolipid metabolic process;GO:0006952//defense response;GO:0007169//transmembrane receptor protein tyrosine kinase signaling pathway;GO:00072…
ncbi_102176682	532	47	246	39	151	79	8.49	0.65	2.72	0.56	2.32	0.95	3.95333	1.27667	-1.63069	1.63069	0.0321402	0.999952	NCAPG	non-SMC condensin I complex subunit G	-	-	-	-	GO:0000793//condensed chromosome;GO:0005815//microtubule organizing center	-	GO:0022402//cell cycle process
ncbi_102184332	387	69	545	62	211	101	15.26	2.38	14.98	2.22	8.07	3	10.8733	4.43	-1.29542	1.29542	0.0321631	0.999952	GIMAP1	GTPase, IMAP family member 1	-	-	-	-	-	-	-
ncbi_108635399	761	67	482	138	125	136	12.74	0.97	5.59	2.1	2.01	1.72	6.43333	1.94333	-1.72703	1.72703	0.0322743	0.999952	LOC108635399	GTPase IMAP family member 7-like	-	-	-	-	-	-	-
ncbi_102182877	90	15	54	20	15	15	3.46	0.64	1.17	0.87	0.52	0.43	1.75667	0.606667	-1.53386	1.53386	0.0323093	0.999952	CDKN3	cyclin dependent kinase inhibitor 3	-	-	-	-	GO:0044444//cytoplasmic part	GO:0004721//phosphoprotein phosphatase activity;GO:0016772//transferase activity, transferring phosphorus-containing groups	GO:0006470//protein dephosphorylation;GO:0022402//cell cycle process
ncbi_102187402	2	7	4	0	0	0	0.16	0.5	0.23	0	0	0	0.296667	0.001	-8.2127	8.2127	0.0323273	1	LOC102187402	teneurin-2	-	-	-	-	GO:0016021//integral component of membrane;GO:0016604//nuclear body;GO:0030054//cell junction;GO:0044309//neuron spine;GO:0097060//synaptic membrane	GO:0046983//protein dimerization activity	GO:0006357//regulation of transcription from RNA polymerase II promoter;GO:0006508//proteolysis;GO:0019722//calcium-mediated signaling;GO:0031346//positive regulation of cell projection organization;GO:0097485//neuron projection guidance;GO:0098602//single organism cell adhesion;GO:0098742//cell-cell adhesion via plasma-membrane adhesion molecules
ncbi_102185044	580	194	240	52	83	181	10.89	3.18	3.15	0.89	1.51	2.57	5.74	1.65667	-1.79277	1.79277	0.0323419	0.999952	ELL3	elongation factor for RNA polymerase II 3	-	-	-	-	GO:0043231//intracellular membrane-bounded organelle;GO:0043232//intracellular non-membrane-bounded organelle;GO:0043234//protein complex	GO:0044212//transcription regulatory region DNA binding	GO:0006357//regulation of transcription from RNA polymerase II promoter;GO:0008284//positive regulation of cell proliferation;GO:0010720//positive regulation of cell development;GO:0010769//regulation of cell morphogenesis involved in differentiation;GO:0032784//regulation of DNA-templated transcription, elongation;GO:1902165//regulation of intrinsic apoptotic signaling pathway in response to DNA…
ncbi_102189829	42	11	43	66	38	141	0.24	0.05	0.17	0.34	0.21	0.6	0.153333	0.383333	1.32193	1.32193	0.0325089	0.999952	CNTNAP2	contactin associated protein-like 2	Environmental Information Processing	Signaling molecules and interaction	ko04514//Cell adhesion molecules (CAMs)	K07380	GO:0032589//neuron projection membrane;GO:0034705//potassium channel complex;GO:0043231//intracellular membrane-bounded organelle	GO:0005515//protein binding	GO:0007611//learning or memory;GO:0021544//subpallium development;GO:0034613//cellular protein localization;GO:0051703//intraspecies interaction between organisms
ncbi_102181457	1330	121	1136	201	310	300	41.21	3.26	24.46	5.68	9.29	6.99	22.9767	7.32	-1.65025	1.65025	0.0325171	0.999952	CD2	CD2 molecule	Environmental Information Processing;Organismal Systems	Signaling molecules and interaction;Immune system	ko04514//Cell adhesion molecules (CAMs);ko04640//Hematopoietic cell lineage	K06449;K06449	GO:0030054//cell junction;GO:0031225//anchored component of membrane;GO:0044459//plasma membrane part	GO:0046983//protein dimerization activity	GO:0016337//single organismal cell-cell adhesion;GO:0032680//regulation of tumor necrosis factor production;GO:0032729//positive regulation of interferon-gamma production;GO:0032757//positive regulation of interleukin-8 production
ncbi_102177893	367	71	275	85	122	90	3.65	0.62	1.78	0.75	1.2	0.66	2.01667	0.87	-1.21289	1.21289	0.0326195	0.999952	SMC2	structural maintenance of chromosomes 2	-	-	-	-	GO:0000793//condensed chromosome;GO:0031988//membrane-bounded vesicle;GO:0043231//intracellular membrane-bounded organelle	GO:0032550//purine ribonucleoside binding;GO:0046983//protein dimerization activity	GO:0007059//chromosome segregation;GO:0022402//cell cycle process;GO:0030261//chromosome condensation
MSTRG.3360	382	18	210	50	39	57	9.52	0.4	3.62	1.14	0.95	1.08	4.51333	1.05667	-2.09467	2.09467	0.0330097	0.999952	TRB	T-cell-receptor beta 1 chain, partial [Ovis aries]	Human Diseases;Environmental Information Processing;Environmental Information Processing;Human Diseases;Environmental Information Processing;Environmental Information Processing;Human Diseases;Human Diseases;Human Diseases;Environmental Information Processing;Organismal Systems;Organismal Systems;Human Diseases;Organismal Systems;Human Diseases;Organismal Systems;Human Diseases;Human Diseases;Hum…	Infectious diseases;Signal transduction;Signal transduction;Cancers;Signal transduction;Signaling molecules and interaction;Infectious diseases;Immune diseases;Infectious diseases;Signal transduction;Immune system;Immune system;Immune diseases;Immune system;Infectious diseases;Immune system;Cardiovascular diseases;Immune diseases;Endocrine and metabolic diseases;Immune diseases;Immune diseases;Im…	ko05166//HTLV-I infection;ko04014//Ras signaling pathway;ko04015//Rap1 signaling pathway;ko05202//Transcriptional misregulation in cancers;ko04020//Calcium signaling pathway;ko04514//Cell adhesion molecules (CAMs);ko05162//Measles;ko05322//Systemic lupus erythematosus;ko05142//Chagas disease (American trypanosomiasis);ko04064//NF-kappa B signaling pathway;ko04659//Th17 cell differentiation;ko0466…	K10785;K10785;K10785;K10785;K10785;K10785;K10785;K10785;K10785;K10785;K10785;K10785;K10785;K10785;K10785;K10785;K10785;K10785;K10785;K10785;K10785;K10785;K10785;K10785;K10785	GO:0031224//intrinsic component of membrane;GO:0043234//protein complex;GO:0044421//extracellular region part	GO:0005126//cytokine receptor binding	GO:0001818//negative regulation of cytokine production;GO:0001819//positive regulation of cytokine production;GO:0001912//positive regulation of leukocyte mediated cytotoxicity;GO:0002763//positive regulation of myeloid leukocyte differentiation;GO:0002824//positive regulation of adaptive immune response based on somatic recombination of immune receptors built from immunoglobulin superfamily doma…
ncbi_102184978	1300	37	489	54	109	199	32.38	0.73	7.71	1.05	2.91	3.59	13.6067	2.51667	-2.43473	2.43473	0.0332001	0.999952	LRMP	lymphoid restricted membrane protein	-	-	-	-	GO:0031227//intrinsic component of endoplasmic reticulum membrane	-	-
ncbi_102177979	39	39	16	74	92	47	0.82	0.72	0.23	1.38	1.82	0.74	0.59	1.31333	1.15445	1.15445	0.0332355	0.999952	ADAMTSL5	ADAMTS like 5	-	-	-	-	GO:0031012//extracellular matrix	GO:0046914//transition metal ion binding;GO:0070011//peptidase activity, acting on L-amino acid peptides	GO:0019538//protein metabolic process
ncbi_102170884	344	63	292	98	116	72	5.4	0.92	3.19	1.46	1.76	0.88	3.17	1.36667	-1.21382	1.21382	0.0333714	0.999952	PRKCQ	protein kinase C theta	Human Diseases;Cellular Processes;Organismal Systems;Environmental Information Processing;Organismal Systems;Organismal Systems;Organismal Systems;Human Diseases;Organismal Systems;Organismal Systems	Infectious diseases;Transport and catabolism;Circulatory system;Signal transduction;Immune system;Immune system;Sensory system;Endocrine and metabolic diseases;Immune system;Endocrine system	ko05162//Measles;ko04140//Autophagy - animal;ko04270//Vascular smooth muscle contraction;ko04064//NF-kappa B signaling pathway;ko04659//Th17 cell differentiation;ko04660//T cell receptor signaling pathway;ko04750//Inflammatory mediator regulation of TRP channels;ko04931//Insulin resistance;ko04658//Th1 and Th2 cell differentiation;ko04920//Adipocytokine signaling pathway	K18052;K18052;K18052;K18052;K18052;K18052;K18052;K18052;K18052;K18052	GO:0044444//cytoplasmic part;GO:0044459//plasma membrane part	GO:0004674//protein serine/threonine kinase activity;GO:0019787//ubiquitin-like protein transferase activity;GO:0032550//purine ribonucleoside binding;GO:0043169//cation binding	GO:0002824//positive regulation of adaptive immune response based on somatic recombination of immune receptors built from immunoglobulin superfamily domains;GO:0006796//phosphate-containing compound metabolic process;GO:0006952//defense response;GO:0007602//phototransduction;GO:0008277//regulation of G-protein coupled receptor protein signaling pathway;GO:0009968//negative regulation of signal tr…
ncbi_102185872	48	88	42	129	183	90	0.49	0.77	0.3	1.15	1.84	0.68	0.52	1.22333	1.23423	1.23423	0.0336215	0.999952	ARHGEF26	Rho guanine nucleotide exchange factor 26	Human Diseases	Infectious diseases	ko05100//Bacterial invasion of epithelial cells	K13744	-	GO:0005088//Ras guanyl-nucleotide exchange factor activity	GO:0030031//cell projection assembly;GO:0043087//regulation of GTPase activity
ncbi_102178671	119	232	189	626	346	249	0.71	1.21	0.78	3.4	1.99	1.12	0.9	2.17	1.2697	1.2697	0.0336414	0.999952	TFCP2L1	transcription factor CP2-like 1	-	-	-	-	-	-	-
ncbi_102171533	7	1	1	3	9	37	0.08	0.01	0.01	0.03	0.1	0.34	0.0333333	0.156667	2.23266	2.23266	0.0336722	0.999952	MAP6	microtubule associated protein 6	-	-	-	-	GO:0015630//microtubule cytoskeleton;GO:0044444//cytoplasmic part	GO:0015631//tubulin binding	GO:0048812//neuron projection morphogenesis;GO:0051640//organelle localization
ncbi_102190553	82	46	50	92	80	220	1.55	0.73	0.66	1.56	1.48	3.11	0.98	2.05	1.06477	1.06477	0.0336915	0.999952	P2RY14	purinergic receptor P2Y14	Environmental Information Processing	Signaling molecules and interaction	ko04080//Neuroactive ligand-receptor interaction	K04299	-	-	-
ncbi_102188806	1257	775	499	1687	4330	576	5.39	2.89	1.48	6.55	17.9	1.86	3.25333	8.77	1.43066	1.43066	0.0341098	0.999952	AHNAK2	AHNAK nucleoprotein 2	-	-	-	-	GO:0012506//vesicle membrane;GO:0031674//I band;GO:0044459//plasma membrane part	-	GO:0007009//plasma membrane organization
MSTRG.7762	1	0	2	3	32	2	0.12	0	0.16	0.31	3.55	0.17	0.0933333	1.34333	3.84728	3.84728	0.0343427	0.999952	--	-	-	-	-	-	-	-	-
ncbi_102185010	1445	156	1039	241	267	335	31.86	2.99	15.88	4.82	5.68	5.56	16.91	5.35333	-1.65937	1.65937	0.0345197	0.999952	CD8A	CD8a molecule	Environmental Information Processing;Organismal Systems;Organismal Systems;Organismal Systems;Human Diseases	Signaling molecules and interaction;Immune system;Immune system;Immune system;Immune diseases	ko04514//Cell adhesion molecules (CAMs);ko04660//T cell receptor signaling pathway;ko04640//Hematopoietic cell lineage;ko04612//Antigen processing and presentation;ko05340//Primary immunodeficiency	K06458;K06458;K06458;K06458;K06458	GO:0031224//intrinsic component of membrane;GO:0044459//plasma membrane part	GO:0046983//protein dimerization activity	GO:0002252//immune effector process;GO:0030217//T cell differentiation;GO:0050848//regulation of calcium-mediated signaling
ncbi_108637271	1	4	10	38	1	46	0.03	0.1	0.21	1.04	0.03	1.04	0.113333	0.703333	2.63364	2.63364	0.0347343	0.999952	POU4F1	POU class 4 homeobox 1	-	-	-	-	GO:0000785//chromatin;GO:0042995//cell projection;GO:0043231//intracellular membrane-bounded organelle	GO:0000977//RNA polymerase II regulatory region sequence-specific DNA binding;GO:0000982//transcription factor activity, RNA polymerase II core promoter proximal region sequence-specific binding;GO:0001228//transcriptional activator activity, RNA polymerase II transcription regulatory region sequence-specific binding	GO:0001708//cell fate specification;GO:0006357//regulation of transcription from RNA polymerase II promoter;GO:0007631//feeding behavior;GO:0016477//cell migration;GO:0019230//proprioception;GO:0021538//epithalamus development;GO:0021545//cranial nerve development;GO:0022607//cellular component assembly;GO:0043066//negative regulation of apoptotic process;GO:0048232//male gamete generation;GO:004…
ncbi_102183289	1443	99	1102	137	300	315	6.75	0.4	3.56	0.58	1.35	1.11	3.57	1.01333	-1.81682	1.81682	0.034747	0.999952	MKI67	marker of proliferation Ki-67	-	-	-	-	GO:0005694//chromosome;GO:0043231//intracellular membrane-bounded organelle	GO:0003723//RNA binding;GO:0005515//protein binding	GO:0000280//nuclear division;GO:0044699//single-organism process
ncbi_102176293	130	14	79	14	15	28	2.83	0.25	1.18	0.26	0.32	0.46	1.42	0.346667	-2.03427	2.03427	0.0347883	0.999952	CEP55	centrosomal protein 55	-	-	-	-	GO:0005815//microtubule organizing center;GO:0044421//extracellular region part	-	GO:0008104//protein localization
ncbi_102189170	4534	1304	7018	1656	2449	1580	67.51	16.9	71.44	22.05	35.68	17.54	51.95	25.09	-1.05001	1.05001	0.0349063	0.999952	STAT1	signal transducer and activator of transcription 1	Human Diseases;Human Diseases;Human Diseases;Environmental Information Processing;Human Diseases;Human Diseases;Human Diseases;Organismal Systems;Cellular Processes;Organismal Systems;Human Diseases;Human Diseases;Human Diseases;Human Diseases;Organismal Systems;Organismal Systems;Organismal Systems;Human Diseases;Organismal Systems;Organismal Systems;Organismal Systems;Human Diseases;Organismal …	Cancers;Infectious diseases;Infectious diseases;Signal transduction;Infectious diseases;Infectious diseases;Infectious diseases;Immune system;Cell growth and death;Immune system;Infectious diseases;Infectious diseases;Infectious diseases;Endocrine and metabolic diseases;Development;Immune system;Endocrine system;Infectious diseases;Immune system;Immune system;Immune system;Immune diseases;Endocri…	ko05200//Pathways in cancer;ko05165//Human papillomavirus infection;ko05168//Herpes simplex infection;ko04630//Jak-STAT signaling pathway;ko05167//Kaposi sarcoma-associated herpesvirus infection;ko05152//Tuberculosis;ko05164//Influenza A;ko04062//Chemokine signaling pathway;ko04217//Necroptosis;ko04621//NOD-like receptor signaling pathway;ko05162//Measles;ko05161//Hepatitis B;ko05160//Hepatitis C…	K11220;K11220;K11220;K11220;K11220;K11220;K11220;K11220;K11220;K11220;K11220;K11220;K11220;K11220;K11220;K11220;K11220;K11220;K11220;K11220;K11220;K11220;K11220;K11220;K11220	GO:0043231//intracellular membrane-bounded organelle;GO:0043232//intracellular non-membrane-bounded organelle	GO:0000977//RNA polymerase II regulatory region sequence-specific DNA binding;GO:0000981//RNA polymerase II transcription factor activity, sequence-specific DNA binding;GO:0032813//tumor necrosis factor receptor superfamily binding;GO:0043566//structure-specific DNA binding;GO:0046983//protein dimerization activity;GO:0060089//molecular transducer activity	GO:0001936//regulation of endothelial cell proliferation;GO:0002237//response to molecule of bacterial origin;GO:0003013//circulatory system process;GO:0006357//regulation of transcription from RNA polymerase II promoter;GO:0006464//cellular protein modification process;GO:0008284//positive regulation of cell proliferation;GO:0019221//cytokine-mediated signaling pathway;GO:0031667//response to nu…
ncbi_102185078	22	27	13	48	116	20	0.35	0.37	0.14	0.66	1.73	0.23	0.286667	0.873333	1.60716	1.60716	0.0350678	0.999952	BMX	BMX non-receptor tyrosine kinase	-	-	-	-	-	-	-
ncbi_102187516	218	22	135	27	42	45	5.39	0.47	2.31	0.61	1	0.84	2.72333	0.816667	-1.73755	1.73755	0.035106	0.999952	NEK2	NIMA related kinase 2	-	-	-	-	GO:0000228//nuclear chromosome;GO:0005815//microtubule organizing center;GO:0005819//spindle;GO:0032991//macromolecular complex;GO:0044421//extracellular region part	GO:0004672//protein kinase activity;GO:0019902//phosphatase binding;GO:0032550//purine ribonucleoside binding	GO:0001701//in utero embryonic development;GO:0006468//protein phosphorylation;GO:0007052//mitotic spindle organization;GO:0010639//negative regulation of organelle organization;GO:0051100//negative regulation of binding;GO:0051983//regulation of chromosome segregation
ncbi_102178551	1849	569	4417	819	901	781	25.01	6.73	41.37	10.4	11.86	8.04	24.37	10.1	-1.27075	1.27075	0.0351142	0.999952	SAMHD1	SAM and HD domain containing deoxynucleoside triphosphate triphosphohydrolase 1	-	-	-	-	GO:0016020//membrane;GO:0043231//intracellular membrane-bounded organelle	GO:0003676//nucleic acid binding;GO:0016793//triphosphoric monoester hydrolase activity;GO:0032560//guanyl deoxyribonucleotide binding;GO:0046914//transition metal ion binding	GO:0002252//immune effector process;GO:0009155//purine deoxyribonucleotide catabolic process;GO:0031347//regulation of defense response;GO:0051260//protein homooligomerization
ncbi_102175485	3	4	6	17	10	17	0.02	0.03	0.03	0.12	0.07	0.1	0.0266667	0.0966667	1.85798	1.85798	0.035413	0.999952	HCN4	hyperpolarization activated cyclic nucleotide gated potassium channel 4	Environmental Information Processing;Organismal Systems	Signal transduction;Sensory system	ko04024//cAMP signaling pathway;ko04742//Taste transduction	K04957;K04957	-	-	-
ncbi_102168733	41	50	16	65	371	25	1.04	1.1	0.28	1.5	9.1	0.48	0.806667	3.69333	2.19488	2.19488	0.0355135	0.999952	RBPMS2	RNA binding protein with multiple splicing 2	-	-	-	-	-	GO:0097159//organic cyclic compound binding	-
ncbi_102173140	0	0	10	20	5	51	0	0	0.27	0.72	0.19	1.52	0.09	0.81	3.16993	3.16993	0.0356518	0.999952	LOC102173140	antizyme inhibitor 2-like	Metabolism;Metabolism;Metabolism	Global and overview maps;Metabolism of other amino acids;Amino acid metabolism	ko01100//Metabolic pathways;ko00480//Glutathione metabolism;ko00330//Arginine and proline metabolism	K01581;K01581;K01581	-	-	GO:0006595//polyamine metabolic process
MSTRG.19426	15	32	23	99	38	49	0.33	0.61	0.35	1.95	0.8	0.8	0.43	1.18333	1.46045	1.46045	0.0356797	0.999952	--	prefoldin subunit 1 isoform X1 [Monodon monoceros]	-	-	-	-	-	-	-
ncbi_102190850	17	4	2	19	77	9	0.34	0.1	0.03	0.34	1.47	0.13	0.156667	0.646667	2.04532	2.04532	0.0361292	0.999952	EMX2	empty spiracles homeobox 2	-	-	-	-	GO:0043231//intracellular membrane-bounded organelle	GO:0003677//DNA binding	GO:0003002//regionalization;GO:0007417//central nervous system development;GO:0010468//regulation of gene expression;GO:0016477//cell migration;GO:0030154//cell differentiation;GO:0042221//response to chemical;GO:0061351//neural precursor cell proliferation
ncbi_102190026	18	4	26	79	5	91	0.29	0.06	0.31	1.21	0.06	1.13	0.22	0.8	1.8625	1.8625	0.0361981	0.999952	ANKS1B	ankyrin repeat and sterile alpha motif domain containing 1B	-	-	-	-	-	-	-
ncbi_102178298	73	24	84	118	361	42	2.76	0.77	2.09	3.83	13.11	1.15	1.87333	6.03	1.68655	1.68655	0.0362614	0.999952	KLK6	kallikrein related peptidase 6	-	-	-	-	-	-	-
ncbi_102174856	878	79	455	136	4	90	66.24	5.18	23.79	9.3	0.29	5.12	31.7367	4.90333	-2.69432	2.69432	0.0363196	0.999952	LOC102174856	colostrum trypsin inhibitor	-	-	-	-	-	GO:0004866//endopeptidase inhibitor activity	GO:0010466//negative regulation of peptidase activity
ncbi_102184214	3622	333	3579	452	1371	766	119.42	9.54	81.79	13.51	43.61	19.03	70.25	25.3833	-1.46862	1.46862	0.0363237	0.999952	CD53	CD53 molecule	-	-	-	-	GO:0030054//cell junction;GO:0031224//intrinsic component of membrane;GO:0031988//membrane-bounded vesicle;GO:0044464//cell part	GO:0005488//binding	GO:0010831//positive regulation of myotube differentiation
ncbi_102170840	139	153	50	44	95	17	1.01	0.96	0.25	0.29	0.68	0.09	0.74	0.353333	-1.0665	1.0665	0.036636	0.999952	COL11A1	collagen type XI alpha 1 chain	Organismal Systems	Digestive system	ko04974//Protein digestion and absorption	K19721	GO:0031012//extracellular matrix	GO:0005198//structural molecule activity	GO:0009100//glycoprotein metabolic process;GO:0030198//extracellular matrix organization;GO:0048468//cell development;GO:0048562//embryonic organ morphogenesis;GO:0048705//skeletal system morphogenesis;GO:0050953//sensory perception of light stimulus;GO:0050954//sensory perception of mechanical stimulus;GO:0055008//cardiac muscle tissue morphogenesis;GO:0061448//connective tissue development
ncbi_102173529	133	46	98	18	71	38	3.17	0.95	1.62	0.39	1.68	0.68	1.91333	0.916667	-1.06162	1.06162	0.0366607	0.999952	RAB19	RAB19, member RAS oncogene family	-	-	-	-	GO:0016020//membrane;GO:0031988//membrane-bounded vesicle;GO:0044464//cell part	GO:0032550//purine ribonucleoside binding	GO:0008104//protein localization;GO:0035556//intracellular signal transduction
ncbi_108633546	67	43	60	86	486	31	1.37	0.77	0.85	1.6	9.62	0.48	0.996667	3.9	1.96829	1.96829	0.0367382	0.999952	FOXQ1	forkhead box Q1	-	-	-	-	-	GO:0001071//nucleic acid binding transcription factor activity	GO:0009653//anatomical structure morphogenesis;GO:0010468//regulation of gene expression;GO:0034645//cellular macromolecule biosynthetic process
ncbi_102174572	65	12	38	3	23	10	1.86	0.26	0.72	0.08	0.56	0.23	0.946667	0.29	-1.7068	1.7068	0.0368974	0.999952	FBXO5	F-box protein 5	Cellular Processes	Cell growth and death	ko04114//Oocyte meiosis	K10292	GO:0015630//microtubule cytoskeleton;GO:0043231//intracellular membrane-bounded organelle	GO:0019900//kinase binding	GO:0007056//spindle assembly involved in female meiosis;GO:0010948//negative regulation of cell cycle process;GO:0031109//microtubule polymerization or depolymerization;GO:0060564//negative regulation of APC-Cdc20 complex activity
ncbi_102171013	22	14	6	35	93	13	0.3	0.18	0.06	0.42	1.28	0.14	0.18	0.613333	1.76867	1.76867	0.0370042	0.999952	ISLR2	immunoglobulin superfamily containing leucine rich repeat 2	-	-	-	-	-	-	GO:0030307//positive regulation of cell growth
ncbi_102186537	341	300	386	2132	133	745	5.86	4.47	4.61	33.31	2.2	9.61	4.98	15.04	1.59459	1.59459	0.0372733	0.999952	ADGRF1	adhesion G protein-coupled receptor F1	-	-	-	-	GO:0031224//intrinsic component of membrane	GO:0038023//signaling receptor activity	GO:0007166//cell surface receptor signaling pathway
ncbi_102178757	383	49	238	39	140	72	8.54	0.95	3.68	0.79	3.01	1.21	4.39	1.67	-1.39437	1.39437	0.0372989	0.999952	SNX20	sorting nexin 20	-	-	-	-	GO:0031090//organelle membrane;GO:0043231//intracellular membrane-bounded organelle	GO:0005543//phospholipid binding	GO:0008104//protein localization;GO:0051234//establishment of localization
ncbi_102171134	3039	548	1836	449	1514	533	125.09	19.6	52.38	16.76	60.12	16.53	65.69	31.1367	-1.07706	1.07706	0.0374534	0.999952	CTSW	cathepsin W	Cellular Processes;Cellular Processes	Cell growth and death;Transport and catabolism	ko04210//Apoptosis;ko04142//Lysosome	K08569;K08569	-	GO:0070011//peptidase activity, acting on L-amino acid peptides	-
ncbi_102168817	2	1	1	5	11	7	0.03	0.02	0.01	0.08	0.18	0.09	0.02	0.116667	2.54432	2.54432	0.0374804	0.999952	CATSPERD	cation channel sperm associated auxiliary subunit delta	-	-	-	-	GO:0005891//voltage-gated calcium channel complex;GO:0044441//ciliary part	-	GO:0003006//developmental process involved in reproduction;GO:0044707//single-multicellular organism process;GO:0048232//male gamete generation;GO:0048869//cellular developmental process;GO:0048870//cell motility
ncbi_102191633	801	1110	469	2093	3859	574	16.2	19.51	6.57	38.38	75.28	8.75	14.0933	40.8033	1.53367	1.53367	0.0375302	0.999952	DKK3	dickkopf WNT signaling pathway inhibitor 3	-	-	-	-	-	-	GO:0006355//regulation of transcription, DNA-templated;GO:0030178//negative regulation of Wnt signaling pathway;GO:0031947//negative regulation of glucocorticoid biosynthetic process;GO:0032345//negative regulation of aldosterone metabolic process;GO:0035270//endocrine system development
ncbi_102183251	9	20	8	26	96	16	0.2	0.4	0.12	0.54	2.11	0.27	0.24	0.973333	2.0199	2.0199	0.0375569	0.999952	MAPK15	mitogen-activated protein kinase 15	Organismal Systems	Immune system	ko04657//IL-17 signaling pathway	K19603	-	GO:0004702//receptor signaling protein serine/threonine kinase activity;GO:0032550//purine ribonucleoside binding	GO:0006468//protein phosphorylation
ncbi_102175984	38	32	16	61	159	25	0.66	0.48	0.19	0.96	2.66	0.37	0.443333	1.33	1.58496	1.58496	0.0377298	0.999952	PRKCG	protein kinase C gamma	Human Diseases;Environmental Information Processing;Environmental Information Processing;Human Diseases;Environmental Information Processing;Human Diseases;Environmental Information Processing;Cellular Processes;Organismal Systems;Human Diseases;Human Diseases;Human Diseases;Environmental Information Processing;Organismal Systems;Human Diseases;Organismal Systems;Environmental Information Process…	Cancers;Signal transduction;Signal transduction;Infectious diseases;Signal transduction;Cancers;Signal transduction;Cellular community - eukaryotes;Immune system;Cancers;Cancers;Infectious diseases;Signal transduction;Endocrine system;Infectious diseases;Immune system;Signal transduction;Nervous system;Circulatory system;Nervous system;Nervous system;Endocrine system;Signal transduction;Signal tr…	ko05200//Pathways in cancer;ko04010//MAPK signaling pathway;ko04014//Ras signaling pathway;ko05163//Human cytomegalovirus infection;ko04015//Rap1 signaling pathway;ko05205//Proteoglycans in cancer;ko04020//Calcium signaling pathway;ko04510//Focal adhesion;ko04650//Natural killer cell mediated cytotoxicity;ko05225//Hepatocellular carcinoma;ko05206//MicroRNAs in cancer;ko05146//Amoebiasis;ko04150//…	K19663;K19663;K19663;K19663;K19663;K19663;K19663;K19663;K19663;K19663;K19663;K19663;K19663;K19663;K19663;K19663;K19663;K19663;K19663;K19663;K19663;K19663;K19663;K19663;K19663;K19663;K19663;K19663;K19663;K19663;K19663;K19663;K19663;K19663;K19663;K19663;K19663;K19663;K19663;K19663;K19663;K19663;K19663;K19663;K19663;K19663;K19663;K19663;K19663;K19663;K19663;K19663;K19663	GO:0014069//postsynaptic density;GO:0016020//membrane;GO:0030054//cell junction;GO:0043005//neuron projection;GO:0043231//intracellular membrane-bounded organelle;GO:0044444//cytoplasmic part	GO:0004697//protein kinase C activity;GO:0032550//purine ribonucleoside binding;GO:0046914//transition metal ion binding	GO:0006468//protein phosphorylation;GO:0006909//phagocytosis;GO:0007165//signal transduction;GO:0007267//cell-cell signaling;GO:0009895//negative regulation of catabolic process;GO:0014072//response to isoquinoline alkaloid;GO:0031396//regulation of protein ubiquitination;GO:0032107//regulation of response to nutrient levels;GO:0032423//regulation of mismatch repair;GO:0033555//multicellular orga…
ncbi_102185460	25	15	26	8	14	5	0.41	0.22	0.3	0.12	0.22	0.06	0.31	0.133333	-1.21723	1.21723	0.0377626	0.999952	AMZ1	archaelysin family metallopeptidase 1	-	-	-	-	-	-	-
ncbi_102169408	2	1	1	7	11	5	0.07	0.03	0.02	0.23	0.38	0.13	0.04	0.246667	2.62449	2.62449	0.0379847	0.999952	LOC102169408	SEC14-like protein 4	-	-	-	-	GO:0031224//intrinsic component of membrane;GO:0044464//cell part	-	GO:0051234//establishment of localization
MSTRG.7062	22	4	26	2	8	3	0.77	0.12	0.63	0.06	0.27	0.08	0.506667	0.136667	-1.89038	1.89038	0.0381821	0.999952	--	CREB-regulated transcription coactivator 1 [Neophocaena asiaeorientalis asiaeorientalis]	-	-	-	-	-	-	-
ncbi_100860864	202	23	388	31	71	69	23.66	2.34	31.5	3.29	8.02	6.09	19.1667	5.8	-1.72447	1.72447	0.0382704	0.999952	S-LZ	serum lysozyme	Organismal Systems	Digestive system	ko04970//Salivary secretion	K13915	GO:0031988//membrane-bounded vesicle;GO:0044421//extracellular region part	GO:0004553//hydrolase activity, hydrolyzing O-glycosyl compounds;GO:0005515//protein binding	GO:0009617//response to bacterium;GO:0009987//cellular process
ncbi_100860772	6	8	0	12	91	6	0.13	0.15	0	0.24	1.92	0.1	0.0933333	0.753333	3.01282	3.01282	0.0386831	0.999952	RSPO3	R-spondin 3	-	-	-	-	GO:0005576//extracellular region	GO:0001664//G-protein coupled receptor binding;GO:0005539//glycosaminoglycan binding	GO:0003006//developmental process involved in reproduction;GO:0016055//Wnt signaling pathway
ncbi_102188085	1008	333	1995	436	540	409	8.91	2.56	12.23	3.5	4.61	2.73	7.9	3.61333	-1.12852	1.12852	0.0387542	0.999952	PARP14	poly(ADP-ribose) polymerase family member 14	-	-	-	-	-	GO:0016763//transferase activity, transferring pentosyl groups;GO:0097159//organic cyclic compound binding	-
ncbi_102189149	1132	299	1620	389	282	427	8.46	1.94	8.39	2.64	2.05	2.4	6.26333	2.36333	-1.40611	1.40611	0.0387712	0.999952	NLRC5	NLR family CARD domain containing 5	-	-	-	-	GO:0043231//intracellular membrane-bounded organelle;GO:0044444//cytoplasmic part	GO:0032550//purine ribonucleoside binding	GO:0001960//negative regulation of cytokine-mediated signaling pathway;GO:0001961//positive regulation of cytokine-mediated signaling pathway;GO:0002252//immune effector process;GO:0006357//regulation of transcription from RNA polymerase II promoter;GO:0006952//defense response;GO:0010557//positive regulation of macromolecule biosynthetic process;GO:0042325//regulation of phosphorylation;GO:00434…
ncbi_102188293	16	2	2	1	0	0	0.98	0.11	0.08	0.06	0	0	0.39	0.02	-4.2854	4.2854	0.038797	1	LOC102188293	C-type lectin domain family 2 member F-like	-	-	-	-	-	-	-
MSTRG.3564	522	39	184	74	90	69	14.78	0.96	3.61	1.9	2.46	1.47	6.45	1.94333	-1.73077	1.73077	0.0388717	0.999952	TRGC2	T cell receptor gamma constant 2 [Ovis aries]	-	-	-	-	GO:0016021//integral component of membrane	GO:0005488//binding	-
ncbi_102176695	1246	168	1261	299	369	313	15.45	1.82	10.76	3.33	4.42	2.91	9.34333	3.55333	-1.39476	1.39476	0.0388737	0.999952	LOC102176695	tyrosine-protein kinase ZAP-70	Environmental Information Processing;Organismal Systems;Environmental Information Processing;Organismal Systems;Organismal Systems;Organismal Systems;Human Diseases	Signal transduction;Immune system;Signal transduction;Immune system;Immune system;Immune system;Immune diseases	ko04014//Ras signaling pathway;ko04650//Natural killer cell mediated cytotoxicity;ko04064//NF-kappa B signaling pathway;ko04659//Th17 cell differentiation;ko04660//T cell receptor signaling pathway;ko04658//Th1 and Th2 cell differentiation;ko05340//Primary immunodeficiency	K07360;K07360;K07360;K07360;K07360;K07360;K07360	-	-	-
ncbi_102188081	111	10	70	11	23	21	2.36	0.18	1.03	0.21	0.47	0.34	1.19	0.34	-1.80735	1.80735	0.0392314	0.999952	CDC6	cell division cycle 6	Cellular Processes	Cell growth and death	ko04110//Cell cycle	K02213	GO:0005819//spindle;GO:0043231//intracellular membrane-bounded organelle	GO:0019899//enzyme binding;GO:0032550//purine ribonucleoside binding	GO:0007088//regulation of mitotic nuclear division;GO:0032465//regulation of cytokinesis;GO:0048522//positive regulation of cellular process
ncbi_106503979	1199	98	1317	275	167	273	16.98	1.18	12.77	3.39	2.29	2.87	10.31	2.85	-1.85501	1.85501	0.0392377	0.999952	LOC106503979	GTPase IMAP family member 8	-	-	-	-	GO:0043231//intracellular membrane-bounded organelle	-	-
MSTRG.4182	105	77	55	159	236	72	4.34	2.77	1.58	5.96	9.42	2.24	2.89667	5.87333	1.01979	1.01979	0.0393672	0.999952	KRT81	KRT81, partial [Cervus elaphus hippelaphus]	-	-	-	-	GO:0005882//intermediate filament;GO:0044421//extracellular region part	GO:0005488//binding	-
ncbi_102172145	193	210	93	329	1072	114	5.05	4.77	1.69	7.8	27.05	2.25	3.83667	12.3667	1.68853	1.68853	0.0393725	0.999952	FSTL3	follistatin like 3	-	-	-	-	GO:0012505//endomembrane system;GO:0031981//nuclear lumen;GO:0044421//extracellular region part;GO:0044463//cell projection part	GO:0032403//protein complex binding	GO:0002762//negative regulation of myeloid leukocyte differentiation;GO:0008406//gonad development;GO:0009968//negative regulation of signal transduction;GO:0010038//response to metal ion;GO:0022407//regulation of cell-cell adhesion;GO:0030323//respiratory tube development;GO:0030510//regulation of BMP signaling pathway;GO:0032925//regulation of activin receptor signaling pathway;GO:0035270//endo…
ncbi_102169125	2	9	1	0	188	5	0.2	0.78	0.07	0	17.98	0.37	0.35	6.11667	4.12732	4.12732	0.0393949	0.999952	LOC102169125	major allergen I polypeptide chain 2	-	-	-	-	-	-	-
ncbi_102171130	448	30	417	58	78	106	10.11	0.59	6.53	1.19	1.7	1.8	5.74333	1.56333	-1.87726	1.87726	0.0394412	0.999952	PRF1	perforin 1	Organismal Systems;Cellular Processes;Human Diseases;Human Diseases;Human Diseases;Human Diseases;Human Diseases	Immune system;Cell growth and death;Cardiovascular diseases;Immune diseases;Endocrine and metabolic diseases;Immune diseases;Immune diseases	ko04650//Natural killer cell mediated cytotoxicity;ko04210//Apoptosis;ko05416//Viral myocarditis;ko05320//Autoimmune thyroid disease;ko04940//Type I diabetes mellitus;ko05330//Allograft rejection;ko05332//Graft-versus-host disease	K07818;K07818;K07818;K07818;K07818;K07818;K07818	GO:0005764//lysosome;GO:0031224//intrinsic component of membrane	GO:0015267//channel activity;GO:0046872//metal ion binding	GO:0002252//immune effector process;GO:0002347//response to tumor cell;GO:0044763//single-organism cellular process;GO:0051259//protein oligomerization
ncbi_102177280	438	416	313	781	1513	278	4.28	3.53	2.12	6.92	14.27	2.05	3.31	7.74667	1.22674	1.22674	0.0394667	0.999952	SLIT3	slit guidance ligand 3	Organismal Systems	Development	ko04360//Axon guidance	K06850	GO:0044421//extracellular region part	GO:0005102//receptor binding	GO:0001558//regulation of cell growth;GO:0001960//negative regulation of cytokine-mediated signaling pathway;GO:0008283//cell proliferation;GO:0010468//regulation of gene expression;GO:0022412//cellular process involved in reproduction in multicellular organism;GO:0048675//axon extension;GO:0051384//response to glucocorticoid;GO:0097485//neuron projection guidance
ncbi_102171272	2653	174	1421	153	733	436	165.36	9.43	61.39	8.65	44.07	20.47	78.7267	24.3967	-1.69017	1.69017	0.0395112	0.999952	CCL5	C-C motif chemokine ligand 5	Environmental Information Processing;Human Diseases;Human Diseases;Human Diseases;Organismal Systems;Organismal Systems;Human Diseases;Environmental Information Processing;Human Diseases;Organismal Systems;Human Diseases;Organismal Systems;Human Diseases	Signaling molecules and interaction;Infectious diseases;Infectious diseases;Infectious diseases;Immune system;Immune system;Infectious diseases;Signal transduction;Immune diseases;Immune system;Infectious diseases;Immune system;Neurodegenerative diseases	ko04060//Cytokine-cytokine receptor interaction;ko05163//Human cytomegalovirus infection;ko05168//Herpes simplex infection;ko05164//Influenza A;ko04062//Chemokine signaling pathway;ko04621//NOD-like receptor signaling pathway;ko05142//Chagas disease (American trypanosomiasis);ko04668//TNF signaling pathway;ko05323//Rheumatoid arthritis;ko04620//Toll-like receptor signaling pathway;ko05120//Epithe…	K12499;K12499;K12499;K12499;K12499;K12499;K12499;K12499;K12499;K12499;K12499;K12499;K12499	GO:0044421//extracellular region part;GO:0044424//intracellular part	GO:0004629//phospholipase C activity;GO:0005125//cytokine activity;GO:0016301//kinase activity;GO:0030296//protein tyrosine kinase activator activity;GO:0046983//protein dimerization activity;GO:0048019//receptor antagonist activity;GO:0048020//CCR chemokine receptor binding;GO:0060229//lipase activator activity	GO:0001960//negative regulation of cytokine-mediated signaling pathway;GO:0002690//positive regulation of leukocyte chemotaxis;GO:0006816//calcium ion transport;GO:0006875//cellular metal ion homeostasis;GO:0008277//regulation of G-protein coupled receptor protein signaling pathway;GO:0008284//positive regulation of cell proliferation;GO:0009891//positive regulation of biosynthetic process;GO:001…
ncbi_102187328	76	4	100	10	16	16	4.29	0.2	3.91	0.51	0.87	0.68	2.8	0.686667	-2.02774	2.02774	0.0395465	0.999952	ARL11	ADP ribosylation factor like GTPase 11	-	-	-	-	GO:0044464//cell part	GO:0032550//purine ribonucleoside binding	GO:0015031//protein transport;GO:0030097//hemopoiesis;GO:0035556//intracellular signal transduction
MSTRG.9725	0	78	56	0	0	0	0	2.26	1.29	0	0	0	1.18333	0.001	-10.2086	10.2086	0.0396481	0.999952	EEF1A1	elongation factor 1-alpha 1 [Pan troglodytes]	Genetic Information Processing;Human Diseases	Translation;Infectious diseases	ko03013//RNA transport;ko05134//Legionellosis	K03231;K03231	GO:0030863//cortical cytoskeleton;GO:0031253//cell projection membrane;GO:0031988//membrane-bounded vesicle;GO:0043231//intracellular membrane-bounded organelle;GO:0043234//protein complex;GO:0044297//cell body;GO:0044421//extracellular region part	GO:0008135//translation factor activity, RNA binding;GO:0017111//nucleoside-triphosphatase activity;GO:0019900//kinase binding;GO:0032550//purine ribonucleoside binding;GO:0044822//poly(A) RNA binding	GO:0010468//regulation of gene expression;GO:0019538//protein metabolic process;GO:0033674//positive regulation of kinase activity;GO:0034645//cellular macromolecule biosynthetic process;GO:0042981//regulation of apoptotic process;GO:0051259//protein oligomerization;GO:0070849//response to epidermal growth factor
ncbi_102188700	17	6	8	2	4	1	0.5	0.15	0.16	0.05	0.11	0.02	0.27	0.06	-2.16993	2.16993	0.0396791	0.999952	NRN1L	neuritin 1 like	-	-	-	-	-	-	-
ncbi_102180455	83	68	96	233	74	220	0.82	0.58	0.72	2.18	0.79	1.84	0.706667	1.60333	1.18197	1.18197	0.0397379	0.999952	LOC102180455	calcium/calmodulin-dependent 3',5'-cyclic nucleotide phosphodiesterase 1C	Organismal Systems;Environmental Information Processing;Metabolism;Organismal Systems;Human Diseases;Organismal Systems	Sensory system;Signal transduction;Nucleotide metabolism;Sensory system;Substance dependence;Endocrine system	ko04740//Olfactory transduction;ko04020//Calcium signaling pathway;ko00230//Purine metabolism;ko04742//Taste transduction;ko05032//Morphine addiction;ko04924//Renin secretion	K13755;K13755;K13755;K13755;K13755;K13755	GO:0042995//cell projection	GO:0042578//phosphoric ester hydrolase activity;GO:0043169//cation binding	GO:0007606//sensory perception of chemical stimulus;GO:0050794//regulation of cellular process
ncbi_102178672	373	83	769	141	82	143	9.14	1.77	13.06	3.13	1.94	2.64	7.99	2.57	-1.63643	1.63643	0.0397639	0.999952	CCR5	C-C motif chemokine receptor 5	Environmental Information Processing;Cellular Processes;Human Diseases;Human Diseases;Human Diseases;Organismal Systems;Human Diseases	Signaling molecules and interaction;Transport and catabolism;Infectious diseases;Cancers;Infectious diseases;Immune system;Infectious diseases	ko04060//Cytokine-cytokine receptor interaction;ko04144//Endocytosis;ko05163//Human cytomegalovirus infection;ko05203//Viral carcinogenesis;ko05167//Kaposi sarcoma-associated herpesvirus infection;ko04062//Chemokine signaling pathway;ko05145//Toxoplasmosis	K04180;K04180;K04180;K04180;K04180;K04180;K04180	GO:0031224//intrinsic component of membrane;GO:0043231//intracellular membrane-bounded organelle;GO:0044459//plasma membrane part	GO:0004950//chemokine receptor activity;GO:0008092//cytoskeletal protein binding;GO:0019957//C-C chemokine binding	GO:0002376//immune system process;GO:0006952//defense response;GO:0019221//cytokine-mediated signaling pathway;GO:0019932//second-messenger-mediated signaling;GO:0032496//response to lipopolysaccharide;GO:0036314//response to sterol;GO:0051209//release of sequestered calcium ion into cytosol
MSTRG.4902	1114	97	217	132	201	125	43.72	3.31	5.9	4.7	7.6	3.7	17.6433	5.33333	-1.72601	1.72601	0.0398523	0.999952	--	antigen WC1.1-like [Balaenoptera acutorostrata scammoni]	-	-	-	-	-	-	-
ncbi_102183249	636	61	539	87	212	134	25.81	2.13	15.07	3.18	8.24	4.06	14.3367	5.16	-1.47427	1.47427	0.0399341	0.999952	CD40	CD40 molecule	Environmental Information Processing;Human Diseases;Human Diseases;Human Diseases;Environmental Information Processing;Human Diseases;Environmental Information Processing;Human Diseases;Organismal Systems;Human Diseases;Human Diseases;Human Diseases;Human Diseases;Organismal Systems;Human Diseases;Human Diseases	Signaling molecules and interaction;Infectious diseases;Infectious diseases;Cancers;Signaling molecules and interaction;Immune diseases;Signal transduction;Infectious diseases;Immune system;Cardiovascular diseases;Immune diseases;Immune diseases;Infectious diseases;Immune system;Immune diseases;Immune diseases	ko04060//Cytokine-cytokine receptor interaction;ko05166//HTLV-I infection;ko05169//Epstein-Barr virus infection;ko05202//Transcriptional misregulation in cancers;ko04514//Cell adhesion molecules (CAMs);ko05322//Systemic lupus erythematosus;ko04064//NF-kappa B signaling pathway;ko05145//Toxoplasmosis;ko04620//Toll-like receptor signaling pathway;ko05416//Viral myocarditis;ko05320//Autoimmune thyro…	K03160;K03160;K03160;K03160;K03160;K03160;K03160;K03160;K03160;K03160;K03160;K03160;K03160;K03160;K03160;K03160	GO:0031224//intrinsic component of membrane;GO:0031988//membrane-bounded vesicle;GO:0043235//receptor complex;GO:0044459//plasma membrane part	GO:0044389//ubiquitin-like protein ligase binding	GO:0001819//positive regulation of cytokine production;GO:0002764//immune response-regulating signaling pathway;GO:0006357//regulation of transcription from RNA polymerase II promoter;GO:0006875//cellular metal ion homeostasis;GO:0009612//response to mechanical stimulus;GO:0030888//regulation of B cell proliferation;GO:0042510//regulation of tyrosine phosphorylation of Stat1 protein;GO:0043122//r…
ncbi_102183644	1194	350	652	395	207	282	25.05	6.25	9.3	7.2	4.19	4.41	13.5333	5.26667	-1.36156	1.36156	0.0400359	0.999952	CDCA7	cell division cycle associated 7	-	-	-	-	GO:0044424//intracellular part	-	GO:0008283//cell proliferation;GO:0010468//regulation of gene expression;GO:0012501//programmed cell death;GO:0034645//cellular macromolecule biosynthetic process
ncbi_102180696	132	156	43	112	805	182	3.85	3.95	0.87	2.96	22.65	4	2.89	9.87	1.77198	1.77198	0.0400394	0.999952	PPP1R1B	protein phosphatase 1 regulatory inhibitor subunit 1B	Environmental Information Processing;Human Diseases;Organismal Systems;Human Diseases;Human Diseases	Signal transduction;Substance dependence;Nervous system;Substance dependence;Substance dependence	ko04024//cAMP signaling pathway;ko05034//Alcoholism;ko04728//Dopaminergic synapse;ko05031//Amphetamine addiction;ko05030//Cocaine addiction	K15494;K15494;K15494;K15494;K15494	-	-	-
MSTRG.8388	8	12	7	0	3	2	1.1	1.43	0.67	0	0.4	0.21	1.06667	0.203333	-2.39119	2.39119	0.0401461	0.999952	--	-	-	-	-	-	-	-	-
ncbi_102191582	0	1	1	32	0	2	0	0.01	0.01	0.4	0	0.02	0.00666667	0.14	4.39232	4.39232	0.0402808	0.999952	ABCB5	ATP binding cassette subfamily B member 5	Environmental Information Processing	Membrane transport	ko02010//ABC transporters	K05660	-	-	-
ncbi_102178087	1923	2090	851	2405	12064	1276	78.51	74.01	24.03	88.99	474.12	39.27	58.85	200.793	1.7706	1.7706	0.0403898	0.999952	MYL9	myosin light chain 9	Environmental Information Processing;Cellular Processes;Cellular Processes;Cellular Processes;Environmental Information Processing;Organismal Systems;Organismal Systems;Organismal Systems	Signal transduction;Cell motility;Cellular community - eukaryotes;Cellular community - eukaryotes;Signal transduction;Endocrine system;Immune system;Circulatory system	ko04024//cAMP signaling pathway;ko04810//Regulation of actin cytoskeleton;ko04510//Focal adhesion;ko04530//Tight junction;ko04022//cGMP - PKG signaling pathway;ko04921//Oxytocin signaling pathway;ko04670//Leukocyte transendothelial migration;ko04270//Vascular smooth muscle contraction	K12755;K12755;K12755;K12755;K12755;K12755;K12755;K12755	-	-	GO:0030168//platelet activation
ncbi_102169899	53	19	55	130	6	304	0.66	0.21	0.48	1.47	0.07	2.86	0.45	1.46667	1.70454	1.70454	0.040468	0.999952	SEZ6	seizure related 6 homolog	-	-	-	-	GO:0030425//dendrite;GO:0031224//intrinsic component of membrane;GO:0043231//intracellular membrane-bounded organelle;GO:0044297//cell body;GO:0044309//neuron spine;GO:0044421//extracellular region part;GO:0044444//cytoplasmic part	-	GO:0007626//locomotory behavior;GO:0010976//positive regulation of neuron projection development;GO:0010977//negative regulation of neuron projection development;GO:0021700//developmental maturation;GO:0051899//membrane depolarization;GO:1902531//regulation of intracellular signal transduction
ncbi_102182573	143	12	71	10	15	29	8.92	0.65	3.08	0.57	0.88	1.38	4.21667	0.943333	-2.16026	2.16026	0.04047	0.999952	LOC102182573	NKG2-A/NKG2-B type II integral membrane protein	Organismal Systems;Organismal Systems;Human Diseases	Immune system;Immune system;Immune diseases	ko04650//Natural killer cell mediated cytotoxicity;ko04612//Antigen processing and presentation;ko05332//Graft-versus-host disease	K06541;K06541;K06541	-	-	-
ncbi_102187124	310	55	653	102	51	117	5.39	0.83	7.86	1.61	0.85	1.53	4.69333	1.33	-1.81919	1.81919	0.0405633	0.999952	LOC102187124	GTPase IMAP family member 8	-	-	-	-	GO:0043231//intracellular membrane-bounded organelle	-	-
ncbi_102188231	398	591	201	908	1454	463	9.42	12.16	3.3	19.49	33.2	8.26	8.29333	20.3167	1.29264	1.29264	0.0405689	0.999952	MEDAG	mesenteric estrogen dependent adipogenesis	-	-	-	-	GO:0044424//intracellular part	-	GO:0045597//positive regulation of cell differentiation
ncbi_102187704	161	20	57	11	49	21	4.05	0.44	0.99	0.25	1.19	0.4	1.82667	0.613333	-1.57447	1.57447	0.0405834	0.999952	CENPT	centromere protein T	-	-	-	-	GO:0031090//organelle membrane;GO:0043231//intracellular membrane-bounded organelle;GO:0098687//chromosomal region	GO:0003676//nucleic acid binding;GO:0046983//protein dimerization activity	GO:0006996//organelle organization;GO:0043623//cellular protein complex assembly;GO:0044763//single-organism cellular process
ncbi_102171714	25	38	21	109	30	79	0.4	0.52	0.23	1.56	0.71	0.94	0.383333	1.07	1.48094	1.48094	0.040695	0.999952	RTN1	reticulon 1	-	-	-	-	-	-	-
MSTRG.17689	15	1	3	15	65	9	1.1	0.06	0.15	0.99	4.59	0.5	0.436667	2.02667	2.2145	2.2145	0.0407041	0.999952	--	N-acetylserotonin O-methyltransferase-like protein isoform X2 [Bos indicus x Bos taurus]	-	-	-	-	-	-	-
ncbi_102183153	233	129	149	217	1351	101	3.69	1.77	1.63	3.11	20.62	1.2	2.36333	8.31	1.81403	1.81403	0.0408506	0.999952	ENTPD2	ectonucleoside triphosphate diphosphohydrolase 2	Metabolism;Organismal Systems	Nucleotide metabolism;Sensory system	ko00230//Purine metabolism;ko04742//Taste transduction	K01509;K01509	GO:0016020//membrane;GO:0031988//membrane-bounded vesicle	GO:0016462//pyrophosphatase activity	GO:0001775//cell activation;GO:0007166//cell surface receptor signaling pathway;GO:0009137//purine nucleoside diphosphate catabolic process
ncbi_102180007	210	22	120	17	49	44	3.52	0.32	1.4	0.26	0.79	0.56	1.74667	0.536667	-1.70251	1.70251	0.0409887	0.999952	HELLS	helicase, lymphoid-specific	-	-	-	-	GO:0000775//chromosome, centromeric region;GO:0043231//intracellular membrane-bounded organelle	GO:0003676//nucleic acid binding;GO:0032550//purine ribonucleoside binding	GO:0006305//DNA alkylation;GO:0006342//chromatin silencing;GO:0031055//chromatin remodeling at centromere;GO:0032943//mononuclear cell proliferation;GO:0042981//regulation of apoptotic process;GO:0048731//system development;GO:0097193//intrinsic apoptotic signaling pathway
ncbi_102178200	34	36	14	38	175	39	0.2	0.19	0.06	0.21	1.01	0.18	0.15	0.466667	1.63743	1.63743	0.0410916	0.999952	ACACB	acetyl-CoA carboxylase beta	-	-	-	-	GO:0043231//intracellular membrane-bounded organelle	GO:0016421//CoA carboxylase activity;GO:0016879//ligase activity, forming carbon-nitrogen bonds;GO:0032550//purine ribonucleoside binding;GO:0043169//cation binding	GO:0006637//acyl-CoA metabolic process;GO:0010883//regulation of lipid storage;GO:0015937//coenzyme A biosynthetic process;GO:0045922//negative regulation of fatty acid metabolic process;GO:0046622//positive regulation of organ growth;GO:0051260//protein homooligomerization
ncbi_102188902	25	11	12	39	89	12	0.29	0.11	0.1	0.41	1	0.1	0.166667	0.503333	1.59455	1.59455	0.0411498	0.999952	LRRC3	leucine rich repeat containing 3	-	-	-	-	-	-	-
ncbi_102170934	3	2	21	1	0	1	0.06	0.03	0.27	0.02	0	0.01	0.12	0.01	-3.58496	3.58496	0.0412607	0.999952	TMEM130	transmembrane protein 130	-	-	-	-	-	-	-
ncbi_102188583	2554	646	3479	844	1423	806	59.22	13.02	55.91	17.75	31.83	14.08	42.7167	21.22	-1.00937	1.00937	0.0415149	0.999952	IRF1	interferon regulatory factor 1	Human Diseases;Human Diseases;Environmental Information Processing;Organismal Systems;Organismal Systems;Human Diseases	Infectious diseases;Infectious diseases;Signal transduction;Immune system;Endocrine system;Infectious diseases	ko05165//Human papillomavirus infection;ko05160//Hepatitis C;ko04668//TNF signaling pathway;ko04625//C-type lectin receptor signaling pathway;ko04917//Prolactin signaling pathway;ko05133//Pertussis	K09444;K09444;K09444;K09444;K09444;K09444	GO:0043231//intracellular membrane-bounded organelle	GO:0000977//RNA polymerase II regulatory region sequence-specific DNA binding;GO:0001071//nucleic acid binding transcription factor activity	GO:0002252//immune effector process;GO:0006357//regulation of transcription from RNA polymerase II promoter;GO:0009612//response to mechanical stimulus;GO:0012501//programmed cell death;GO:0019221//cytokine-mediated signaling pathway;GO:0022402//cell cycle process;GO:0032481//positive regulation of type I interferon production;GO:0032735//positive regulation of interleukin-12 production;GO:003412…
ncbi_102173932	1190	165	1873	311	414	373	32.34	3.92	35.36	7.72	10.87	7.64	23.8733	8.74333	-1.44914	1.44914	0.0415582	0.999952	LOC102173932	interferon-activable protein 203	Organismal Systems	Immune system	ko04621//NOD-like receptor signaling pathway	K20914	-	-	-
ncbi_102177631	144	160	276	444	222	503	1.15	1.09	1.5	3.34	1.67	3.03	1.24667	2.68	1.10416	1.10416	0.0415677	0.999952	ADGRG6	adhesion G protein-coupled receptor G6	-	-	-	-	GO:0031224//intrinsic component of membrane	GO:0038023//signaling receptor activity	GO:0007166//cell surface receptor signaling pathway
ncbi_102170251	299	161	2188	62	577	164	19.28	8.98	97.39	3.62	35.73	7.82	41.8833	15.7233	-1.41347	1.41347	0.0416895	0.999952	IL18BP	interleukin 18 binding protein	-	-	-	-	GO:0031988//membrane-bounded vesicle	-	GO:0002460//adaptive immune response based on somatic recombination of immune receptors built from immunoglobulin superfamily domains
ncbi_102177694	1137	91	860	231	215	217	18.62	1.29	9.89	3.48	3.44	2.68	9.93333	3.2	-1.63421	1.63421	0.0419201	0.999952	CD6	CD6 molecule	Environmental Information Processing	Signaling molecules and interaction	ko04514//Cell adhesion molecules (CAMs)	K06456	-	-	GO:0006897//endocytosis
ncbi_102174272	64	22	42	109	126	36	0.92	0.28	0.42	1.42	1.75	0.39	0.54	1.18667	1.13588	1.13588	0.0419338	0.999952	LOXL4	lysyl oxidase like 4	-	-	-	-	GO:0031988//membrane-bounded vesicle;GO:0043234//protein complex;GO:0044421//extracellular region part	GO:0016638//oxidoreductase activity, acting on the CH-NH2 group of donors;GO:0038024//cargo receptor activity;GO:0046914//transition metal ion binding	GO:0006897//endocytosis;GO:0044710//single-organism metabolic process
ncbi_102171584	303	8	206	25	35	53	17.67	0.41	8.32	1.32	1.97	2.33	8.8	1.87333	-2.2319	2.2319	0.0420978	0.999952	SH2D1A	SH2 domain containing 1A	Organismal Systems;Human Diseases	Immune system;Infectious diseases	ko04650//Natural killer cell mediated cytotoxicity;ko05162//Measles	K07990;K07990	GO:0044424//intracellular part	-	GO:0001912//positive regulation of leukocyte mediated cytotoxicity;GO:0006952//defense response;GO:0006955//immune response;GO:0009966//regulation of signal transduction
ncbi_102188619	2	6	6	24	12	13	0.03	0.08	0.06	0.34	0.18	0.15	0.0566667	0.223333	1.97863	1.97863	0.0422631	0.999952	SLC12A3	solute carrier family 12 member 3	-	-	-	-	GO:0005886//plasma membrane;GO:0031224//intrinsic component of membrane;GO:0031988//membrane-bounded vesicle;GO:0044444//cytoplasmic part	GO:0015108//chloride transmembrane transporter activity	GO:0006821//chloride transport;GO:0030001//metal ion transport;GO:0044763//single-organism cellular process
MSTRG.7707	5	11	3	22	38	10	0.22	0.42	0.09	0.87	1.61	0.33	0.243333	0.936667	1.9446	1.9446	0.0423607	0.999952	BARX1	homeobox protein BarH-like 1 [Odocoileus virginianus texanus]	-	-	-	-	GO:0043231//intracellular membrane-bounded organelle;GO:0043234//protein complex	GO:0000976//transcription regulatory region sequence-specific DNA binding;GO:0000981//RNA polymerase II transcription factor activity, sequence-specific DNA binding	GO:0003002//regionalization;GO:0006357//regulation of transcription from RNA polymerase II promoter;GO:0009968//negative regulation of signal transduction;GO:0010464//regulation of mesenchymal cell proliferation;GO:0048534//hematopoietic or lymphoid organ development;GO:0048705//skeletal system morphogenesis;GO:0051146//striated muscle cell differentiation
ncbi_102168434	38	54	26	136	166	28	0.25	0.3	0.12	0.8	1.03	0.14	0.223333	0.656667	1.55596	1.55596	0.0423929	0.999952	SCUBE1	signal peptide, CUB domain and EGF like domain containing 1	-	-	-	-	GO:0019898//extrinsic component of membrane;GO:0044421//extracellular region part;GO:0044459//plasma membrane part	GO:0046872//metal ion binding;GO:0046983//protein dimerization activity	GO:0003158//endothelium development;GO:0006952//defense response;GO:0007507//heart development;GO:0007599//hemostasis;GO:0051259//protein oligomerization
ncbi_102173490	4542	463	3773	692	1131	1153	53.94	4.78	31.06	7.45	12.96	10.32	29.9267	10.2433	-1.54675	1.54675	0.0424541	0.999952	PTPRC	protein tyrosine phosphatase, receptor type C	Environmental Information Processing;Organismal Systems;Organismal Systems;Human Diseases	Signaling molecules and interaction;Immune system;Immune system;Immune diseases	ko04514//Cell adhesion molecules (CAMs);ko04660//T cell receptor signaling pathway;ko04666//Fc gamma R-mediated phagocytosis;ko05340//Primary immunodeficiency	K06478;K06478;K06478;K06478	GO:0005924//cell-substrate adherens junction;GO:0031988//membrane-bounded vesicle;GO:0044459//plasma membrane part	GO:0004721//phosphoprotein phosphatase activity;GO:0005539//glycosaminoglycan binding;GO:0019900//kinase binding;GO:0043168//anion binding	GO:0001911//negative regulation of leukocyte mediated cytotoxicity;GO:0001912//positive regulation of leukocyte mediated cytotoxicity;GO:0001933//negative regulation of protein phosphorylation;GO:0001959//regulation of cytokine-mediated signaling pathway;GO:0002456//T cell mediated immunity;GO:0006470//protein dephosphorylation;GO:0007162//negative regulation of cell adhesion;GO:0009888//tissue d…
ncbi_108635081	40	52	150	16	73	12	1	1.12	2.59	0.37	1.75	0.22	1.57	0.78	-1.00922	1.00922	0.0425771	0.999952	LOC108635081	translation initiation factor IF-2-like	Organismal Systems;Human Diseases;Organismal Systems;Organismal Systems;Human Diseases	Digestive system;Infectious diseases;Endocrine system;Immune system;Endocrine and metabolic diseases	ko04974//Protein digestion and absorption;ko05146//Amoebiasis;ko04926//Relaxin signaling pathway;ko04611//Platelet activation;ko04933//AGE-RAGE signaling pathway in diabetic complications	K19720;K19720;K19720;K19720;K19720	-	-	-
ncbi_102191154	2120	181	1577	326	523	459	44.6	3.31	22.99	6.22	10.61	7.27	23.6333	8.03333	-1.55675	1.55675	0.0425844	0.999952	CD3D	CD3d molecule	Human Diseases;Human Diseases;Human Diseases;Organismal Systems;Organismal Systems;Organismal Systems;Organismal Systems;Human Diseases	Infectious diseases;Infectious diseases;Infectious diseases;Immune system;Immune system;Immune system;Immune system;Immune diseases	ko05166//HTLV-I infection;ko05162//Measles;ko05142//Chagas disease (American trypanosomiasis);ko04659//Th17 cell differentiation;ko04660//T cell receptor signaling pathway;ko04658//Th1 and Th2 cell differentiation;ko04640//Hematopoietic cell lineage;ko05340//Primary immunodeficiency	K06450;K06450;K06450;K06450;K06450;K06450;K06450;K06450	GO:0031224//intrinsic component of membrane;GO:0042101//T cell receptor complex	GO:0003712//transcription cofactor activity;GO:0038023//signaling receptor activity;GO:0046983//protein dimerization activity	GO:0006357//regulation of transcription from RNA polymerase II promoter;GO:0007165//signal transduction;GO:0043368//positive T cell selection
ncbi_102182564	394	61	317	61	188	78	6.33	0.85	3.53	0.89	2.91	0.94	3.57	1.58	-1.176	1.176	0.0426518	0.999952	MYO1G	myosin IG	-	-	-	-	GO:0015629//actin cytoskeleton;GO:0031252//cell leading edge;GO:0031988//membrane-bounded vesicle;GO:0042995//cell projection;GO:0044459//plasma membrane part	GO:0017111//nucleoside-triphosphatase activity;GO:0032550//purine ribonucleoside binding;GO:1902936//phosphatidylinositol bisphosphate binding	GO:0002431//Fc receptor mediated stimulatory signaling pathway;GO:0002449//lymphocyte mediated immunity;GO:0006897//endocytosis;GO:0007155//cell adhesion;GO:0072676//lymphocyte migration
ncbi_106503587	75	44	106	12	61	30	3.13	1.6	3.07	0.45	2.46	0.94	2.6	1.28333	-1.01862	1.01862	0.0427662	0.999952	SOCS1	suppressor of cytokine signaling 1	Environmental Information Processing;Human Diseases;Organismal Systems;Genetic Information Processing;Organismal Systems;Human Diseases;Organismal Systems;Human Diseases	Signal transduction;Cancers;Endocrine system;Folding, sorting and degradation;Development;Infectious diseases;Endocrine system;Endocrine and metabolic diseases	ko04630//Jak-STAT signaling pathway;ko05206//MicroRNAs in cancer;ko04910//Insulin signaling pathway;ko04120//Ubiquitin mediated proteolysis;ko04380//Osteoclast differentiation;ko05145//Toxoplasmosis;ko04917//Prolactin signaling pathway;ko04930//Type II diabetes mellitus	K04694;K04694;K04694;K04694;K04694;K04694;K04694;K04694	GO:0031982//vesicle;GO:0043231//intracellular membrane-bounded organelle;GO:0044444//cytoplasmic part	GO:0004857//enzyme inhibitor activity;GO:0005102//receptor binding;GO:0019887//protein kinase regulator activity;GO:0019900//kinase binding	GO:0001933//negative regulation of protein phosphorylation;GO:0001959//regulation of cytokine-mediated signaling pathway;GO:0009968//negative regulation of signal transduction;GO:0030154//cell differentiation;GO:0032446//protein modification by small protein conjugation;GO:0040007//growth;GO:0042516//regulation of tyrosine phosphorylation of Stat3 protein;GO:0043200//response to amino acid
ncbi_102189484	452	1242	521	1563	2659	1141	3.96	9.03	3.03	12.06	21.7	7.41	5.34	13.7233	1.36172	1.36172	0.0429459	0.999952	ESR1	estrogen receptor 1	Human Diseases;Human Diseases;Human Diseases;Organismal Systems;Organismal Systems;Human Diseases;Organismal Systems;Organismal Systems	Cancers;Cancers;Cancers;Endocrine system;Endocrine system;Drug resistance;Endocrine system;Excretory system	ko05200//Pathways in cancer;ko05205//Proteoglycans in cancer;ko05224//Breast cancer;ko04915//Estrogen signaling pathway;ko04919//Thyroid hormone signaling pathway;ko01522//Endocrine resistance;ko04917//Prolactin signaling pathway;ko04961//Endocrine and other factor-regulated calcium reabsorption	K08550;K08550;K08550;K08550;K08550;K08550;K08550;K08550	GO:0000785//chromatin;GO:0016020//membrane;GO:0043231//intracellular membrane-bounded organelle	GO:0000977//RNA polymerase II regulatory region sequence-specific DNA binding;GO:0000982//transcription factor activity, RNA polymerase II core promoter proximal region sequence-specific binding;GO:0003707//steroid hormone receptor activity;GO:0004879//RNA polymerase II transcription factor activity, ligand-activated sequence-specific DNA binding;GO:0005515//protein binding;GO:0008289//lipid bind…	GO:0006357//regulation of transcription from RNA polymerase II promoter;GO:0006915//apoptotic process;GO:0007186//G-protein coupled receptor signaling pathway;GO:0008202//steroid metabolic process;GO:0008284//positive regulation of cell proliferation;GO:0008406//gonad development;GO:0009755//hormone-mediated signaling pathway;GO:0009967//positive regulation of signal transduction;GO:0010518//posi…
ncbi_106502501	6	2	24	1	3	1	0.14	0.04	0.39	0.02	0.07	0.02	0.19	0.0366667	-2.37346	2.37346	0.0429562	0.999952	GPR31	G protein-coupled receptor 31	-	-	-	-	GO:0031224//intrinsic component of membrane	GO:0004888//transmembrane signaling receptor activity	GO:0007166//cell surface receptor signaling pathway
ncbi_102185745	152	249	179	456	483	212	1.23	1.75	1	3.34	3.76	1.29	1.32667	2.79667	1.0759	1.0759	0.0430608	0.999952	PTPN3	protein tyrosine phosphatase, non-receptor type 3	-	-	-	-	GO:0005886//plasma membrane;GO:0043232//intracellular non-membrane-bounded organelle	GO:0004721//phosphoprotein phosphatase activity;GO:0016247//channel regulator activity;GO:0019899//enzyme binding	GO:0000278//mitotic cell cycle;GO:0003254//regulation of membrane depolarization;GO:0006470//protein dephosphorylation;GO:0031330//negative regulation of cellular catabolic process;GO:0032412//regulation of ion transmembrane transporter activity
ncbi_102178149	4138	342	3037	556	1245	837	72.83	5.23	37.05	8.87	21.14	11.1	38.37	13.7033	-1.48545	1.48545	0.0431381	0.999952	RAC2	ras-related C3 botulinum toxin substrate 2 (rho family, small GTP binding protein Rac2)	Human Diseases;Environmental Information Processing;Environmental Information Processing;Human Diseases;Environmental Information Processing;Environmental Information Processing;Cellular Processes;Cellular Processes;Organismal Systems;Organismal Systems;Organismal Systems;Organismal Systems;Environmental Information Processing;Human Diseases;Environmental Information Processing;Cellular Processes…	Cancers;Signal transduction;Signal transduction;Infectious diseases;Signal transduction;Signal transduction;Cell motility;Cellular community - eukaryotes;Immune system;Development;Immune system;Immune system;Signal transduction;Cardiovascular diseases;Signal transduction;Cellular community - eukaryotes;Immune system;Cancers;Cardiovascular diseases;Cancers;Immune system;Cancers;Immune system;Signa…	ko05200//Pathways in cancer;ko04010//MAPK signaling pathway;ko04014//Ras signaling pathway;ko05163//Human cytomegalovirus infection;ko04024//cAMP signaling pathway;ko04015//Rap1 signaling pathway;ko04810//Regulation of actin cytoskeleton;ko04510//Focal adhesion;ko04650//Natural killer cell mediated cytotoxicity;ko04360//Axon guidance;ko04062//Chemokine signaling pathway;ko04670//Leukocyte transen…	K07860;K07860;K07860;K07860;K07860;K07860;K07860;K07860;K07860;K07860;K07860;K07860;K07860;K07860;K07860;K07860;K07860;K07860;K07860;K07860;K07860;K07860;K07860;K07860	GO:0005924//cell-substrate adherens junction;GO:0012505//endomembrane system;GO:0015629//actin cytoskeleton;GO:0030666//endocytic vesicle membrane;GO:0031252//cell leading edge	GO:0004518//nuclease activity;GO:0017111//nucleoside-triphosphatase activity;GO:0032550//purine ribonucleoside binding	GO:0001775//cell activation;GO:0001894//tissue homeostasis;GO:0007166//cell surface receptor signaling pathway;GO:0007599//hemostasis;GO:0010591//regulation of lamellipodium assembly;GO:0010822//positive regulation of mitochondrion organization;GO:0019222//regulation of metabolic process;GO:0030036//actin cytoskeleton organization;GO:0030155//regulation of cell adhesion;GO:0042127//regulation of …
ncbi_108635823	95	10	87	19	33	13	3.85	0.36	2.43	0.74	1.22	0.36	2.21333	0.773333	-1.51706	1.51706	0.0432636	0.999952	LOC108635823	GTPase IMAP family member 5-like	-	-	-	-	-	-	-
ncbi_100860815	16	0	33	3	1	1	1.64	0	2.34	0.28	0.1	0.08	1.32667	0.153333	-3.11306	3.11306	0.0433718	0.999952	IFNG	interferon gamma	Human Diseases;Environmental Information Processing;Human Diseases;Human Diseases;Environmental Information Processing;Human Diseases;Organismal Systems;Human Diseases;Cellular Processes;Human Diseases;Human Diseases;Human Diseases;Human Diseases;Human Diseases;Organismal Systems;Organismal Systems;Organismal Systems;Human Diseases;Human Diseases;Environmental Information Processing;Organismal Sy…	Cancers;Signaling molecules and interaction;Infectious diseases;Infectious diseases;Signal transduction;Infectious diseases;Immune system;Infectious diseases;Cell growth and death;Infectious diseases;Infectious diseases;Immune diseases;Cardiovascular diseases;Infectious diseases;Development;Immune system;Immune system;Immune diseases;Infectious diseases;Signal transduction;Immune system;Immune sy…	ko05200//Pathways in cancer;ko04060//Cytokine-cytokine receptor interaction;ko05169//Epstein-Barr virus infection;ko05168//Herpes simplex infection;ko04630//Jak-STAT signaling pathway;ko05152//Tuberculosis;ko04650//Natural killer cell mediated cytotoxicity;ko05164//Influenza A;ko04217//Necroptosis;ko05162//Measles;ko05146//Amoebiasis;ko05322//Systemic lupus erythematosus;ko05418//Fluid shear stre…	K04687;K04687;K04687;K04687;K04687;K04687;K04687;K04687;K04687;K04687;K04687;K04687;K04687;K04687;K04687;K04687;K04687;K04687;K04687;K04687;K04687;K04687;K04687;K04687;K04687;K04687;K04687;K04687;K04687;K04687;K04687;K04687;K04687	-	-	-
ncbi_102187536	196	338	64	627	525	395	5.23	7.83	1.18	15.16	13.5	7.93	4.74667	12.1967	1.3615	1.3615	0.0434034	0.999952	PCOLCE2	procollagen C-endopeptidase enhancer 2	-	-	-	-	GO:0031988//membrane-bounded vesicle	GO:0005539//glycosaminoglycan binding;GO:0008047//enzyme activator activity	GO:0045862//positive regulation of proteolysis
ncbi_106503940	167	114	109	158	490	128	4.54	2.69	2.04	3.89	12.82	2.61	3.09	6.44	1.05945	1.05945	0.043542	0.999952	LENG9	leukocyte receptor cluster member 9	-	-	-	-	-	-	-
ncbi_102171536	30	19	24	47	73	25	0.66	0.36	0.36	0.87	1.51	0.4	0.46	0.926667	1.01042	1.01042	0.043553	0.999952	PLEKHN1	pleckstrin homology domain containing N1	-	-	-	-	-	-	-
ncbi_102189712	286	65	132	66	113	52	3.17	0.63	1.01	0.66	1.21	0.44	1.60333	0.77	-1.05814	1.05814	0.0437932	0.999952	FANCI	Fanconi anemia complementation group I	Genetic Information Processing	Replication and repair	ko03460//Fanconi anemia pathway	K10895	-	GO:0019899//enzyme binding	GO:0031396//regulation of protein ubiquitination
ncbi_102190596	79	77	42	109	337	59	0.93	0.79	0.34	1.17	3.85	0.53	0.686667	1.85	1.42984	1.42984	0.0438507	0.999952	EVC2	EvC ciliary complex subunit 2	Environmental Information Processing	Signal transduction	ko04340//Hedgehog signaling pathway	K19608	GO:0031090//organelle membrane;GO:0031224//intrinsic component of membrane;GO:0042995//cell projection;GO:0043232//intracellular non-membrane-bounded organelle	-	GO:0007166//cell surface receptor signaling pathway
ncbi_106503599	29	19	34	56	112	22	0.43	0.24	0.35	0.75	1.58	0.24	0.34	0.856667	1.3332	1.3332	0.0439641	0.999952	LOC106503599	monocyte to macrophage differentiation factor 2	-	-	-	-	GO:0015630//microtubule cytoskeleton	-	GO:0000904//cell morphogenesis involved in differentiation;GO:0050794//regulation of cellular process
ncbi_102191082	11	53	27	58	323	28	0.13	0.52	0.21	0.6	3.54	0.24	0.286667	1.46	2.34852	2.34852	0.0440305	0.999952	STC2	stanniocalcin 2	-	-	-	-	GO:0043231//intracellular membrane-bounded organelle;GO:0044421//extracellular region part;GO:0044444//cytoplasmic part	GO:0046906//tetrapyrrole binding;GO:0046983//protein dimerization activity	GO:0002115//store-operated calcium entry;GO:0006875//cellular metal ion homeostasis;GO:0007165//signal transduction;GO:0010468//regulation of gene expression;GO:0031326//regulation of cellular biosynthetic process;GO:0033554//cellular response to stress;GO:0040014//regulation of multicellular organism growth
ncbi_102170417	301	48	141	33	136	38	5.47	0.77	1.78	0.55	2.39	0.53	2.67333	1.15667	-1.20867	1.20867	0.0441146	0.999952	LOC102170417	cationic amino acid transporter 3	-	-	-	-	GO:0031224//intrinsic component of membrane	GO:0046943//carboxylic acid transmembrane transporter activity	-
ncbi_102173139	3261	415	1065	283	1143	466	159.72	17.66	36.15	12.57	54	17.19	71.1767	27.92	-1.35011	1.35011	0.044119	0.999952	STMN1	stathmin 1	Environmental Information Processing;Human Diseases	Signal transduction;Cancers	ko04010//MAPK signaling pathway;ko05206//MicroRNAs in cancer	K04381;K04381	-	-	-
ncbi_102171483	652	72	227	59	172	111	19.88	1.91	4.8	1.63	5.06	2.55	8.86333	3.08	-1.52492	1.52492	0.0442564	0.999952	CDC20	cell division cycle 20	Human Diseases;Human Diseases;Genetic Information Processing;Cellular Processes;Cellular Processes	Infectious diseases;Cancers;Folding, sorting and degradation;Cell growth and death;Cell growth and death	ko05166//HTLV-I infection;ko05203//Viral carcinogenesis;ko04120//Ubiquitin mediated proteolysis;ko04110//Cell cycle;ko04114//Oocyte meiosis	K03363;K03363;K03363;K03363;K03363	GO:0000152//nuclear ubiquitin ligase complex;GO:0005815//microtubule organizing center;GO:0005819//spindle;GO:0031981//nuclear lumen;GO:0044444//cytoplasmic part	GO:0005515//protein binding	GO:0000087//mitotic M phase;GO:0007126//meiotic nuclear division;GO:0010975//regulation of neuron projection development;GO:0035556//intracellular signal transduction;GO:0042127//regulation of cell proliferation;GO:0043161//proteasome-mediated ubiquitin-dependent protein catabolic process;GO:0048167//regulation of synaptic plasticity;GO:0051439//regulation of ubiquitin-protein ligase activity inv…
MSTRG.3377	169	4	21	21	3	4	20.58	0.42	1.77	2.32	0.35	0.37	7.59	1.01333	-2.90499	2.90499	0.0442798	0.999952	TRBV12-4	T-cell receptor beta chain, partial [Ovis aries]	-	-	-	-	GO:0016020//membrane	GO:0003823//antigen binding;GO:0005102//receptor binding	GO:0031294//lymphocyte costimulation;GO:0050851//antigen receptor-mediated signaling pathway
ncbi_102178785	1134	1146	1689	3610	899	4205	47.12	41.04	47.65	133.11	37.03	128.95	45.27	99.6967	1.13899	1.13899	0.0445893	0.999952	TSPAN1	tetraspanin 1	-	-	-	-	GO:0000323//lytic vacuole;GO:0031224//intrinsic component of membrane;GO:0031988//membrane-bounded vesicle	GO:0015234//thiamine transmembrane transporter activity	GO:0015888//thiamine transport;GO:0030100//regulation of endocytosis;GO:0031647//regulation of protein stability;GO:0048870//cell motility
ncbi_102173338	354	11	202	32	24	62	5.12	0.14	2.02	0.42	0.34	0.68	2.42667	0.48	-2.33787	2.33787	0.0446052	0.999952	EOMES	eomesodermin	-	-	-	-	GO:0043231//intracellular membrane-bounded organelle	GO:0000976//transcription regulatory region sequence-specific DNA binding;GO:0001071//nucleic acid binding transcription factor activity;GO:0001076//transcription factor activity, RNA polymerase II transcription factor binding;GO:0001085//RNA polymerase II transcription factor binding	GO:0001701//in utero embryonic development;GO:0001704//formation of primary germ layer;GO:0001708//cell fate specification;GO:0001816//cytokine production;GO:0001837//epithelial to mesenchymal transition;GO:0002293//alpha-beta T cell differentiation involved in immune response;GO:0003002//regionalization;GO:0003006//developmental process involved in reproduction;GO:0006357//regulation of transcri…
ncbi_102183316	5	8	12	30	42	8	0.11	0.15	0.18	0.56	0.87	0.13	0.146667	0.52	1.82597	1.82597	0.0446366	0.999952	MISP	mitotic spindle positioning	-	-	-	-	-	-	-
ncbi_102182906	197	193	116	453	361	176	4.59	3.99	1.56	9.68	8.29	3.01	3.38	6.99333	1.04896	1.04896	0.044663	0.999952	GRB7	growth factor receptor bound protein 7	-	-	-	-	GO:0005924//cell-substrate adherens junction;GO:0016020//membrane;GO:0036464//cytoplasmic ribonucleoprotein granule	GO:0005543//phospholipid binding;GO:0019900//kinase binding	GO:0006417//regulation of translation;GO:0022618//ribonucleoprotein complex assembly;GO:0030334//regulation of cell migration
ncbi_102174640	207	17	128	19	37	45	2.53	0.18	1.09	0.21	0.44	0.41	1.26667	0.353333	-1.84194	1.84194	0.0451313	0.999952	KIF4A	kinesin family member 4A	-	-	-	-	-	-	-
ncbi_102171850	43	61	30	17	28	18	1.26	1.51	0.57	0.45	0.74	0.4	1.11333	0.53	-1.07082	1.07082	0.0452148	0.999952	SPX	spexin hormone	-	-	-	-	GO:0016023//cytoplasmic, membrane-bounded vesicle;GO:0044421//extracellular region part	GO:0005179//hormone activity;GO:0031763//galanin receptor binding	GO:0002027//regulation of heart rate;GO:0006357//regulation of transcription from RNA polymerase II promoter;GO:0015909//long-chain fatty acid transport;GO:0032096//negative regulation of response to food;GO:0035813//regulation of renal sodium excretion;GO:0051931//regulation of sensory perception
ncbi_102191505	244	44	125	29	103	45	9.07	1.42	3.22	0.98	3.69	1.26	4.57	1.97667	-1.20912	1.20912	0.0452148	0.999952	MAD2L1	MAD2 mitotic arrest deficient-like 1 (yeast)	Human Diseases;Cellular Processes;Cellular Processes;Organismal Systems	Infectious diseases;Cell growth and death;Cell growth and death;Endocrine system	ko05166//HTLV-I infection;ko04110//Cell cycle;ko04114//Oocyte meiosis;ko04914//Progesterone-mediated oocyte maturation	K02537;K02537;K02537;K02537	GO:0005819//spindle;GO:0043231//intracellular membrane-bounded organelle;GO:0044444//cytoplasmic part;GO:0046930//pore complex;GO:0098687//chromosomal region	GO:0046983//protein dimerization activity	GO:0032435//negative regulation of proteasomal ubiquitin-dependent protein catabolic process;GO:0042981//regulation of apoptotic process;GO:0045931//positive regulation of mitotic cell cycle;GO:0071173//spindle assembly checkpoint
ncbi_102190690	33	40	8	9	209	123	0.89	0.97	0.16	0.22	5.54	2.55	0.673333	2.77	2.04049	2.04049	0.0453276	0.999952	AQP7	aquaporin 7	Organismal Systems;Organismal Systems	Endocrine system;Endocrine system	ko03320//PPAR signaling pathway;ko04923//Regulation of lipolysis in adipocyte	K08771;K08771	-	-	-
ncbi_106501762	61	77	27	119	289	51	1.25	1.37	0.38	2.21	5.71	0.79	1	2.90333	1.53771	1.53771	0.0453703	0.999952	HOXA10	homeobox A10	Human Diseases	Cancers	ko05202//Transcriptional misregulation in cancers	K17443	GO:0043231//intracellular membrane-bounded organelle;GO:0043234//protein complex	GO:0000982//transcription factor activity, RNA polymerase II core promoter proximal region sequence-specific binding;GO:0003677//DNA binding;GO:0019899//enzyme binding	GO:0003002//regionalization;GO:0006357//regulation of transcription from RNA polymerase II promoter;GO:0008406//gonad development;GO:0009566//fertilization;GO:0035108//limb morphogenesis;GO:0048232//male gamete generation
ncbi_102170179	36	97	37	188	320	43	0.28	0.67	0.2	1.35	2.44	0.26	0.383333	1.35	1.81629	1.81629	0.0456781	0.999952	EVPL	envoplakin	-	-	-	-	GO:0031988//membrane-bounded vesicle;GO:0043232//intracellular non-membrane-bounded organelle	GO:0005515//protein binding	GO:0006464//cellular protein modification process;GO:0009913//epidermal cell differentiation
ncbi_102179510	1213	61	683	87	270	218	22.93	1	8.95	1.49	4.92	3.1	10.96	3.17	-1.78969	1.78969	0.0458572	0.999952	MAP4K1	mitogen-activated protein kinase kinase kinase kinase 1	Environmental Information Processing	Signal transduction	ko04010//MAPK signaling pathway	K04408	-	-	-
ncbi_102191196	40	37	56	110	101	45	0.2	0.17	0.2	0.51	0.5	0.17	0.19	0.393333	1.04975	1.04975	0.0458661	0.999952	GNAT2	G protein subunit alpha transducin 2	Organismal Systems	Sensory system	ko04744//Phototransduction	K04631	-	-	-
ncbi_102178216	390	294	228	396	1225	278	11.37	7.27	4.49	10.19	34.33	5.99	7.71	16.8367	1.1268	1.1268	0.0458923	0.999952	LIMS2	LIM zinc finger domain containing 2	-	-	-	-	GO:0005924//cell-substrate adherens junction	GO:0046914//transition metal ion binding	GO:0007229//integrin-mediated signaling pathway;GO:0034330//cell junction organization;GO:0042981//regulation of apoptotic process;GO:0050680//negative regulation of epithelial cell proliferation;GO:0098602//single organism cell adhesion
MSTRG.14447	7	32	41	111	14	148	0.32	1.28	1.31	4.62	0.62	5.12	0.97	3.45333	1.83193	1.83193	0.0461234	0.999952	--	hypothetical protein FD754_009110 [Muntiacus muntjak]	-	-	-	-	-	-	-
ncbi_102181350	12	4	36	4	3	4	0.32	0.09	0.66	0.1	0.08	0.08	0.356667	0.0866667	-2.04103	2.04103	0.04638	0.999952	CD5L	CD5 molecule like	-	-	-	-	GO:0031988//membrane-bounded vesicle;GO:0044421//extracellular region part	-	GO:0006897//endocytosis
ncbi_102178214	46	11	29	131	23	64	0.95	0.2	0.41	2.39	0.46	0.97	0.52	1.27333	1.29203	1.29203	0.0467372	0.999952	PLS1	plastin 1	-	-	-	-	GO:0031988//membrane-bounded vesicle;GO:0044424//intracellular part	GO:0003779//actin binding;GO:0046872//metal ion binding	-
ncbi_102190777	109	47	84	42	68	15	1.67	0.79	0.78	0.62	0.82	0.11	1.08	0.516667	-1.06373	1.06373	0.0471472	0.999952	ACSL6	acyl-CoA synthetase long-chain family member 6	Metabolism;Organismal Systems;Cellular Processes;Organismal Systems;Organismal Systems;Metabolism;Cellular Processes;Metabolism;Metabolism	Global and overview maps;Environmental adaptation;Transport and catabolism;Endocrine system;Endocrine system;Global and overview maps;Cell growth and death;Lipid metabolism;Lipid metabolism	ko01100//Metabolic pathways;ko04714//Thermogenesis;ko04146//Peroxisome;ko03320//PPAR signaling pathway;ko04920//Adipocytokine signaling pathway;ko01212//Fatty acid metabolism;ko04216//Ferroptosis;ko00071//Fatty acid degradation;ko00061//Fatty acid biosynthesis	K01897;K01897;K01897;K01897;K01897;K01897;K01897;K01897;K01897	GO:0043231//intracellular membrane-bounded organelle	GO:0015645//fatty acid ligase activity;GO:0046983//protein dimerization activity	GO:0061351//neural precursor cell proliferation
ncbi_102173710	35	9	13	19	240	11	1.36	0.3	0.35	0.67	8.97	0.32	0.67	3.32	2.30895	2.30895	0.0473037	0.999952	ANKRD2	ankyrin repeat domain 2	-	-	-	-	-	-	-
ncbi_102174270	452	17	270	46	69	79	4.98	0.16	2.06	0.46	0.73	0.66	2.4	0.616667	-1.96047	1.96047	0.0473042	0.999952	KIF11	kinesin family member 11	-	-	-	-	-	-	-
ncbi_102186565	56	4	51	3	7	13	1.15	0.07	0.72	0.06	0.14	0.2	0.646667	0.133333	-2.27798	2.27798	0.0473073	0.999952	CLEC9A	C-type lectin domain family 9 member A	-	-	-	-	GO:0044464//cell part	-	GO:0001819//positive regulation of cytokine production
ncbi_102184421	438	62	339	62	136	118	5.64	0.69	2.95	0.69	1.69	1.12	3.09333	1.16667	-1.40677	1.40677	0.0473344	0.999952	UHRF1	ubiquitin like with PHD and ring finger domains 1	-	-	-	-	GO:0000790//nuclear chromatin	GO:0000166//nucleotide binding;GO:0000976//transcription regulatory region sequence-specific DNA binding;GO:0003690//double-stranded DNA binding;GO:0019787//ubiquitin-like protein transferase activity;GO:0042393//histone binding;GO:0046914//transition metal ion binding	GO:0006259//DNA metabolic process;GO:0006325//chromatin organization;GO:0006357//regulation of transcription from RNA polymerase II promoter;GO:0006513//protein monoubiquitination;GO:0031325//positive regulation of cellular metabolic process;GO:0033554//cellular response to stress;GO:0044763//single-organism cellular process
ncbi_102181453	317	76	561	120	173	101	7.1	1.6	8.86	2.41	3.96	1.78	5.85333	2.71667	-1.10742	1.10742	0.0473974	0.999952	CD84	CD84 molecule	-	-	-	-	GO:0031224//intrinsic component of membrane;GO:0031988//membrane-bounded vesicle	-	-
ncbi_102173702	23	19	3	27	72	37	1.11	0.81	0.11	1.18	3.36	1.35	0.676667	1.96333	1.53679	1.53679	0.0474204	0.999952	LOC102173702	glutathione S-transferase A2	Human Diseases;Human Diseases;Human Diseases;Human Diseases;Human Diseases;Metabolism;Organismal Systems;Human Diseases;Metabolism;Metabolism;Metabolism	Cancers;Cancers;Cardiovascular diseases;Cancers;Cancers;Xenobiotics biodegradation and metabolism;Aging;Drug resistance;Xenobiotics biodegradation and metabolism;Xenobiotics biodegradation and metabolism;Metabolism of other amino acids	ko05200//Pathways in cancer;ko05225//Hepatocellular carcinoma;ko05418//Fluid shear stress and atherosclerosis;ko05215//Prostate cancer;ko05204//Chemical carcinogenesis;ko00983//Drug metabolism - other enzymes;ko04212//Longevity regulating pathway - worm;ko01524//Platinum drug resistance;ko00980//Metabolism of xenobiotics by cytochrome P450;ko00982//Drug metabolism - cytochrome P450;ko00480//Gluta…	K00799;K00799;K00799;K00799;K00799;K00799;K00799;K00799;K00799;K00799;K00799	-	GO:0003824//catalytic activity	-
ncbi_108633234	439	10	301	24	58	82	22.53	0.46	10.94	1.34	2.97	3.33	11.31	2.54667	-2.15092	2.15092	0.047495	0.999952	LOC108633234	group IID secretory phospholipase A2-like	Metabolism;Environmental Information Processing;Organismal Systems;Organismal Systems;Metabolism;Metabolism;Organismal Systems;Metabolism;Metabolism;Metabolism	Global and overview maps;Signal transduction;Circulatory system;Digestive system;Lipid metabolism;Lipid metabolism;Digestive system;Lipid metabolism;Lipid metabolism;Lipid metabolism	ko01100//Metabolic pathways;ko04014//Ras signaling pathway;ko04270//Vascular smooth muscle contraction;ko04972//Pancreatic secretion;ko00564//Glycerophospholipid metabolism;ko00590//Arachidonic acid metabolism;ko04975//Fat digestion and absorption;ko00565//Ether lipid metabolism;ko00591//Linoleic acid metabolism;ko00592//alpha-Linolenic acid metabolism	K01047;K01047;K01047;K01047;K01047;K01047;K01047;K01047;K01047;K01047	-	GO:0003824//catalytic activity;GO:0046872//metal ion binding	GO:0006629//lipid metabolic process;GO:0006796//phosphate-containing compound metabolic process
ncbi_102173121	80	12	110	21	20	22	1.25	0.09	1	0.26	0.37	0.17	0.78	0.266667	-1.54844	1.54844	0.0475269	0.999952	BRCA1	BRCA1, DNA repair associated	Environmental Information Processing;Human Diseases;Human Diseases;Genetic Information Processing;Human Diseases;Genetic Information Processing;Genetic Information Processing	Signal transduction;Cancers;Cancers;Folding, sorting and degradation;Drug resistance;Replication and repair;Replication and repair	ko04151//PI3K-Akt signaling pathway;ko05206//MicroRNAs in cancer;ko05224//Breast cancer;ko04120//Ubiquitin mediated proteolysis;ko01524//Platinum drug resistance;ko03460//Fanconi anemia pathway;ko03440//Homologous recombination	K10605;K10605;K10605;K10605;K10605;K10605;K10605	-	-	-
ncbi_102179130	19	5	130	4	11	15	0.43	0.1	2.02	0.08	0.25	0.25	0.85	0.193333	-2.13637	2.13637	0.0475649	0.999952	LOC102179130	WAP four-disulfide core domain protein 3	Environmental Information Processing;Human Diseases;Organismal Systems;Human Diseases;Human Diseases;Organismal Systems;Human Diseases	Signaling molecules and interaction;Infectious diseases;Immune system;Infectious diseases;Immune diseases;Immune system;Infectious diseases	ko04060//Cytokine-cytokine receptor interaction;ko05163//Human cytomegalovirus infection;ko04062//Chemokine signaling pathway;ko05142//Chagas disease (American trypanosomiasis);ko05323//Rheumatoid arthritis;ko04620//Toll-like receptor signaling pathway;ko05132//Salmonella infection	K05408;K05408;K05408;K05408;K05408;K05408;K05408	-	GO:0004857//enzyme inhibitor activity	GO:0045861//negative regulation of proteolysis
MSTRG.12100	0	0	0	1	0	17	0	0	0	0.09	0	1.21	0.001	0.433333	8.75933	8.75933	0.0476817	1	--	-	-	-	-	-	-	-	-
MSTRG.22826	1	1	1	9	25	0	0.07	0.06	0.05	0.55	1.59	0	0.06	0.713333	3.57154	3.57154	0.0478224	0.999952	--	-	-	-	-	-	-	-	-
ncbi_102181402	9363	1095	8275	1363	3491	2343	126.08	12.62	75.51	16.27	45.71	23.22	71.4033	28.4	-1.3301	1.3301	0.0479592	0.999952	LCP1	lymphocyte cytosolic protein 1	-	-	-	-	GO:0005924//cell-substrate adherens junction;GO:0015629//actin cytoskeleton;GO:0031252//cell leading edge;GO:0031988//membrane-bounded vesicle;GO:0042995//cell projection;GO:0044421//extracellular region part;GO:0044430//cytoskeletal part;GO:0044444//cytoplasmic part;GO:0044459//plasma membrane part	GO:0003779//actin binding;GO:0046872//metal ion binding	GO:0002285//lymphocyte activation involved in immune response;GO:0022607//cellular component assembly;GO:0032386//regulation of intracellular transport;GO:0035556//intracellular signal transduction;GO:0048870//cell motility
ncbi_108637010	10	9	6	18	30	15	0.14	0.11	0.06	0.23	0.4	0.16	0.103333	0.263333	1.34958	1.34958	0.0479698	0.999952	LTB4R2	leukotriene B4 receptor 2	Environmental Information Processing;Environmental Information Processing	Signaling molecules and interaction;Signal transduction	ko04080//Neuroactive ligand-receptor interaction;ko04020//Calcium signaling pathway	K04297;K04297	GO:0016021//integral component of membrane	GO:0004953//icosanoid receptor activity	GO:0007166//cell surface receptor signaling pathway;GO:0010631//epithelial cell migration;GO:0030818//negative regulation of cAMP biosynthetic process;GO:0042221//response to chemical
ncbi_102170423	113	9	85	16	29	20	1.15	0.08	0.6	0.15	0.29	0.15	0.61	0.196667	-1.63306	1.63306	0.0480976	0.999952	TTK	TTK protein kinase	Cellular Processes	Cell growth and death	ko04110//Cell cycle	K08866	-	GO:0004672//protein kinase activity;GO:0032550//purine ribonucleoside binding	GO:0000075//cell cycle checkpoint;GO:0006464//cellular protein modification process;GO:0007059//chromosome segregation
ncbi_102182234	23	39	29	9	4	14	0.73	1.07	0.64	0.26	0.12	0.33	0.813333	0.236667	-1.78099	1.78099	0.0481605	0.999952	TLX2	T-cell leukemia homeobox 2	-	-	-	-	GO:0043231//intracellular membrane-bounded organelle	GO:0003677//DNA binding	GO:0010468//regulation of gene expression;GO:0010771//negative regulation of cell morphogenesis involved in differentiation;GO:0048731//system development
ncbi_102172114	619	118	701	150	207	210	5.44	0.85	3.35	0.91	2.36	1.15	3.21333	1.47333	-1.12499	1.12499	0.0484992	0.999952	PRKCB	protein kinase C beta	Human Diseases;Environmental Information Processing;Environmental Information Processing;Human Diseases;Environmental Information Processing;Human Diseases;Environmental Information Processing;Cellular Processes;Organismal Systems;Human Diseases;Organismal Systems;Human Diseases;Human Diseases;Human Diseases;Environmental Information Processing;Organismal Systems;Human Diseases;Organismal Systems…	Cancers;Signal transduction;Signal transduction;Infectious diseases;Signal transduction;Cancers;Signal transduction;Cellular community - eukaryotes;Immune system;Infectious diseases;Immune system;Cancers;Cancers;Infectious diseases;Signal transduction;Endocrine system;Infectious diseases;Immune system;Signal transduction;Nervous system;Circulatory system;Nervous system;Endocrine and metabolic dis…	ko05200//Pathways in cancer;ko04010//MAPK signaling pathway;ko04014//Ras signaling pathway;ko05163//Human cytomegalovirus infection;ko04015//Rap1 signaling pathway;ko05205//Proteoglycans in cancer;ko04020//Calcium signaling pathway;ko04510//Focal adhesion;ko04650//Natural killer cell mediated cytotoxicity;ko05164//Influenza A;ko04062//Chemokine signaling pathway;ko05225//Hepatocellular carcinoma;…	K19662;K19662;K19662;K19662;K19662;K19662;K19662;K19662;K19662;K19662;K19662;K19662;K19662;K19662;K19662;K19662;K19662;K19662;K19662;K19662;K19662;K19662;K19662;K19662;K19662;K19662;K19662;K19662;K19662;K19662;K19662;K19662;K19662;K19662;K19662;K19662;K19662;K19662;K19662;K19662;K19662;K19662;K19662;K19662;K19662;K19662;K19662;K19662;K19662;K19662;K19662;K19662;K19662;K19662;K19662;K19662;K19662;…	GO:0005815//microtubule organizing center;GO:0005903//brush border;GO:0016020//membrane;GO:0031988//membrane-bounded vesicle;GO:0043231//intracellular membrane-bounded organelle;GO:0044444//cytoplasmic part	GO:0003713//transcription coactivator activity;GO:0016247//channel regulator activity;GO:0019901//protein kinase binding;GO:0032550//purine ribonucleoside binding;GO:0035184//histone threonine kinase activity;GO:0035258//steroid hormone receptor binding;GO:0046914//transition metal ion binding	GO:0006875//cellular metal ion homeostasis;GO:0006950//response to stress;GO:0009746//response to hexose;GO:0009967//positive regulation of signal transduction;GO:0009968//negative regulation of signal transduction;GO:0010827//regulation of glucose transport;GO:0012501//programmed cell death;GO:0014070//response to organic cyclic compound;GO:0035405//histone-threonine phosphorylation;GO:0040007//…
ncbi_102171208	363	212	171	261	1004	287	19.37	9.8	6.24	12.59	51.35	11.41	11.8033	25.1167	1.08945	1.08945	0.0487433	0.999952	NME4	NME/NM23 nucleoside diphosphate kinase 4	Metabolism;Metabolism;Metabolism;Metabolism	Global and overview maps;Nucleotide metabolism;Nucleotide metabolism;Xenobiotics biodegradation and metabolism	ko01100//Metabolic pathways;ko00230//Purine metabolism;ko00240//Pyrimidine metabolism;ko00983//Drug metabolism - other enzymes	K00940;K00940;K00940;K00940	-	-	-
ncbi_102174643	321	15	225	33	69	59	9.33	0.38	4.53	0.87	1.93	1.29	4.74667	1.36333	-1.79978	1.79978	0.0490383	0.999952	RHOH	ras homolog family member H	Organismal Systems	Immune system	ko04670//Leukocyte transendothelial migration	K07873	GO:0044444//cytoplasmic part;GO:0044459//plasma membrane part	GO:0004857//enzyme inhibitor activity;GO:0017016//Ras GTPase binding;GO:0032550//purine ribonucleoside binding	GO:0002274//myeloid leukocyte activation;GO:0009892//negative regulation of metabolic process;GO:0010468//regulation of gene expression;GO:0030098//lymphocyte differentiation;GO:0042325//regulation of phosphorylation;GO:0043122//regulation of I-kappaB kinase/NF-kappaB signaling
ncbi_102181315	484	115	404	110	164	165	8.8	1.73	4.89	1.8	2.9	2.2	5.14	2.3	-1.16013	1.16013	0.0490513	0.999952	TPX2	TPX2, microtubule nucleation factor	-	-	-	-	GO:0015630//microtubule cytoskeleton;GO:0033267//axon part;GO:0043231//intracellular membrane-bounded organelle	GO:0019900//kinase binding	GO:0000280//nuclear division;GO:0007052//mitotic spindle organization;GO:0012501//programmed cell death;GO:0045860//positive regulation of protein kinase activity
ncbi_108633215	153	105	60	176	459	93	3.91	2.33	1.06	4.08	11.32	1.79	2.43333	5.73	1.2356	1.2356	0.0492986	0.999952	LOC108633215	amine oxidase [flavin-containing] B	Metabolism;Human Diseases;Organismal Systems;Organismal Systems;Metabolism;Human Diseases;Metabolism;Human Diseases;Metabolism;Metabolism;Metabolism;Metabolism;Metabolism	Global and overview maps;Substance dependence;Nervous system;Nervous system;Xenobiotics biodegradation and metabolism;Substance dependence;Amino acid metabolism;Substance dependence;Amino acid metabolism;Amino acid metabolism;Amino acid metabolism;Amino acid metabolism;Amino acid metabolism	ko01100//Metabolic pathways;ko05034//Alcoholism;ko04728//Dopaminergic synapse;ko04726//Serotonergic synapse;ko00982//Drug metabolism - cytochrome P450;ko05031//Amphetamine addiction;ko00330//Arginine and proline metabolism;ko05030//Cocaine addiction;ko00380//Tryptophan metabolism;ko00260//Glycine, serine and threonine metabolism;ko00350//Tyrosine metabolism;ko00360//Phenylalanine metabolism;ko003…	K00274;K00274;K00274;K00274;K00274;K00274;K00274;K00274;K00274;K00274;K00274;K00274;K00274	GO:0019866//organelle inner membrane;GO:0031224//intrinsic component of membrane;GO:0031966//mitochondrial membrane;GO:0031988//membrane-bounded vesicle	GO:0003824//catalytic activity	GO:0044710//single-organism metabolic process;GO:0048856//anatomical structure development
ncbi_102191655	185	25	161	37	83	31	3.95	0.47	2.33	0.76	1.78	0.49	2.25	1.01	-1.15557	1.15557	0.0493317	0.999952	KYNU	kynureninase	Metabolism;Metabolism	Global and overview maps;Amino acid metabolism	ko01100//Metabolic pathways;ko00380//Tryptophan metabolism	K01556;K01556	GO:0043231//intracellular membrane-bounded organelle;GO:0044444//cytoplasmic part	GO:0016823//hydrolase activity, acting on acid carbon-carbon bonds, in ketonic substances;GO:0043168//anion binding;GO:0046983//protein dimerization activity	GO:0006568//tryptophan metabolic process;GO:0010243//response to organonitrogen compound;GO:0019439//aromatic compound catabolic process;GO:0034097//response to cytokine;GO:0034627//'de novo' NAD biosynthetic process;GO:0043650//dicarboxylic acid biosynthetic process
MSTRG.18293	107	0	24	0	0	0	7.53	0	1.02	0	0	0	2.85	0.001	-11.4767	11.4767	0.0494381	0.999952	CATHL3	cathelicidin-3-like [Odocoileus virginianus texanus]	Human Diseases;Organismal Systems;Organismal Systems	Infectious diseases;Immune system;Digestive system	ko05152//Tuberculosis;ko04621//NOD-like receptor signaling pathway;ko04970//Salivary secretion	K13916;K13916;K13916	GO:0030141//secretory granule;GO:0030312//external encapsulating structure;GO:0044421//extracellular region part	GO:0005488//binding	GO:0001906//cell killing;GO:0002385//mucosal immune response;GO:0006996//organelle organization;GO:0009620//response to fungus;GO:0032494//response to peptidoglycan;GO:0032496//response to lipopolysaccharide;GO:0034612//response to tumor necrosis factor;GO:0042127//regulation of cell proliferation;GO:0042742//defense response to bacterium;GO:0044126//regulation of growth of symbiont in host;GO:00…
ncbi_102189315	54	15	164	11	48	19	0.84	0.2	1.76	0.15	0.72	0.22	0.933333	0.363333	-1.3611	1.3611	0.049495	0.999952	NLRC4	NLR family CARD domain containing 4	Organismal Systems;Human Diseases;Human Diseases	Immune system;Infectious diseases;Infectious diseases	ko04621//NOD-like receptor signaling pathway;ko05132//Salmonella infection;ko05134//Legionellosis	K12805;K12805;K12805	-	-	-
ncbi_102173761	174	4	52	29	10	2	13.44	0.27	2.78	2.03	0.74	0.12	5.49667	0.963333	-2.51245	2.51245	0.0496354	0.999952	LOC102173761	antileukoproteinase	-	-	-	-	-	-	-
MSTRG.16739	48	19	39	72	173	23	0.47	0.16	0.26	0.64	1.63	0.17	0.296667	0.813333	1.455	1.455	0.0498521	0.999952	--	LOW QUALITY PROTEIN: paraneoplastic antigen-like protein 8B [Bos taurus]	Cellular Processes	Transport and catabolism	ko04146//Peroxisome	K00308	GO:0005737//cytoplasm	GO:0016647//oxidoreductase activity, acting on the CH-NH group of donors, oxygen as acceptor	GO:0006596//polyamine biosynthetic process;GO:0006598//polyamine catabolic process
ncbi_102168906	87	10	108	13	31	22	2.21	0.22	1.91	0.3	0.76	0.42	1.44667	0.493333	-1.5521	1.5521	0.0499944	0.999952	LAX1	lymphocyte transmembrane adaptor 1	-	-	-	-	GO:0031224//intrinsic component of membrane;GO:0043231//intracellular membrane-bounded organelle	GO:0019900//kinase binding;GO:0019904//protein domain specific binding	GO:0002429//immune response-activating cell surface receptor signaling pathway;GO:0009306//protein secretion;GO:0034111//negative regulation of homotypic cell-cell adhesion;GO:0046649//lymphocyte activation

## Sheet: P-vs-M
id	P1-IN_count	P2-IN_count	P3-IN_count	M1-IN_count	M2-IN_count	M3-IN_count	P1-IN_fpkm	P2-IN_fpkm	P3-IN_fpkm	M1-IN_fpkm	M2-IN_fpkm	M3-IN_fpkm	P_mean	M_mean	log2(fc)		PValue	FDR	Symbol	Description	KEGG_A_class	KEGG_B_class	Pathway	K_ID	GO Component	GO Function	GO Process
ncbi_108634774	498	1503	696	20	62	63	8.91	28.62	10.35	0.4	1.3	1.11	15.96	0.936667	-4.09078	4.09078	2.43923e-13	3.83545e-09	LOC108634774	collagen alpha-1(I) chain-like	Organismal Systems;Human Diseases;Organismal Systems;Organismal Systems;Human Diseases	Digestive system;Infectious diseases;Endocrine system;Immune system;Endocrine and metabolic diseases	ko04974//Protein digestion and absorption;ko05146//Amoebiasis;ko04926//Relaxin signaling pathway;ko04611//Platelet activation;ko04933//AGE-RAGE signaling pathway in diabetic complications	K19720;K19720;K19720;K19720;K19720	-	-	-
ncbi_100860794	11	42	29	13754	354	2300	0.17	0.71	0.38	239.09	6.58	35.84	0.42	93.8367	7.80362	7.80362	1.34233e-12	1.05534e-08	LEP	leptin	Environmental Information Processing;Environmental Information Processing;Environmental Information Processing;Human Diseases;Environmental Information Processing;Organismal Systems	Signaling molecules and interaction;Signaling molecules and interaction;Signal transduction;Endocrine and metabolic diseases;Signal transduction;Endocrine system	ko04060//Cytokine-cytokine receptor interaction;ko04080//Neuroactive ligand-receptor interaction;ko04630//Jak-STAT signaling pathway;ko04932//Non-alcoholic fatty liver disease (NAFLD);ko04152//AMPK signaling pathway;ko04920//Adipocytokine signaling pathway	K05424;K05424;K05424;K05424;K05424;K05424	GO:0044421//extracellular region part;GO:0044424//intracellular part	GO:0005102//receptor binding	GO:0006357//regulation of transcription from RNA polymerase II promoter;GO:0007262//STAT protein import into nucleus;GO:0007631//feeding behavior;GO:0009062//fatty acid catabolic process;GO:0010565//regulation of cellular ketone metabolic process;GO:0016125//sterol metabolic process;GO:0018108//peptidyl-tyrosine phosphorylation;GO:0019218//regulation of steroid metabolic process;GO:0019318//hexos…
ncbi_102176787	4	1	4	1197	843	23	0.14	0.04	0.12	47.27	35.61	0.81	0.1	27.8967	8.12395	8.12395	3.97094e-10	2.0813e-06	SNCB	synuclein beta	-	-	-	-	GO:0031981//nuclear lumen;GO:0033267//axon part;GO:0044297//cell body	GO:0015631//tubulin binding;GO:0046872//metal ion binding;GO:0055102//lipase inhibitor activity	GO:0006584//catecholamine metabolic process;GO:0007267//cell-cell signaling;GO:0009892//negative regulation of metabolic process;GO:0016043//cellular component organization;GO:0043066//negative regulation of apoptotic process
MSTRG.20098	2	33	16	2179	497	296	0.04	0.74	0.28	50.59	12.35	6.16	0.353333	23.0333	6.02655	6.02655	2.84232e-09	9.4216e-06	irs1	insulin receptor substrate 1-like isoform X2 [Bos taurus]	Environmental Information Processing;Organismal Systems;Cellular Processes;Environmental Information Processing;Environmental Information Processing;Organismal Systems;Organismal Systems;Organismal Systems;Organismal Systems;Human Diseases	Signal transduction;Endocrine system;Transport and catabolism;Signal transduction;Signal transduction;Aging;Endocrine system;Aging;Endocrine system;Endocrine and metabolic diseases	ko04022//cGMP - PKG signaling pathway;ko04910//Insulin signaling pathway;ko04140//Autophagy - animal;ko04068//FoxO signaling pathway;ko04152//AMPK signaling pathway;ko04211//Longevity regulating pathway - mammal;ko04920//Adipocytokine signaling pathway;ko04213//Longevity regulating pathway - multiple species;ko04923//Regulation of lipolysis in adipocyte;ko04930//Type II diabetes mellitus	K17445;K17445;K17445;K17445;K17445;K17445;K17445;K17445;K17445;K17445	-	-	-
ncbi_102182487	5343	516	3945	52	176	87	82.47	8.47	50.57	0.88	3.2	1.32	47.17	1.8	-4.7118	4.7118	2.99593e-09	9.4216e-06	SLC39A8	solute carrier family 39 member 8	Cellular Processes	Cell growth and death	ko04216//Ferroptosis	K14714	GO:0016020//membrane	GO:0022890//inorganic cation transmembrane transporter activity	GO:0015691//cadmium ion transport;GO:0044763//single-organism cellular process
MSTRG.16745	39	7	11	3120	1318	132	1.08	0.21	0.26	94.38	43.39	3.61	0.516667	47.1267	6.51117	6.51117	1.70351e-08	4.46433e-05	env	integrase core domain protein, partial [Onchocerca flexuosa]	-	-	-	-	GO:0043231//intracellular membrane-bounded organelle	GO:0001071//nucleic acid binding transcription factor activity;GO:0003676//nucleic acid binding;GO:0005515//protein binding	GO:0006357//regulation of transcription from RNA polymerase II promoter;GO:0008219//cell death;GO:0010464//regulation of mesenchymal cell proliferation;GO:0030323//respiratory tube development;GO:0030326//embryonic limb morphogenesis;GO:0031324//negative regulation of cellular metabolic process;GO:0035239//tube morphogenesis;GO:0045686//negative regulation of glial cell differentiation;GO:0048562…
ncbi_102181582	2016	312	2946	5	94	25	61.32	10.1	74.44	0.17	3.36	0.75	48.62	1.42667	-5.09083	5.09083	3.84153e-08	7.21678e-05	LOC102181582	C-X-C motif chemokine 6	Environmental Information Processing;Organismal Systems;Environmental Information Processing;Human Diseases;Organismal Systems;Human Diseases	Signaling molecules and interaction;Immune system;Signal transduction;Immune diseases;Immune system;Infectious diseases	ko04060//Cytokine-cytokine receptor interaction;ko04062//Chemokine signaling pathway;ko04668//TNF signaling pathway;ko05323//Rheumatoid arthritis;ko04657//IL-17 signaling pathway;ko05133//Pertussis	K05506;K05506;K05506;K05506;K05506;K05506	GO:0044421//extracellular region part	GO:0005125//cytokine activity;GO:0005539//glycosaminoglycan binding	GO:0001817//regulation of cytokine production;GO:0002237//response to molecule of bacterial origin;GO:0006935//chemotaxis;GO:0070950//regulation of neutrophil mediated killing of bacterium
ncbi_102183532	696	67	393	6	24	12	14.55	1.41	6.4	0.13	0.54	0.23	7.45333	0.3	-4.63485	4.63485	3.8619e-08	7.21678e-05	LRAT	lecithin retinol acyltransferase (phosphatidylcholine--retinol O-acyltransferase)	Metabolism;Organismal Systems	Metabolism of cofactors and vitamins;Digestive system	ko00830//Retinol metabolism;ko04977//Vitamin digestion and absorption	K00678;K00678	GO:0005770//late endosome;GO:0005783//endoplasmic reticulum;GO:0031090//organelle membrane;GO:0031224//intrinsic component of membrane	GO:0008374//O-acyltransferase activity	GO:0001523//retinoid metabolic process;GO:0032368//regulation of lipid transport;GO:0050953//sensory perception of light stimulus
ncbi_102171863	49	77	197	42699	149	7045	0.32	0.54	1.07	307.93	1.15	45.5	0.643333	118.193	7.52137	7.52137	4.13069e-08	7.21678e-05	PLIN4	perilipin 4	Organismal Systems	Endocrine system	ko03320//PPAR signaling pathway	K20254	GO:0016020//membrane	-	-
ncbi_102173746	63	56	24	2563	484	580	0.77	0.96	0.31	35.83	9.36	7.02	0.68	17.4033	4.67769	4.67769	5.04656e-08	7.29769e-05	SLC7A8	solute carrier family 7 member 8	Organismal Systems	Digestive system	ko04974//Protein digestion and absorption	K13781	GO:0031224//intrinsic component of membrane;GO:0031988//membrane-bounded vesicle;GO:0044424//intracellular part	GO:0003823//antigen binding;GO:0008324//cation transmembrane transporter activity;GO:0015171//amino acid transmembrane transporter activity	GO:0003333//amino acid transmembrane transport;GO:0006812//cation transport
ncbi_102182716	114	17	41	0	0	0	1.32	0.21	0.4	0	0	0	0.643333	0.001	-9.32942	9.32942	5.25294e-08	7.29769e-05	CLGN	calmegin	-	-	-	-	GO:0012505//endomembrane system;GO:0031090//organelle membrane;GO:0031224//intrinsic component of membrane;GO:0043231//intracellular membrane-bounded organelle	GO:0005515//protein binding	GO:0035036//sperm-egg recognition;GO:0044267//cellular protein metabolic process;GO:0065003//macromolecular complex assembly
MSTRG.22971	8347	19067	11174	1030	2451	1421	618.26	1502.41	687.6	83.9	213.61	103.73	936.09	133.747	-2.80714	2.80714	5.56934e-08	7.29769e-05	--	LOW QUALITY PROTEIN: basic salivary proline-rich protein 1-like [Castor canadensis]	-	-	-	-	-	GO:0001071//nucleic acid binding transcription factor activity;GO:0005515//protein binding	GO:0006351//transcription, DNA-templated;GO:0010468//regulation of gene expression;GO:0044699//single-organism process
ncbi_102187628	1833	499	1159	71	128	145	20.74	6.3	10.94	0.88	1.79	1.63	12.66	1.43333	-3.14283	3.14283	7.79429e-08	9.37686e-05	TC2N	tandem C2 domains, nuclear	-	-	-	-	-	-	-
ncbi_102173176	859	30	1482	5	24	35	2.27	0.08	3.26	0.01	0.07	0.09	1.87	0.0566667	-5.04439	5.04439	8.83383e-08	9.37686e-05	LOC102173176	mucin-16	-	-	-	-	-	-	-
ncbi_102176613	11	35	13	1325	257	155	0.22	0.76	0.22	29.63	6.15	3.11	0.4	12.9633	5.01829	5.01829	9.27621e-08	9.37686e-05	SLC27A2	solute carrier family 27 member 2	Cellular Processes;Human Diseases;Organismal Systems	Transport and catabolism;Endocrine and metabolic diseases;Endocrine system	ko04146//Peroxisome;ko04931//Insulin resistance;ko03320//PPAR signaling pathway	K08746;K08746;K08746	GO:0031227//intrinsic component of endoplasmic reticulum membrane;GO:0031231//intrinsic component of peroxisomal membrane;GO:0031988//membrane-bounded vesicle	GO:0005319//lipid transporter activity;GO:0005515//protein binding;GO:0015645//fatty acid ligase activity;GO:0016878//acid-thiol ligase activity	GO:0000038//very long-chain fatty acid metabolic process;GO:0006694//steroid biosynthetic process;GO:0009062//fatty acid catabolic process;GO:0015909//long-chain fatty acid transport
ncbi_102168274	341	41	300	2	14	8	3.82	0.49	2.79	0.02	0.18	0.09	2.36667	0.0966667	-4.61369	4.61369	9.54145e-08	9.37686e-05	SLITRK6	SLIT and NTRK like family member 6	-	-	-	-	GO:0016021//integral component of membrane;GO:0044464//cell part	-	GO:0007626//locomotory behavior;GO:0007638//mechanosensory behavior;GO:0021545//cranial nerve development;GO:0022607//cellular component assembly;GO:0040007//growth;GO:0043010//camera-type eye development;GO:0048598//embryonic morphogenesis;GO:0048812//neuron projection morphogenesis;GO:0050953//sensory perception of light stimulus;GO:0060005//vestibular reflex
MSTRG.374	530	13	1187	0	14	2	4.16	0.13	8.39	0	0.31	0.01	4.22667	0.106667	-5.30834	5.30834	1.4388e-07	0.000129907	--	endonuclease-reverse transcriptase [Babesia ovata]	-	-	-	-	-	-	-
ncbi_100860897	93	5	234	0	0	1	3.22	0.18	6.74	0	0	0.04	3.38	0.0133333	-7.98584	7.98584	1.48711e-07	0.000129907	CRISP2	cysteine rich secretory protein 2	-	-	-	-	-	-	-
ncbi_100860899	595	38	532	0	13	15	28.19	1.92	20.94	0	0.72	0.7	17.0167	0.473333	-5.16795	5.16795	1.89732e-07	0.000157018	CRISP3	cysteine-rich secretory protein 3	-	-	-	-	-	-	-
ncbi_102173200	294	1008	383	33290	11126	1795	8.02	29.24	8.68	998.5	357.01	48.26	15.3133	467.923	4.93341	4.93341	2.30332e-07	0.000181087	AGPAT2	1-acylglycerol-3-phosphate O-acyltransferase 2	Metabolism;Environmental Information Processing;Metabolism;Metabolism;Organismal Systems	Global and overview maps;Signal transduction;Lipid metabolism;Lipid metabolism;Digestive system	ko01100//Metabolic pathways;ko04072//Phospholipase D signaling pathway;ko00564//Glycerophospholipid metabolism;ko00561//Glycerolipid metabolism;ko04975//Fat digestion and absorption	K13509;K13509;K13509;K13509;K13509	GO:0043231//intracellular membrane-bounded organelle	GO:0016411//acylglycerol O-acyltransferase activity	GO:0046473//phosphatidic acid metabolic process
ncbi_102186157	140	13	643	0	8	2	1.58	0.16	5.99	0	0.11	0.02	2.57667	0.0433333	-5.89388	5.89388	2.71843e-07	0.000203141	ATP13A4	ATPase 13A4	-	-	-	-	GO:0031090//organelle membrane;GO:0031224//intrinsic component of membrane	GO:0017111//nucleoside-triphosphatase activity;GO:0032550//purine ribonucleoside binding;GO:0043169//cation binding	GO:0006811//ion transport;GO:0006875//cellular metal ion homeostasis
ncbi_102183371	27	372	559	66408	5518	3491	0.9	13.74	15.76	2529.42	238.67	119.18	10.1333	962.423	6.56949	6.56949	2.84222e-07	0.000203141	CIDEC	cell death inducing DFFA like effector c	-	-	-	-	-	-	-
MSTRG.8635	531	35	534	10	8	36	4.47	0.32	3.73	0.09	0.08	0.3	2.84	0.156667	-4.18012	4.18012	3.17521e-07	0.000206895	Pol	endonuclease-reverse transcriptase [Babesia ovata]	Human Diseases;Environmental Information Processing;Human Diseases;Organismal Systems;Human Diseases;Human Diseases;Cellular Processes;Human Diseases	Cancers;Signal transduction;Cancers;Immune system;Cardiovascular diseases;Infectious diseases;Cellular community - eukaryotes;Cancers	ko05200//Pathways in cancer;ko04390//Hippo signaling pathway;ko05226//Gastric cancer;ko04670//Leukocyte transendothelial migration;ko05412//Arrhythmogenic right ventricular cardiomyopathy (ARVC);ko05100//Bacterial invasion of epithelial cells;ko04520//Adherens junction;ko05213//Endometrial cancer	K05691;K05691;K05691;K05691;K05691;K05691;K05691;K05691	-	-	-
MSTRG.9881	585	23	1292	10	30	11	5.43	0.23	9.96	0.1	0.33	0.1	5.20667	0.176667	-4.88126	4.88126	3.278e-07	0.000206895	--	endonuclease-reverse transcriptase [Babesia ovata]	Human Diseases;Environmental Information Processing;Human Diseases;Organismal Systems;Human Diseases;Human Diseases;Cellular Processes;Human Diseases	Cancers;Signal transduction;Cancers;Immune system;Cardiovascular diseases;Infectious diseases;Cellular community - eukaryotes;Cancers	ko05200//Pathways in cancer;ko04390//Hippo signaling pathway;ko05226//Gastric cancer;ko04670//Leukocyte transendothelial migration;ko05412//Arrhythmogenic right ventricular cardiomyopathy (ARVC);ko05100//Bacterial invasion of epithelial cells;ko04520//Adherens junction;ko05213//Endometrial cancer	K05691;K05691;K05691;K05691;K05691;K05691;K05691;K05691	-	-	-
ncbi_102171764	361	867	24	4	20	3	12.9	32.95	0.71	0.16	0.84	0.11	15.52	0.37	-5.39046	5.39046	3.28948e-07	0.000206895	LOC102171764	lysozyme C, milk isozyme	Organismal Systems	Digestive system	ko04970//Salivary secretion	K13915	-	GO:0016787//hydrolase activity	GO:0009617//response to bacterium;GO:0009987//cellular process;GO:0044707//single-multicellular organism process
ncbi_102171407	304	911	756	60106	6230	3963	3.57	11.38	7.38	776.52	86.11	45.89	7.44333	302.84	5.34646	5.34646	4.60328e-07	0.000278392	GPD1	glycerol-3-phosphate dehydrogenase 1	Metabolism	Lipid metabolism	ko00564//Glycerophospholipid metabolism	K00006	GO:0031988//membrane-bounded vesicle;GO:0043231//intracellular membrane-bounded organelle;GO:0044444//cytoplasmic part	GO:0000166//nucleotide binding;GO:0016901//oxidoreductase activity, acting on the CH-OH group of donors, quinone or similar compound as acceptor;GO:0046983//protein dimerization activity;GO:0048037//cofactor binding	GO:0006006//glucose metabolic process;GO:0006072//glycerol-3-phosphate metabolic process;GO:0006110//regulation of glycolytic process;GO:0006839//mitochondrial transport;GO:0034612//response to tumor necrosis factor;GO:0051591//response to cAMP
ncbi_102183921	28	164	82	4847	1130	566	0.61	3.91	1.48	119.93	30.54	12.06	2	54.1767	4.7596	4.7596	5.09282e-07	0.000291065	GLYCTK	glycerate kinase	Metabolism;Metabolism;Metabolism;Metabolism;Metabolism;Metabolism	Global and overview maps;Global and overview maps;Lipid metabolism;Amino acid metabolism;Carbohydrate metabolism;Carbohydrate metabolism	ko01100//Metabolic pathways;ko01200//Carbon metabolism;ko00561//Glycerolipid metabolism;ko00260//Glycine, serine and threonine metabolism;ko00630//Glyoxylate and dicarboxylate metabolism;ko00030//Pentose phosphate pathway	K11529;K11529;K11529;K11529;K11529;K11529	-	-	-
ncbi_108635404	237	792	348	8	36	1	3.58	12.7	4.36	0.13	0.64	0.01	6.88	0.26	-4.72583	4.72583	5.18305e-07	0.000291065	LOC108635404	collagen alpha-1(I) chain-like	Organismal Systems;Human Diseases;Organismal Systems;Organismal Systems;Human Diseases	Digestive system;Infectious diseases;Endocrine system;Immune system;Endocrine and metabolic diseases	ko04974//Protein digestion and absorption;ko05146//Amoebiasis;ko04926//Relaxin signaling pathway;ko04611//Platelet activation;ko04933//AGE-RAGE signaling pathway in diabetic complications	K19720;K19720;K19720;K19720;K19720	-	-	-
ncbi_102177937	773	6	1128	1	21	4	4.96	0.04	6.01	0.01	0.16	0.03	3.67	0.0666667	-5.78267	5.78267	5.89817e-07	0.000319803	SCN7A	sodium voltage-gated channel alpha subunit 7	Organismal Systems	Circulatory system	ko04261//Adrenergic signaling in cardiomyocytes	K04839	-	-	-
ncbi_102189520	29	94	71	4079	629	454	0.29	1.05	0.58	42.96	7.78	4.24	0.64	18.3267	4.83973	4.83973	6.17648e-07	0.00032373	ADAM11	ADAM metallopeptidase domain 11	-	-	-	-	-	GO:0046914//transition metal ion binding;GO:0070011//peptidase activity, acting on L-amino acid peptides	GO:0019538//protein metabolic process
MSTRG.3447	5571	358	7158	3	201	22	775.7	53.05	828.05	0.46	32.94	3.02	552.267	12.14	-5.50752	5.50752	6.47794e-07	0.000328578	--	endonuclease reverse transcriptase [Bos taurus]	-	-	-	-	-	-	-
ncbi_102188630	80	30	69	0	2	0	1.15	0.46	0.82	0	0.03	0	0.81	0.01	-6.33985	6.33985	6.77505e-07	0.000332647	DDX4	DEAD-box helicase 4	-	-	-	-	GO:0043186//P granule;GO:0043231//intracellular membrane-bounded organelle	GO:0017111//nucleoside-triphosphatase activity;GO:0032550//purine ribonucleoside binding	GO:0007127//meiosis I;GO:0008104//protein localization;GO:0044707//single-multicellular organism process;GO:0048232//male gamete generation;GO:0048870//cell motility
ncbi_102190219	123	317	206	10289	792	3269	1.88	5.15	2.61	172.7	14.22	49.18	3.21333	78.7	4.61422	4.61422	7.18806e-07	0.000332647	CCDC69	coiled-coil domain containing 69	-	-	-	-	-	-	-
ncbi_102170063	2	2	16	1851	48	202	0.02	0.02	0.14	20.93	0.58	2.05	0.06	7.85333	7.0322	7.0322	7.19284e-07	0.000332647	HNF4A	hepatocyte nuclear factor 4 alpha	Environmental Information Processing;Human Diseases	Signal transduction;Endocrine and metabolic diseases	ko04152//AMPK signaling pathway;ko04950//Maturity onset diabetes of the young	K07292;K07292	GO:0031981//nuclear lumen	GO:0000977//RNA polymerase II regulatory region sequence-specific DNA binding;GO:0000982//transcription factor activity, RNA polymerase II core promoter proximal region sequence-specific binding;GO:0001085//RNA polymerase II transcription factor binding;GO:0008289//lipid binding;GO:0038023//signaling receptor activity;GO:0046914//transition metal ion binding;GO:0046983//protein dimerization activ…	GO:0001558//regulation of cell growth;GO:0003006//developmental process involved in reproduction;GO:0006352//DNA-templated transcription, initiation;GO:0006357//regulation of transcription from RNA polymerase II promoter;GO:0006629//lipid metabolic process;GO:0007369//gastrulation;GO:0007599//hemostasis;GO:0008283//cell proliferation;GO:0009746//response to hexose;GO:0009755//hormone-mediated sig…
ncbi_102174906	432	10	1260	0	17	7	13.92	0.34	33.86	0	0.63	0.22	16.04	0.283333	-5.82303	5.82303	7.71121e-07	0.000346432	SFTPD	surfactant protein D	Cellular Processes	Transport and catabolism	ko04145//Phagosome	K10068	GO:0044421//extracellular region part	GO:0048029//monosaccharide binding	GO:0006952//defense response;GO:0044767//single-organism developmental process;GO:0048875//chemical homeostasis within a tissue
ncbi_102178144	23	166	750	80798	11061	2357	0.69	5.29	18.65	2660.29	389.61	69.56	8.21	1039.82	6.98474	6.98474	8.50868e-07	0.00037164	THRSP	thyroid hormone responsive	-	-	-	-	GO:0044444//cytoplasmic part	GO:0046983//protein dimerization activity	GO:0031326//regulation of cellular biosynthetic process
ncbi_102190552	29	627	391	42136	1050	10217	0.4	10.44	4.5	634.98	19.62	137.45	5.11333	264.017	5.69022	5.69022	9.63942e-07	0.000409649	PLIN1	perilipin 1	Organismal Systems;Environmental Information Processing;Organismal Systems;Organismal Systems	Environmental adaptation;Signal transduction;Endocrine system;Endocrine system	ko04714//Thermogenesis;ko04371//Apelin signaling pathway;ko03320//PPAR signaling pathway;ko04923//Regulation of lipolysis in adipocyte	K08768;K08768;K08768;K08768	GO:0044444//cytoplasmic part	-	GO:0006629//lipid metabolic process
MSTRG.5820	0	0	2	515	83	7	0	0	0.1	34.04	5.87	0.41	0.0333333	13.44	8.65535	8.65535	9.95285e-07	0.000411839	--	caudal type homebox 2, partial [Bubalus bubalis]	-	-	-	-	-	-	-
ncbi_102190244	112	10	83	0	2	1	1.01	0.1	0.64	0	0.02	0.01	0.583333	0.01	-5.86625	5.86625	1.0437e-06	0.000420799	SLC26A7	solute carrier family 26 member 7	Organismal Systems	Digestive system	ko04971//Gastric acid secretion	K13962	GO:0031224//intrinsic component of membrane;GO:0043231//intracellular membrane-bounded organelle	GO:0005253//anion channel activity;GO:0005310//dicarboxylic acid transmembrane transporter activity;GO:0015103//inorganic anion transmembrane transporter activity;GO:0015291//secondary active transmembrane transporter activity	GO:0006821//chloride transport;GO:0006835//dicarboxylic acid transport;GO:0008272//sulfate transport;GO:0044763//single-organism cellular process
ncbi_100860801	129	243	196	14954	600	2422	2.11	4.33	2.7	280.44	12.09	40.51	3.04667	111.013	5.18736	5.18736	1.09084e-06	0.00042881	LIPE	lipase E, hormone sensitive type	Environmental Information Processing;Organismal Systems;Environmental Information Processing;Organismal Systems;Environmental Information Processing;Organismal Systems;Organismal Systems	Signal transduction;Environmental adaptation;Signal transduction;Endocrine system;Signal transduction;Endocrine system;Endocrine system	ko04024//cAMP signaling pathway;ko04714//Thermogenesis;ko04371//Apelin signaling pathway;ko04910//Insulin signaling pathway;ko04152//AMPK signaling pathway;ko04925//Aldosterone synthesis and secretion;ko04923//Regulation of lipolysis in adipocyte	K07188;K07188;K07188;K07188;K07188;K07188;K07188	GO:0043231//intracellular membrane-bounded organelle;GO:0043232//intracellular non-membrane-bounded organelle;GO:0044444//cytoplasmic part;GO:0044459//plasma membrane part	GO:0019843//rRNA binding;GO:0019900//kinase binding;GO:0052689//carboxylic ester hydrolase activity	GO:0001676//long-chain fatty acid metabolic process;GO:0006352//DNA-templated transcription, initiation;GO:0006353//DNA-templated transcription, termination;GO:0006641//triglyceride metabolic process;GO:0016125//sterol metabolic process;GO:0046339//diacylglycerol metabolic process
ncbi_102181614	413	60	552	24	26	14	8	1.25	8.9	0.51	0.59	0.27	6.05	0.456667	-3.72772	3.72772	1.29422e-06	0.000494509	LOC102181614	NXPE family member 4	-	-	-	-	-	-	-
MSTRG.10849	1	1	2	446	46	8	0.03	0.03	0.05	14.92	1.65	0.24	0.0366667	5.60333	7.25567	7.25567	1.32087e-06	0.000494509	--	endonuclease-reverse transcriptase [Babesia ovata]	-	-	-	-	-	-	-
ncbi_102179820	0	2	7	477	70	71	0	0.02	0.05	4.16	0.65	0.56	0.0233333	1.79	6.26142	6.26142	1.74931e-06	0.000639679	KLHL31	kelch like family member 31	-	-	-	-	-	-	-
ncbi_102182192	166	46	304	10	16	7	1.23	0.36	1.87	0.08	0.14	0.05	1.15333	0.09	-3.67974	3.67974	1.82719e-06	0.000650136	SEMA3A	semaphorin 3A	Organismal Systems	Development	ko04360//Axon guidance	K06840	-	GO:0005102//receptor binding;GO:0060089//molecular transducer activity	GO:0001764//neuron migration;GO:0008016//regulation of heart contraction;GO:0008038//neuron recognition;GO:0008045//motor neuron axon guidance;GO:0008584//male gonad development;GO:0010632//regulation of epithelial cell migration;GO:0021604//cranial nerve structural organization;GO:0021988//olfactory lobe development;GO:0030517//negative regulation of axon extension;GO:0036484//trunk neural crest…
ncbi_102176303	15	93	23	2500	805	100	0.96	6.06	1.17	169.58	58.4	6.18	2.73	78.0533	4.83749	4.83749	1.8606e-06	0.000650136	PPP1R1A	protein phosphatase 1 regulatory inhibitor subunit 1A	Organismal Systems;Organismal Systems	Circulatory system;Nervous system	ko04261//Adrenergic signaling in cardiomyocytes;ko04720//Long-term potentiation	K08050;K08050	-	-	GO:0009892//negative regulation of metabolic process;GO:0050794//regulation of cellular process
ncbi_102173594	2	7	13	938	90	68	0.02	0.08	0.12	11.12	1.14	0.72	0.0733333	4.32667	5.88264	5.88264	1.96562e-06	0.0006719	MMP17	matrix metallopeptidase 17	Organismal Systems	Endocrine system	ko04928//Parathyroid hormone synthesis, secretion and action	K07997	-	GO:0046914//transition metal ion binding;GO:0070011//peptidase activity, acting on L-amino acid peptides	GO:0019538//protein metabolic process
ncbi_102172639	3	15	15	1872	102	38	0.03	0.18	0.14	22.65	1.32	0.41	0.116667	8.12667	6.1222	6.1222	2.07879e-06	0.000688341	ATP12A	ATPase H+/K+ transporting non-gastric alpha2 subunit	Metabolism	Energy metabolism	ko00190//Oxidative phosphorylation	K01544	GO:0031224//intrinsic component of membrane	GO:0008556//potassium-transporting ATPase activity;GO:0032550//purine ribonucleoside binding;GO:0043169//cation binding	GO:0006814//sodium ion transport;GO:0055065//metal ion homeostasis;GO:0055067//monovalent inorganic cation homeostasis
ncbi_102180058	116	16	123	0	5	1	0.7	0.1	0.62	0	0.04	0.01	0.473333	0.0166667	-4.82782	4.82782	2.10127e-06	0.000688341	FAM135B	family with sequence similarity 135 member B	-	-	-	-	-	-	-
ncbi_102183896	456	84	395	35	23	27	4.81	1	3.59	0.41	0.31	0.32	3.13333	0.346667	-3.17608	3.17608	2.17975e-06	0.000699476	SEC16B	SEC16 homolog B, endoplasmic reticulum export factor	-	-	-	-	GO:0043227//membrane-bounded organelle	-	GO:0006461//protein complex assembly;GO:0007031//peroxisome organization;GO:0010467//gene expression;GO:0033365//protein localization to organelle;GO:0070861//regulation of protein exit from endoplasmic reticulum
ncbi_100860805	166348	15986	111173	635	9592	2964	6030.2	582.13	3301.28	25.08	386.34	107.99	3304.54	173.137	-4.25446	4.25446	2.22444e-06	0.000699541	SPP1	secreted phosphoprotein 1	Environmental Information Processing;Human Diseases;Cellular Processes;Environmental Information Processing;Organismal Systems;Environmental Information Processing	Signal transduction;Infectious diseases;Cellular community - eukaryotes;Signal transduction;Immune system;Signaling molecules and interaction	ko04151//PI3K-Akt signaling pathway;ko05165//Human papillomavirus infection;ko04510//Focal adhesion;ko04371//Apelin signaling pathway;ko04620//Toll-like receptor signaling pathway;ko04512//ECM-receptor interaction	K06250;K06250;K06250;K06250;K06250;K06250	GO:0031988//membrane-bounded vesicle;GO:0044421//extracellular region part;GO:0044424//intracellular part	GO:0005102//receptor binding	GO:0009888//tissue development;GO:0010810//regulation of cell-substrate adhesion;GO:0014070//response to organic cyclic compound;GO:0071621//granulocyte chemotaxis
MSTRG.7596	117	1	123	0	0	1	3.33	0.03	2.91	0	0	0.03	2.09	0.01	-7.70736	7.70736	2.2745e-06	0.000701258	--	Sodium channel protein type 7 subunit alpha, partial [Bos mutus]	Organismal Systems	Digestive system	ko04974//Protein digestion and absorption	K14211	GO:0005911//cell-cell junction;GO:0005912//adherens junction;GO:0042579//microbody;GO:0044425//membrane part	GO:0005515//protein binding;GO:0016647//oxidoreductase activity, acting on the CH-NH group of donors, oxygen as acceptor;GO:0046872//metal ion binding	GO:0002824//positive regulation of adaptive immune response based on somatic recombination of immune receptors built from immunoglobulin superfamily domains;GO:0006352//DNA-templated transcription, initiation;GO:0006596//polyamine biosynthetic process;GO:0006598//polyamine catabolic process;GO:0006915//apoptotic process;GO:0007155//cell adhesion;GO:0007281//germ cell development;GO:0010468//regul…
ncbi_102180806	581	116	3108	29	55	134	1.22	0.29	5.43	0.07	0.15	0.28	2.31333	0.166667	-3.79494	3.79494	2.36159e-06	0.00071411	NEB	nebulin	-	-	-	-	GO:0031674//I band	-	-
ncbi_102182395	2606	726	1942	115	295	115	118.1	34.96	73.12	5.73	15.69	5.13	75.3933	8.85	-3.09069	3.09069	2.64498e-06	0.000784712	LOC102182395	growth-regulated protein homolog gamma	Environmental Information Processing;Human Diseases;Organismal Systems;Organismal Systems;Human Diseases;Environmental Information Processing;Environmental Information Processing;Human Diseases;Human Diseases;Organismal Systems;Human Diseases;Human Diseases	Signaling molecules and interaction;Infectious diseases;Immune system;Immune system;Infectious diseases;Signal transduction;Signal transduction;Immune diseases;Infectious diseases;Immune system;Infectious diseases;Infectious diseases	ko04060//Cytokine-cytokine receptor interaction;ko05167//Kaposi sarcoma-associated herpesvirus infection;ko04062//Chemokine signaling pathway;ko04621//NOD-like receptor signaling pathway;ko05146//Amoebiasis;ko04064//NF-kappa B signaling pathway;ko04668//TNF signaling pathway;ko05323//Rheumatoid arthritis;ko05132//Salmonella infection;ko04657//IL-17 signaling pathway;ko05120//Epithelial cell signa…	K05505;K05505;K05505;K05505;K05505;K05505;K05505;K05505;K05505;K05505;K05505;K05505	-	-	-
MSTRG.8098	3322	170	3438	2	130	10	441.82	24.06	379.9	0.29	20.29	1.31	281.927	7.29667	-5.27194	5.27194	2.89124e-06	0.000841885	--	hypothetical protein FD755_015656 [Muntiacus reevesi]	-	-	-	-	-	-	-
ncbi_1485867	23	49	52	2	1	2	2.08	4.73	3.91	0.2	0.11	0.19	3.57333	0.166667	-4.42223	4.42223	3.06303e-06	0.000875691	ND6	-	-	-	-	-	GO:0031224//intrinsic component of membrane	GO:0050136//NADH dehydrogenase (quinone) activity	GO:0044710//single-organism metabolic process
ncbi_102190288	2	3	24	1391	356	77	0.04	0.07	0.41	31.84	8.73	1.58	0.173333	14.05	6.34088	6.34088	3.1905e-06	0.000876643	LOC102190288	UDP-glucuronosyltransferase 1-1	Metabolism;Organismal Systems;Human Diseases;Metabolism;Metabolism;Metabolism;Metabolism;Metabolism;Metabolism;Metabolism;Metabolism	Global and overview maps;Digestive system;Cancers;Xenobiotics biodegradation and metabolism;Metabolism of cofactors and vitamins;Xenobiotics biodegradation and metabolism;Xenobiotics biodegradation and metabolism;Lipid metabolism;Metabolism of cofactors and vitamins;Carbohydrate metabolism;Carbohydrate metabolism	ko01100//Metabolic pathways;ko04976//Bile secretion;ko05204//Chemical carcinogenesis;ko00983//Drug metabolism - other enzymes;ko00830//Retinol metabolism;ko00980//Metabolism of xenobiotics by cytochrome P450;ko00982//Drug metabolism - cytochrome P450;ko00140//Steroid hormone biosynthesis;ko00860//Porphyrin and chlorophyll metabolism;ko00040//Pentose and glucuronate interconversions;ko00053//Ascor…	K00699;K00699;K00699;K00699;K00699;K00699;K00699;K00699;K00699;K00699;K00699	-	-	-
ncbi_102168742	1	205	79	15077	369	2234	0.02	3.98	1.2	302.81	7.93	40.22	1.73333	116.987	6.07665	6.07665	3.19277e-06	0.000876643	PCK1	phosphoenolpyruvate carboxykinase 1	Metabolism;Environmental Information Processing;Organismal Systems;Environmental Information Processing;Environmental Information Processing;Human Diseases;Organismal Systems;Organismal Systems;Organismal Systems;Metabolism;Metabolism;Metabolism;Organismal Systems	Global and overview maps;Signal transduction;Endocrine system;Signal transduction;Signal transduction;Endocrine and metabolic diseases;Endocrine system;Endocrine system;Endocrine system;Carbohydrate metabolism;Carbohydrate metabolism;Carbohydrate metabolism;Excretory system	ko01100//Metabolic pathways;ko04151//PI3K-Akt signaling pathway;ko04910//Insulin signaling pathway;ko04068//FoxO signaling pathway;ko04152//AMPK signaling pathway;ko04931//Insulin resistance;ko04922//Glucagon signaling pathway;ko03320//PPAR signaling pathway;ko04920//Adipocytokine signaling pathway;ko00010//Glycolysis / Gluconeogenesis;ko00620//Pyruvate metabolism;ko00020//Citrate cycle (TCA cycl…	K01596;K01596;K01596;K01596;K01596;K01596;K01596;K01596;K01596;K01596;K01596;K01596;K01596	GO:0031988//membrane-bounded vesicle	GO:0000166//nucleotide binding;GO:0004611//phosphoenolpyruvate carboxykinase activity;GO:0016772//transferase activity, transferring phosphorus-containing groups;GO:0032550//purine ribonucleoside binding;GO:0043168//anion binding;GO:0046914//transition metal ion binding	GO:0006006//glucose metabolic process;GO:0006090//pyruvate metabolic process;GO:0006473//protein acetylation;GO:0006796//phosphate-containing compound metabolic process;GO:0043434//response to peptide hormone
MSTRG.585	74	3	100	0	1	0	5.92	0.26	6.65	0	0.09	0	4.27667	0.03	-7.15538	7.15538	3.37923e-06	0.000876643	--	-	-	-	-	-	-	-	-
ncbi_102180696	112	805	182	16006	3501	1389	2.96	22.65	4	465.64	108.96	36.22	9.87	203.607	4.36659	4.36659	3.38202e-06	0.000876643	PPP1R1B	protein phosphatase 1 regulatory inhibitor subunit 1B	Environmental Information Processing;Human Diseases;Organismal Systems;Human Diseases;Human Diseases	Signal transduction;Substance dependence;Nervous system;Substance dependence;Substance dependence	ko04024//cAMP signaling pathway;ko05034//Alcoholism;ko04728//Dopaminergic synapse;ko05031//Amphetamine addiction;ko05030//Cocaine addiction	K15494;K15494;K15494;K15494;K15494	-	-	-
ncbi_1485860	1863	675	3162	178	10	189	446.74	172.19	629.92	46.94	2.82	44.68	416.283	31.48	-3.72506	3.72506	3.3918e-06	0.000876643	ATP8	-	-	-	-	-	GO:0031090//organelle membrane;GO:0031224//intrinsic component of membrane;GO:0033177//proton-transporting two-sector ATPase complex, proton-transporting domain;GO:0043231//intracellular membrane-bounded organelle	GO:0003824//catalytic activity;GO:0015077//monovalent inorganic cation transmembrane transporter activity	GO:0006754//ATP biosynthetic process;GO:0006818//hydrogen transport
ncbi_102176061	2	44	16	1333	336	100	0.07	1.79	0.48	48.57	15.17	3.25	0.78	22.33	4.83937	4.83937	3.40087e-06	0.000876643	LOC102176061	glycine N-acyltransferase	Metabolism	Amino acid metabolism	ko00360//Phenylalanine metabolism	K00628	GO:0031988//membrane-bounded vesicle;GO:0043231//intracellular membrane-bounded organelle	GO:0016410//N-acyltransferase activity	GO:0009069//serine family amino acid metabolic process;GO:0042221//response to chemical
MSTRG.5629	38	2	83	0	0	0	2.3	0.13	4.17	0	0	0	2.2	0.001	-11.1033	11.1033	3.53968e-06	0.000897708	--	microtubule-associated protein 9 isoform X1 [Bos taurus]	-	-	-	-	-	-	-
ncbi_102174251	809	795	607	153	183	243	13.51	14.12	8.42	2.81	3.6	4	12.0167	3.47	-1.79203	1.79203	3.92709e-06	0.000980151	SLC35F5	solute carrier family 35 member F5	-	-	-	-	GO:0031224//intrinsic component of membrane	-	-
ncbi_102186880	8525	1658	10155	490	958	741	230.5	47.69	228.11	14.57	30.48	19.75	168.767	21.6	-2.96593	2.96593	4.36298e-06	0.00105949	RAB18	RAB18, member RAS oncogene family	-	-	-	-	-	-	-
ncbi_100861192	5	2	22	126	2056	68	0.42	0.18	1.55	11.75	205.11	5.68	0.716667	74.18	6.69358	6.69358	4.37973e-06	0.00105949	MAP28	MAP28 protein	Human Diseases;Organismal Systems;Organismal Systems	Infectious diseases;Immune system;Digestive system	ko05152//Tuberculosis;ko04621//NOD-like receptor signaling pathway;ko04970//Salivary secretion	K13916;K13916;K13916	-	-	GO:0001906//cell killing;GO:0006950//response to stress;GO:0009617//response to bacterium;GO:0009620//response to fungus
ncbi_102175654	1	12	3	317	46	72	0.08	0.98	0.19	26.99	4.23	5.38	0.416667	12.2	4.87184	4.87184	4.61717e-06	0.00110001	PVALB	parvalbumin	-	-	-	-	GO:0031988//membrane-bounded vesicle;GO:0043005//neuron projection;GO:0044424//intracellular part	GO:0043169//cation binding	-
ncbi_102176340	1	11	60	5342	1856	45	0.04	0.43	1.79	210.12	78.46	1.58	0.753333	96.72	7.00438	7.00438	4.7818e-06	0.00112223	LOC102176340	dihydrodiol dehydrogenase 3	-	-	-	-	-	-	GO:0044710//single-organism metabolic process
ncbi_102181484	299	695	204	19738	2093	1684	6.63	16.4	3.76	481.67	54.63	36.83	8.93	191.043	4.4191	4.4191	5.23152e-06	0.00120226	MID1IP1	MID1 interacting protein 1	-	-	-	-	GO:0005856//cytoskeleton;GO:0044444//cytoplasmic part	GO:0005515//protein binding	GO:0031111//negative regulation of microtubule polymerization or depolymerization;GO:0043085//positive regulation of catalytic activity;GO:0043623//cellular protein complex assembly;GO:0046889//positive regulation of lipid biosynthetic process
ncbi_102185257	49	13	224	5	3	1	0.51	0.14	1.93	0.06	0.04	0.01	0.86	0.0366667	-4.5518	4.5518	5.27574e-06	0.00120226	SLC10A6	solute carrier family 10 member 6	-	-	-	-	-	-	-
ncbi_102171649	121	10	50	2	0	0	2.21	0.2	0.77	0.04	0	0	1.06	0.0133333	-6.31288	6.31288	5.48708e-06	0.00123256	RNF222	ring finger protein 222	-	-	-	-	-	GO:0043169//cation binding	-
MSTRG.12096	42	42	35	2	3	2	0.88	0.94	0.61	0.05	0.07	0.04	0.81	0.0533333	-3.92481	3.92481	5.60432e-06	0.00124116	--	-	-	-	-	-	-	-	-
ncbi_102174059	10	341	306	19064	2659	2189	0.14	4.98	3.49	287.64	42.92	29.6	2.87	120.053	5.38648	5.38648	6.28637e-06	0.00137287	TUSC5	tumor suppressor candidate 5	-	-	-	-	GO:0031224//intrinsic component of membrane	-	-
MSTRG.21609	2355	3513	1876	71	555	224	16.51	26.2	10.93	0.55	4.58	1.55	17.88	2.22667	-3.00539	3.00539	6.63679e-06	0.00142955	--	Metastasis-associated lung adenocarcinoma transcript 1, partial [Bos mutus]	Organismal Systems	Digestive system	ko04974//Protein digestion and absorption	K14211	-	-	-
ncbi_108633257	1	11	11	457	222	34	0.02	0.23	0.18	10.03	5.2	0.67	0.143333	5.3	5.20855	5.20855	7.21344e-06	0.00153276	LOC108633257	cytochrome P450 2B4-like	Metabolism;Human Diseases;Metabolism;Metabolism;Metabolism	Global and overview maps;Cancers;Lipid metabolism;Metabolism of cofactors and vitamins;Lipid metabolism	ko01100//Metabolic pathways;ko05204//Chemical carcinogenesis;ko00590//Arachidonic acid metabolism;ko00830//Retinol metabolism;ko00140//Steroid hormone biosynthesis	K07412;K07412;K07412;K07412;K07412	-	-	-
ncbi_106503715	44	12	20	0	0	0	0.7	0.2	0.26	0	0	0	0.386667	0.001	-8.59495	8.59495	8.04164e-06	0.00168596	LOC106503715	uncharacterized LOC106503715	-	-	-	-	-	-	-
MSTRG.21608	3111	867	1335	329	119	271	26.55	7.87	9.47	3.09	1.2	2.28	14.63	2.19	-2.73993	2.73993	8.4251e-06	0.00174311	--	hCG2018832, partial [Homo sapiens]	-	-	-	-	-	-	-
ncbi_102184848	230	256	113	44	32	46	2.99	3.6	1.23	0.62	0.5	0.59	2.60667	0.57	-2.19317	2.19317	8.72789e-06	0.00176876	GULP1	GULP, engulfment adaptor PTB domain containing 1	-	-	-	-	GO:0044424//intracellular part	-	GO:0006897//endocytosis;GO:0010324//membrane invagination;GO:0012501//programmed cell death;GO:0044765//single-organism transport;GO:0050794//regulation of cellular process
ncbi_102180912	268	543	229	9118	1609	1973	3.83	8.25	2.72	143.2	27.03	27.77	4.93333	66	3.74183	3.74183	8.88691e-06	0.00176876	GPC1	glypican 1	Human Diseases;Human Diseases	Cancers;Cardiovascular diseases	ko05205//Proteoglycans in cancer;ko05418//Fluid shear stress and atherosclerosis	K08107;K08107	GO:0031012//extracellular matrix;GO:0031224//intrinsic component of membrane;GO:0031988//membrane-bounded vesicle;GO:0043231//intracellular membrane-bounded organelle;GO:0044421//extracellular region part;GO:0098589//membrane region	GO:0019838//growth factor binding;GO:0043168//anion binding;GO:0046914//transition metal ion binding	GO:0009968//negative regulation of signal transduction;GO:0030167//proteoglycan catabolic process;GO:0035914//skeletal muscle cell differentiation
ncbi_102189561	1062	372	1560	0	80	15	16.8	5.78	20.39	0	1.65	0.28	14.3233	0.643333	-4.47666	4.47666	8.97587e-06	0.00176876	SLC6A14	solute carrier family 6 member 14	-	-	-	-	GO:0031224//intrinsic component of membrane;GO:0031988//membrane-bounded vesicle	GO:0015291//secondary active transmembrane transporter activity	GO:0042221//response to chemical;GO:0044763//single-organism cellular process;GO:0044765//single-organism transport
MSTRG.23329	46178	75942	44113	6731	12925	3588	1610.94	2818.26	1278.49	258.27	530.55	123.4	1902.56	304.073	-2.64545	2.64545	9.0459e-06	0.00176876	ART2	Regulator of rDNA transcription protein 15 [Trichinella pseudospiralis]	-	-	-	-	GO:0031224//intrinsic component of membrane	GO:0001071//nucleic acid binding transcription factor activity;GO:0004888//transmembrane signaling receptor activity;GO:0005515//protein binding	GO:0001654//eye development;GO:0003002//regionalization;GO:0006351//transcription, DNA-templated;GO:0007166//cell surface receptor signaling pathway;GO:0010468//regulation of gene expression;GO:0050907//detection of chemical stimulus involved in sensory perception
ncbi_102173866	0	7	12	1477	131	14	0	0.11	0.15	24.9	2.36	0.21	0.0866667	9.15667	6.7232	6.7232	9.11153e-06	0.00176876	LOC102173866	2-acylglycerol O-acyltransferase 2	Metabolism;Organismal Systems	Lipid metabolism;Digestive system	ko00561//Glycerolipid metabolism;ko04975//Fat digestion and absorption	K14457;K14457	-	GO:0016746//transferase activity, transferring acyl groups	-
ncbi_102184936	41	117	22	2443	856	105	1.11	3.36	0.49	72.61	27.22	2.8	1.65333	34.21	4.37097	4.37097	9.32576e-06	0.00177775	TSKS	testis specific serine kinase substrate	-	-	-	-	-	-	-
ncbi_102174780	193	30	92	6	10	12	3.35	0.55	1.37	0.13	0.25	0.2	1.75667	0.193333	-3.18368	3.18368	9.38393e-06	0.00177775	SLC28A1	solute carrier family 28 member 1	-	-	-	-	GO:0016021//integral component of membrane	GO:0005337//nucleoside transmembrane transporter activity	GO:0015858//nucleoside transport
ncbi_102179608	431	100	356	13	39	57	6.79	1.68	4.66	0.23	0.72	0.89	4.37667	0.613333	-2.83509	2.83509	9.70503e-06	0.00181669	GALNT3	polypeptide N-acetylgalactosaminyltransferase 3	Metabolism;Metabolism	Global and overview maps;Glycan biosynthesis and metabolism	ko01100//Metabolic pathways;ko00512//Mucin type O-glycan biosynthesis	K00710;K00710	GO:0031224//intrinsic component of membrane;GO:0043231//intracellular membrane-bounded organelle;GO:0044444//cytoplasmic part	GO:0008376//acetylgalactosaminyltransferase activity;GO:0046914//transition metal ion binding	GO:0006493//protein O-linked glycosylation
ncbi_102177329	8	37	92	4370	510	341	0.16	0.76	1.48	93.26	11.65	6.52	0.8	37.1433	5.53696	5.53696	1.00446e-05	0.00185813	LOC102177329	cytochrome P450 2B4	Metabolism;Human Diseases;Metabolism;Metabolism;Metabolism	Global and overview maps;Cancers;Lipid metabolism;Metabolism of cofactors and vitamins;Lipid metabolism	ko01100//Metabolic pathways;ko05204//Chemical carcinogenesis;ko00590//Arachidonic acid metabolism;ko00830//Retinol metabolism;ko00140//Steroid hormone biosynthesis	K07412;K07412;K07412;K07412;K07412	-	-	-
ncbi_102186537	2132	133	745	5	103	20	33.31	2.2	9.61	0.09	1.88	0.3	15.04	0.756667	-4.313	4.313	1.23876e-05	0.00223404	ADGRF1	adhesion G protein-coupled receptor F1	-	-	-	-	GO:0031224//intrinsic component of membrane	GO:0038023//signaling receptor activity	GO:0007166//cell surface receptor signaling pathway
ncbi_108634776	17358	21701	13348	3772	4450	2394	324.46	431.53	207.29	77.54	97.86	44.11	321.093	73.17	-2.13367	2.13367	1.24112e-05	0.00223404	LOC108634776	zinc finger protein 532-like	-	-	-	-	-	-	-
ncbi_102175526	504	326	1004	84	39	165	10.74	7.41	17.77	1.97	0.97	3.45	11.9733	2.13	-2.4909	2.4909	1.25029e-05	0.00223404	LOC102175526	phospholipid scramblase 2	-	-	-	-	-	-	-
ncbi_102173837	193	46	5	0	3	3	5.54	1.41	0.12	0	0.1	0.1	2.35667	0.0666667	-5.14364	5.14364	1.32772e-05	0.00234398	LOC102173837	tubulin alpha-3 chain	Cellular Processes;Cellular Processes;Cellular Processes;Human Diseases;Cellular Processes	Cellular community - eukaryotes;Transport and catabolism;Cell growth and death;Infectious diseases;Cellular community - eukaryotes	ko04530//Tight junction;ko04145//Phagosome;ko04210//Apoptosis;ko05130//Pathogenic Escherichia coli infection;ko04540//Gap junction	K07374;K07374;K07374;K07374;K07374	GO:0015630//microtubule cytoskeleton;GO:0032991//macromolecular complex;GO:0043231//intracellular membrane-bounded organelle	GO:0005198//structural molecule activity;GO:0017111//nucleoside-triphosphatase activity;GO:0032550//purine ribonucleoside binding	GO:0006458//'de novo' protein folding;GO:0043623//cellular protein complex assembly;GO:0044763//single-organism cellular process
MSTRG.5507	319	16	459	4	23	2	8.45	0.45	10.1	0.12	0.72	0.05	6.33333	0.296667	-4.41605	4.41605	1.34163e-05	0.00234398	--	transmembrane 9 superfamily member 2-like [Bos taurus]	Organismal Systems	Sensory system	ko04742//Taste transduction	K08474	GO:0031224//intrinsic component of membrane;GO:0042579//microbody;GO:0044421//extracellular region part	GO:0005515//protein binding;GO:0016647//oxidoreductase activity, acting on the CH-NH group of donors, oxygen as acceptor;GO:0043169//cation binding;GO:0060089//molecular transducer activity	GO:0006596//polyamine biosynthetic process;GO:0006598//polyamine catabolic process;GO:0007162//negative regulation of cell adhesion;GO:0007169//transmembrane receptor protein tyrosine kinase signaling pathway;GO:0007606//sensory perception of chemical stimulus;GO:0010467//gene expression;GO:0010596//negative regulation of endothelial cell migration;GO:0031328//positive regulation of cellular bios…
ncbi_102178394	6133	855	4946	408	573	312	54.61	8.51	37.72	3.95	7.22	2.89	33.6133	4.68667	-2.8424	2.8424	1.474e-05	0.00252491	FAM20A	FAM20A, golgi associated secretory pathway pseudokinase	-	-	-	-	GO:0031988//membrane-bounded vesicle;GO:0043231//intracellular membrane-bounded organelle	-	GO:0034505//tooth mineralization;GO:0055065//metal ion homeostasis
ncbi_102169899	130	6	304	4	10	7	1.47	0.07	2.86	0.05	0.13	0.08	1.46667	0.0866667	-4.08092	4.08092	1.48758e-05	0.00252491	SEZ6	seizure related 6 homolog	-	-	-	-	GO:0030425//dendrite;GO:0031224//intrinsic component of membrane;GO:0043231//intracellular membrane-bounded organelle;GO:0044297//cell body;GO:0044309//neuron spine;GO:0044421//extracellular region part;GO:0044444//cytoplasmic part	-	GO:0007626//locomotory behavior;GO:0010976//positive regulation of neuron projection development;GO:0010977//negative regulation of neuron projection development;GO:0021700//developmental maturation;GO:0051899//membrane depolarization;GO:1902531//regulation of intracellular signal transduction
ncbi_102190098	70	349	105	3911	550	1581	1.16	6.18	1.45	71.56	10.77	25.92	2.93	36.0833	3.62236	3.62236	1.49337e-05	0.00252491	EEPD1	endonuclease/exonuclease/phosphatase family domain containing 1	-	-	-	-	-	GO:0004518//nuclease activity	GO:0006259//DNA metabolic process
ncbi_102178450	925	137	1193	63	103	61	12.48	1.91	13.26	0.91	1.58	0.79	9.21667	1.09333	-3.07551	3.07551	1.52319e-05	0.00254794	GRAMD2	GRAM domain containing 2	-	-	-	-	-	-	-
ncbi_102177630	567	59	1307	1	49	41	13.39	1.51	25.67	0.03	1.38	0.97	13.5233	0.793333	-4.09138	4.09138	1.55008e-05	0.00256563	SLC22A16	solute carrier family 22 member 16	-	-	-	-	GO:0031224//intrinsic component of membrane	GO:0008028//monocarboxylic acid transmembrane transporter activity;GO:0008324//cation transmembrane transporter activity	GO:0009566//fertilization;GO:0015879//carnitine transport;GO:0046903//secretion;GO:0048870//cell motility
ncbi_102177713	350	963	333	12966	3543	1968	6.34	18.54	5.01	258.13	75.46	35.12	9.96333	122.903	3.62475	3.62475	1.61168e-05	0.00263979	CEBPA	CCAAT/enhancer binding protein alpha	Human Diseases;Human Diseases;Human Diseases;Human Diseases	Cancers;Cancers;Endocrine and metabolic diseases;Cancers	ko05200//Pathways in cancer;ko05202//Transcriptional misregulation in cancers;ko04932//Non-alcoholic fatty liver disease (NAFLD);ko05221//Acute myeloid leukemia	K09055;K09055;K09055;K09055	GO:0043231//intracellular membrane-bounded organelle;GO:0043234//protein complex	GO:0000977//RNA polymerase II regulatory region sequence-specific DNA binding;GO:0000982//transcription factor activity, RNA polymerase II core promoter proximal region sequence-specific binding;GO:0003712//transcription cofactor activity;GO:0046983//protein dimerization activity	GO:0002573//myeloid leukocyte differentiation;GO:0003006//developmental process involved in reproduction;GO:0006357//regulation of transcription from RNA polymerase II promoter;GO:0006359//regulation of transcription from RNA polymerase III promoter;GO:0006996//organelle organization;GO:0008283//cell proliferation;GO:0010226//response to lithium ion;GO:0014070//response to organic cyclic compound…
ncbi_102182683	655	61	412	0	30	22	25.38	2.52	13.27	0	1.37	0.82	13.7233	0.73	-4.23259	4.23259	1.69685e-05	0.00275064	LOC102182683	growth-regulated alpha protein-like	Environmental Information Processing;Human Diseases;Organismal Systems;Organismal Systems;Human Diseases;Environmental Information Processing;Environmental Information Processing;Human Diseases;Human Diseases;Organismal Systems;Human Diseases;Human Diseases	Signaling molecules and interaction;Infectious diseases;Immune system;Immune system;Infectious diseases;Signal transduction;Signal transduction;Immune diseases;Infectious diseases;Immune system;Infectious diseases;Infectious diseases	ko04060//Cytokine-cytokine receptor interaction;ko05167//Kaposi sarcoma-associated herpesvirus infection;ko04062//Chemokine signaling pathway;ko04621//NOD-like receptor signaling pathway;ko05146//Amoebiasis;ko04064//NF-kappa B signaling pathway;ko04668//TNF signaling pathway;ko05323//Rheumatoid arthritis;ko05132//Salmonella infection;ko04657//IL-17 signaling pathway;ko05120//Epithelial cell signa…	K05505;K05505;K05505;K05505;K05505;K05505;K05505;K05505;K05505;K05505;K05505;K05505	GO:0044421//extracellular region part	GO:0005125//cytokine activity	GO:0002376//immune system process;GO:0006935//chemotaxis;GO:0006952//defense response
ncbi_106503958	0	0	1	49	222	1	0	0	0.02	1.35	6.53	0.02	0.00666667	2.63333	8.62571	8.62571	1.78087e-05	0.00285738	LOC106503958	UDP-glucuronosyltransferase 2C1	Metabolism;Organismal Systems;Human Diseases;Metabolism;Metabolism;Metabolism;Metabolism;Metabolism;Metabolism;Metabolism;Metabolism	Global and overview maps;Digestive system;Cancers;Xenobiotics biodegradation and metabolism;Metabolism of cofactors and vitamins;Xenobiotics biodegradation and metabolism;Xenobiotics biodegradation and metabolism;Lipid metabolism;Metabolism of cofactors and vitamins;Carbohydrate metabolism;Carbohydrate metabolism	ko01100//Metabolic pathways;ko04976//Bile secretion;ko05204//Chemical carcinogenesis;ko00983//Drug metabolism - other enzymes;ko00830//Retinol metabolism;ko00980//Metabolism of xenobiotics by cytochrome P450;ko00982//Drug metabolism - cytochrome P450;ko00140//Steroid hormone biosynthesis;ko00860//Porphyrin and chlorophyll metabolism;ko00040//Pentose and glucuronate interconversions;ko00053//Ascor…	K00699;K00699;K00699;K00699;K00699;K00699;K00699;K00699;K00699;K00699;K00699	-	GO:0016757//transferase activity, transferring glycosyl groups	-
ncbi_102181042	176	9	195	8	0	7	1.09	0.06	1	0.05	0	0.04	0.716667	0.03	-4.57827	4.57827	1.83159e-05	0.00290909	MDGA2	MAM domain containing glycosylphosphatidylinositol anchor 2	-	-	-	-	-	-	-
ncbi_102186118	603	77	1239	0	44	35	5.06	0.7	8.65	0	0.44	0.29	4.80333	0.243333	-4.30303	4.30303	1.90811e-05	0.00295429	RASEF	RAS and EF-hand domain containing	-	-	-	-	-	-	-
ncbi_102190690	9	209	123	6389	1282	522	0.22	5.54	2.55	173.95	37.86	12.77	2.77	74.86	4.75624	4.75624	1.90967e-05	0.00295429	AQP7	aquaporin 7	Organismal Systems;Organismal Systems	Endocrine system;Endocrine system	ko03320//PPAR signaling pathway;ko04923//Regulation of lipolysis in adipocyte	K08771;K08771	-	-	-
MSTRG.2659	260	262	337	13	62	67	10.53	11.28	11.34	0.57	2.97	2.66	11.05	2.06667	-2.41867	2.41867	1.91642e-05	0.00295429	--	endonuclease-reverse transcriptase [Babesia ovata]	Human Diseases;Environmental Information Processing;Human Diseases;Organismal Systems;Human Diseases;Human Diseases;Cellular Processes;Human Diseases	Cancers;Signal transduction;Cancers;Immune system;Cardiovascular diseases;Infectious diseases;Cellular community - eukaryotes;Cancers	ko05200//Pathways in cancer;ko04390//Hippo signaling pathway;ko05226//Gastric cancer;ko04670//Leukocyte transendothelial migration;ko05412//Arrhythmogenic right ventricular cardiomyopathy (ARVC);ko05100//Bacterial invasion of epithelial cells;ko04520//Adherens junction;ko05213//Endometrial cancer	K05691;K05691;K05691;K05691;K05691;K05691;K05691;K05691	-	-	-
ncbi_102186766	1019	604	633	109	201	126	5.19	3.27	2.68	0.61	1.2	0.63	3.71333	0.813333	-2.1908	2.1908	1.94747e-05	0.0029568	CD109	CD109 molecule	-	-	-	-	GO:0044421//extracellular region part;GO:0044464//cell part	GO:0019838//growth factor binding;GO:0061135//endopeptidase regulator activity	GO:0000768//syncytium formation by plasma membrane fusion;GO:0010466//negative regulation of peptidase activity;GO:0010837//regulation of keratinocyte proliferation;GO:0017015//regulation of transforming growth factor beta receptor signaling pathway;GO:0022405//hair cycle process;GO:0032102//negative regulation of response to external stimulus;GO:0045604//regulation of epidermal cell differentiat…
ncbi_102179624	5	36	19	967	146	92	0.07	0.53	0.22	14.63	2.37	1.25	0.273333	6.08333	4.47613	4.47613	1.95565e-05	0.0029568	MLXIPL	MLX interacting protein like	Human Diseases;Human Diseases	Endocrine and metabolic diseases;Endocrine and metabolic diseases	ko04932//Non-alcoholic fatty liver disease (NAFLD);ko04931//Insulin resistance	K09113;K09113	-	-	-
ncbi_102182274	12	108	133	4281	593	846	0.27	2.58	2.47	105.29	15.65	18.64	1.77333	46.5267	4.71352	4.71352	2.07857e-05	0.00306633	ACSM1	acyl-CoA synthetase medium-chain family member 1	Metabolism;Metabolism;Metabolism	Global and overview maps;Carbohydrate metabolism;Metabolism of cofactors and vitamins	ko01100//Metabolic pathways;ko00650//Butanoate metabolism;ko00785//Lipoic acid metabolism	K01896;K01896;K01896	GO:0031988//membrane-bounded vesicle;GO:0044421//extracellular region part;GO:0044429//mitochondrial part	GO:0016405//CoA-ligase activity;GO:0016878//acid-thiol ligase activity;GO:0032550//purine ribonucleoside binding;GO:0043169//cation binding	GO:0006631//fatty acid metabolic process
ncbi_102173896	19	151	22	1974	960	124	0.57	5.05	0.56	68.18	36.01	3.94	2.06	36.0433	4.12902	4.12902	2.08711e-05	0.00306633	MDFI	MyoD family inhibitor	-	-	-	-	-	GO:0005515//protein binding	GO:0000187//activation of MAPK activity;GO:0009798//axis specification;GO:0009968//negative regulation of signal transduction;GO:0048562//embryonic organ morphogenesis;GO:0051100//negative regulation of binding;GO:0060706//cell differentiation involved in embryonic placenta development
ncbi_100860887	326	12	967	6	1	50	12.38	0.48	30.51	0.25	0.04	1.87	14.4567	0.72	-4.32759	4.32759	2.09772e-05	0.00306633	MSTN	myostatin	Environmental Information Processing	Signaling molecules and interaction	ko04060//Cytokine-cytokine receptor interaction	K05497	GO:0044421//extracellular region part	GO:0005102//receptor binding;GO:0005539//glycosaminoglycan binding	GO:0006355//regulation of transcription, DNA-templated;GO:0007178//transmembrane receptor protein serine/threonine kinase signaling pathway;GO:0071385//cellular response to glucocorticoid stimulus
MSTRG.20387	64	30	224	8	3	16	0.59	0.29	1.7	0.08	0.03	0.14	0.86	0.0833333	-3.36737	3.36737	2.1061e-05	0.00306633	--	endonuclease-reverse transcriptase [Babesia ovata]	Human Diseases;Environmental Information Processing;Human Diseases;Organismal Systems;Human Diseases;Human Diseases;Cellular Processes;Human Diseases	Cancers;Signal transduction;Cancers;Immune system;Cardiovascular diseases;Infectious diseases;Cellular community - eukaryotes;Cancers	ko05200//Pathways in cancer;ko04390//Hippo signaling pathway;ko05226//Gastric cancer;ko04670//Leukocyte transendothelial migration;ko05412//Arrhythmogenic right ventricular cardiomyopathy (ARVC);ko05100//Bacterial invasion of epithelial cells;ko04520//Adherens junction;ko05213//Endometrial cancer	K05691;K05691;K05691;K05691;K05691;K05691;K05691;K05691	GO:0031252//cell leading edge;GO:0070161//anchoring junction	GO:0003779//actin binding;GO:0050839//cell adhesion molecule binding	GO:0010468//regulation of gene expression;GO:0098602//single organism cell adhesion
ncbi_102173786	66	350	90	5887	966	566	1.96	11.36	2.23	193.78	33.96	16.84	5.18333	81.5267	3.97532	3.97532	2.17232e-05	0.00313373	FAH	fumarylacetoacetate hydrolase	Metabolism;Metabolism	Global and overview maps;Amino acid metabolism	ko01100//Metabolic pathways;ko00350//Tyrosine metabolism	K01555;K01555	GO:0031988//membrane-bounded vesicle	GO:0016823//hydrolase activity, acting on acid carbon-carbon bonds, in ketonic substances;GO:0046914//transition metal ion binding	GO:0006525//arginine metabolic process;GO:0006558//L-phenylalanine metabolic process;GO:0006570//tyrosine metabolic process
ncbi_102180478	53	34	191	3	5	17	0.43	0.29	1.29	0.03	0.05	0.14	0.67	0.0733333	-3.19162	3.19162	2.25283e-05	0.00322032	ADAMTS3	ADAM metallopeptidase with thrombospondin type 1 motif 3	-	-	-	-	GO:0031012//extracellular matrix;GO:0031988//membrane-bounded vesicle;GO:0044421//extracellular region part	GO:0004175//endopeptidase activity;GO:0046914//transition metal ion binding	GO:0001816//cytokine production;GO:0006508//proteolysis;GO:0009059//macromolecule biosynthetic process;GO:0009967//positive regulation of signal transduction
ncbi_102175469	2	11	11	788	16	96	0.05	0.29	0.22	21.14	0.46	2.32	0.186667	7.97333	5.41665	5.41665	2.35443e-05	0.00333523	LOC102175469	galectin-12	-	-	-	-	GO:0043231//intracellular membrane-bounded organelle	GO:0048030//disaccharide binding	GO:0035556//intracellular signal transduction
ncbi_102177249	4439	3020	6310	538	1227	828	103.91	76.61	127.3	12.6	35.98	18.01	102.607	22.1967	-2.20871	2.20871	2.75582e-05	0.00386897	UGP2	UDP-glucose pyrophosphorylase 2	Metabolism;Metabolism;Metabolism;Metabolism;Metabolism	Global and overview maps;Carbohydrate metabolism;Carbohydrate metabolism;Carbohydrate metabolism;Carbohydrate metabolism	ko01100//Metabolic pathways;ko00520//Amino sugar and nucleotide sugar metabolism;ko00040//Pentose and glucuronate interconversions;ko00500//Starch and sucrose metabolism;ko00052//Galactose metabolism	K00963;K00963;K00963;K00963;K00963	GO:0031988//membrane-bounded vesicle;GO:0043231//intracellular membrane-bounded organelle	GO:0016779//nucleotidyltransferase activity;GO:0043169//cation binding	GO:0009225//nucleotide-sugar metabolic process
MSTRG.17121	3153	188	5374	227	267	73	45.17	2.87	63.96	3.58	4.5	1.03	37.3333	3.03667	-3.6199	3.6199	2.85914e-05	0.00395153	RETREG1	FAM134B [Capra hircus]	-	-	-	-	GO:0031224//intrinsic component of membrane;GO:0043231//intracellular membrane-bounded organelle	-	GO:0007600//sensory perception
ncbi_102170334	78	13	244	7	5	13	0.86	0.15	2.23	0.08	0.06	0.14	1.08	0.0933333	-3.5325	3.5325	2.8966e-05	0.00395153	HAS2	hyaluronan synthase 2	-	-	-	-	-	-	-
ncbi_102186969	248	446	236	11903	1999	758	2.95	5.62	2.32	154.98	27.83	8.88	3.63	63.8967	4.1377	4.1377	2.89824e-05	0.00395153	SFXN5	sideroflexin 5	-	-	-	-	GO:0019866//organelle inner membrane;GO:0031224//intrinsic component of membrane;GO:0043231//intracellular membrane-bounded organelle	GO:0022891//substrate-specific transmembrane transporter activity	GO:0006811//ion transport;GO:0044763//single-organism cellular process
ncbi_102170009	2	77	22	1687	253	195	0.05	2.49	0.54	56.56	9.68	5.79	1.02667	24.01	4.5476	4.5476	2.91515e-05	0.00395153	RXRG	retinoid X receptor gamma	Human Diseases;Human Diseases;Human Diseases;Organismal Systems;Organismal Systems;Organismal Systems;Human Diseases;Organismal Systems;Organismal Systems;Human Diseases;Human Diseases	Cancers;Cancers;Cancers;Immune system;Endocrine system;Endocrine system;Cancers;Endocrine system;Endocrine system;Cancers;Cancers	ko05200//Pathways in cancer;ko05202//Transcriptional misregulation in cancers;ko05226//Gastric cancer;ko04659//Th17 cell differentiation;ko04919//Thyroid hormone signaling pathway;ko04928//Parathyroid hormone synthesis, secretion and action;ko05222//Small cell lung cancer;ko03320//PPAR signaling pathway;ko04920//Adipocytokine signaling pathway;ko05223//Non-small cell lung cancer;ko05216//Thyroid …	K08526;K08526;K08526;K08526;K08526;K08526;K08526;K08526;K08526;K08526;K08526	GO:0031981//nuclear lumen	GO:0000976//transcription regulatory region sequence-specific DNA binding;GO:0003708//retinoic acid receptor activity;GO:0046914//transition metal ion binding	GO:0001101//response to acid chemical;GO:0006352//DNA-templated transcription, initiation;GO:0007399//nervous system development;GO:0009755//hormone-mediated signaling pathway;GO:0014706//striated muscle tissue development;GO:0030154//cell differentiation;GO:0030522//intracellular receptor signaling pathway;GO:0045944//positive regulation of transcription from RNA polymerase II promoter;GO:005126…
MSTRG.12076	120	38	261	10	1	24	0.97	0.33	1.74	0.09	0.01	0.19	1.01333	0.0966667	-3.38995	3.38995	3.10992e-05	0.00414649	CFDP2	endonuclease-reverse transcriptase [Babesia ovata]	-	-	-	-	-	-	-
ncbi_102185792	1	5	1	397	17	4	0.03	0.14	0.02	11.83	0.54	0.11	0.0633333	4.16	6.03747	6.03747	3.11171e-05	0.00414649	KCNK17	potassium two pore domain channel subfamily K member 17	-	-	-	-	-	-	-
ncbi_102171291	59	13	5	0	0	0	2.92	0.69	0.21	0	0	0	1.27333	0.001	-10.3144	10.3144	3.39986e-05	0.00447124	CETN1	centrin 1	-	-	-	-	GO:0005815//microtubule organizing center;GO:0031513//nonmotile primary cilium	GO:0015631//tubulin binding;GO:0032403//protein complex binding;GO:0046872//metal ion binding	GO:0000280//nuclear division;GO:0009408//response to heat;GO:0044763//single-organism cellular process
ncbi_102183007	201	100	93	19	21	35	4.31	2.28	1.66	0.45	0.53	0.74	2.75	0.573333	-2.26199	2.26199	3.41229e-05	0.00447124	LOC102183007	cell surface glycoprotein CD200 receptor 1	-	-	-	-	-	-	-
MSTRG.22663	49532	81774	42650	9802	16410	6025	1370.47	2406.88	980.38	298.28	534.24	164.34	1585.91	332.287	-2.25481	2.25481	3.51382e-05	0.00456623	Tes	PREDICTED: basic proline-rich protein-like [Capra hircus]	-	-	-	-	GO:0005924//cell-substrate adherens junction;GO:0016020//membrane;GO:0032991//macromolecular complex;GO:0044424//intracellular part	GO:0003723//RNA binding;GO:0046914//transition metal ion binding	GO:0008283//cell proliferation
ncbi_102168479	227	26	299	4	15	33	2.39	0.29	2.62	0.05	0.19	0.34	1.76667	0.193333	-3.19187	3.19187	3.57579e-05	0.00460866	NLRP12	NLR family pyrin domain containing 12	Organismal Systems	Immune system	ko04621//NOD-like receptor signaling pathway	K20865	-	-	GO:0001933//negative regulation of protein phosphorylation;GO:0008592//regulation of Toll signaling pathway;GO:0010557//positive regulation of macromolecule biosynthetic process;GO:0031348//negative regulation of defense response;GO:0032692//negative regulation of interleukin-1 production;GO:0032715//negative regulation of interleukin-6 production;GO:0034097//response to cytokine;GO:0042346//posi…
MSTRG.14447	111	14	148	2	10	1	4.62	0.62	5.12	0.09	0.49	0.04	3.45333	0.206667	-4.06261	4.06261	3.65331e-05	0.00463407	--	hypothetical protein FD754_009110 [Muntiacus muntjak]	-	-	-	-	-	-	-
ncbi_102173263	314	26	763	3	42	12	2.57	0.22	5.86	0.03	0.38	0.09	2.88333	0.166667	-4.1127	4.1127	3.65444e-05	0.00463407	LIN7A	lin-7 homolog A, crumbs cell polarity complex component	-	-	-	-	-	-	-
ncbi_102188850	25	133	95	2830	330	635	0.29	1.63	0.93	36.99	4.58	7.38	0.95	16.3167	4.10228	4.10228	3.70912e-05	0.00466577	FGF1	fibroblast growth factor 1	Human Diseases;Environmental Information Processing;Environmental Information Processing;Environmental Information Processing;Environmental Information Processing;Cellular Processes;Environmental Information Processing;Human Diseases;Human Diseases;Human Diseases	Cancers;Signal transduction;Signal transduction;Signal transduction;Signal transduction;Cell motility;Signal transduction;Cancers;Cancers;Cancers	ko05200//Pathways in cancer;ko04151//PI3K-Akt signaling pathway;ko04010//MAPK signaling pathway;ko04014//Ras signaling pathway;ko04015//Rap1 signaling pathway;ko04810//Regulation of actin cytoskeleton;ko04390//Hippo signaling pathway;ko05226//Gastric cancer;ko05224//Breast cancer;ko05218//Melanoma	K18496;K18496;K18496;K18496;K18496;K18496;K18496;K18496;K18496;K18496	GO:0031012//extracellular matrix;GO:0031981//nuclear lumen;GO:0043232//intracellular non-membrane-bounded organelle;GO:0044421//extracellular region part;GO:0044444//cytoplasmic part	GO:0005539//glycosaminoglycan binding;GO:0031072//heat shock protein binding;GO:0070851//growth factor receptor binding	GO:0003156//regulation of organ formation;GO:0006357//regulation of transcription from RNA polymerase II promoter;GO:0006952//defense response;GO:0008284//positive regulation of cell proliferation;GO:0009408//response to heat;GO:0010893//positive regulation of steroid biosynthetic process;GO:0030323//respiratory tube development;GO:0030334//regulation of cell migration;GO:0035768//endothelial cel…
ncbi_108638503	24	30	17	374	181	113	0.75	1	0.44	12.86	6.66	3.48	0.73	7.66667	3.39263	3.39263	3.98972e-05	0.00497892	ANKRD9	ankyrin repeat domain 9	-	-	-	-	-	-	-
MSTRG.19147	53	13	95	0	5	1	1.33	0.4	2.11	0	0.19	0.03	1.28	0.0733333	-4.12553	4.12553	4.18098e-05	0.00517652	--	endonuclease-reverse transcriptase [Babesia ovata]	-	-	-	-	-	-	-
ncbi_108635379	12	64	60	918	2260	51	0.58	3.37	2.46	49.8	131.12	2.47	2.13667	61.13	4.83845	4.83845	4.38796e-05	0.00539033	LOC108635379	liver carboxylesterase-like	Metabolism;Metabolism	Global and overview maps;Xenobiotics biodegradation and metabolism	ko01100//Metabolic pathways;ko00983//Drug metabolism - other enzymes	K01044;K01044	-	-	-
ncbi_102174208	114	5	295	7	10	3	2.12	0.1	4.57	0.14	0.22	0.06	2.26333	0.14	-4.01495	4.01495	4.58712e-05	0.00556803	TRAPPC3L	trafficking protein particle complex 3 like	-	-	-	-	-	-	-
MSTRG.11684	0	0	2	179	6	52	0	0	0.01	1.38	0.05	0.36	0.00333333	0.596667	7.48382	7.48382	4.60344e-05	0.00556803	--	endonuclease-reverse transcriptase [Babesia ovata]	Organismal Systems	Sensory system	ko04742//Taste transduction	K08474	-	-	-
ncbi_102171502	99	10	121	1	6	9	1.15	0.14	1.18	0.01	0.09	0.11	0.823333	0.07	-3.55605	3.55605	4.67572e-05	0.0056123	LOC102171502	RUN domain-containing protein 3B	-	-	-	-	-	-	-
ncbi_102175046	31	6	87	0	2	2	1.56	0.37	3.47	0	0.14	0.12	1.8	0.0866667	-4.37638	4.37638	4.91912e-05	0.00585971	FOLR1	folate receptor 1	Cellular Processes;Human Diseases	Transport and catabolism;Drug resistance	ko04144//Endocytosis;ko01523//Antifolate resistance	K13649;K13649	GO:0030135//coated vesicle;GO:0046658//anchored component of plasma membrane	GO:0016597//amino acid binding;GO:0051183//vitamin transporter activity	GO:0006760//folic acid-containing compound metabolic process;GO:0006835//dicarboxylic acid transport
MSTRG.13664	131	270	90	10	13	63	27.06	59.28	15.45	2.27	3.16	12.82	33.93	6.08333	-2.47963	2.47963	5.19283e-05	0.00613925	IGLV2-14	immunoglobulin lambda-2c light chain variable region, partial [Ovis aries]	-	-	-	-	GO:0016020//membrane	GO:0005488//binding	GO:0002431//Fc receptor mediated stimulatory signaling pathway;GO:0006897//endocytosis;GO:0006952//defense response;GO:0006956//complement activation;GO:0038093//Fc receptor signaling pathway
MSTRG.16744	0	0	3	187	89	5	0	0	0.06	5.11	2.6	0.12	0.02	2.61	7.02791	7.02791	5.23376e-05	0.00614146	--	peroxisomal N(1)-acetyl-spermine/spermidine oxidase isoform X5 [Bos indicus x Bos taurus]	-	-	-	-	GO:0005737//cytoplasm	GO:0005488//binding;GO:0016647//oxidoreductase activity, acting on the CH-NH group of donors, oxygen as acceptor	GO:0006596//polyamine biosynthetic process;GO:0006598//polyamine catabolic process
ncbi_102187815	420	81	414	3	25	71	2.18	0.45	1.79	0.02	0.15	0.36	1.47333	0.176667	-3.05998	3.05998	5.38603e-05	0.00619417	ATP2B2	ATPase plasma membrane Ca2+ transporting 2	Environmental Information Processing;Environmental Information Processing;Environmental Information Processing;Organismal Systems;Organismal Systems;Organismal Systems;Organismal Systems;Organismal Systems;Organismal Systems	Signal transduction;Signal transduction;Signal transduction;Circulatory system;Digestive system;Endocrine system;Digestive system;Digestive system;Excretory system	ko04024//cAMP signaling pathway;ko04020//Calcium signaling pathway;ko04022//cGMP - PKG signaling pathway;ko04261//Adrenergic signaling in cardiomyocytes;ko04972//Pancreatic secretion;ko04925//Aldosterone synthesis and secretion;ko04970//Salivary secretion;ko04978//Mineral absorption;ko04961//Endocrine and other factor-regulated calcium reabsorption	K05850;K05850;K05850;K05850;K05850;K05850;K05850;K05850;K05850	GO:0031224//intrinsic component of membrane;GO:0031674//I band;GO:0042995//cell projection;GO:0043231//intracellular membrane-bounded organelle;GO:0044297//cell body;GO:0044459//plasma membrane part	GO:0004857//enzyme inhibitor activity;GO:0019829//cation-transporting ATPase activity;GO:0019903//protein phosphatase binding;GO:0019904//protein domain specific binding;GO:0032550//purine ribonucleoside binding;GO:0046872//metal ion binding	GO:0002026//regulation of the force of heart contraction;GO:0006355//regulation of transcription, DNA-templated;GO:0006816//calcium ion transport;GO:0006874//cellular calcium ion homeostasis;GO:0006950//response to stress;GO:0007589//body fluid secretion;GO:0007610//behavior;GO:0009150//purine ribonucleotide metabolic process;GO:0010614//negative regulation of cardiac muscle hypertrophy;GO:001074…
ncbi_102191743	437	295	278	81	79	107	1.87	1.27	1.05	0.38	0.37	0.42	1.39667	0.39	-1.84044	1.84044	5.44402e-05	0.00619417	BAZ2B	bromodomain adjacent to zinc finger domain 2B	-	-	-	-	GO:0043231//intracellular membrane-bounded organelle	GO:0046914//transition metal ion binding	-
ncbi_102187454	883	449	1664	56	187	267	15.2	8.22	23.79	1.06	3.79	4.53	15.7367	3.12667	-2.33143	2.33143	5.45704e-05	0.00619417	DNAJB9	DnaJ heat shock protein family (Hsp40) member B9	-	-	-	-	GO:0031988//membrane-bounded vesicle	GO:0005515//protein binding	GO:0043161//proteasome-mediated ubiquitin-dependent protein catabolic process
ncbi_102182986	732	442	656	82	155	219	13.42	9.45	9.8	1.62	3.71	3.91	10.89	3.08	-1.822	1.822	5.45868e-05	0.00619417	TMEM68	transmembrane protein 68	-	-	-	-	GO:0031224//intrinsic component of membrane	GO:0016740//transferase activity	-
ncbi_102173636	10	44	11	499	78	162	0.35	1.64	0.32	19.23	3.22	5.6	0.77	9.35	3.60204	3.60204	5.47564e-05	0.00619417	HILPDA	hypoxia inducible lipid droplet associated	-	-	-	-	GO:0012505//endomembrane system;GO:0031224//intrinsic component of membrane;GO:0043232//intracellular non-membrane-bounded organelle;GO:0044421//extracellular region part	GO:0005515//protein binding	GO:0001816//cytokine production;GO:0007267//cell-cell signaling;GO:0010883//regulation of lipid storage;GO:0042127//regulation of cell proliferation;GO:0050896//response to stimulus
ncbi_102188856	1405	283	1156	127	135	247	42.25	9.29	28.73	4.27	4.9	7.34	26.7567	5.50333	-2.28152	2.28152	5.58098e-05	0.00626824	SLC35D2	solute carrier family 35 member D2	-	-	-	-	GO:0031224//intrinsic component of membrane;GO:0043231//intracellular membrane-bounded organelle	GO:0005338//nucleotide-sugar transmembrane transporter activity	GO:0001501//skeletal system development;GO:0006024//glycosaminoglycan biosynthetic process;GO:0015781//pyrimidine nucleotide-sugar transport
ncbi_102174168	9	12	8	535	46	38	0.12	0.17	0.09	7.87	0.73	0.51	0.126667	3.03667	4.58338	4.58338	5.90426e-05	0.0065843	CHDH	choline dehydrogenase	Metabolism;Metabolism	Global and overview maps;Amino acid metabolism	ko01100//Metabolic pathways;ko00260//Glycine, serine and threonine metabolism	K00108;K00108	GO:0019866//organelle inner membrane;GO:0043231//intracellular membrane-bounded organelle	GO:0000166//nucleotide binding;GO:0016614//oxidoreductase activity, acting on CH-OH group of donors	GO:0019695//choline metabolic process
ncbi_100860857	4051	1479	9099	641	873	371	87.72	35.57	165.37	15.26	23.51	7.89	96.22	15.5533	-2.62911	2.62911	6.41099e-05	0.00707491	ABCG2	ATP binding cassette subfamily G member 2 (Junior blood group)	Organismal Systems;Environmental Information Processing;Human Diseases	Digestive system;Membrane transport;Drug resistance	ko04976//Bile secretion;ko02010//ABC transporters;ko01523//Antifolate resistance	K05681;K05681;K05681	GO:0031090//organelle membrane;GO:0031224//intrinsic component of membrane;GO:0043231//intracellular membrane-bounded organelle	GO:0015405//P-P-bond-hydrolysis-driven transmembrane transporter activity;GO:0017111//nucleoside-triphosphatase activity;GO:0032550//purine ribonucleoside binding;GO:0046983//protein dimerization activity	GO:0006082//organic acid metabolic process;GO:0051234//establishment of localization
ncbi_102185120	78	235	83	2675	599	501	1.05	3.38	0.93	39.58	9.52	6.65	1.78667	18.5833	3.37867	3.37867	6.43419e-05	0.00707491	KLHL25	kelch like family member 25	-	-	-	-	GO:0031461//cullin-RING ubiquitin ligase complex	-	GO:0006417//regulation of translation;GO:0016567//protein ubiquitination
ncbi_102168824	263	181	1046	21	69	114	3.54	2.61	11.46	0.32	1.11	1.47	5.87	0.966667	-2.60227	2.60227	6.52522e-05	0.00712518	NUDT12	nudix hydrolase 12	Metabolism;Cellular Processes;Metabolism	Global and overview maps;Transport and catabolism;Metabolism of cofactors and vitamins	ko01100//Metabolic pathways;ko04146//Peroxisome;ko00760//Nicotinate and nicotinamide metabolism	K03426;K03426;K03426	GO:0042579//microbody	GO:0004551//nucleotide diphosphatase activity;GO:0043169//cation binding	GO:0006739//NADP metabolic process;GO:0019364//pyridine nucleotide catabolic process
MSTRG.8924	679	1052	234	13	50	216	109.65	180.73	31.39	2.31	9.5	34.39	107.257	15.4	-2.80007	2.80007	6.61107e-05	0.00716914	--	type I cytoskeletal 19-like protein [Labeo rohita]	Metabolism	Carbohydrate metabolism	ko00650//Butanoate metabolism	K00109	-	-	-
ncbi_102172399	504	453	363	108	134	140	4.82	4.63	2.9	1.14	1.51	1.33	4.11667	1.32667	-1.63367	1.63367	6.65762e-05	0.00717017	YES1	YES proto-oncogene 1, Src family tyrosine kinase	Cellular Processes	Cellular community - eukaryotes	ko04520//Adherens junction	K05705	GO:0005924//cell-substrate adherens junction;GO:0015629//actin cytoskeleton;GO:0016020//membrane;GO:0031988//membrane-bounded vesicle;GO:0043231//intracellular membrane-bounded organelle	GO:0004713//protein tyrosine kinase activity;GO:0005515//protein binding;GO:0032550//purine ribonucleoside binding	GO:0006468//protein phosphorylation;GO:0008645//hexose transport;GO:0036119//response to platelet-derived growth factor;GO:0051716//cellular response to stimulus
MSTRG.584	237	18	145	0	11	0	3.48	0.41	2.33	0	0.31	0	2.07333	0.103333	-4.32657	4.32657	6.81807e-05	0.0072314	--	reverse transcriptase-like [Bos taurus]	Genetic Information Processing	Replication and repair	ko03420//Nucleotide excision repair	K10838	-	-	-
ncbi_102174841	140	60	177	9374	836	273	4.22	1.92	4.43	310.8	29.65	8.11	3.52333	116.187	5.04336	5.04336	6.8227e-05	0.0072314	LOC102174841	L-threonine 3-dehydrogenase, mitochondrial	Metabolism	Amino acid metabolism	ko00260//Glycine, serine and threonine metabolism	K15789	GO:0043231//intracellular membrane-bounded organelle	GO:0016616//oxidoreductase activity, acting on the CH-OH group of donors, NAD or NADP as acceptor;GO:0048037//cofactor binding	GO:0006544//glycine metabolic process;GO:0006566//threonine metabolic process
[truncated: 2,013 more rows]

## Sheet: E-vs-M
id	E1-IN_count	E2-IN_count	E3-IN_count	M1-IN_count	M2-IN_count	M3-IN_count	E1-IN_fpkm	E2-IN_fpkm	E3-IN_fpkm	M1-IN_fpkm	M2-IN_fpkm	M3-IN_fpkm	E_mean	M_mean	log2(fc)		PValue	FDR	Symbol	Description	KEGG_A_class	KEGG_B_class	Pathway	K_ID	GO Component	GO Function	GO Process
[truncated: 1,751 more rows]
