# Supplementary material for: Epigenetic Effects and Potential Contributions of m6A Modification to Mammary Gland Development and Lactation of Dairy Goats Explored via MeRIP-seq
Source: Animals (Basel). 2025 Sep 23;15(19):2775. doi: 10.3390/ani15192775 (PMC12523381; doi:10.3390/ani15192775)
Supplement: Supplementary file 1 [file animals-15-02775-s001.zip › Table S5. DEGs shared by MeRIP-seq and RNA-seq.xlsx]

## Sheet: E-vs-M
GeneID	PeakID	Quadrant	gene_diff	RNA_E1-IN_count	RNA_E2-IN_count	RNA_E3-IN_count	RNA_M1-IN_count	RNA_M2-IN_count	RNA_M3-IN_count	RNA_E1-IN_fpkm	RNA_E2-IN_fpkm	RNA_E3-IN_fpkm	RNA_M1-IN_fpkm	RNA_M2-IN_fpkm	RNA_M3-IN_fpkm	RNA_E_mean	RNA_M_mean	RNA_log2(fc)	RNA_PValue	RNA_FDR	m6A_E.log2FC	m6A_M.log2FC	m6A_diff.log2FC	m6A_Moddiff.log2FC	m6A_pvalue	m6A_adj.pvalue	Symbol	Description	KEGG_A_class	KEGG_B_class	Pathway	K_ID	GO Component	GO Function	GO Process
ncbi_100860844	MergePeak_1804	quadrant7	yes	80	69	51	35	29	41	1.85	1.57	1.19	0.83	0.54	0.64	1.53667	0.67	-1.19757	0.035993	0.215019	7.47702	-4.13236	-11.6094	-12.9609	1.74885e-11	1.00667e-10	TLR5	toll like receptor 5	Organismal Systems;Human Diseases;Human Diseases;Human Diseases;Human Diseases	Immune system;Infectious diseases;Infectious diseases;Immune diseases;Infectious diseases	ko04620//Toll-like receptor signaling pathway;ko05130//Pathogenic Escherichia coli infection;ko05132//Salmonella infection;ko05321//Inflammatiory bowel disease (IBD);ko05134//Legionellosis	K10168;K10168;K10168;K10168;K10168	GO:0031224//intrinsic component of membrane	GO:0005126//cytokine receptor binding;GO:0038023//signaling receptor activity	GO:0001819//positive regulation of cytokine production;GO:0002224//toll-like receptor signaling pathway;GO:0009612//response to mechanical stimulus;GO:0009617//response to bacterium
ncbi_100860935	MergePeak_2129	quadrant3	yes	4055	3757	3781	12024	9913	6655	88.21	71.02	57.01	260.86	230.08	129.41	72.08	206.783	1.52045	0.043443	0.233807	0.00921544	4.00541	3.99619	1.55082	0.0289395	0.063335	NUCB1	nucleobindin 1	-	-	-	-	GO:0031988//membrane-bounded vesicle;GO:0043231//intracellular membrane-bounded organelle;GO:0044421//extracellular region part	GO:0046872//metal ion binding	-
ncbi_100860936	MergePeak_936	quadrant1	yes	543	212	333	1471	976	1570	16.43	5.5	7.06	44.22	32.97	42.64	9.66333	39.9433	2.04736	0.000525482	0.0187958	4.39806	-3.25098	-7.64904	-6.2035	0.000382725	0.0010126	RNASEH2A	ribonuclease H2 subunit A	Genetic Information Processing	Replication and repair	ko03030//DNA replication	K10743	GO:0043231//intracellular membrane-bounded organelle;GO:0043234//protein complex	GO:0003676//nucleic acid binding;GO:0016891//endoribonuclease activity, producing 5'-phosphomonoesters;GO:0043169//cation binding	GO:0006281//DNA repair;GO:0090501//RNA phosphodiester bond hydrolysis
ncbi_100861046	MergePeak_2943	quadrant1	yes	888	637	580	1328	1349	2416	14.45	9.01	6.54	21.56	23.43	35.15	10	26.7133	1.41756	0.0187206	0.15617	4.62149	-8.57376	-13.1953	-14.5328	2.13976e-10	9.63064e-10	MEPCE	methylphosphate capping enzyme	-	-	-	-	-	GO:0003723//RNA binding;GO:0008168//methyltransferase activity	GO:0009451//RNA modification;GO:0034660//ncRNA metabolic process;GO:0035561//regulation of chromatin binding;GO:1901992//positive regulation of mitotic cell cycle phase transition
ncbi_100861157	MergePeak_187	quadrant1	yes	296	334	392	2300	827	566	5.42	5.32	4.98	42.02	16.17	9.27	5.24	22.4867	2.10143	0.0198924	0.159691	5.10649	0.145529	-4.96096	-0.923337	0.0355864	0.0756246	ABCB6	ATP binding cassette subfamily B member 6 (Langereis blood group)	Environmental Information Processing	Membrane transport	ko02010//ABC transporters	K05661	-	-	-
ncbi_100861309	MergePeak_2650	quadrant1	yes	202	187	178	3155	617	427	7.06	5.68	4.32	110.05	23.03	13.35	5.68667	48.81	3.10152	0.00121986	0.0323683	5.09325	-0.0843155	-5.17757	-0.909581	0.0320886	0.0690339	PPARG	peroxisome proliferator activated receptor gamma	Human Diseases;Organismal Systems;Human Diseases;Human Diseases;Organismal Systems;Environmental Information Processing;Organismal Systems;Organismal Systems;Human Diseases	Cancers;Environmental adaptation;Cancers;Neurodegenerative diseases;Development;Signal transduction;Aging;Endocrine system;Cancers	ko05200//Pathways in cancer;ko04714//Thermogenesis;ko05202//Transcriptional misregulation in cancers;ko05016//Huntington disease;ko04380//Osteoclast differentiation;ko04152//AMPK signaling pathway;ko04211//Longevity regulating pathway - mammal;ko03320//PPAR signaling pathway;ko05216//Thyroid cancer	K08530;K08530;K08530;K08530;K08530;K08530;K08530;K08530;K08530	GO:0043231//intracellular membrane-bounded organelle;GO:0044444//cytoplasmic part	GO:0000976//transcription regulatory region sequence-specific DNA binding;GO:0000981//RNA polymerase II transcription factor activity, sequence-specific DNA binding;GO:0003713//transcription coactivator activity;GO:0038023//signaling receptor activity;GO:0042974//retinoic acid receptor binding;GO:0046914//transition metal ion binding	GO:0001101//response to acid chemical;GO:0001960//negative regulation of cytokine-mediated signaling pathway;GO:0002573//myeloid leukocyte differentiation;GO:0006357//regulation of transcription from RNA polymerase II promoter;GO:0008015//blood circulation;GO:0008285//negative regulation of cell proliferation;GO:0009755//hormone-mediated signaling pathway;GO:0010226//response to lithium ion;GO:00…
ncbi_100861314	MergePeak_3154	quadrant3	yes	370	378	302	2820	1484	302	14.61	12.97	8.27	111.05	62.52	10.66	11.95	61.41	2.36146	0.0162513	0.144343	-2.82578	3.73572	6.5615	0.766518	0.0182933	0.0419812	MACROD1	MACRO domain containing 1	-	-	-	-	GO:0043231//intracellular membrane-bounded organelle	GO:0016787//hydrolase activity	GO:0006464//cellular protein modification process;GO:0009116//nucleoside metabolic process;GO:0033554//cellular response to stress
ncbi_100861314	MergePeak_3155	quadrant1	yes	370	378	302	2820	1484	302	14.61	12.97	8.27	111.05	62.52	10.66	11.95	61.41	2.36146	0.0162513	0.144343	6.29734	-3.95959	-10.2569	-11.1757	2.14126e-07	6.71042e-07	MACROD1	MACRO domain containing 1	-	-	-	-	GO:0043231//intracellular membrane-bounded organelle	GO:0016787//hydrolase activity	GO:0006464//cellular protein modification process;GO:0009116//nucleoside metabolic process;GO:0033554//cellular response to stress
ncbi_100861314	MergePeak_3157	quadrant1	yes	370	378	302	2820	1484	302	14.61	12.97	8.27	111.05	62.52	10.66	11.95	61.41	2.36146	0.0162513	0.144343	6.55644	-3.50958	-10.066	-8.69694	3.49081e-05	9.61957e-05	MACROD1	MACRO domain containing 1	-	-	-	-	GO:0043231//intracellular membrane-bounded organelle	GO:0016787//hydrolase activity	GO:0006464//cellular protein modification process;GO:0009116//nucleoside metabolic process;GO:0033554//cellular response to stress
ncbi_100861321	MergePeak_1218	quadrant1	yes	324	235	281	746	385	905	4.05	2.55	2.44	9.31	5.14	10.12	3.01333	8.19	1.4425	0.0386347	0.221655	4.07028	-7.23665	-11.3069	-12.6016	9.84527e-11	4.73729e-10	VPS18	VPS18, CORVET/HOPS core subunit	-	-	-	-	-	-	-
ncbi_100861341	MergePeak_2992	quadrant7	yes	2544	2467	3081	245	927	886	57.59	48.62	48.4	5.55	22.01	17.97	51.5367	15.1767	-1.76374	9.02755e-05	0.00509022	1.3393	-9.74721	-11.0865	-12.2393	6.84111e-09	2.47203e-08	PDCD4	programmed cell death 4 (neoplastic transformation inhibitor)	Human Diseases;Human Diseases	Cancers;Cancers	ko05205//Proteoglycans in cancer;ko05206//MicroRNAs in cancer	K16865;K16865	GO:0044444//cytoplasmic part	-	GO:0007568//aging
ncbi_102168276	MergePeak_1654	quadrant3	yes	1324	761	950	3031	3727	1964	61.19	29.44	29.73	125.61	192.86	75.5	40.12	131.323	1.71073	0.012898	0.127874	-2.60757	1.83835	4.44593	2.48926	0.0117904	0.0277434	VPS28	VPS28, ESCRT-I subunit	Cellular Processes	Transport and catabolism	ko04144//Endocytosis	K12184	-	-	-
ncbi_102168430	MergePeak_585	quadrant1	yes	1485	1181	1363	3089	2261	5500	15.6	10.8	9.91	32.84	25.69	51.51	12.1033	36.68	1.59959	0.00933066	0.107844	4.10614	-2.48147	-6.5876	-3.82852	0.00555244	0.0136292	SMARCC2	SWI/SNF related, matrix associated, actin dependent regulator of chromatin subfamily c member 2	Organismal Systems;Human Diseases	Environmental adaptation;Cancers	ko04714//Thermogenesis;ko05225//Hepatocellular carcinoma	K11649;K11649	GO:0000785//chromatin;GO:0090544//BAF-type complex	GO:0000977//RNA polymerase II regulatory region sequence-specific DNA binding;GO:0031490//chromatin DNA binding	GO:0006338//chromatin remodeling;GO:0034728//nucleosome organization;GO:0060850//regulation of transcription involved in cell fate commitment
ncbi_102168857	MergePeak_2279	quadrant1	yes	163	153	138	473	484	329	3.16	2.58	1.85	9.15	10.01	5.7	2.53	8.28667	1.71165	0.0184191	0.154741	4.52607	-8.59232	-13.1184	-14.7943	4.31423e-18	3.08191e-16	MIEF2	mitochondrial elongation factor 2	-	-	-	-	GO:0031966//mitochondrial membrane	-	GO:0010822//positive regulation of mitochondrion organization;GO:0032461//positive regulation of protein oligomerization
ncbi_102168953	MergePeak_2706	quadrant3	yes	7604	2708	4864	15365	7019	47128	156.68	48.49	69.47	315.76	154.32	868.1	91.5467	446.06	2.28466	0.00499348	0.0752957	0.00486995	3.18876	3.18389	1.33998	0.0475323	0.0975866	TUBB	tubulin beta class I	Cellular Processes;Human Diseases;Cellular Processes	Transport and catabolism;Infectious diseases;Cellular community - eukaryotes	ko04145//Phagosome;ko05130//Pathogenic Escherichia coli infection;ko04540//Gap junction	K07375;K07375;K07375	GO:0005635//nuclear envelope;GO:0015630//microtubule cytoskeleton;GO:0031988//membrane-bounded vesicle;GO:0035770//ribonucleoprotein granule;GO:0043234//protein complex;GO:0044444//cytoplasmic part	GO:0005198//structural molecule activity;GO:0017111//nucleoside-triphosphatase activity;GO:0032550//purine ribonucleoside binding;GO:0042287//MHC protein binding;GO:0044389//ubiquitin-like protein ligase binding	GO:0001909//leukocyte mediated cytotoxicity;GO:0007049//cell cycle;GO:0043623//cellular protein complex assembly;GO:1902582//single-organism intracellular transport
ncbi_102169258	MergePeak_3076	quadrant7	yes	1279	2058	3150	619	651	773	25.97	36.22	44.1	12.46	14.13	13.98	35.43	13.5233	-1.38952	0.000292317	0.0126923	6.50263	-4.93242	-11.4351	-10.9507	3.12728e-12	2.12503e-11	RASSF4	Ras association domain family member 4	Environmental Information Processing;Environmental Information Processing	Signal transduction;Signal transduction	ko04391//Hippo signaling pathway -fly;ko04392//Hippo signaling pathway - multiple species	K09851;K09851	-	-	-
ncbi_102169344	MergePeak_2668	quadrant1	yes	1050	741	863	1513	1608	2440	32.92	20.19	18.75	47.31	53.79	68.39	23.9533	56.4967	1.23794	0.0381369	0.220554	8.14148	-0.868865	-9.01035	-8.68472	0.000675069	0.001761	RUVBL1	RuvB like AAA ATPase 1	Environmental Information Processing	Signal transduction	ko04310//Wnt signaling pathway	K04499	GO:0031988//membrane-bounded vesicle;GO:0033202//DNA helicase complex;GO:0043189//H4/H2A histone acetyltransferase complex;GO:0044430//cytoskeletal part;GO:0044454//nuclear chromosome part;GO:0044665//MLL1/2 complex	GO:0004003//ATP-dependent DNA helicase activity;GO:0032550//purine ribonucleoside binding	GO:0000280//nuclear division;GO:0006259//DNA metabolic process;GO:0006355//regulation of transcription, DNA-templated;GO:0010755//regulation of plasminogen activation;GO:0016573//histone acetylation;GO:0032392//DNA geometric change;GO:0033554//cellular response to stress;GO:0040007//growth;GO:0042981//regulation of apoptotic process;GO:0043486//histone exchange;GO:0048232//male gamete generation
ncbi_102169557	MergePeak_548	quadrant1	yes	520	738	825	5703	959	1269	4.61	5.68	5.06	50.34	9.07	10.04	5.11667	23.15	2.17774	0.0323724	0.205079	5.74206	-1.89076	-7.63282	-1.0181	0.00479899	0.0118633	ADCY6	adenylate cyclase 6	Human Diseases;Human Diseases;Human Diseases;Environmental Information Processing;Environmental Information Processing;Organismal Systems;Organismal Systems;Metabolism;Environmental Information Processing;Organismal Systems;Human Diseases;Organismal Systems;Environmental Information Processing;Organismal Systems;Organismal Systems;Organismal Systems;Environmental Information Processing;Organismal…	Cancers;Infectious diseases;Infectious diseases;Signal transduction;Signal transduction;Environmental adaptation;Immune system;Nucleotide metabolism;Signal transduction;Endocrine system;Endocrine and metabolic diseases;Endocrine system;Signal transduction;Circulatory system;Immune system;Nervous system;Signal transduction;Circulatory system;Digestive system;Endocrine system;Sensory system;Cell gr…	ko05200//Pathways in cancer;ko05166//HTLV-I infection;ko05163//Human cytomegalovirus infection;ko04024//cAMP signaling pathway;ko04015//Rap1 signaling pathway;ko04714//Thermogenesis;ko04062//Chemokine signaling pathway;ko00230//Purine metabolism;ko04022//cGMP - PKG signaling pathway;ko04926//Relaxin signaling pathway;ko04934//Cushing syndrome;ko04921//Oxytocin signaling pathway;ko04072//Phospholi…	K08046;K08046;K08046;K08046;K08046;K08046;K08046;K08046;K08046;K08046;K08046;K08046;K08046;K08046;K08046;K08046;K08046;K08046;K08046;K08046;K08046;K08046;K08046;K08046;K08046;K08046;K08046;K08046;K08046;K08046;K08046;K08046;K08046;K08046;K08046;K08046;K08046;K08046;K08046;K08046;K08046;K08046;K08046;K08046;K08046;K08046;K08046;K08046;K08046	GO:0031224//intrinsic component of membrane	GO:0009975//cyclase activity;GO:0016829//lyase activity	GO:0007186//G-protein coupled receptor signaling pathway;GO:0009165//nucleotide biosynthetic process;GO:0034695//response to prostaglandin E;GO:0046058//cAMP metabolic process;GO:0071407//cellular response to organic cyclic compound
ncbi_102169855	MergePeak_2193	quadrant1	yes	1660	1104	1077	7532	2603	1606	91.88	53.1	41.32	415.77	153.72	79.46	62.1	216.317	1.80048	0.0414051	0.228312	3.75443	-0.634694	-4.38913	-1.43148	0.027344	0.0601265	LOC102169855	C-C motif chemokine 14	Environmental Information Processing;Organismal Systems	Signaling molecules and interaction;Immune system	ko04060//Cytokine-cytokine receptor interaction;ko04062//Chemokine signaling pathway	K21092;K21092	-	GO:0005125//cytokine activity	GO:0002376//immune system process;GO:0006935//chemotaxis
ncbi_102170000	MergePeak_94	quadrant1	yes	1016	587	854	2815	2098	2391	42.12	21.15	24.54	116.39	92.8	88.61	29.27	99.2667	1.76189	0.00289064	0.0551791	3.11813	-1.75449	-4.87262	-2.27124	0.013242	0.030924	C1H21orf33	chromosome 1 C21orf33 homolog	-	-	-	-	-	-	-
ncbi_102170017	MergePeak_2965	quadrant1	yes	508	260	311	769	761	1722	7.74	3.44	3.28	11.68	12.36	23.44	4.82	15.8267	1.71525	0.00401609	0.0662104	4.41762	-7.97562	-12.3932	-13.8767	2.68659e-13	2.45404e-12	SNX8	sorting nexin 8	-	-	-	-	GO:0005769//early endosome;GO:0016020//membrane	GO:0005515//protein binding;GO:0005543//phospholipid binding	GO:0015031//protein transport;GO:0016482//cytoplasmic transport
ncbi_102170334	MergePeak_1633	quadrant7	yes	17	113	226	7	5	13	0.21	1.19	1.9	0.08	0.06	0.14	1.1	0.0933333	-3.55897	1.06451e-05	0.00103024	6.04947	0.741832	-5.30764	-0.0322061	0.0302999	0.0657955	HAS2	hyaluronan synthase 2	-	-	-	-	-	-	-
ncbi_102170515	MergePeak_994	quadrant7	yes	156	79	117	32	45	38	2.42	1.06	1.25	0.49	0.74	0.52	1.57667	0.583333	-1.43449	0.000881186	0.0264524	5.85979	-5.28867	-11.1485	-12.5887	5.2909e-14	6.09109e-13	MLLT3	MLLT3, super elongation complex subunit	Human Diseases	Cancers	ko05202//Transcriptional misregulation in cancers	K15187	GO:0031988//membrane-bounded vesicle;GO:0043231//intracellular membrane-bounded organelle;GO:0043234//protein complex	-	GO:0003002//regionalization;GO:0010468//regulation of gene expression;GO:0030178//negative regulation of Wnt signaling pathway;GO:0060071//Wnt signaling pathway, planar cell polarity pathway
ncbi_102170622	MergePeak_1683	quadrant1	yes	1146	740	1055	1795	1702	2611	19.92	11.17	12.71	31.11	31.55	40.56	14.6	34.4067	1.23672	0.0390095	0.222291	9.71468	6.2508	-3.46388	-2.74783	0.00182837	0.00466041	ARFGAP2	ADP ribosylation factor GTPase activating protein 2	Cellular Processes	Transport and catabolism	ko04144//Endocytosis	K12493	GO:0016020//membrane;GO:0043231//intracellular membrane-bounded organelle;GO:0043232//intracellular non-membrane-bounded organelle	GO:0008047//enzyme activator activity;GO:0046914//transition metal ion binding	GO:0006810//transport;GO:0008104//protein localization;GO:0043087//regulation of GTPase activity
ncbi_102170656	MergePeak_306	quadrant7	yes	82	87	77	6	35	43	1.23	1.14	0.8	0.09	0.56	0.58	1.05667	0.41	-1.36582	0.00965624	0.109051	6.41138	-3.4358	-9.84718	-10.4029	1.15025e-05	3.24024e-05	FPGT	fucose-1-phosphate guanylyltransferase	Metabolism;Metabolism;Metabolism	Global and overview maps;Carbohydrate metabolism;Carbohydrate metabolism	ko01100//Metabolic pathways;ko00520//Amino sugar and nucleotide sugar metabolism;ko00051//Fructose and mannose metabolism	K00976;K00976;K00976	-	GO:0016772//transferase activity, transferring phosphorus-containing groups	-
ncbi_102170909	MergePeak_2359	quadrant1	yes	929	583	659	1968	2226	1719	40.17	21.91	19.75	84.86	102.69	66.44	27.2767	84.6633	1.63407	0.00913876	0.106506	6.38624	2.88567	-3.50057	-2.24209	0.0124382	0.0291446	MRPL12	mitochondrial ribosomal protein L12	Genetic Information Processing	Translation	ko03010//Ribosome	K02935	GO:0000315//organellar large ribosomal subunit;GO:0019866//organelle inner membrane;GO:0031224//intrinsic component of membrane;GO:0043231//intracellular membrane-bounded organelle	GO:0022804//active transmembrane transporter activity	GO:0000959//mitochondrial RNA metabolic process;GO:0006355//regulation of transcription, DNA-templated;GO:0044763//single-organism cellular process;GO:1902582//single-organism intracellular transport
ncbi_102170909	MergePeak_2360	quadrant1	yes	929	583	659	1968	2226	1719	40.17	21.91	19.75	84.86	102.69	66.44	27.2767	84.6633	1.63407	0.00913876	0.106506	4.227	-9.41656	-13.6436	-13.4821	6.35889e-22	1.92318e-19	MRPL12	mitochondrial ribosomal protein L12	Genetic Information Processing	Translation	ko03010//Ribosome	K02935	GO:0000315//organellar large ribosomal subunit;GO:0019866//organelle inner membrane;GO:0031224//intrinsic component of membrane;GO:0043231//intracellular membrane-bounded organelle	GO:0022804//active transmembrane transporter activity	GO:0000959//mitochondrial RNA metabolic process;GO:0006355//regulation of transcription, DNA-templated;GO:0044763//single-organism cellular process;GO:1902582//single-organism intracellular transport
ncbi_102171324	MergePeak_886	quadrant1	yes	124	106	130	553	230	296	1.69	1.22	1.2	7.5	3.38	3.56	1.37	4.81333	1.81286	0.0223823	0.169527	5.18195	-7.41971	-12.6017	-14.1329	2.6501e-14	3.3408e-13	SEMA6B	semaphorin 6B	Organismal Systems	Development	ko04360//Axon guidance	K06842	GO:0031224//intrinsic component of membrane	GO:0005102//receptor binding	GO:0048731//system development;GO:0048869//cellular developmental process
ncbi_102171385	MergePeak_188	quadrant1	yes	287	154	258	457	337	1332	3.64	1.66	2.26	5.7	4.58	14.81	2.52	8.36333	1.73065	0.0235138	0.173801	3.80703	-7.99795	-11.805	-13.3084	1.20503e-14	1.72165e-13	TTLL4	tubulin tyrosine ligase like 4	-	-	-	-	-	GO:0008092//cytoskeletal protein binding	GO:0018200//peptidyl-glutamic acid modification
ncbi_102171646	MergePeak_2283	quadrant1	yes	248	199	177	583	343	540	6.87	4.79	3.4	16.1	10.13	13.37	5.02	13.2	1.39478	0.0493652	0.245646	5.70064	-8.81021	-14.5108	-16.3077	3.87345e-20	5.67971e-18	MED9	mediator complex subunit 9	-	-	-	-	GO:0043231//intracellular membrane-bounded organelle;GO:0043234//protein complex	-	GO:0006355//regulation of transcription, DNA-templated
ncbi_102171646	MergePeak_2284	quadrant1	yes	248	199	177	583	343	540	6.87	4.79	3.4	16.1	10.13	13.37	5.02	13.2	1.39478	0.0493652	0.245646	3.89477	-8.31315	-12.2079	-13.7512	3.99915e-15	6.83535e-14	MED9	mediator complex subunit 9	-	-	-	-	GO:0043231//intracellular membrane-bounded organelle;GO:0043234//protein complex	-	GO:0006355//regulation of transcription, DNA-templated
ncbi_102171878	MergePeak_1106	quadrant7	yes	243	537	539	3	252	126	3.36	6.24	5.01	0.04	3.68	1.51	4.87	1.74333	-1.48207	0.0497477	0.246372	3.97884	-6.5192	-10.498	-11.2502	2.27152e-06	6.61973e-06	MAP7	microtubule associated protein 7	-	-	-	-	GO:0015630//microtubule cytoskeleton;GO:0016020//membrane	-	GO:0000226//microtubule cytoskeleton organization;GO:0001101//response to acid chemical;GO:0002064//epithelial cell development;GO:0003006//developmental process involved in reproduction;GO:0006664//glycolipid metabolic process;GO:0006950//response to stress;GO:0032989//cellular component morphogenesis;GO:0040007//growth;GO:0042592//homeostatic process;GO:0048232//male gamete generation
ncbi_102171934	MergePeak_2659	quadrant1	yes	1973	1761	717	8892	4669	2319	34.1	26.45	8.59	153.3	86.11	35.83	23.0467	91.7467	1.9931	0.0253174	0.180656	6.4012	3.53593	-2.86527	-1.5039	0.0380639	0.0803379	FBLN2	fibulin 2	-	-	-	-	GO:0031988//membrane-bounded vesicle	GO:0005488//binding	GO:0010810//regulation of cell-substrate adhesion
ncbi_102172128	MergePeak_3162	quadrant1	yes	116	95	38	395	555	178	3.65	2.6	0.83	12.4	18.64	5.01	2.36	12.0167	2.34818	0.00695197	0.0915596	5.65295	-2.25738	-7.91033	-6.80316	4.78576e-05	0.000131102	CDC42EP2	CDC42 effector protein 2	-	-	-	-	-	-	-
ncbi_102172266	MergePeak_1066	quadrant3	yes	379	314	267	2278	1382	898	11.35	8.32	5.67	72.14	40.55	25.59	8.44667	46.0933	2.4481	0.000836778	0.0258335	-4.79111	2.51743	7.30854	4.67408	0.00435065	0.0107933	ALAD	aminolevulinate dehydratase	Metabolism;Metabolism	Global and overview maps;Metabolism of cofactors and vitamins	ko01100//Metabolic pathways;ko00860//Porphyrin and chlorophyll metabolism	K01698;K01698	-	-	-
ncbi_102172376	MergePeak_1940	quadrant3	yes	4285	2945	3900	14010	11028	4457	382.86	228.67	241.52	1248.45	1051.34	355.99	284.35	885.26	1.63843	0.0466697	0.241283	1.11287	4.00803	2.89516	1.80355	0.0224394	0.0504978	LOC102172376	cytochrome c oxidase subunit 6A1, mitochondrial	Metabolism;Organismal Systems;Human Diseases;Human Diseases;Human Diseases;Human Diseases;Metabolism;Organismal Systems	Global and overview maps;Environmental adaptation;Neurodegenerative diseases;Neurodegenerative diseases;Endocrine and metabolic diseases;Neurodegenerative diseases;Energy metabolism;Circulatory system	ko01100//Metabolic pathways;ko04714//Thermogenesis;ko05016//Huntington disease;ko05010//Alzheimer disease;ko04932//Non-alcoholic fatty liver disease (NAFLD);ko05012//Parkinson disease;ko00190//Oxidative phosphorylation;ko04260//Cardiac muscle contraction	K02266;K02266;K02266;K02266;K02266;K02266;K02266;K02266	GO:0019866//organelle inner membrane;GO:0044455//mitochondrial membrane part	-	GO:0015992//proton transport
ncbi_102172601	MergePeak_3084	quadrant3	yes	580	403	303	7217	3071	2148	69.65	42.06	25.22	864.37	393.49	230.59	45.6433	496.15	3.4423	5.795e-06	0.000623211	-4.0465	1.65633	5.70284	1.10836	0.0186968	0.0427663	ADIRF	adipogenesis regulatory factor	-	-	-	-	GO:0031988//membrane-bounded vesicle;GO:0044424//intracellular part	-	GO:0006357//regulation of transcription from RNA polymerase II promoter;GO:0009314//response to radiation;GO:0042493//response to drug;GO:0045597//positive regulation of cell differentiation;GO:0070887//cellular response to chemical stimulus
ncbi_102172606	MergePeak_607	quadrant7	yes	442	272	600	56	163	188	11.96	6.28	11.23	1.52	4.89	4.57	9.82333	3.66	-1.42437	0.000522133	0.0187173	3.07807	-6.52585	-9.60392	-10.7906	2.57036e-10	1.14393e-09	LOC102172606	apolipoprotein L3	Human Diseases	Infectious diseases	ko05143//African trypanosomiasis	K14480	-	GO:0005488//binding	GO:0019538//protein metabolic process;GO:0044765//single-organism transport
ncbi_102172788	MergePeak_3061	quadrant1	yes	467	274	311	653	1124	2171	5.26	2.69	2.44	7.35	13.55	21.86	3.46333	14.2533	2.04107	0.00118174	0.0316671	7.14128	-9.21279	-16.3541	-18.1946	1.50367e-18	1.35137e-16	LOC102172788	tyrosine-protein kinase SgK223	-	-	-	-	-	-	-
ncbi_102173211	MergePeak_1760	quadrant7	yes	424	355	402	78	126	267	6.88	4.83	4.39	1.22	2.15	3.75	5.36667	2.37333	-1.17711	0.000423793	0.0162311	5.02133	-6.20178	-11.2231	-12.5188	7.9237e-11	3.88652e-10	C15H11orf57	chromosome 15 C11orf57 homolog	-	-	-	-	-	-	-
ncbi_102173245	MergePeak_2684	quadrant1	yes	766	461	319	2306	1313	817	34.13	18.16	9.82	104.6	62.86	32.5	20.7033	66.6533	1.68681	0.0373132	0.218826	8.37078	-5.43049	-13.8013	-14.9583	8.53128e-09	3.0433e-08	BPHL	biphenyl hydrolase like	-	-	-	-	GO:0031988//membrane-bounded vesicle	GO:0003824//catalytic activity	-
ncbi_102173507	MergePeak_103	quadrant1	yes	251	149	109	311	611	400	12.27	6.33	3.69	15.16	31.87	17.48	7.43	21.5033	1.53313	0.0437597	0.234448	4.81567	-0.363814	-5.17948	-0.895494	0.033039	0.0707507	CBR3	carbonyl reductase 3	Metabolism;Metabolism;Metabolism	Global and overview maps;Lipid metabolism;Xenobiotics biodegradation and metabolism	ko01100//Metabolic pathways;ko00590//Arachidonic acid metabolism;ko00980//Metabolism of xenobiotics by cytochrome P450	K00084;K00084;K00084	GO:0043231//intracellular membrane-bounded organelle;GO:0044421//extracellular region part;GO:0044444//cytoplasmic part	GO:0003824//catalytic activity;GO:0043168//anion binding	GO:0044710//single-organism metabolic process;GO:0050877//neurological system process
ncbi_102173648	MergePeak_729	quadrant7	yes	205	256	250	35	41	164	1.24	1.36	1.05	0.21	0.27	0.89	1.21667	0.456667	-1.41372	0.000919241	0.027141	6.36285	-4.75045	-11.1133	-12.1375	6.32693e-08	2.09345e-07	LOC102173648	NEDD4-binding protein 2	-	-	-	-	GO:0044444//cytoplasmic part	GO:0032550//purine ribonucleoside binding;GO:0051733//polydeoxyribonucleotide kinase activity	GO:0006796//phosphate-containing compound metabolic process;GO:0090304//nucleic acid metabolic process
ncbi_102173798	MergePeak_2808	quadrant1	yes	1137	515	1078	2181	1103	6420	10.59	4.16	6.89	20.23	11.01	52.52	7.21333	27.92	1.95256	0.0187666	0.156282	3.67546	-8.86757	-12.543	-14.0981	6.2572e-15	9.52599e-14	LPIN2	lipin 2	Metabolism;Environmental Information Processing;Metabolism;Metabolism	Global and overview maps;Signal transduction;Lipid metabolism;Lipid metabolism	ko01100//Metabolic pathways;ko04150//mTOR signaling pathway;ko00564//Glycerophospholipid metabolism;ko00561//Glycerolipid metabolism	K15728;K15728;K15728;K15728	-	-	-
ncbi_102173798	MergePeak_2809	quadrant1	yes	1137	515	1078	2181	1103	6420	10.59	4.16	6.89	20.23	11.01	52.52	7.21333	27.92	1.95256	0.0187666	0.156282	3.58972	-8.87465	-12.4644	-14.0211	4.34079e-15	7.25944e-14	LPIN2	lipin 2	Metabolism;Environmental Information Processing;Metabolism;Metabolism	Global and overview maps;Signal transduction;Lipid metabolism;Lipid metabolism	ko01100//Metabolic pathways;ko04150//mTOR signaling pathway;ko00564//Glycerophospholipid metabolism;ko00561//Glycerolipid metabolism	K15728;K15728;K15728;K15728	-	-	-
ncbi_102173882	MergePeak_2348	quadrant1	yes	747	337	384	1588	2280	603	23.6	9.25	8.41	50.04	76.87	17.03	13.7533	47.98	1.80265	0.0290615	0.192881	3.43451	-4.94327	-8.37777	-7.38197	1.42181e-05	3.99309e-05	METRNL	meteorin like, glial cell differentiation regulator	-	-	-	-	GO:0031988//membrane-bounded vesicle;GO:0044421//extracellular region part	-	GO:0014823//response to activity;GO:0031348//negative regulation of defense response;GO:0032846//positive regulation of homeostatic process;GO:0045600//positive regulation of fat cell differentiation
ncbi_102173981	MergePeak_137	quadrant1	yes	269	218	224	1202	221	929	7.05	4.81	3.93	33.39	6.23	21.46	5.26333	20.36	1.95169	0.0325391	0.205285	5.04649	-0.338119	-5.38461	-1.09831	0.0215909	0.0488645	MTFR1L	mitochondrial fission regulator 1 like	-	-	-	-	-	-	-
ncbi_102174422	MergePeak_2119	quadrant1	yes	62	34	50	93	122	197	0.91	0.44	0.51	1.36	1.92	2.59	0.62	1.95667	1.65806	0.0157642	0.142299	9.19983	-0.231914	-9.43175	-9.22221	9.78854e-05	0.000265281	C18H19orf68	chromosome 18 C19orf68 homolog	-	-	-	-	-	GO:0046914//transition metal ion binding	GO:0019941//modification-dependent protein catabolic process;GO:0044707//single-multicellular organism process
ncbi_102174501	MergePeak_1933	quadrant1	yes	505	359	373	916	664	1124	9.66	5.97	4.95	17.48	13.55	19.22	6.86	16.75	1.28788	0.0446749	0.236697	4.41721	-9.10881	-13.526	-15.1665	6.03448e-16	1.37804e-14	SPPL3	signal peptide peptidase like 3	-	-	-	-	GO:0000139//Golgi membrane;GO:0030176//integral component of endoplasmic reticulum membrane	GO:0004190//aspartic-type endopeptidase activity;GO:0046983//protein dimerization activity	GO:0033619//membrane protein proteolysis
ncbi_102174756	MergePeak_1508	quadrant3	yes	5969	3730	4443	7303	7646	16594	115.75	62.87	59.71	141.24	158.21	287.67	79.4433	195.707	1.30069	0.0423958	0.231029	-0.117361	3.4316	3.54896	2.24774	0.0127169	0.0297726	GDI2	GDP dissociation inhibitor 2	-	-	-	-	GO:0005924//cell-substrate adherens junction;GO:0031988//membrane-bounded vesicle;GO:0043231//intracellular membrane-bounded organelle	GO:0003723//RNA binding;GO:0008047//enzyme activator activity	GO:0008104//protein localization;GO:0043087//regulation of GTPase activity
ncbi_102174964	MergePeak_2078	quadrant1	yes	68	50	47	211	187	212	1.14	0.72	0.54	3.53	3.32	3.16	0.8	3.33667	2.06034	0.00111158	0.0304843	6.00753	-6.72302	-12.7306	-14.333	3.38831e-16	8.42841e-15	LRFN3	leucine rich repeat and fibronectin type III domain containing 3	-	-	-	-	GO:0031224//intrinsic component of membrane;GO:0043005//neuron projection;GO:0097060//synaptic membrane	-	-
ncbi_102175146	MergePeak_1835	quadrant1	yes	268	247	342	1192	605	896	4.56	3.65	4.04	20.24	10.99	13.64	4.08333	14.9567	1.87297	0.00767421	0.0966058	4.78054	-8.21414	-12.9947	-14.5772	4.98583e-15	8.07589e-14	SPSB1	splA/ryanodine receptor domain and SOCS box containing 1	-	-	-	-	GO:0044424//intracellular part	-	GO:0007165//signal transduction;GO:0032446//protein modification by small protein conjugation
ncbi_102175200	MergePeak_949	quadrant1	yes	1060	526	614	1481	1643	2087	36.76	15.76	14.5	50.46	62.75	64.09	22.34	59.1	1.40353	0.017861	0.152338	3.76439	1.08287	-2.68152	-1.66506	0.0270024	0.0596209	BABAM1	BRISC and BRCA1 A complex member 1	Genetic Information Processing	Replication and repair	ko03440//Homologous recombination	K20776	GO:0043231//intracellular membrane-bounded organelle;GO:0043234//protein complex	-	GO:0000077//DNA damage checkpoint;GO:0006282//regulation of DNA repair;GO:0006325//chromatin organization;GO:0009314//response to radiation;GO:0016579//protein deubiquitination
ncbi_102175270	MergePeak_3058	quadrant1	yes	469	481	424	2155	1766	681	14.44	11.88	8.85	73.76	63.26	18.09	11.7233	51.7033	2.14087	0.0180252	0.153252	4.3468	-6.73783	-11.0846	-12.355	1.87092e-10	8.53092e-10	RBPMS	RNA binding protein with multiple splicing	-	-	-	-	GO:0043231//intracellular membrane-bounded organelle	GO:0003712//transcription cofactor activity;GO:0070717//poly-purine tract binding	GO:0001934//positive regulation of protein phosphorylation;GO:0042307//positive regulation of protein import into nucleus;GO:2001141//regulation of RNA biosynthetic process
ncbi_102175354	MergePeak_311	quadrant7	yes	279	261	284	108	58	108	4.86	3.95	3.43	1.88	1.08	1.68	4.08	1.54667	-1.39941	0.000233898	0.0105508	4.24675	-6.5062	-10.7529	-11.964	7.80674e-10	3.25106e-09	DNAJB4	DnaJ heat shock protein family (Hsp40) member B4	-	-	-	-	GO:0016020//membrane;GO:0031988//membrane-bounded vesicle;GO:0044444//cytoplasmic part	GO:0005515//protein binding	GO:0044267//cellular protein metabolic process
ncbi_102175354	MergePeak_312	quadrant7	yes	279	261	284	108	58	108	4.86	3.95	3.43	1.88	1.08	1.68	4.08	1.54667	-1.39941	0.000233898	0.0105508	4.2618	-6.1603	-10.4221	-11.6075	1.03935e-09	4.21489e-09	DNAJB4	DnaJ heat shock protein family (Hsp40) member B4	-	-	-	-	GO:0016020//membrane;GO:0031988//membrane-bounded vesicle;GO:0044444//cytoplasmic part	GO:0005515//protein binding	GO:0044267//cellular protein metabolic process
ncbi_102175505	MergePeak_1983	quadrant7	yes	150	85	118	27	46	70	2.7	1.33	1.46	0.48	0.88	1.13	1.83	0.83	-1.14066	0.00185779	0.0420176	6.21186	-4.96988	-11.1817	-12.3257	5.53768e-09	2.03535e-08	MFSD8	major facilitator superfamily domain containing 8	Cellular Processes	Transport and catabolism	ko04142//Lysosome	K12307	GO:0000323//lytic vacuole;GO:0005774//vacuolar membrane;GO:0031224//intrinsic component of membrane	-	GO:0007033//vacuole organization;GO:0044763//single-organism cellular process
ncbi_102175839	MergePeak_3250	quadrant9	yes	8326	5924	5832	1503	4870	1693	833.52	515.4	404.67	150.07	520.2	151.51	584.53	273.927	-1.09349	0.0244232	0.177588	-4.11987	1.06326	5.18313	2.71498	0.00948132	0.0225191	RPL39	ribosomal protein L39	Genetic Information Processing	Translation	ko03010//Ribosome	K02924	GO:0015934//large ribosomal subunit;GO:0044421//extracellular region part	GO:0003676//nucleic acid binding;GO:0005198//structural molecule activity	GO:0002385//mucosal immune response;GO:0006412//translation;GO:0006613//cotranslational protein targeting to membrane;GO:0016032//viral process;GO:0032774//RNA biosynthetic process;GO:0042742//defense response to bacterium;GO:0043624//cellular protein complex disassembly
ncbi_102175907	MergePeak_2632	quadrant1	yes	212	169	101	794	593	263	2.24	1.56	0.74	8.38	6.7	2.46	1.51333	5.84667	1.94988	0.0190538	0.156983	6.0827	0.666868	-5.41583	-1.0813	0.0215546	0.0488222	ALS2CL	ALS2 C-terminal like	-	-	-	-	GO:0043231//intracellular membrane-bounded organelle	GO:0008047//enzyme activator activity;GO:0017016//Ras GTPase binding	GO:0006996//organelle organization;GO:0033036//macromolecule localization;GO:0043087//regulation of GTPase activity
ncbi_102175970	MergePeak_1764	quadrant1	yes	94	43	30	183	295	64	2.83	1.12	0.62	5.49	9.46	1.72	1.52333	5.55667	1.86699	0.0445387	0.236361	4.03225	-7.62288	-11.6551	-13.1874	7.03046e-16	1.55451e-14	HSPB2	heat shock protein family B (small) member 2	Human Diseases;Human Diseases	Infectious diseases;Cancers	ko05169//Epstein-Barr virus infection;ko05205//Proteoglycans in cancer	K09543;K09543	GO:0043231//intracellular membrane-bounded organelle;GO:0044444//cytoplasmic part	GO:0030234//enzyme regulator activity	GO:0009893//positive regulation of metabolic process;GO:0035966//response to topologically incorrect protein
ncbi_102175981	MergePeak_2117	quadrant1	yes	1282	468	708	1121	1990	4166	24.01	7.47	8.71	18.33	42.57	59.17	13.3967	40.0233	1.57897	0.0210104	0.164428	5.18768	-2.47325	-7.66093	-6.01081	0.000684136	0.00178131	PRKD2	protein kinase D2	Environmental Information Processing;Organismal Systems	Signal transduction;Endocrine system	ko04015//Rap1 signaling pathway;ko04925//Aldosterone synthesis and secretion	K06070;K06070	GO:0043231//intracellular membrane-bounded organelle	GO:0004674//protein serine/threonine kinase activity;GO:0032550//purine ribonucleoside binding;GO:0043169//cation binding	GO:0001819//positive regulation of cytokine production;GO:0001934//positive regulation of protein phosphorylation;GO:0001936//regulation of endothelial cell proliferation;GO:0006357//regulation of transcription from RNA polymerase II promoter;GO:0007155//cell adhesion;GO:0010557//positive regulation of macromolecule biosynthetic process;GO:0010595//positive regulation of endothelial cell migratio…
ncbi_102176334	MergePeak_1390	quadrant1	yes	1326	640	1304	2764	982	9485	12.5	5.23	8.55	25.42	9.93	80.1	8.76	38.4833	2.13523	0.0243045	0.177385	6.06798	3.09502	-2.97296	-1.61418	0.0325981	0.0699678	RAPGEF1	Rap guanine nucleotide exchange factor 1	Environmental Information Processing;Cellular Processes;Organismal Systems;Organismal Systems;Human Diseases	Signal transduction;Cellular community - eukaryotes;Endocrine system;Nervous system;Cancers	ko04015//Rap1 signaling pathway;ko04510//Focal adhesion;ko04910//Insulin signaling pathway;ko04722//Neurotrophin signaling pathway;ko05211//Renal cell carcinoma	K06277;K06277;K06277;K06277;K06277	GO:0005768//endosome	GO:0005088//Ras guanyl-nucleotide exchange factor activity	GO:0001885//endothelial cell development;GO:0007169//transmembrane receptor protein tyrosine kinase signaling pathway;GO:0008285//negative regulation of cell proliferation;GO:0010975//regulation of neuron projection development;GO:0030178//negative regulation of Wnt signaling pathway;GO:0038179//neurotrophin signaling pathway;GO:0043087//regulation of GTPase activity;GO:0043409//negative regulati…
ncbi_102176334	MergePeak_1391	quadrant1	yes	1326	640	1304	2764	982	9485	12.5	5.23	8.55	25.42	9.93	80.1	8.76	38.4833	2.13523	0.0243045	0.177385	3.63794	-1.76742	-5.40536	-0.879536	0.0299247	0.065133	RAPGEF1	Rap guanine nucleotide exchange factor 1	Environmental Information Processing;Cellular Processes;Organismal Systems;Organismal Systems;Human Diseases	Signal transduction;Cellular community - eukaryotes;Endocrine system;Nervous system;Cancers	ko04015//Rap1 signaling pathway;ko04510//Focal adhesion;ko04910//Insulin signaling pathway;ko04722//Neurotrophin signaling pathway;ko05211//Renal cell carcinoma	K06277;K06277;K06277;K06277;K06277	GO:0005768//endosome	GO:0005088//Ras guanyl-nucleotide exchange factor activity	GO:0001885//endothelial cell development;GO:0007169//transmembrane receptor protein tyrosine kinase signaling pathway;GO:0008285//negative regulation of cell proliferation;GO:0010975//regulation of neuron projection development;GO:0030178//negative regulation of Wnt signaling pathway;GO:0038179//neurotrophin signaling pathway;GO:0043087//regulation of GTPase activity;GO:0043409//negative regulati…
ncbi_102176360	MergePeak_2270	quadrant1	yes	360	264	408	727	732	1439	5.91	3.76	4.64	11.89	12.81	21.1	4.77	15.2667	1.67832	0.00451346	0.0709301	5.66181	0.657753	-5.00406	-2.9687	0.00825477	0.0198428	ELAC2	elaC ribonuclease Z 2	Genetic Information Processing	Translation	ko03013//RNA transport	K00784	GO:0043231//intracellular membrane-bounded organelle	GO:0003723//RNA binding	GO:0034414//tRNA 3'-trailer cleavage, endonucleolytic
ncbi_102176360	MergePeak_2271	quadrant1	yes	360	264	408	727	732	1439	5.91	3.76	4.64	11.89	12.81	21.1	4.77	15.2667	1.67832	0.00451346	0.0709301	3.72312	-8.59482	-12.3179	-13.8725	1.87088e-15	3.54575e-14	ELAC2	elaC ribonuclease Z 2	Genetic Information Processing	Translation	ko03013//RNA transport	K00784	GO:0043231//intracellular membrane-bounded organelle	GO:0003723//RNA binding	GO:0034414//tRNA 3'-trailer cleavage, endonucleolytic
ncbi_102176470	MergePeak_203	quadrant1	yes	16	13	3	150	66	58	0.32	0.23	0.04	3.04	1.43	1.05	0.196667	1.84	3.22588	0.000983423	0.0282651	7.94149	-6.43296	-14.3744	-15.8471	5.32315e-12	3.39366e-11	EN1	engrailed homeobox 1	Environmental Information Processing	Signal transduction	ko04341//Hedgehog signaling pathway - fly	K09319	GO:0043231//intracellular membrane-bounded organelle	GO:0003677//DNA binding	GO:0003002//regionalization;GO:0006357//regulation of transcription from RNA polymerase II promoter;GO:0007420//brain development;GO:0030326//embryonic limb morphogenesis;GO:0040007//growth;GO:0048468//cell development
ncbi_102176751	MergePeak_354	quadrant1	yes	183	109	80	793	356	198	2.87	1.45	0.77	11.26	5.95	2.66	1.69667	6.62333	1.96485	0.0183786	0.154625	3.99607	-7.47849	-11.4746	-12.8296	1.29165e-11	7.65646e-11	TBX15	T-box 15	-	-	-	-	GO:0090571//RNA polymerase II transcription repressor complex	GO:0001071//nucleic acid binding transcription factor activity;GO:0001104//RNA polymerase II transcription cofactor activity;GO:0044212//transcription regulatory region DNA binding;GO:0046983//protein dimerization activity	GO:0006357//regulation of transcription from RNA polymerase II promoter;GO:0048704//embryonic skeletal system morphogenesis
ncbi_102176887	MergePeak_1249	quadrant1	yes	680	429	231	2942	976	866	10.65	5.84	2.5	45.96	16.31	12.12	6.33	24.7967	1.96987	0.0221534	0.168817	6.27118	0.349782	-5.9214	-0.858709	0.0224286	0.0504978	CD276	CD276 molecule	Environmental Information Processing	Signaling molecules and interaction	ko04514//Cell adhesion molecules (CAMs)	K06746	GO:0031224//intrinsic component of membrane;GO:0031988//membrane-bounded vesicle;GO:0044459//plasma membrane part	-	GO:0030282//bone mineralization;GO:0031348//negative regulation of defense response;GO:0032689//negative regulation of interferon-gamma production;GO:0032703//negative regulation of interleukin-2 production;GO:0032729//positive regulation of interferon-gamma production;GO:0032743//positive regulation of interleukin-2 production;GO:0042129//regulation of T cell proliferation;GO:0045597//positive r…
ncbi_102176986	MergePeak_1832	quadrant3	yes	2973	1393	2301	10723	4665	4309	78.42	31.93	42.07	282.09	131.29	101.6	50.8067	171.66	1.75646	0.0209308	0.164042	0.917569	5.01416	4.09659	3.03298	0.00356939	0.00895885	PGD	phosphogluconate dehydrogenase	Metabolism;Metabolism;Metabolism;Metabolism	Global and overview maps;Global and overview maps;Metabolism of other amino acids;Carbohydrate metabolism	ko01100//Metabolic pathways;ko01200//Carbon metabolism;ko00480//Glutathione metabolism;ko00030//Pentose phosphate pathway	K00033;K00033;K00033;K00033	GO:0031988//membrane-bounded vesicle;GO:0043231//intracellular membrane-bounded organelle	GO:0000166//nucleotide binding;GO:0016616//oxidoreductase activity, acting on the CH-OH group of donors, NAD or NADP as acceptor;GO:0048037//cofactor binding	GO:0006739//NADP metabolic process;GO:0019321//pentose metabolic process;GO:0019520//aldonic acid metabolic process
ncbi_102177017	MergePeak_2691	quadrant1	yes	130	77	118	242	240	361	4.63	2.38	2.91	8.6	9.12	11.49	3.30667	9.73667	1.55805	0.00993365	0.110381	4.95459	-7.64927	-12.6039	-14.2562	2.0942e-18	1.75519e-16	RPP40	ribonuclease P/MRP subunit p40	Genetic Information Processing;Genetic Information Processing	Translation;Translation	ko03013//RNA transport;ko03008//Ribosome biogenesis in eukaryotes	K14530;K14530	GO:0043231//intracellular membrane-bounded organelle;GO:0043232//intracellular non-membrane-bounded organelle	GO:0003824//catalytic activity	GO:0006399//tRNA metabolic process;GO:0090501//RNA phosphodiester bond hydrolysis
ncbi_102177100	MergePeak_2474	quadrant7	yes	264	10	708	23	34	233	14.86	0.49	27.63	1.29	2.04	11.73	14.3267	5.02	-1.51294	0.0496036	0.246164	5.69906	-5.77089	-11.4699	-11.9417	1.71951e-05	4.81462e-05	ISG20	interferon stimulated exonuclease gene 20	-	-	-	-	GO:0016604//nuclear body;GO:0043232//intracellular non-membrane-bounded organelle	GO:0008296//3'-5'-exodeoxyribonuclease activity;GO:0017069//snRNA binding;GO:0030515//snoRNA binding;GO:0043169//cation binding	GO:0002252//immune effector process;GO:0006308//DNA catabolic process;GO:0006952//defense response;GO:0016072//rRNA metabolic process;GO:0045069//regulation of viral genome replication;GO:0051707//response to other organism;GO:0090501//RNA phosphodiester bond hydrolysis
ncbi_102177952	MergePeak_278	quadrant1	yes	390	275	305	849	670	1917	4.05	2.44	2.08	8.07	7.56	16.34	2.85667	10.6567	1.89935	0.001307	0.0340681	4.58519	-8.10001	-12.6852	-14.1411	1.9392e-12	1.38885e-11	MAST2	microtubule associated serine/threonine kinase 2	-	-	-	-	GO:0005856//cytoskeleton	GO:0004672//protein kinase activity;GO:0015631//tubulin binding;GO:0019899//enzyme binding;GO:0032550//purine ribonucleoside binding;GO:0046872//metal ion binding	GO:0006464//cellular protein modification process;GO:0006796//phosphate-containing compound metabolic process;GO:0032655//regulation of interleukin-12 production
ncbi_102177952	MergePeak_279	quadrant1	yes	390	275	305	849	670	1917	4.05	2.44	2.08	8.07	7.56	16.34	2.85667	10.6567	1.89935	0.001307	0.0340681	5.10555	-7.51812	-12.6237	-14.1069	4.36953e-13	3.70016e-12	MAST2	microtubule associated serine/threonine kinase 2	-	-	-	-	GO:0005856//cytoskeleton	GO:0004672//protein kinase activity;GO:0015631//tubulin binding;GO:0019899//enzyme binding;GO:0032550//purine ribonucleoside binding;GO:0046872//metal ion binding	GO:0006464//cellular protein modification process;GO:0006796//phosphate-containing compound metabolic process;GO:0032655//regulation of interleukin-12 production
ncbi_102178040	MergePeak_423	quadrant1	yes	311	225	267	1024	1014	470	13.8	8.68	8.21	45.32	48.01	18.64	10.23	37.3233	1.86727	0.0131552	0.129526	5.72449	-1.21349	-6.93797	-5.68092	0.000474895	0.00125053	CDK5	cyclin dependent kinase 5	Organismal Systems;Human Diseases;Human Diseases	Development;Neurodegenerative diseases;Substance dependence	ko04360//Axon guidance;ko05010//Alzheimer disease;ko05030//Cocaine addiction	K02090;K02090;K02090	GO:0031252//cell leading edge;GO:0043005//neuron projection;GO:0043231//intracellular membrane-bounded organelle;GO:0043232//intracellular non-membrane-bounded organelle;GO:0043234//protein complex;GO:0044297//cell body;GO:0044444//cytoplasmic part;GO:0097060//synaptic membrane	GO:0004674//protein serine/threonine kinase activity;GO:0005102//receptor binding;GO:0019900//kinase binding;GO:0030546//receptor activator activity;GO:0032550//purine ribonucleoside binding	GO:0001934//positive regulation of protein phosphorylation;GO:0006355//regulation of transcription, DNA-templated;GO:0006811//ion transport;GO:0006897//endocytosis;GO:0006950//response to stress;GO:0007270//neuron-neuron synaptic transmission;GO:0007411//axon guidance;GO:0007599//hemostasis;GO:0007600//sensory perception;GO:0007612//learning;GO:0007632//visual behavior;GO:0009057//macromolecule c…
ncbi_102178172	MergePeak_985	quadrant1	yes	499	503	748	2076	856	1697	4.14	3.59	4.24	17	7.57	12.52	3.99	12.3633	1.63161	0.0402669	0.22513	5.4557	-5.76547	-11.2212	-12.4998	1.40484e-10	6.61128e-10	EXTL3	exostosin like glycosyltransferase 3	Metabolism;Metabolism	Global and overview maps;Glycan biosynthesis and metabolism	ko01100//Metabolic pathways;ko00534//Glycosaminoglycan biosynthesis - heparan sulfate / heparin	K02370;K02370	GO:0031224//intrinsic component of membrane	-	GO:0006023//aminoglycan biosynthetic process;GO:0030166//proteoglycan biosynthetic process
ncbi_102178216	MergePeak_227	quadrant1	yes	390	294	228	1449	967	599	11.37	7.27	4.49	41.1	30.99	15.34	7.71	29.1433	1.91836	0.0120505	0.122735	4.57968	-9.3574	-13.9371	-15.734	6.903e-22	1.92318e-19	LIMS2	LIM zinc finger domain containing 2	-	-	-	-	GO:0005924//cell-substrate adherens junction	GO:0046914//transition metal ion binding	GO:0007229//integrin-mediated signaling pathway;GO:0034330//cell junction organization;GO:0042981//regulation of apoptotic process;GO:0050680//negative regulation of epithelial cell proliferation;GO:0098602//single organism cell adhesion
ncbi_102178315	MergePeak_2719	quadrant1	yes	697	1076	1002	4708	2305	1430	14.74	19.77	14.69	99.29	52	27.03	16.4	59.44	1.85774	0.0430663	0.233054	6.10245	-4.28931	-10.3918	-9.55769	2.19656e-07	6.86057e-07	LOC102178315	heat shock 70 kDa protein 1B	Environmental Information Processing;Cellular Processes;Human Diseases;Human Diseases;Human Diseases;Genetic Information Processing;Genetic Information Processing;Organismal Systems;Human Diseases;Organismal Systems;Human Diseases;Organismal Systems;Human Diseases	Signal transduction;Transport and catabolism;Infectious diseases;Infectious diseases;Infectious diseases;Folding, sorting and degradation;Transcription;Endocrine system;Infectious diseases;Immune system;Infectious diseases;Aging;Neurodegenerative diseases	ko04010//MAPK signaling pathway;ko04144//Endocytosis;ko05169//Epstein-Barr virus infection;ko05164//Influenza A;ko05162//Measles;ko04141//Protein processing in endoplasmic reticulum;ko03040//Spliceosome;ko04915//Estrogen signaling pathway;ko05145//Toxoplasmosis;ko04612//Antigen processing and presentation;ko05134//Legionellosis;ko04213//Longevity regulating pathway - multiple species;ko05020//Pri…	K03283;K03283;K03283;K03283;K03283;K03283;K03283;K03283;K03283;K03283;K03283;K03283;K03283	-	GO:0032550//purine ribonucleoside binding	-
ncbi_102178375	MergePeak_1596	quadrant7	yes	1062	996	1486	251	390	535	11.13	9.07	10.8	2.62	4.36	5.01	10.3333	3.99667	-1.37044	1.79232e-05	0.00148745	4.21451	-7.36293	-11.5774	-12.8936	9.35557e-11	4.53298e-10	SNTB1	syntrophin beta 1	-	-	-	-	GO:0005886//plasma membrane;GO:0005924//cell-substrate adherens junction;GO:0043232//intracellular non-membrane-bounded organelle;GO:0043234//protein complex	GO:0008092//cytoskeletal protein binding	GO:0003012//muscle system process
ncbi_102178403	MergePeak_2619	quadrant3	yes	1371	1301	1306	3185	3191	2665	13.24	10.93	8.66	30.35	32.95	22.77	10.9433	28.69	1.3905	0.0485113	0.244046	-16.6333	3.04514	19.6785	0.34358	9.54634e-07	2.8445e-06	DAG1	dystroglycan 1	Human Diseases;Environmental Information Processing;Human Diseases;Human Diseases;Human Diseases	Cardiovascular diseases;Signaling molecules and interaction;Cardiovascular diseases;Cardiovascular diseases;Cardiovascular diseases	ko05412//Arrhythmogenic right ventricular cardiomyopathy (ARVC);ko04512//ECM-receptor interaction;ko05416//Viral myocarditis;ko05414//Dilated cardiomyopathy (DCM);ko05410//Hypertrophic cardiomyopathy (HCM)	K06265;K06265;K06265;K06265;K06265	GO:0005924//cell-substrate adherens junction;GO:0019867//outer membrane;GO:0031224//intrinsic component of membrane;GO:0031252//cell leading edge;GO:0031981//nuclear lumen;GO:0031988//membrane-bounded vesicle;GO:0033267//axon part;GO:0043232//intracellular non-membrane-bounded organelle;GO:0043234//protein complex;GO:0044420//extracellular matrix component;GO:0044421//extracellular region part;GO…	GO:0005198//structural molecule activity;GO:0019904//protein domain specific binding;GO:0042805//actinin binding;GO:0046872//metal ion binding	GO:0000226//microtubule cytoskeleton organization;GO:0006606//protein import into nucleus;GO:0007411//axon guidance;GO:0016032//viral process;GO:0021675//nerve development;GO:0021782//glial cell development;GO:0030198//extracellular matrix organization;GO:0030334//regulation of cell migration;GO:0032292//peripheral nervous system axon ensheathment;GO:0033619//membrane protein proteolysis;GO:00423…
ncbi_102178747	MergePeak_1740	quadrant1	yes	891	362	377	2795	1018	1789	15.78	5.57	4.63	49.36	19.23	28.32	8.66	32.3033	1.89924	0.0089161	0.105072	6.79416	2.13231	-4.66185	-1.04272	0.0351067	0.0748313	OAF	out at first homolog	-	-	-	-	-	-	-
ncbi_102178837	MergePeak_1650	quadrant1	yes	320	253	323	580	677	841	7.08	4.86	4.95	12.79	15.97	16.62	5.63	15.1267	1.42589	0.0188304	0.156493	5.02048	-8.51805	-13.5385	-15.2488	1.49273e-18	1.35137e-16	BOP1	block of proliferation 1	-	-	-	-	GO:0030684//preribosome;GO:0031981//nuclear lumen;GO:0043232//intracellular non-membrane-bounded organelle;GO:0043234//protein complex	GO:0003723//RNA binding	GO:0000460//maturation of 5.8S rRNA;GO:0000470//maturation of LSU-rRNA;GO:0007049//cell cycle
ncbi_102178880	MergePeak_3057	quadrant1	yes	798	625	407	2945	916	1558	6.96	4.74	2.47	25.68	8.7	12.16	4.72333	15.5133	1.71563	0.0365892	0.21693	5.98872	-7.54652	-13.5352	-14.9303	3.50528e-11	1.87802e-10	ADGRA2	adhesion G protein-coupled receptor A2	-	-	-	-	GO:0031224//intrinsic component of membrane;GO:0044464//cell part	GO:0004888//transmembrane signaling receptor activity	GO:0006935//chemotaxis;GO:0007166//cell surface receptor signaling pathway;GO:0009968//negative regulation of signal transduction;GO:0010594//regulation of endothelial cell migration;GO:0022603//regulation of anatomical structure morphogenesis;GO:0048646//anatomical structure formation involved in morphogenesis;GO:0048731//system development;GO:0060284//regulation of cell development
ncbi_102178928	MergePeak_1841	quadrant1	yes	488	363	572	1373	789	1655	8.53	5.51	6.93	23.93	14.71	25.86	6.99	21.5	1.62097	0.013539	0.131488	5.38351	-9.46833	-14.8518	-16.5727	1.67636e-16	4.96843e-15	DNAJC11	DnaJ heat shock protein family (Hsp40) member C11	-	-	-	-	GO:0019866//organelle inner membrane;GO:0031988//membrane-bounded vesicle;GO:0043231//intracellular membrane-bounded organelle	-	-
ncbi_102179200	MergePeak_1131	quadrant1	yes	120	84	81	564	131	452	2.39	1.56	1.21	12.06	2.75	8.69	1.72	7.83333	2.18722	0.00790039	0.0984608	7.00345	-5.0602	-12.0636	-11.675	4.06764e-16	9.68584e-15	ZDHHC14	zinc finger DHHC-type containing 14	-	-	-	-	GO:0031224//intrinsic component of membrane	GO:0016409//palmitoyltransferase activity;GO:0046914//transition metal ion binding	GO:0006497//protein lipidation
ncbi_102179511	MergePeak_2141	quadrant7	yes	121	69	111	21	25	55	1.25	0.65	0.8	0.23	0.29	0.54	0.9	0.353333	-1.3489	0.000412571	0.015964	6.68883	0.741838	-5.94699	-0.0318029	0.00895604	0.0213993	LOC102179511	zinc finger protein 160	-	-	-	-	-	-	-
ncbi_102179511	MergePeak_2142	quadrant7	yes	121	69	111	21	25	55	1.25	0.65	0.8	0.23	0.29	0.54	0.9	0.353333	-1.3489	0.000412571	0.015964	5.17522	-5.11157	-10.2868	-11.3716	1.25274e-08	4.40675e-08	LOC102179511	zinc finger protein 160	-	-	-	-	-	-	-
ncbi_102179654	MergePeak_769	quadrant1	yes	131	80	98	128	338	324	2.63	1.4	1.37	2.57	7.25	5.82	1.8	5.21333	1.53421	0.0491962	0.245465	7.67352	-7.52829	-15.2018	-16.9294	1.90521e-16	5.47207e-15	TRMT44	tRNA methyltransferase 44 homolog (S. cerevisiae)	-	-	-	-	-	GO:0043169//cation binding	GO:0008152//metabolic process
ncbi_102179831	MergePeak_2957	quadrant1	yes	26500	9008	18304	37343	18985	105327	740.39	218.72	354.47	1040.57	565.96	2878.65	437.86	1495.06	1.77166	0.0473952	0.242957	4.62347	1.27488	-3.34859	-2.62188	0.00262947	0.0066356	ACTB	actin beta	Environmental Information Processing;Organismal Systems;Cellular Processes;Human Diseases;Cellular Processes;Environmental Information Processing;Human Diseases;Cellular Processes;Human Diseases;Cellular Processes;Cellular Processes;Organismal Systems;Organismal Systems;Organismal Systems;Human Diseases;Organismal Systems;Human Diseases;Human Diseases;Cellular Processes;Human Diseases;Human Disea…	Signal transduction;Environmental adaptation;Cell motility;Cancers;Cellular community - eukaryotes;Signal transduction;Infectious diseases;Cellular community - eukaryotes;Cancers;Transport and catabolism;Cell growth and death;Endocrine system;Immune system;Immune system;Cardiovascular diseases;Endocrine system;Cardiovascular diseases;Infectious diseases;Cellular community - eukaryotes;Infectious …	ko04015//Rap1 signaling pathway;ko04714//Thermogenesis;ko04810//Regulation of actin cytoskeleton;ko05205//Proteoglycans in cancer;ko04510//Focal adhesion;ko04390//Hippo signaling pathway;ko05164//Influenza A;ko04530//Tight junction;ko05225//Hepatocellular carcinoma;ko04145//Phagosome;ko04210//Apoptosis;ko04921//Oxytocin signaling pathway;ko04611//Platelet activation;ko04670//Leukocyte transendoth…	K05692;K05692;K05692;K05692;K05692;K05692;K05692;K05692;K05692;K05692;K05692;K05692;K05692;K05692;K05692;K05692;K05692;K05692;K05692;K05692;K05692;K05692;K05692;K05692;K05692;K05692;K05692;K05692;K05692	GO:0000785//chromatin;GO:0005856//cytoskeleton;GO:0005924//cell-substrate adherens junction;GO:0016020//membrane;GO:0031988//membrane-bounded vesicle;GO:0035097//histone methyltransferase complex;GO:0035770//ribonucleoprotein granule;GO:0043005//neuron projection;GO:0043189//H4/H2A histone acetyltransferase complex;GO:0043292//contractile fiber;GO:0044421//extracellular region part;GO:0044456//sy…	GO:0000977//RNA polymerase II regulatory region sequence-specific DNA binding;GO:0005198//structural molecule activity;GO:0008092//cytoskeletal protein binding;GO:0008134//transcription factor binding;GO:0019900//kinase binding;GO:0031490//chromatin DNA binding;GO:0032550//purine ribonucleoside binding	GO:0001894//tissue homeostasis;GO:0002431//Fc receptor mediated stimulatory signaling pathway;GO:0006338//chromatin remodeling;GO:0006458//'de novo' protein folding;GO:0006952//defense response;GO:0007169//transmembrane receptor protein tyrosine kinase signaling pathway;GO:0022607//cellular component assembly;GO:0030168//platelet activation;GO:0031032//actomyosin structure organization;GO:0035556…
ncbi_102179833	MergePeak_3002	quadrant1	yes	142	86	94	209	261	287	2.35	1.24	1.08	3.45	4.6	4.24	1.55667	4.09667	1.39599	0.0322406	0.204893	4.77873	-7.13164	-11.9104	-13.4956	2.62846e-17	1.1442e-15	HPS6	HPS6, biogenesis of lysosomal organelles complex 2 subunit 3	-	-	-	-	GO:0031082//BLOC complex	GO:0017016//Ras GTPase binding	GO:0007599//hemostasis;GO:0034613//cellular protein localization;GO:0050931//pigment cell differentiation
ncbi_102179833	MergePeak_3003	quadrant1	yes	142	86	94	209	261	287	2.35	1.24	1.08	3.45	4.6	4.24	1.55667	4.09667	1.39599	0.0322406	0.204893	4.66108	-7.74633	-12.4074	-13.9512	7.27316e-15	1.08358e-13	HPS6	HPS6, biogenesis of lysosomal organelles complex 2 subunit 3	-	-	-	-	GO:0031082//BLOC complex	GO:0017016//Ras GTPase binding	GO:0007599//hemostasis;GO:0034613//cellular protein localization;GO:0050931//pigment cell differentiation
ncbi_102179861	MergePeak_1395	quadrant1	yes	339	216	262	607	655	593	7.75	4.3	4.15	13.84	15.97	12.19	5.4	14	1.3744	0.0346188	0.211026	3.82602	-8.18991	-12.0159	-13.5823	2.46126e-16	6.78919e-15	GTF3C5	general transcription factor IIIC subunit 5	-	-	-	-	-	-	GO:0007519//skeletal muscle tissue development
ncbi_102179893	MergePeak_2575	quadrant1	yes	379	494	313	4425	760	749	5.03	5.68	2.86	57.61	10.74	8.69	4.52333	25.68	2.50519	0.0118861	0.121838	5.06069	-6.04447	-11.1052	-11.9706	5.12165e-07	1.55604e-06	ZBTB47	zinc finger and BTB domain containing 47	-	-	-	-	GO:0043231//intracellular membrane-bounded organelle	GO:0043169//cation binding	-
ncbi_102179922	MergePeak_3182	quadrant1	yes	311	239	436	3766	713	821	4.08	2.72	3.92	48.76	10.08	9.54	3.57333	22.7933	2.67327	0.00397397	0.0656338	3.64154	-5.15292	-8.79447	-9.32589	1.51617e-05	4.25384e-05	PC	pyruvate carboxylase	Metabolism;Metabolism;Metabolism;Metabolism;Metabolism	Global and overview maps;Global and overview maps;Global and overview maps;Carbohydrate metabolism;Carbohydrate metabolism	ko01100//Metabolic pathways;ko01200//Carbon metabolism;ko01230//Biosynthesis of amino acids;ko00620//Pyruvate metabolism;ko00020//Citrate cycle (TCA cycle)	K01958;K01958;K01958;K01958;K01958	GO:0019866//organelle inner membrane;GO:0044429//mitochondrial part	GO:0016879//ligase activity, forming carbon-nitrogen bonds;GO:0016885//ligase activity, forming carbon-carbon bonds;GO:0032550//purine ribonucleoside binding;GO:0043169//cation binding	GO:0006006//glucose metabolic process
ncbi_102179946	MergePeak_1040	quadrant7	yes	2918	3382	5067	20	2046	595	41.01	41.31	49.36	0.28	30.68	7.48	43.8933	12.8133	-1.77636	0.0362026	0.215737	3.09755	-9.75438	-12.8519	-13.9146	8.41539e-08	2.73893e-07	SLC28A3	solute carrier family 28 member 3	-	-	-	-	GO:0016021//integral component of membrane	GO:0005345//purine nucleobase transmembrane transporter activity;GO:0005415//nucleoside:sodium symporter activity	GO:0015851//nucleobase transport;GO:0015858//nucleoside transport;GO:0072530//purine-containing compound transmembrane transport
ncbi_102180270	MergePeak_2711	quadrant1	yes	2271	1483	2251	4278	2282	16067	17.17	9.75	11.8	32.26	18.41	108.61	12.9067	53.0933	2.04041	0.0222195	0.169003	5.6467	-4.33131	-9.97801	-8.72405	1.97133e-05	5.49762e-05	PRRC2A	proline rich coiled-coil 2A	-	-	-	-	GO:0031988//membrane-bounded vesicle	GO:0003723//RNA binding	-
ncbi_102180406	MergePeak_1545	quadrant1	yes	221	113	70	1216	478	233	1.6	0.71	0.35	9.46	3.7	1.56	0.886667	4.90667	2.46828	0.00696578	0.0916672	4.54272	-7.6019	-12.1446	-13.6408	5.48476e-14	6.23696e-13	ANGPT4	angiopoietin 4	Environmental Information Processing;Environmental Information Processing;Environmental Information Processing;Environmental Information Processing;Environmental Information Processing	Signal transduction;Signal transduction;Signal transduction;Signal transduction;Signal transduction	ko04151//PI3K-Akt signaling pathway;ko04010//MAPK signaling pathway;ko04014//Ras signaling pathway;ko04015//Rap1 signaling pathway;ko04066//HIF-1 signaling pathway	K05467;K05467;K05467;K05467;K05467	GO:0044421//extracellular region part	GO:0005102//receptor binding;GO:0030296//protein tyrosine kinase activator activity	GO:0001666//response to hypoxia;GO:0010595//positive regulation of endothelial cell migration;GO:0010596//negative regulation of endothelial cell migration;GO:0032147//activation of protein kinase activity;GO:0042981//regulation of apoptotic process;GO:0045765//regulation of angiogenesis
ncbi_102180407	MergePeak_1617	quadrant1	yes	73	37	35	179	110	113	0.28	0.12	0.09	0.67	0.44	0.38	0.163333	0.496667	1.60446	0.0365387	0.21671	7.36998	-6.02049	-13.3905	-14.6557	1.07689e-09	4.35447e-09	ZFHX4	zinc finger homeobox 4	-	-	-	-	GO:0043231//intracellular membrane-bounded organelle	GO:0003677//DNA binding;GO:0046914//transition metal ion binding	GO:0010468//regulation of gene expression
ncbi_102180604	MergePeak_1343	quadrant1	yes	815	480	485	1158	1907	1210	10.7	5.48	4.41	15.17	26.72	14.2	6.86333	18.6967	1.4458	0.0405003	0.225747	3.79913	-8.29658	-12.0957	-13.3754	4.98172e-10	2.12543e-09	EMILIN1	elastin microfibril interfacer 1	-	-	-	-	GO:0031012//extracellular matrix;GO:0031988//membrane-bounded vesicle	GO:0005201//extracellular matrix structural constituent;GO:0005515//protein binding	GO:0010810//regulation of cell-substrate adhesion;GO:0043062//extracellular structure organization
ncbi_102180702	MergePeak_59	quadrant7	yes	2600	4849	4812	639	2112	592	35.01	56.75	44.91	8.58	30.35	7.13	45.5567	15.3533	-1.56911	0.00497946	0.07522	5.26176	-8.91393	-14.1757	-15.8635	2.87722e-16	7.49153e-15	SEC62	SEC62 homolog, preprotein translocation factor	Genetic Information Processing;Genetic Information Processing	Folding, sorting and degradation;Folding, sorting and degradation	ko04141//Protein processing in endoplasmic reticulum;ko03060//Protein export	K12275;K12275	GO:0005783//endoplasmic reticulum;GO:0031224//intrinsic component of membrane	GO:0022892//substrate-specific transporter activity	GO:0008104//protein localization
ncbi_102180940	MergePeak_1001	quadrant1	yes	212	184	228	868	548	865	5.73	4.32	4.27	23.41	15.81	20.91	4.77333	20.0433	2.07005	0.000577367	0.0200476	4.09189	-1.29124	-5.38312	-1.25378	0.0181899	0.0417782	RCL1	RNA terminal phosphate cyclase like 1	Genetic Information Processing	Translation	ko03008//Ribosome biogenesis in eukaryotes	K11108	-	-	-
ncbi_102180953	MergePeak_1753	quadrant1	yes	215	184	138	1128	319	341	4.36	3.24	1.94	22.84	6.91	6.17	3.18	11.9733	1.91273	0.0306521	0.199343	3.95426	-8.63525	-12.5895	-14.1991	1.13715e-16	3.55967e-15	BACE1	beta-secretase 1	Human Diseases	Neurodegenerative diseases	ko05010//Alzheimer disease	K04521	GO:0005770//late endosome;GO:0012506//vesicle membrane;GO:0016021//integral component of membrane;GO:0031984//organelle subcompartment;GO:0043005//neuron projection	GO:0004175//endopeptidase activity;GO:0005515//protein binding;GO:0008242//omega peptidase activity;GO:0042277//peptide binding	GO:0006518//peptide metabolic process;GO:0033619//membrane protein proteolysis
ncbi_102181028	MergePeak_863	quadrant1	yes	952	866	599	3658	3542	1083	43.57	34.44	19	166.95	172.96	44.3	32.3367	128.07	1.98569	0.0196835	0.159184	5.83006	2.62401	-3.20605	-2.78034	0.000207033	0.00055461	CLTB	clathrin light chain B	Cellular Processes;Human Diseases;Cellular Processes;Human Diseases;Organismal Systems;Organismal Systems	Transport and catabolism;Neurodegenerative diseases;Transport and catabolism;Infectious diseases;Nervous system;Excretory system	ko04144//Endocytosis;ko05016//Huntington disease;ko04142//Lysosome;ko05100//Bacterial invasion of epithelial cells;ko04721//Synaptic vesicle cycle;ko04961//Endocrine and other factor-regulated calcium reabsorption	K04645;K04645;K04645;K04645;K04645;K04645	-	-	-
ncbi_102181192	MergePeak_3268	quadrant1	yes	1676	1448	1462	4206	2668	3619	52.97	39.22	32.48	131.81	88.61	103.67	41.5567	108.03	1.37828	0.0446135	0.236586	4.51551	-11.9823	-16.4978	-18.5135	4.8113e-27	1.34043e-23	PSMD13	proteasome 26S subunit, non-ATPase 13	Human Diseases;Genetic Information Processing	Infectious diseases;Folding, sorting and degradation	ko05169//Epstein-Barr virus infection;ko03050//Proteasome	K03039;K03039	GO:0022624//proteasome accessory complex;GO:0031988//membrane-bounded vesicle;GO:0043231//intracellular membrane-bounded organelle	-	GO:0007126//meiotic nuclear division
ncbi_102181292	MergePeak_3237	quadrant1	yes	284	212	153	1877	533	468	6.14	3.95	2.38	43.31	12.22	10.39	4.15667	21.9733	2.40225	0.00758073	0.0959497	3.71044	-8.30282	-12.0133	-13.5017	5.9847e-14	6.61642e-13	LOC102181292	arylsulfatase D	-	-	-	-	GO:0031988//membrane-bounded vesicle	GO:0008484//sulfuric ester hydrolase activity	-
ncbi_102181537	MergePeak_2438	quadrant3	yes	112	148	103	2162	231	745	0.54	0.63	0.35	10.44	1.17	3.23	0.506667	4.94667	3.28735	0.000616156	0.020802	-15.2689	2.85399	18.1229	0.260197	2.53562e-05	7.03611e-05	PDZD2	PDZ domain containing 2	-	-	-	-	-	-	-
ncbi_102181607	MergePeak_1382	quadrant1	yes	334	223	232	555	522	679	7.97	4.62	3.82	13.11	13.34	14.37	5.47	13.6067	1.3147	0.0333935	0.207751	3.90618	-8.20123	-12.1074	-13.6775	9.4507e-17	3.0976e-15	ASB6	ankyrin repeat and SOCS box containing 6	-	-	-	-	-	-	GO:0007165//signal transduction
ncbi_102181607	MergePeak_1383	quadrant1	yes	334	223	232	555	522	679	7.97	4.62	3.82	13.11	13.34	14.37	5.47	13.6067	1.3147	0.0333935	0.207751	3.66039	-8.55984	-12.2202	-13.7971	3.77905e-16	9.15517e-15	ASB6	ankyrin repeat and SOCS box containing 6	-	-	-	-	-	-	GO:0007165//signal transduction
ncbi_102182316	MergePeak_1148	quadrant7	yes	64	14	123	2	20	22	1.81	0.34	2.41	0.06	0.6	0.56	1.52	0.406667	-1.90215	0.0135463	0.131488	7.68377	-3.32769	-11.0115	-11.7942	1.33014e-06	3.92977e-06	GPR65	G protein-coupled receptor 65	-	-	-	-	GO:0031224//intrinsic component of membrane	GO:0004888//transmembrane signaling receptor activity	GO:0007166//cell surface receptor signaling pathway;GO:0009268//response to pH;GO:0030804//positive regulation of cyclic nucleotide biosynthetic process;GO:0032233//positive regulation of actin filament bundle assembly
ncbi_102182670	MergePeak_3132	quadrant1	yes	700	723	498	3189	1919	713	9.69	8.7	4.78	44.02	28.34	8.82	7.72333	27.06	1.80887	0.0470815	0.242215	4.35769	-1.71438	-6.07208	-3.59277	0.0061065	0.0148797	ROBO4	roundabout guidance receptor 4	-	-	-	-	GO:0031988//membrane-bounded vesicle;GO:0044459//plasma membrane part	GO:0060089//molecular transducer activity	GO:0030334//regulation of cell migration
ncbi_102182688	MergePeak_912	quadrant1	yes	1004	594	873	2310	1891	2069	17.94	9.24	10.8	41.54	36.29	32.78	12.66	36.87	1.54217	0.0113076	0.118131	4.95742	-10.2533	-15.2107	-17.081	5.93023e-22	1.92318e-19	KEAP1	kelch like ECH associated protein 1	Human Diseases;Human Diseases;Genetic Information Processing;Human Diseases	Cancers;Cancers;Folding, sorting and degradation;Cardiovascular diseases	ko05200//Pathways in cancer;ko05225//Hepatocellular carcinoma;ko04120//Ubiquitin mediated proteolysis;ko05418//Fluid shear stress and atherosclerosis	K10456;K10456;K10456;K10456	GO:0031461//cullin-RING ubiquitin ligase complex;GO:0043231//intracellular membrane-bounded organelle;GO:0044430//cytoskeletal part	GO:0005515//protein binding	GO:0009913//epidermal cell differentiation;GO:0010468//regulation of gene expression;GO:0010498//proteasomal protein catabolic process;GO:0032446//protein modification by small protein conjugation;GO:0034645//cellular macromolecule biosynthetic process;GO:0070670//response to interleukin-4
ncbi_102182836	MergePeak_2625	quadrant1	yes	478	362	361	697	945	1063	13.71	9.02	7.17	19.92	28.86	27.2	9.96667	25.3267	1.34547	0.0333474	0.207561	3.53051	-0.20793	-3.73844	-1.61716	0.0298104	0.0649349	CCDC71	coiled-coil domain containing 71	-	-	-	-	-	-	-
ncbi_102182986	MergePeak_1629	quadrant7	yes	594	484	788	82	155	219	12.4	8.67	10.81	1.62	3.71	3.91	10.6267	3.08	-1.78669	9.00546e-07	0.000139276	4.05248	-6.73197	-10.7844	-11.9167	6.75625e-09	2.44719e-08	TMEM68	transmembrane protein 68	-	-	-	-	GO:0031224//intrinsic component of membrane	GO:0016740//transferase activity	-
ncbi_102183091	MergePeak_1924	quadrant1	yes	437	332	360	819	671	1199	5.9	3.89	3.41	11.48	9.66	15.78	4.4	12.3067	1.48386	0.0178383	0.152338	3.42406	-8.7796	-12.2037	-13.7737	5.46673e-16	1.26919e-14	USP30	ubiquitin specific peptidase 30	Cellular Processes	Transport and catabolism	ko04137//Mitophagy - animal	K11851	-	-	-
ncbi_102183257	MergePeak_1947	quadrant7	yes	28	50	20	3	18	1	1.82	2.77	0.88	0.19	1.24	0.06	1.82333	0.496667	-1.87623	0.0460318	0.23939	4.90107	-4.67702	-9.5781	-10.6148	1.73895e-08	6.02578e-08	LOC102183257	signal peptidase complex catalytic subunit SEC11C	Genetic Information Processing	Folding, sorting and degradation	ko03060//Protein export	K13280	GO:0031090//organelle membrane;GO:0031224//intrinsic component of membrane;GO:0043231//intracellular membrane-bounded organelle	GO:0070011//peptidase activity, acting on L-amino acid peptides	GO:0006613//cotranslational protein targeting to membrane;GO:0016485//protein processing;GO:0050708//regulation of protein secretion
ncbi_102183286	MergePeak_2905	quadrant1	yes	45	61	41	140	235	97	1.03	1.21	0.65	3.19	5.73	1.98	0.963333	3.63333	1.91519	0.0351483	0.212737	6.56994	-6.81611	-13.3861	-14.7688	6.08748e-11	3.06686e-10	HS3ST2	heparan sulfate-glucosamine 3-sulfotransferase 2	Metabolism	Glycan biosynthesis and metabolism	ko00534//Glycosaminoglycan biosynthesis - heparan sulfate / heparin	K07808	GO:0031090//organelle membrane;GO:0031224//intrinsic component of membrane;GO:0043231//intracellular membrane-bounded organelle	GO:0034483//heparan sulfate sulfotransferase activity	GO:0006023//aminoglycan biosynthetic process;GO:0044238//primary metabolic process;GO:0051704//multi-organism process
ncbi_102183535	MergePeak_2062	quadrant1	yes	324	341	365	1267	761	733	6.29	5.78	4.82	24.46	16.35	12.57	5.63	17.7933	1.66013	0.0309838	0.20058	4.2097	-0.426083	-4.63578	-0.85532	0.0479323	0.0982631	C18H19orf12	chromosome 18 C19orf12 homolog	-	-	-	-	-	-	-
ncbi_102183547	MergePeak_51	quadrant3	yes	2229	1413	2336	7489	2702	8700	38.67	21.3	28.09	129.58	50.02	134.93	29.3533	104.843	1.83664	0.0109304	0.115937	-8.79552	1.7974	10.5929	10.5675	2.2174e-05	6.17151e-05	PSMD2	proteasome 26S subunit, non-ATPase 2	Human Diseases;Genetic Information Processing	Infectious diseases;Folding, sorting and degradation	ko05169//Epstein-Barr virus infection;ko03050//Proteasome	K03028;K03028	GO:0000502//proteasome complex;GO:0031988//membrane-bounded vesicle	-	GO:0009894//regulation of catabolic process
ncbi_102183747	MergePeak_368	quadrant9	yes	6654	1313	8593	1029	1727	3471	208.49	35.95	187.94	32.73	57.23	98.61	144.127	62.8567	-1.1972	0.0114021	0.118731	-0.237822	6.66039	6.89821	0.825343	0.0121716	0.028592	CTSS	cathepsin S	Human Diseases;Cellular Processes;Cellular Processes;Cellular Processes;Organismal Systems	Infectious diseases;Transport and catabolism;Cell growth and death;Transport and catabolism;Immune system	ko05152//Tuberculosis;ko04145//Phagosome;ko04210//Apoptosis;ko04142//Lysosome;ko04612//Antigen processing and presentation	K01368;K01368;K01368;K01368;K01368	GO:0000323//lytic vacuole;GO:0044421//extracellular region part	GO:0001948//glycoprotein binding;GO:0004175//endopeptidase activity;GO:0032403//protein complex binding	GO:0006508//proteolysis;GO:0006955//immune response;GO:0022617//extracellular matrix disassembly;GO:0031349//positive regulation of defense response;GO:0032870//cellular response to hormone stimulus;GO:0032963//collagen metabolic process
ncbi_102184082	MergePeak_3313	quadrant1	yes	447	506	616	1819	988	2034	4.59	4.51	4.36	18.3	11.05	18.46	4.48667	15.9367	1.82863	0.00820108	0.100528	5.94431	2.35324	-3.59107	-3.09863	0.000179403	0.000481519	SPECC1L	sperm antigen with calponin homology and coiled-coil domains 1 like	-	-	-	-	GO:0005856//cytoskeleton;GO:0043234//protein complex	-	GO:0030834//regulation of actin filament depolymerization;GO:0031111//negative regulation of microtubule polymerization or depolymerization;GO:0048870//cell motility
ncbi_102184155	MergePeak_1186	quadrant7	yes	106	116	154	14	52	44	2.45	2.33	2.47	0.32	1.28	0.91	2.41667	0.836667	-1.53029	0.00157457	0.0384503	5.79518	-4.74793	-10.5431	-11.5431	6.91084e-08	2.2678e-07	CGRRF1	cell growth regulator with ring finger domain 1	-	-	-	-	GO:0043231//intracellular membrane-bounded organelle	GO:0046914//transition metal ion binding	GO:0008283//cell proliferation;GO:0022402//cell cycle process;GO:0050896//response to stimulus
ncbi_102184515	MergePeak_940	quadrant1	yes	93	62	69	249	101	372	1.8	1.12	0.84	4.7	2.29	6.12	1.25333	4.37	1.80186	0.0174465	0.150813	4.941	-7.29739	-12.2384	-13.6727	1.4698e-12	1.08906e-11	EPHX3	epoxide hydrolase 3	-	-	-	-	-	-	-
ncbi_102184883	MergePeak_575	quadrant1	yes	28	28	19	496	291	31	0.78	0.67	0.37	13.72	8.61	0.77	0.606667	7.7	3.66588	0.000519861	0.0186771	10.0175	4.45798	-5.55949	-1.23176	0.0162506	0.0375408	AVPR1A	arginine vasopressin receptor 1A	Environmental Information Processing;Environmental Information Processing;Environmental Information Processing;Organismal Systems	Signaling molecules and interaction;Signal transduction;Signal transduction;Circulatory system	ko04080//Neuroactive ligand-receptor interaction;ko04020//Calcium signaling pathway;ko04072//Phospholipase D signaling pathway;ko04270//Vascular smooth muscle contraction	K04226;K04226;K04226;K04226	-	-	-
ncbi_102184893	MergePeak_747	quadrant1	yes	65	60	49	527	233	101	1.57	1.26	0.82	12.68	6	2.18	1.21667	6.95333	2.51477	0.00555828	0.0798063	6.68304	0.837045	-5.84599	-1.10217	0.0158741	0.0368238	STBD1	starch binding domain 1	-	-	-	-	-	-	-
ncbi_102184922	MergePeak_1719	quadrant7	yes	835	150	560	216	42	192	5.63	0.88	2.61	1.45	0.3	1.16	3.04	0.97	-1.64801	0.0110898	0.117168	8.26988	-4.98526	-13.2551	-14.389	2.07149e-08	7.13372e-08	LOC102184922	interferon-induced very large GTPase 1	-	-	-	-	-	-	-
ncbi_102185120	MergePeak_2472	quadrant3	yes	109	101	110	2675	599	501	1.61	1.31	1.12	39.58	9.52	6.65	1.34667	18.5833	3.78654	2.08657e-05	0.00166097	-14.0817	2.68313	16.7648	0.220308	8.929e-05	0.000242695	KLHL25	kelch like family member 25	-	-	-	-	GO:0031461//cullin-RING ubiquitin ligase complex	-	GO:0006417//regulation of translation;GO:0016567//protein ubiquitination
ncbi_102185402	MergePeak_2543	quadrant1	yes	327	408	334	1766	1692	980	5.45	5.91	3.86	29.31	30.3	14.62	5.07333	24.7433	2.28603	0.001926	0.0430211	6.4684	2.34462	-4.12379	-3.42409	0.000441443	0.00116354	LOC102185402	inverted formin-2	-	-	-	-	GO:0043231//intracellular membrane-bounded organelle;GO:0044444//cytoplasmic part	GO:0017016//Ras GTPase binding	GO:0007010//cytoskeleton organization;GO:0010821//regulation of mitochondrion organization
ncbi_102186326	MergePeak_1796	quadrant7	yes	479	429	442	135	154	312	11.52	9.72	8.62	3.09	4.69	6.85	9.95333	4.87667	-1.02928	0.000385204	0.0154452	4.21169	-6.13423	-10.3459	-11.3302	1.00433e-07	3.246e-07	CD55	CD55 molecule (Cromer blood group)	Organismal Systems;Human Diseases;Organismal Systems	Immune system;Cardiovascular diseases;Immune system	ko04640//Hematopoietic cell lineage;ko05416//Viral myocarditis;ko04610//Complement and coagulation cascades	K04006;K04006;K04006	-	-	-
ncbi_102186601	MergePeak_1289	quadrant7	yes	52	37	53	3	7	34	1.36	0.88	0.97	0.08	0.2	0.79	1.07	0.356667	-1.58496	0.0107222	0.115112	6.79019	-4.82664	-11.6168	-12.7067	2.02849e-08	6.99427e-08	IL1R2	interleukin 1 receptor type 2	Environmental Information Processing;Human Diseases;Human Diseases;Human Diseases;Human Diseases;Human Diseases;Organismal Systems	Signaling molecules and interaction;Infectious diseases;Cancers;Infectious diseases;Cardiovascular diseases;Cancers;Immune system	ko04060//Cytokine-cytokine receptor interaction;ko05166//HTLV-I infection;ko05202//Transcriptional misregulation in cancers;ko05146//Amoebiasis;ko05418//Fluid shear stress and atherosclerosis;ko05215//Prostate cancer;ko04640//Hematopoietic cell lineage	K04387;K04387;K04387;K04387;K04387;K04387;K04387	-	GO:0004908//interleukin-1 receptor activity	GO:0007166//cell surface receptor signaling pathway
ncbi_102186719	MergePeak_2243	quadrant1	yes	597	370	373	609	1534	1243	9.04	4.84	3.88	9.2	25.09	16.88	5.92	17.0567	1.52667	0.0402963	0.22513	4.67616	-0.45655	-5.13271	-1.11152	0.024774	0.0552163	PELP1	proline, glutamate and leucine rich protein 1	-	-	-	-	GO:0000785//chromatin;GO:0044665//MLL1/2 complex	GO:0003723//RNA binding;GO:0005515//protein binding	GO:0006357//regulation of transcription from RNA polymerase II promoter;GO:0043627//response to estrogen
ncbi_102186822	MergePeak_274	quadrant1	yes	510	285	327	1446	1483	884	20.43	9.89	9.04	57.58	63.13	31.55	13.12	50.7533	1.95173	0.00351568	0.0614544	5.65147	-3.63993	-9.2914	-9.38282	0.000151885	0.000409237	UROD	uroporphyrinogen decarboxylase	Metabolism;Metabolism	Global and overview maps;Metabolism of cofactors and vitamins	ko01100//Metabolic pathways;ko00860//Porphyrin and chlorophyll metabolism	K01599;K01599	-	-	-
ncbi_102187158	MergePeak_2133	quadrant1	yes	788	536	662	1303	968	2966	14.75	8.72	8.58	23.84	19.32	49.37	10.6833	30.8433	1.5296	0.02457	0.177725	3.32309	-9.69937	-13.0225	-14.6465	3.35994e-16	8.42841e-15	NUP62	nucleoporin 62	Genetic Information Processing	Translation	ko03013//RNA transport	K14306	GO:0031090//organelle membrane;GO:0046930//pore complex	GO:0005198//structural molecule activity;GO:0019904//protein domain specific binding	GO:0007568//aging;GO:0042058//regulation of epidermal growth factor receptor signaling pathway;GO:0043405//regulation of MAP kinase activity;GO:0046578//regulation of Ras protein signal transduction
ncbi_102187454	MergePeak_484	quadrant7	yes	641	814	1127	56	187	267	12.16	13.42	14.82	1.06	3.79	4.53	13.4667	3.12667	-2.1067	8.35213e-06	0.000875034	5.17778	-7.57983	-12.7576	-14.114	1.32973e-10	6.28969e-10	DNAJB9	DnaJ heat shock protein family (Hsp40) member B9	-	-	-	-	GO:0031988//membrane-bounded vesicle	GO:0005515//protein binding	GO:0043161//proteasome-mediated ubiquitin-dependent protein catabolic process
ncbi_102187703	MergePeak_3267	quadrant1	yes	2173	1168	1697	3827	3283	3571	43.21	20.18	23.39	75.9	69.66	63.48	28.9267	69.68	1.26834	0.0469193	0.24188	5.03818	-3.70189	-8.74007	-7.2693	0.000190399	0.000510539	UBE2L3	ubiquitin conjugating enzyme E2 L3	Genetic Information Processing;Human Diseases	Folding, sorting and degradation;Neurodegenerative diseases	ko04120//Ubiquitin mediated proteolysis;ko05012//Parkinson disease	K04552;K04552	GO:0031988//membrane-bounded vesicle;GO:0043231//intracellular membrane-bounded organelle	GO:0003712//transcription cofactor activity;GO:0003723//RNA binding;GO:0004842//ubiquitin-protein transferase activity;GO:0032550//purine ribonucleoside binding;GO:0044389//ubiquitin-like protein ligase binding;GO:0055106//ubiquitin-protein transferase regulator activity	GO:0000209//protein polyubiquitination;GO:0010468//regulation of gene expression;GO:0010822//positive regulation of mitochondrion organization;GO:0019941//modification-dependent protein catabolic process;GO:0022402//cell cycle process;GO:0031398//positive regulation of protein ubiquitination;GO:0032870//cellular response to hormone stimulus;GO:0034645//cellular macromolecule biosynthetic process;…
ncbi_102188070	MergePeak_1916	quadrant1	yes	196	145	226	772	284	947	0.92	0.59	0.73	3.6	1.42	3.91	0.746667	2.97667	1.99516	0.00634306	0.0864136	5.61033	1.0748	-4.53553	-0.865328	0.0494614	0.10101	TTC28	tetratricopeptide repeat domain 28	-	-	-	-	GO:0044464//cell part	GO:0005515//protein binding	GO:0000278//mitotic cell cycle
ncbi_102188128	MergePeak_781	quadrant1	yes	475	468	429	2331	1240	942	7.81	6.81	4.95	38.9	22.51	15.06	6.52333	25.49	1.96625	0.0134317	0.131179	6.44361	1.98818	-4.45543	-3.9923	1.31989e-05	3.71061e-05	IDUA	iduronidase, alpha-L-	Metabolism;Cellular Processes;Metabolism	Global and overview maps;Transport and catabolism;Glycan biosynthesis and metabolism	ko01100//Metabolic pathways;ko04142//Lysosome;ko00531//Glycosaminoglycan degradation	K01217;K01217;K01217	GO:0000323//lytic vacuole;GO:0016023//cytoplasmic, membrane-bounded vesicle	GO:0004553//hydrolase activity, hydrolyzing O-glycosyl compounds;GO:0005515//protein binding	GO:0006027//glycosaminoglycan catabolic process;GO:0007033//vacuole organization;GO:0009887//organ morphogenesis;GO:0032989//cellular component morphogenesis;GO:0035107//appendage morphogenesis;GO:0042592//homeostatic process;GO:0044238//primary metabolic process
ncbi_102188764	MergePeak_841	quadrant3	yes	2949	3042	3169	13231	8110	4409	148.46	133.09	110.58	664.34	435.64	198.43	130.71	432.803	1.72734	0.0397156	0.224171	-4.94001	4.42629	9.3663	7.79178	0.000130597	0.00035222	ATP5D	ATP synthase, H+ transporting, mitochondrial F1 complex, delta subunit	Metabolism;Organismal Systems;Human Diseases;Human Diseases;Human Diseases;Metabolism	Global and overview maps;Environmental adaptation;Neurodegenerative diseases;Neurodegenerative diseases;Neurodegenerative diseases;Energy metabolism	ko01100//Metabolic pathways;ko04714//Thermogenesis;ko05016//Huntington disease;ko05010//Alzheimer disease;ko05012//Parkinson disease;ko00190//Oxidative phosphorylation	K02134;K02134;K02134;K02134;K02134;K02134	-	-	-
ncbi_102189202	MergePeak_939	quadrant1	yes	645	648	440	3203	1330	1803	4.19	3.66	1.98	20.75	9.22	10.47	3.27667	13.48	2.04052	0.00676516	0.0899013	4.02541	-0.711191	-4.73661	-0.958837	0.0385229	0.0810084	NOTCH3	notch 3	Human Diseases;Human Diseases;Human Diseases;Human Diseases;Environmental Information Processing;Organismal Systems;Organismal Systems;Human Diseases;Environmental Information Processing;Organismal Systems	Cancers;Infectious diseases;Cancers;Cancers;Signal transduction;Endocrine system;Immune system;Drug resistance;Signal transduction;Development	ko05200//Pathways in cancer;ko05165//Human papillomavirus infection;ko05206//MicroRNAs in cancer;ko05224//Breast cancer;ko04371//Apelin signaling pathway;ko04919//Thyroid hormone signaling pathway;ko04658//Th1 and Th2 cell differentiation;ko01522//Endocrine resistance;ko04330//Notch signaling pathway;ko04320//Dorso-ventral axis formation	K20995;K20995;K20995;K20995;K20995;K20995;K20995;K20995;K20995;K20995	GO:0005856//cytoskeleton;GO:0031224//intrinsic component of membrane;GO:0043231//intracellular membrane-bounded organelle;GO:0043234//protein complex	GO:0005515//protein binding	GO:0001525//angiogenesis;GO:0007166//cell surface receptor signaling pathway;GO:0008284//positive regulation of cell proliferation;GO:0030182//neuron differentiation;GO:0045596//negative regulation of cell differentiation
ncbi_102189218	MergePeak_1374	quadrant1	yes	481	409	432	1076	1198	1637	8.78	6.46	5.41	19.31	23.5	26.27	6.88333	23.0267	1.74213	0.00129742	0.0339818	4.37881	-0.58307	-4.96188	-0.977119	0.0327656	0.0702191	CIZ1	CDKN1A interacting zinc finger protein 1	-	-	-	-	GO:0043231//intracellular membrane-bounded organelle	GO:0005515//protein binding;GO:0046914//transition metal ion binding	GO:0030174//regulation of DNA-dependent DNA replication initiation;GO:0072595//maintenance of protein localization in organelle
ncbi_102189599	MergePeak_1569	quadrant1	yes	402	428	437	2326	654	944	2.42	2.23	1.82	13.78	4.19	5.03	2.15667	7.66667	1.8298	0.034148	0.209414	5.59748	0.595696	-5.00179	-1.06237	0.0282318	0.0618835	ZHX3	zinc fingers and homeoboxes 3	-	-	-	-	-	-	-
ncbi_102189650	MergePeak_3105	quadrant7	yes	318	325	688	16	89	295	1.1	0.97	1.65	0.06	0.33	0.91	1.24	0.433333	-1.51679	0.00623125	0.085681	3.17322	-5.8952	-9.06842	-10.0828	2.19448e-08	7.52009e-08	ANK3	ankyrin 3	Human Diseases;Organismal Systems	Cancers;Immune system	ko05205//Proteoglycans in cancer;ko04624//Toll and Imd signaling pathway	K10380;K10380	GO:0033267//axon part;GO:0043296//apical junction complex;GO:0044291//cell-cell contact zone;GO:0044459//plasma membrane part	GO:0005198//structural molecule activity	GO:0001508//action potential;GO:0006612//protein targeting to membrane;GO:0007009//plasma membrane organization;GO:0022607//cellular component assembly;GO:0050794//regulation of cellular process;GO:0072658//maintenance of protein location in membrane;GO:0097485//neuron projection guidance
ncbi_102189743	MergePeak_618	quadrant7	yes	23	141	175	8	54	16	0.42	2.24	2.22	0.15	1.05	0.26	1.62667	0.486667	-1.74091	0.0177845	0.152298	6.39755	-4.42567	-10.8232	-11.6939	5.686e-07	1.72e-06	MANSC4	MANSC domain containing 4	-	-	-	-	-	-	-
ncbi_102189754	MergePeak_796	quadrant3	yes	2226	1178	1724	14730	3202	4979	45.24	20.84	24.36	298.47	69.38	90.3	30.1467	152.717	2.34079	0.00457047	0.0712282	-0.157443	7.10997	7.26741	1.04399	0.00618363	0.0150328	ANXA6	annexin A6	-	-	-	-	GO:0005774//vacuolar membrane;GO:0005924//cell-substrate adherens junction;GO:0010008//endosome membrane;GO:0030667//secretory granule membrane;GO:0031224//intrinsic component of membrane;GO:0044455//mitochondrial membrane part;GO:0048770//pigment granule	GO:0003779//actin binding;GO:0005261//cation channel activity;GO:0005539//glycosaminoglycan binding;GO:0005543//phospholipid binding;GO:0032550//purine ribonucleoside binding;GO:0032934//sterol binding;GO:0046872//metal ion binding;GO:0046983//protein dimerization activity;GO:0060089//molecular transducer activity	GO:0003413//chondrocyte differentiation involved in endochondral bone morphogenesis;GO:0006816//calcium ion transport;GO:0032845//negative regulation of homeostatic process;GO:0051259//protein oligomerization;GO:0090257//regulation of muscle system process
ncbi_102189919	MergePeak_409	quadrant1	yes	416	333	366	1603	928	914	8.2	5.71	5	31.53	19.53	16.11	6.30333	22.39	1.82867	0.00882897	0.104729	5.23226	-9.45186	-14.6841	-16.5117	2.40028e-21	5.61826e-19	TOMM40L	translocase of outer mitochondrial membrane 40 like	Human Diseases	Neurodegenerative diseases	ko05014//Amyotrophic lateral sclerosis (ALS)	K11518	GO:0031224//intrinsic component of membrane;GO:0031966//mitochondrial membrane;GO:0032991//macromolecular complex	-	GO:0008104//protein localization;GO:0044763//single-organism cellular process;GO:0051234//establishment of localization
ncbi_102190073	MergePeak_32	quadrant1	yes	479	479	502	2428	1019	871	6.62	5.75	4.81	33.46	15.02	10.76	5.72667	19.7467	1.78584	0.0329365	0.206484	5.77598	-7.72342	-13.4994	-15.0544	5.69935e-14	6.37687e-13	HACD2	3-hydroxyacyl-CoA dehydratase 2	Metabolism;Metabolism;Metabolism;Metabolism	Global and overview maps;Global and overview maps;Lipid metabolism;Lipid metabolism	ko01100//Metabolic pathways;ko01212//Fatty acid metabolism;ko00062//Fatty acid elongation;ko01040//Biosynthesis of unsaturated fatty acids	K10703;K10703;K10703;K10703	GO:0031090//organelle membrane;GO:0031224//intrinsic component of membrane;GO:0043231//intracellular membrane-bounded organelle	GO:0005515//protein binding;GO:0016836//hydro-lyase activity	GO:0000038//very long-chain fatty acid metabolic process;GO:0006633//fatty acid biosynthetic process;GO:0006665//sphingolipid metabolic process
ncbi_102190142	MergePeak_1449	quadrant3	yes	113	49	47	285	221	144	5.04	1.9	1.45	12.67	10.51	5.74	2.79667	9.64	1.78532	0.0196738	0.159184	2.21952	4.93087	2.71136	1.81568	0.0184485	0.0422676	RASL11A	RAS like family 11 member A	-	-	-	-	GO:0043232//intracellular non-membrane-bounded organelle	GO:0036094//small molecule binding	GO:0006356//regulation of transcription from RNA polymerase I promoter;GO:0035556//intracellular signal transduction
ncbi_102191072	MergePeak_2025	quadrant1	yes	224	143	155	489	204	1238	3.1	1.74	1.43	6.43	3.12	14.43	2.09	7.99333	1.93529	0.0163951	0.144932	4.44965	-5.51735	-9.967	-9.33785	6.89383e-09	2.48785e-08	CBFA2T3	CBFA2/RUNX1 translocation partner 3	-	-	-	-	-	-	-
ncbi_102191072	MergePeak_2026	quadrant1	yes	224	143	155	489	204	1238	3.1	1.74	1.43	6.43	3.12	14.43	2.09	7.99333	1.93529	0.0163951	0.144932	5.36194	-8.4309	-13.7928	-15.3634	7.63113e-14	8.14572e-13	CBFA2T3	CBFA2/RUNX1 translocation partner 3	-	-	-	-	-	-	-
ncbi_102191112	MergePeak_527	quadrant1	yes	110	158	70	555	336	182	3.11	3.79	1.08	16.22	10.81	4.23	2.66	10.42	1.96986	0.0485116	0.244046	4.82069	-7.17472	-11.9954	-13.4088	2.87864e-12	1.97534e-11	HOXC6	homeobox C6	-	-	-	-	GO:0031981//nuclear lumen	GO:0001071//nucleic acid binding transcription factor activity;GO:0003677//DNA binding;GO:0003712//transcription cofactor activity	GO:0001501//skeletal system development;GO:0003002//regionalization;GO:0006355//regulation of transcription, DNA-templated;GO:1902679//negative regulation of RNA biosynthetic process
ncbi_102191112	MergePeak_528	quadrant1	yes	110	158	70	555	336	182	3.11	3.79	1.08	16.22	10.81	4.23	2.66	10.42	1.96986	0.0485116	0.244046	4.61746	-7.65668	-12.2741	-13.7329	2.91595e-13	2.60379e-12	HOXC6	homeobox C6	-	-	-	-	GO:0031981//nuclear lumen	GO:0001071//nucleic acid binding transcription factor activity;GO:0003677//DNA binding;GO:0003712//transcription cofactor activity	GO:0001501//skeletal system development;GO:0003002//regionalization;GO:0006355//regulation of transcription, DNA-templated;GO:1902679//negative regulation of RNA biosynthetic process
ncbi_102191286	MergePeak_416	quadrant1	yes	11	7	4	371	145	16	0.37	0.21	0.09	12.48	5.22	0.48	0.223333	6.06	4.76205	2.75474e-05	0.00203656	5.58638	-7.75204	-13.3384	-14.7808	6.26772e-12	3.93285e-11	FAM78B	family with sequence similarity 78 member B	-	-	-	-	-	-	-
ncbi_106501723	MergePeak_1523	quadrant1	yes	205	97	142	259	334	388	4.65	1.9	2.25	5.89	8.18	7.82	2.93333	7.29667	1.3147	0.0453059	0.237713	5.26619	-6.59398	-11.8602	-13.1984	5.64205e-11	2.86838e-10	UBOX5	U-box domain containing 5	Genetic Information Processing	Folding, sorting and degradation	ko04120//Ubiquitin mediated proteolysis	K10600	GO:0044451//nucleoplasm part	GO:0044389//ubiquitin-like protein ligase binding;GO:0046914//transition metal ion binding;GO:0061630//ubiquitin protein ligase activity	GO:0032446//protein modification by small protein conjugation
ncbi_106501873	MergePeak_1655	quadrant1	yes	843	520	580	1810	1749	1047	22.39	12	10.68	47.95	49.57	24.86	15.0233	40.7933	1.44113	0.0481704	0.243706	5.43322	-6.00789	-11.4411	-11.1617	2.37648e-20	3.89464e-18	CYHR1	cysteine and histidine rich 1	-	-	-	-	GO:0044424//intracellular part	GO:0046914//transition metal ion binding	-
ncbi_106502236	MergePeak_780	quadrant1	yes	1092	721	1013	2277	1517	3030	25.71	14.84	16.68	53.88	39.39	63.8	19.0767	52.3567	1.45656	0.017791	0.152298	6.60144	-8.90152	-15.503	-16.7877	9.26462e-10	3.80136e-09	CTBP1	C-terminal binding protein 1	Human Diseases;Environmental Information Processing;Human Diseases;Environmental Information Processing	Cancers;Signal transduction;Cancers;Signal transduction	ko05200//Pathways in cancer;ko04310//Wnt signaling pathway;ko05220//Chronic myeloid leukemia;ko04330//Notch signaling pathway	K04496;K04496;K04496;K04496	GO:0031981//nuclear lumen;GO:0043234//protein complex;GO:0044444//cytoplasmic part	GO:0000166//nucleotide binding;GO:0001071//nucleic acid binding transcription factor activity;GO:0001104//RNA polymerase II transcription cofactor activity;GO:0004032//alditol:NADP+ 1-oxidoreductase activity;GO:0008134//transcription factor binding;GO:0016740//transferase activity;GO:0033764//steroid dehydrogenase activity, acting on the CH-OH group of donors, NAD or NADP as acceptor;GO:0046983//…	GO:0006357//regulation of transcription from RNA polymerase II promoter;GO:0007049//cell cycle;GO:0008283//cell proliferation;GO:0016032//viral process;GO:0031058//positive regulation of histone modification;GO:0035067//negative regulation of histone acetylation;GO:0045444//fat cell differentiation;GO:0061024//membrane organization
ncbi_106502271	MergePeak_968	quadrant1	yes	205	181	138	446	630	391	1.53	1.17	0.72	3.31	5.05	2.6	1.14	3.65333	1.68018	0.0222815	0.169268	5.89906	-5.49806	-11.3971	-12.7482	1.22258e-11	7.30927e-11	CRTC1	CREB regulated transcription coactivator 1	Human Diseases	Infectious diseases	ko05166//HTLV-I infection	K15309	GO:0016020//membrane;GO:0044424//intracellular part	GO:0008134//transcription factor binding	GO:0006357//regulation of transcription from RNA polymerase II promoter;GO:0007611//learning or memory;GO:0009648//photoperiodism;GO:0042391//regulation of membrane potential;GO:0051091//positive regulation of sequence-specific DNA binding transcription factor activity;GO:0051260//protein homooligomerization
ncbi_106503067	MergePeak_3309	quadrant1	yes	38	24	9	674	175	48	1.11	0.61	0.18	19.57	5.44	1.25	0.633333	8.75333	3.7888	0.000379939	0.0153478	6.98729	-7.56222	-14.5495	-16.1506	5.3707e-14	6.13229e-13	RTN4R	reticulon 4 receptor	-	-	-	-	GO:0031224//intrinsic component of membrane;GO:0031988//membrane-bounded vesicle;GO:0043005//neuron projection;GO:0043231//intracellular membrane-bounded organelle	GO:0005488//binding	GO:0007169//transmembrane receptor protein tyrosine kinase signaling pathway;GO:0010771//negative regulation of cell morphogenesis involved in differentiation;GO:0048812//neuron projection morphogenesis
ncbi_106503173	MergePeak_2178	quadrant1	yes	89	59	46	122	350	270	2.04	1.17	0.73	2.78	8.67	5.5	1.31333	5.65	2.10502	0.00612548	0.0847932	7.26616	1.44606	-5.8201	-0.992181	0.0187862	0.0429355	ZBTB45	zinc finger and BTB domain containing 45	-	-	-	-	GO:0043231//intracellular membrane-bounded organelle	GO:0043169//cation binding;GO:0097159//organic cyclic compound binding	GO:0010468//regulation of gene expression;GO:0034645//cellular macromolecule biosynthetic process
ncbi_106503173	MergePeak_2179	quadrant1	yes	89	59	46	122	350	270	2.04	1.17	0.73	2.78	8.67	5.5	1.31333	5.65	2.10502	0.00612548	0.0847932	6.26093	-5.94616	-12.2071	-13.2752	2.73513e-08	9.30412e-08	ZBTB45	zinc finger and BTB domain containing 45	-	-	-	-	GO:0043231//intracellular membrane-bounded organelle	GO:0043169//cation binding;GO:0097159//organic cyclic compound binding	GO:0010468//regulation of gene expression;GO:0034645//cellular macromolecule biosynthetic process
ncbi_106503440	MergePeak_2603	quadrant1	yes	835	753	860	2636	1468	2448	10.11	7.98	7.85	32.8	18.62	26.39	8.64667	25.9367	1.58478	0.0155831	0.141244	6.09404	1.65029	-4.44375	-1.40896	0.0267774	0.0592549	NISCH	nischarin	-	-	-	-	GO:0016020//membrane;GO:0044444//cytoplasmic part	GO:0005515//protein binding;GO:0005543//phospholipid binding	GO:0007010//cytoskeleton organization;GO:0007265//Ras protein signal transduction;GO:0030334//regulation of cell migration
ncbi_106503440	MergePeak_2604	quadrant1	yes	835	753	860	2636	1468	2448	10.11	7.98	7.85	32.8	18.62	26.39	8.64667	25.9367	1.58478	0.0155831	0.141244	5.02431	-8.7865	-13.8108	-15.5687	1.96128e-20	3.41508e-18	NISCH	nischarin	-	-	-	-	GO:0016020//membrane;GO:0044444//cytoplasmic part	GO:0005515//protein binding;GO:0005543//phospholipid binding	GO:0007010//cytoskeleton organization;GO:0007265//Ras protein signal transduction;GO:0030334//regulation of cell migration
ncbi_106504031	MergePeak_2667	quadrant1	yes	62	63	50	325	144	121	1.07	0.94	0.6	5.59	2.65	1.87	0.87	3.37	1.95366	0.0237839	0.175227	5.41175	-0.00792008	-5.41967	-2.82969	0.0091261	0.021731	GATA2	GATA binding protein 2	-	-	-	-	GO:0005764//lysosome;GO:0031981//nuclear lumen;GO:0032991//macromolecular complex	GO:0000977//RNA polymerase II regulatory region sequence-specific DNA binding;GO:0000982//transcription factor activity, RNA polymerase II core promoter proximal region sequence-specific binding;GO:0019904//protein domain specific binding;GO:0046914//transition metal ion binding	GO:0001894//tissue homeostasis;GO:0002279//mast cell activation involved in immune response;GO:0002762//negative regulation of myeloid leukocyte differentiation;GO:0003006//developmental process involved in reproduction;GO:0006357//regulation of transcription from RNA polymerase II promoter;GO:0008285//negative regulation of cell proliferation;GO:0008593//regulation of Notch signaling pathway;GO:…	303228
ncbi_106504039	MergePeak_2862	quadrant1	yes	816	585	600	1473	2151	1384	41.89	26.1	21.35	75.41	117.81	63.51	29.78	85.5767	1.52287	0.0273757	0.187654	2.94833	-4.21827	-7.16661	-5.6048	0.000805489	0.00208559	MRPS34	mitochondrial ribosomal protein S34	-	-	-	-	GO:0019866//organelle inner membrane;GO:0030529//intracellular ribonucleoprotein complex	-	-
ncbi_108633906	MergePeak_2935	quadrant3	yes	3528	3044	2908	29624	15765	4971	207.32	155.45	118.44	1736.19	988.46	261.13	160.403	995.26	2.63337	0.00249553	0.050279	-22.8036	3.36024	26.1638	13.1859	1.2763e-19	1.54599e-17	HSPB1	heat shock protein family B (small) member 1	Environmental Information Processing;Human Diseases;Human Diseases;Environmental Information Processing	Signal transduction;Infectious diseases;Infectious diseases;Signal transduction	ko04010//MAPK signaling pathway;ko05169//Epstein-Barr virus infection;ko05146//Amoebiasis;ko04370//VEGF signaling pathway	K04455;K04455;K04455;K04455	GO:0005924//cell-substrate adherens junction;GO:0015630//microtubule cytoskeleton;GO:0016020//membrane;GO:0031674//I band;GO:0031988//membrane-bounded vesicle;GO:0043231//intracellular membrane-bounded organelle;GO:0044421//extracellular region part	GO:0003723//RNA binding;GO:0019901//protein kinase binding;GO:0030291//protein serine/threonine kinase inhibitor activity	GO:0006469//negative regulation of protein kinase activity;GO:0007249//I-kappaB kinase/NF-kappaB signaling;GO:0010595//positive regulation of endothelial cell migration;GO:0030168//platelet activation;GO:0032651//regulation of interleukin-1 beta production;GO:0032760//positive regulation of tumor necrosis factor production;GO:0038089//positive regulation of cell migration by vascular endothelial …
ncbi_108637532	MergePeak_1632	quadrant1	yes	621	458	766	1522	1878	1947	20.3	13.01	17.35	49.61	65.49	56.89	16.8867	57.33	1.76341	0.00310065	0.0572786	10.1148	7.10478	-3.01002	-2.46165	0.00144487	0.00368964	CEBPD	CCAAT/enhancer binding protein delta	-	-	-	-	GO:0043231//intracellular membrane-bounded organelle	GO:0000982//transcription factor activity, RNA polymerase II core promoter proximal region sequence-specific binding;GO:0003677//DNA binding	GO:0006357//regulation of transcription from RNA polymerase II promoter
ncbi_108638048	MergePeak_2159	quadrant1	yes	28	27	40	97	138	267	0.81	0.68	0.8	2.8	4.27	6.92	0.763333	4.66333	2.61098	0.000231358	0.0104945	6.40416	-6.08497	-12.4891	-13.7201	1.53673e-09	6.06421e-09	TMEM238	transmembrane protein 238	-	-	-	-	GO:0031224//intrinsic component of membrane	GO:0016740//transferase activity	-

## Sheet: P-vs-M
GeneID	PeakID	Quadrant	gene_diff	RNA_P1-IN_count	RNA_P2-IN_count	RNA_P3-IN_count	RNA_M1-IN_count	RNA_M2-IN_count	RNA_M3-IN_count	RNA_P1-IN_fpkm	RNA_P2-IN_fpkm	RNA_P3-IN_fpkm	RNA_M1-IN_fpkm	RNA_M2-IN_fpkm	RNA_M3-IN_fpkm	RNA_P_mean	RNA_M_mean	RNA_log2(fc)	RNA_PValue	RNA_FDR	m6A_P.log2FC	m6A_M.log2FC	m6A_diff.log2FC	m6A_Moddiff.log2FC	m6A_pvalue	m6A_adj.pvalue	Symbol	Description	KEGG_A_class	KEGG_B_class	Pathway	K_ID	GO Component	GO Function	GO Process
ncbi_100861157	MergePeak_187	quadrant1	yes	286	472	282	2300	827	566	4.75	8.34	3.89	42.02	16.17	9.27	5.66	22.4867	1.9902	0.0196696	0.20158	5.10846	0.0131303	-5.09533	-0.821331	0.0399862	0.112031	ABCB6	ATP binding cassette subfamily B member 6 (Langereis blood group)	Environmental Information Processing	Membrane transport	ko02010//ABC transporters	K05661	-	-	-
ncbi_100861314	MergePeak_3154	quadrant3	yes	309	714	285	2820	1484	302	11.06	27.2	8.48	111.05	62.52	10.66	15.58	61.41	1.97878	0.0295543	0.242795	-21.4264	3.61711	25.0435	11.8195	1.30811e-18	1.00273e-15	MACROD1	MACRO domain containing 1	-	-	-	-	GO:0043231//intracellular membrane-bounded organelle	GO:0016787//hydrolase activity	GO:0006464//cellular protein modification process;GO:0009116//nucleoside metabolic process;GO:0033554//cellular response to stress
ncbi_100861314	MergePeak_3157	quadrant1	yes	309	714	285	2820	1484	302	11.06	27.2	8.48	111.05	62.52	10.66	15.58	61.41	1.97878	0.0295543	0.242795	6.20654	-3.5913	-9.79784	-8.45371	3.68467e-05	0.000147998	MACROD1	MACRO domain containing 1	-	-	-	-	GO:0043231//intracellular membrane-bounded organelle	GO:0016787//hydrolase activity	GO:0006464//cellular protein modification process;GO:0009116//nucleoside metabolic process;GO:0033554//cellular response to stress
ncbi_102168598	MergePeak_2964	quadrant3	yes	1583	2877	1538	3342	3612	7970	20.43	39.51	16.49	47.45	54.86	101.42	25.4767	67.91	1.41445	0.0398533	0.275816	-1.81352	3.61011	5.42362	4.33567	0.000699877	0.00257597	EIF3B	eukaryotic translation initiation factor 3 subunit B	Genetic Information Processing	Translation	ko03013//RNA transport	K03253	GO:0005852//eukaryotic translation initiation factor 3 complex;GO:0031981//nuclear lumen;GO:0031988//membrane-bounded vesicle;GO:0070993//translation preinitiation complex	GO:0005515//protein binding;GO:0008135//translation factor activity, RNA binding;GO:0036094//small molecule binding	GO:0006417//regulation of translation;GO:0022618//ribonucleoprotein complex assembly
ncbi_102168857	MergePeak_2279	quadrant1	yes	115	240	106	473	484	329	2.02	4.49	1.55	9.15	10.01	5.7	2.68667	8.28667	1.62497	0.0196532	0.20158	4.81397	-8.69022	-13.5042	-14.9656	4.63512e-12	9.97066e-11	MIEF2	mitochondrial elongation factor 2	-	-	-	-	GO:0031966//mitochondrial membrane	-	GO:0010822//positive regulation of mitochondrion organization;GO:0032461//positive regulation of protein oligomerization
ncbi_102168876	MergePeak_381	quadrant3	yes	26	775	80	5144	4760	103	1.88	59.58	4.8	408.85	404.75	7.34	22.0867	273.647	3.63107	0.00130232	0.0502402	-0.162273	6.81822	6.98049	0.768654	0.0140512	0.0457964	S100A8	S100 calcium binding protein A8	Organismal Systems	Immune system	ko04657//IL-17 signaling pathway	K21127	GO:0016020//membrane;GO:0031988//membrane-bounded vesicle;GO:0043231//intracellular membrane-bounded organelle;GO:0043232//intracellular non-membrane-bounded organelle;GO:0044421//extracellular region part	GO:0015631//tubulin binding;GO:0035325//Toll-like receptor binding;GO:0046914//transition metal ion binding;GO:0050542//icosanoid binding	GO:0002791//regulation of peptide secretion;GO:0006954//inflammatory response;GO:0031349//positive regulation of defense response;GO:0043280//positive regulation of cysteine-type endopeptidase activity involved in apoptotic process;GO:0044248//cellular catabolic process;GO:0070486//leukocyte aggregation;GO:0071621//granulocyte chemotaxis;GO:0097193//intrinsic apoptotic signaling pathway
ncbi_102169122	MergePeak_1912	quadrant1	yes	39	77	36	251	110	167	1.57	3.3	1.2	11.13	5.22	6.63	2.02333	7.66	1.92061	0.0116661	0.156756	5.29901	-8.41508	-13.7141	-15.2445	3.96948e-13	1.53698e-11	MTFP1	mitochondrial fission process 1	-	-	-	-	GO:0019866//organelle inner membrane	-	-
ncbi_102169258	MergePeak_3076	quadrant7	yes	1898	948	1981	619	651	773	34.7	18.67	29.96	12.46	14.13	13.98	27.7767	13.5233	-1.03842	0.00691218	0.119304	6.11834	-5.04135	-11.1597	-10.5599	3.76303e-10	3.60655e-09	RASSF4	Ras association domain family member 4	Environmental Information Processing;Environmental Information Processing	Signal transduction;Signal transduction	ko04391//Hippo signaling pathway -fly;ko04392//Hippo signaling pathway - multiple species	K09851;K09851	-	-	-
ncbi_102169720	MergePeak_2840	quadrant7	yes	285	245	137	65	41	98	2.51	2.3	1	0.63	0.43	0.85	1.93667	0.636667	-1.60497	0.000364466	0.0216259	5.82868	-4.26326	-10.0919	-10.8718	1.24579e-06	5.83983e-06	ATP8B1	ATPase phospholipid transporting 8B1	-	-	-	-	-	-	-
ncbi_102170000	MergePeak_94	quadrant1	yes	549	1238	624	2815	2098	2391	20.64	49.51	19.49	116.39	92.8	88.61	29.88	99.2667	1.73213	0.00608883	0.111847	3.17644	-1.85592	-5.03236	-2.21224	0.0153091	0.0490701	C1H21orf33	chromosome 1 C21orf33 homolog	-	-	-	-	-	-	-
ncbi_102170032	MergePeak_3169	quadrant1	yes	115	472	115	365	606	805	8.12	35.15	6.74	28.84	51.11	56.64	16.67	45.53	1.44956	0.0402091	0.277287	4.20257	-2.38566	-6.58824	-4.15718	0.00449793	0.0158616	RNASEH2C	ribonuclease H2 subunit C	Genetic Information Processing	Replication and repair	ko03030//DNA replication	K10745	GO:0043234//protein complex	-	GO:0016070//RNA metabolic process
ncbi_102170148	MergePeak_1085	quadrant7	yes	196	451	106	88	134	54	3.59	8.91	1.64	1.79	3.02	0.99	4.71333	1.93333	-1.28566	0.0305584	0.245496	5.45315	-2.73996	-8.19311	-7.97061	0.000601412	0.00222626	PLN	phospholamban	Environmental Information Processing;Environmental Information Processing;Environmental Information Processing;Organismal Systems;Organismal Systems;Human Diseases	Signal transduction;Signal transduction;Signal transduction;Circulatory system;Endocrine system;Cardiovascular diseases	ko04024//cAMP signaling pathway;ko04020//Calcium signaling pathway;ko04022//cGMP - PKG signaling pathway;ko04261//Adrenergic signaling in cardiomyocytes;ko04919//Thyroid hormone signaling pathway;ko05414//Dilated cardiomyopathy (DCM)	K05852;K05852;K05852;K05852;K05852;K05852	GO:0005789//endoplasmic reticulum membrane;GO:0090533//cation-transporting ATPase complex	GO:0004857//enzyme inhibitor activity;GO:0016247//channel regulator activity;GO:0019899//enzyme binding	GO:0002026//regulation of the force of heart contraction;GO:0002027//regulation of heart rate;GO:0010038//response to metal ion;GO:0010880//regulation of release of sequestered calcium ion into cytosol by sarcoplasmic reticulum;GO:0014706//striated muscle tissue development;GO:0032413//negative regulation of ion transmembrane transporter activity;GO:0032780//negative regulation of ATPase activity…
ncbi_102170515	MergePeak_994	quadrant7	yes	211	134	84	32	45	38	2.95	2	0.98	0.49	0.74	0.52	1.97667	0.583333	-1.76068	0.000846653	0.0371095	5.41303	-5.39658	-10.8096	-11.7907	1.00798e-07	5.53919e-07	MLLT3	MLLT3, super elongation complex subunit	Human Diseases	Cancers	ko05202//Transcriptional misregulation in cancers	K15187	GO:0031988//membrane-bounded vesicle;GO:0043231//intracellular membrane-bounded organelle;GO:0043234//protein complex	-	GO:0003002//regionalization;GO:0010468//regulation of gene expression;GO:0030178//negative regulation of Wnt signaling pathway;GO:0060071//Wnt signaling pathway, planar cell polarity pathway
ncbi_102170894	MergePeak_1715	quadrant7	yes	60	84	43	6	29	22	1.39	2.07	0.83	0.15	0.79	0.5	1.43	0.48	-1.57491	0.0103754	0.146185	6.04887	-2.94603	-8.9949	-9.28415	6.70728e-05	0.000263929	TRIM6	tripartite motif containing 6	-	-	-	-	-	-	-
ncbi_102170909	MergePeak_2359	quadrant1	yes	356	1604	434	1968	2226	1719	13.96	66.9	14.14	84.86	102.69	66.44	31.6667	84.6633	1.41877	0.0357346	0.264375	6.09729	2.81054	-3.28675	-1.51757	0.0393323	0.110679	MRPL12	mitochondrial ribosomal protein L12	Genetic Information Processing	Translation	ko03010//Ribosome	K02935	GO:0000315//organellar large ribosomal subunit;GO:0019866//organelle inner membrane;GO:0031224//intrinsic component of membrane;GO:0043231//intracellular membrane-bounded organelle	GO:0022804//active transmembrane transporter activity	GO:0000959//mitochondrial RNA metabolic process;GO:0006355//regulation of transcription, DNA-templated;GO:0044763//single-organism cellular process;GO:1902582//single-organism intracellular transport
ncbi_102171851	MergePeak_3253	quadrant7	yes	381	247	318	51	222	132	6.38	4.43	4.42	0.94	4.48	2.18	5.07667	2.53333	-1.00284	0.025143	0.226172	5.44429	-5.79697	-11.2413	-12.2345	1.00999e-07	5.53919e-07	RNF128	ring finger protein 128, E3 ubiquitin protein ligase	-	-	-	-	GO:0005768//endosome;GO:0031224//intrinsic component of membrane;GO:0043232//intracellular non-membrane-bounded organelle	GO:0003824//catalytic activity;GO:0046914//transition metal ion binding	GO:0001818//negative regulation of cytokine production;GO:0032446//protein modification by small protein conjugation
ncbi_102172345	MergePeak_924	quadrant1	yes	670	1196	637	2934	1321	2129	13.22	25.1	10.44	63.65	30.66	41.4	16.2533	45.2367	1.47676	0.0423444	0.281242	5.51094	-3.78482	-9.29575	-8.06971	3.19034e-05	0.000128946	DNAJB1	DnaJ heat shock protein family (Hsp40) member B1	Human Diseases;Genetic Information Processing	Infectious diseases;Folding, sorting and degradation	ko05164//Influenza A;ko04141//Protein processing in endoplasmic reticulum	K09507;K09507	GO:0031981//nuclear lumen;GO:0031988//membrane-bounded vesicle;GO:0043232//intracellular non-membrane-bounded organelle;GO:0044444//cytoplasmic part	GO:0008047//enzyme activator activity;GO:0019899//enzyme binding;GO:0031072//heat shock protein binding	GO:0009408//response to heat;GO:0035966//response to topologically incorrect protein;GO:0042026//protein refolding;GO:0043462//regulation of ATPase activity;GO:0051084//'de novo' posttranslational protein folding;GO:0051129//negative regulation of cellular component organization;GO:0080135//regulation of cellular response to stress
ncbi_102172456	MergePeak_1444	quadrant7	yes	320	292	239	42	154	173	5.29	5.2	3.33	0.78	3.03	2.86	4.60667	2.22333	-1.051	0.0122881	0.160095	4.60482	-3.88937	-8.49418	-8.53215	0.000246743	0.000932997	ZMYM5	zinc finger MYM-type containing 5	-	-	-	-	-	GO:0046914//transition metal ion binding	-
ncbi_102172601	MergePeak_3084	quadrant3	yes	366	2784	611	7217	3071	2148	39.86	322.51	55.28	864.37	393.49	230.59	139.217	496.15	1.83344	0.020149	0.204021	-9.4063	1.54278	10.9491	10.8328	5.76012e-05	0.000227584	ADIRF	adipogenesis regulatory factor	-	-	-	-	GO:0031988//membrane-bounded vesicle;GO:0044424//intracellular part	-	GO:0006357//regulation of transcription from RNA polymerase II promoter;GO:0009314//response to radiation;GO:0042493//response to drug;GO:0045597//positive regulation of cell differentiation;GO:0070887//cellular response to chemical stimulus
ncbi_102172788	MergePeak_3061	quadrant1	yes	386	548	214	653	1124	2171	3.95	5.97	1.82	7.35	13.55	21.86	3.91333	14.2533	1.86483	0.0070545	0.120571	5.60564	-9.29562	-14.9013	-16.4932	1.23503e-13	7.0324e-12	LOC102172788	tyrosine-protein kinase SgK223	-	-	-	-	-	-	-
ncbi_102173018	MergePeak_1555	quadrant1	yes	17	86	45	33	102	1164	0.3	1.64	0.67	0.65	2.15	20.55	0.87	7.78333	3.1613	0.0115473	0.156256	6.29429	-4.60675	-10.901	-9.66544	6.48847e-06	2.773e-05	E2F1	E2F transcription factor 1	Human Diseases;Human Diseases;Human Diseases;Human Diseases;Human Diseases;Human Diseases;Human Diseases;Cellular Processes;Human Diseases;Human Diseases;Human Diseases;Human Diseases;Cellular Processes;Human Diseases;Human Diseases;Human Diseases;Human Diseases;Human Diseases;Human Diseases;Human Diseases;Human Diseases;Cellular Processes;Human Diseases	Cancers;Infectious diseases;Infectious diseases;Infectious diseases;Infectious diseases;Cancers;Cancers;Cell growth and death;Cancers;Endocrine and metabolic diseases;Infectious diseases;Cancers;Cell growth and death;Cancers;Cancers;Drug resistance;Cancers;Cancers;Cancers;Cancers;Cancers;Transport and catabolism;Cancers	ko05200//Pathways in cancer;ko05165//Human papillomavirus infection;ko05166//HTLV-I infection;ko05163//Human cytomegalovirus infection;ko05167//Kaposi sarcoma-associated herpesvirus infection;ko05226//Gastric cancer;ko05225//Hepatocellular carcinoma;ko04218//Cellular senescence;ko05206//MicroRNAs in cancer;ko04934//Cushing syndrome;ko05161//Hepatitis B;ko05224//Breast cancer;ko04110//Cell cycle;k…	K17454;K17454;K17454;K17454;K17454;K17454;K17454;K17454;K17454;K17454;K17454;K17454;K17454;K17454;K17454;K17454;K17454;K17454;K17454;K17454;K17454;K17454;K17454	GO:0031981//nuclear lumen;GO:0090575//RNA polymerase II transcription factor complex	GO:0001071//nucleic acid binding transcription factor activity;GO:0005515//protein binding;GO:0044212//transcription regulatory region DNA binding	GO:0000083//regulation of transcription involved in G1/S transition of mitotic cell cycle;GO:0001666//response to hypoxia;GO:0006974//cellular response to DNA damage stimulus;GO:0007166//cell surface receptor signaling pathway;GO:0008284//positive regulation of cell proliferation;GO:0008285//negative regulation of cell proliferation;GO:0043488//regulation of mRNA stability;GO:0045596//negative re…
ncbi_102173648	MergePeak_729	quadrant7	yes	225	158	180	35	41	164	1.23	0.93	0.83	0.21	0.27	0.89	0.996667	0.456667	-1.12597	0.00804686	0.12874	6.65282	-4.82439	-11.4772	-12.4849	7.22384e-08	4.11334e-07	LOC102173648	NEDD4-binding protein 2	-	-	-	-	GO:0044444//cytoplasmic part	GO:0032550//purine ribonucleoside binding;GO:0051733//polydeoxyribonucleotide kinase activity	GO:0006796//phosphate-containing compound metabolic process;GO:0090304//nucleic acid metabolic process
ncbi_102175255	MergePeak_2759	quadrant3	yes	239	370	234	695	403	1364	3.82	6.59	3.15	12.36	8.1	21.8	4.52	14.0867	1.63994	0.0326815	0.252806	1.11568	6.20434	5.08866	1.50063	0.0182875	0.057289	BYSL	bystin like	-	-	-	-	GO:0043231//intracellular membrane-bounded organelle;GO:0043232//intracellular non-membrane-bounded organelle	GO:0003723//RNA binding	GO:0022613//ribonucleoprotein complex biogenesis;GO:0030154//cell differentiation;GO:0043009//chordate embryonic development;GO:0048646//anatomical structure formation involved in morphogenesis
ncbi_102175505	MergePeak_1983	quadrant7	yes	113	139	81	27	46	70	1.84	2.41	1.1	0.48	0.88	1.13	1.78333	0.83	-1.10339	0.00675382	0.117779	5.88378	-5.06448	-10.9483	-11.787	6.65699e-07	3.23006e-06	MFSD8	major facilitator superfamily domain containing 8	Cellular Processes	Transport and catabolism	ko04142//Lysosome	K12307	GO:0000323//lytic vacuole;GO:0005774//vacuolar membrane;GO:0031224//intrinsic component of membrane	-	GO:0007033//vacuole organization;GO:0044763//single-organism cellular process
ncbi_102175839	MergePeak_3250	quadrant9	yes	2615	14781	4596	1503	4870	1693	237.4	1427.45	346.63	150.07	520.2	151.51	670.493	273.927	-1.29143	0.0484549	0.299035	-4.22199	0.978647	5.20063	0.813835	0.0364947	0.10375	RPL39	ribosomal protein L39	Genetic Information Processing	Translation	ko03010//Ribosome	K02924	GO:0015934//large ribosomal subunit;GO:0044421//extracellular region part	GO:0003676//nucleic acid binding;GO:0005198//structural molecule activity	GO:0002385//mucosal immune response;GO:0006412//translation;GO:0006613//cotranslational protein targeting to membrane;GO:0016032//viral process;GO:0032774//RNA biosynthetic process;GO:0042742//defense response to bacterium;GO:0043624//cellular protein complex disassembly
ncbi_102175981	MergePeak_2117	quadrant1	yes	528	1426	429	1121	1990	4166	8.24	26.8	5.93	18.33	42.57	59.17	13.6567	40.0233	1.55124	0.0165249	0.186531	4.63278	-2.57429	-7.20707	-5.13705	0.00212498	0.00767529	PRKD2	protein kinase D2	Environmental Information Processing;Organismal Systems	Signal transduction;Endocrine system	ko04015//Rap1 signaling pathway;ko04925//Aldosterone synthesis and secretion	K06070;K06070	GO:0043231//intracellular membrane-bounded organelle	GO:0004674//protein serine/threonine kinase activity;GO:0032550//purine ribonucleoside binding;GO:0043169//cation binding	GO:0001819//positive regulation of cytokine production;GO:0001934//positive regulation of protein phosphorylation;GO:0001936//regulation of endothelial cell proliferation;GO:0006357//regulation of transcription from RNA polymerase II promoter;GO:0007155//cell adhesion;GO:0010557//positive regulation of macromolecule biosynthetic process;GO:0010595//positive regulation of endothelial cell migratio…
ncbi_102176029	MergePeak_764	quadrant3	yes	363	1979	320	2144	2092	2519	12.98	75.27	9.5	84.31	88	88.78	32.5833	87.03	1.41738	0.0349859	0.261231	-4.57576	1.9963	6.57205	1.08222	0.010028	0.0335885	QDPR	quinoid dihydropteridine reductase	Metabolism;Metabolism	Global and overview maps;Metabolism of cofactors and vitamins	ko01100//Metabolic pathways;ko00790//Folate biosynthesis	K00357;K00357	GO:0031988//membrane-bounded vesicle;GO:0043231//intracellular membrane-bounded organelle	GO:0016646//oxidoreductase activity, acting on the CH-NH group of donors, NAD or NADP as acceptor	GO:0009108//coenzyme biosynthetic process;GO:0044710//single-organism metabolic process
ncbi_102176057	MergePeak_1742	quadrant1	yes	228	257	213	756	223	1427	3.86	4.63	3	14.09	4.45	23.85	3.83	14.13	1.88335	0.0490362	0.301072	6.76965	1.43525	-5.3344	-0.683535	0.0471875	0.127413	RNF26	ring finger protein 26	-	-	-	-	-	GO:0043169//cation binding	-
ncbi_102176261	MergePeak_2220	quadrant1	yes	136	141	112	389	186	639	1.79	1.98	1.21	5.56	2.89	8.2	1.66	5.55	1.7413	0.0394033	0.27391	6.20072	-7.84155	-14.0423	-15.3054	1.33777e-09	1.09279e-08	GEMIN4	gem nuclear organelle associated protein 4	Genetic Information Processing	Translation	ko03013//RNA transport	K13132	GO:0031988//membrane-bounded vesicle;GO:0043234//protein complex;GO:0044444//cytoplasmic part	-	-
ncbi_102176360	MergePeak_2270	quadrant1	yes	235	562	242	727	732	1439	3.5	8.89	2.99	11.89	12.81	21.1	5.12667	15.2667	1.57429	0.0117414	0.156756	5.83642	0.563521	-5.2729	-2.95945	0.00861936	0.0293787	ELAC2	elaC ribonuclease Z 2	Genetic Information Processing	Translation	ko03013//RNA transport	K00784	GO:0043231//intracellular membrane-bounded organelle	GO:0003723//RNA binding	GO:0034414//tRNA 3'-trailer cleavage, endonucleolytic
ncbi_102176360	MergePeak_2271	quadrant1	yes	235	562	242	727	732	1439	3.5	8.89	2.99	11.89	12.81	21.1	5.12667	15.2667	1.57429	0.0117414	0.156756	4.51995	-8.68342	-13.2034	-14.668	1.67888e-12	4.5779e-11	ELAC2	elaC ribonuclease Z 2	Genetic Information Processing	Translation	ko03013//RNA transport	K00784	GO:0043231//intracellular membrane-bounded organelle	GO:0003723//RNA binding	GO:0034414//tRNA 3'-trailer cleavage, endonucleolytic
ncbi_102176470	MergePeak_203	quadrant1	yes	10	43	8	150	66	58	0.18	0.84	0.12	3.04	1.43	1.05	0.38	1.84	2.27563	0.00847391	0.132449	7.54448	-6.53859	-14.0831	-15.4522	8.04768e-11	1.03869e-09	EN1	engrailed homeobox 1	Environmental Information Processing	Signal transduction	ko04341//Hedgehog signaling pathway - fly	K09319	GO:0043231//intracellular membrane-bounded organelle	GO:0003677//DNA binding	GO:0003002//regionalization;GO:0006357//regulation of transcription from RNA polymerase II promoter;GO:0007420//brain development;GO:0030326//embryonic limb morphogenesis;GO:0040007//growth;GO:0048468//cell development
ncbi_102177639	MergePeak_1541	quadrant1	yes	125	164	161	284	130	5080	2.73	3.81	2.92	6.82	3.34	109.37	3.15333	39.8433	3.65939	0.00450421	0.097554	7.09437	1.01691	-6.07746	-1.21173	0.0118588	0.0389129	RBM38	RNA binding motif protein 38	-	-	-	-	GO:0043231//intracellular membrane-bounded organelle;GO:0044444//cytoplasmic part	GO:0003729//mRNA binding	GO:0008283//cell proliferation;GO:0022402//cell cycle process;GO:0030330//DNA damage response, signal transduction by p53 class mediator;GO:0048255//mRNA stabilization;GO:0051153//regulation of striated muscle cell differentiation
ncbi_102178375	MergePeak_1596	quadrant7	yes	1648	805	1296	251	390	535	15.67	8.14	10.24	2.62	4.36	5.01	11.35	3.99667	-1.50582	0.000457199	0.0253134	3.99448	-7.45374	-11.4482	-12.5947	7.42511e-09	5.13394e-08	SNTB1	syntrophin beta 1	-	-	-	-	GO:0005886//plasma membrane;GO:0005924//cell-substrate adherens junction;GO:0043232//intracellular non-membrane-bounded organelle;GO:0043234//protein complex	GO:0008092//cytoskeletal protein binding	GO:0003012//muscle system process
ncbi_102178493	MergePeak_2560	quadrant1	yes	962	2606	727	4937	2818	3403	19.76	56.88	12.39	111.36	68.03	68.86	29.6767	82.75	1.47943	0.0237131	0.21985	4.40507	-0.644948	-5.05001	-2.18835	0.0151119	0.0485184	GLB1	galactosidase beta 1	Metabolism;Cellular Processes;Metabolism;Metabolism;Metabolism;Metabolism;Metabolism	Global and overview maps;Transport and catabolism;Lipid metabolism;Carbohydrate metabolism;Glycan biosynthesis and metabolism;Glycan biosynthesis and metabolism;Glycan biosynthesis and metabolism	ko01100//Metabolic pathways;ko04142//Lysosome;ko00600//Sphingolipid metabolism;ko00052//Galactose metabolism;ko00531//Glycosaminoglycan degradation;ko00511//Other glycan degradation;ko00604//Glycosphingolipid biosynthesis - ganglio series	K12309;K12309;K12309;K12309;K12309;K12309;K12309	-	-	-
ncbi_102178645	MergePeak_1840	quadrant1	yes	54	143	59	485	102	212	0.52	1.34	0.44	4.85	1.05	1.92	0.766667	2.60667	1.76553	0.0408341	0.279406	5.43971	-6.27984	-11.7195	-12.805	2.64599e-08	1.62109e-07	PER3	period circadian clock 3	Human Diseases;Organismal Systems;Organismal Systems	Infectious diseases;Environmental adaptation;Environmental adaptation	ko05168//Herpes simplex infection;ko04713//Circadian entrainment;ko04710//Circadian rhythm	K21945;K21945;K21945	-	GO:0044389//ubiquitin-like protein ligase binding;GO:0060089//molecular transducer activity	GO:0042749//regulation of circadian sleep/wake cycle;GO:0050794//regulation of cellular process
ncbi_102178747	MergePeak_1740	quadrant1	yes	323	1373	254	2795	1018	1789	5.19	23.45	3.39	49.36	19.23	28.32	10.6767	32.3033	1.59722	0.0251287	0.226172	7.17014	2.0167	-5.15343	-1.13227	0.023662	0.0719145	OAF	out at first homolog	-	-	-	-	-	-	-
ncbi_102178928	MergePeak_1841	quadrant1	yes	376	659	354	1373	789	1655	5.96	11.11	4.66	23.93	14.71	25.86	7.24333	21.5	1.56961	0.0183216	0.197299	4.58368	-9.555	-14.1387	-15.7331	8.48456e-15	8.731e-13	DNAJC11	DnaJ heat shock protein family (Hsp40) member C11	-	-	-	-	GO:0019866//organelle inner membrane;GO:0031988//membrane-bounded vesicle;GO:0043231//intracellular membrane-bounded organelle	-	-
ncbi_102179831	MergePeak_2957	quadrant1	yes	6860	34526	7492	37343	18985	105327	173.8	930.53	157.69	1040.57	565.96	2878.65	420.673	1495.06	1.82943	0.0286973	0.240788	4.1435	1.19856	-2.94494	-1.59914	0.033861	0.0972625	ACTB	actin beta	Environmental Information Processing;Organismal Systems;Cellular Processes;Human Diseases;Cellular Processes;Environmental Information Processing;Human Diseases;Cellular Processes;Human Diseases;Cellular Processes;Cellular Processes;Organismal Systems;Organismal Systems;Organismal Systems;Human Diseases;Organismal Systems;Human Diseases;Human Diseases;Cellular Processes;Human Diseases;Human Disea…	Signal transduction;Environmental adaptation;Cell motility;Cancers;Cellular community - eukaryotes;Signal transduction;Infectious diseases;Cellular community - eukaryotes;Cancers;Transport and catabolism;Cell growth and death;Endocrine system;Immune system;Immune system;Cardiovascular diseases;Endocrine system;Cardiovascular diseases;Infectious diseases;Cellular community - eukaryotes;Infectious …	ko04015//Rap1 signaling pathway;ko04714//Thermogenesis;ko04810//Regulation of actin cytoskeleton;ko05205//Proteoglycans in cancer;ko04510//Focal adhesion;ko04390//Hippo signaling pathway;ko05164//Influenza A;ko04530//Tight junction;ko05225//Hepatocellular carcinoma;ko04145//Phagosome;ko04210//Apoptosis;ko04921//Oxytocin signaling pathway;ko04611//Platelet activation;ko04670//Leukocyte transendoth…	K05692;K05692;K05692;K05692;K05692;K05692;K05692;K05692;K05692;K05692;K05692;K05692;K05692;K05692;K05692;K05692;K05692;K05692;K05692;K05692;K05692;K05692;K05692;K05692;K05692;K05692;K05692;K05692;K05692	GO:0000785//chromatin;GO:0005856//cytoskeleton;GO:0005924//cell-substrate adherens junction;GO:0016020//membrane;GO:0031988//membrane-bounded vesicle;GO:0035097//histone methyltransferase complex;GO:0035770//ribonucleoprotein granule;GO:0043005//neuron projection;GO:0043189//H4/H2A histone acetyltransferase complex;GO:0043292//contractile fiber;GO:0044421//extracellular region part;GO:0044456//sy…	GO:0000977//RNA polymerase II regulatory region sequence-specific DNA binding;GO:0005198//structural molecule activity;GO:0008092//cytoskeletal protein binding;GO:0008134//transcription factor binding;GO:0019900//kinase binding;GO:0031490//chromatin DNA binding;GO:0032550//purine ribonucleoside binding	GO:0001894//tissue homeostasis;GO:0002431//Fc receptor mediated stimulatory signaling pathway;GO:0006338//chromatin remodeling;GO:0006458//'de novo' protein folding;GO:0006952//defense response;GO:0007169//transmembrane receptor protein tyrosine kinase signaling pathway;GO:0022607//cellular component assembly;GO:0030168//platelet activation;GO:0031032//actomyosin structure organization;GO:0035556…
ncbi_102180270	MergePeak_2711	quadrant1	yes	1774	2344	1254	4278	2282	16067	12.16	17.1	7.14	32.26	18.41	108.61	12.1333	53.0933	2.12955	0.0154955	0.179816	5.97552	-4.39658	-10.3721	-8.99929	2.93291e-05	0.000118789	PRRC2A	proline rich coiled-coil 2A	-	-	-	-	GO:0031988//membrane-bounded vesicle	GO:0003723//RNA binding	-
ncbi_102180702	MergePeak_59	quadrant7	yes	2676	2634	4183	639	2112	592	32.68	34.22	42.44	8.58	30.35	7.13	36.4467	15.3533	-1.24723	0.0159286	0.18261	4.16823	-9.00324	-13.1715	-14.5388	1.04814e-10	1.25563e-09	SEC62	SEC62 homolog, preprotein translocation factor	Genetic Information Processing;Genetic Information Processing	Folding, sorting and degradation;Folding, sorting and degradation	ko04141//Protein processing in endoplasmic reticulum;ko03060//Protein export	K12275;K12275	GO:0005783//endoplasmic reticulum;GO:0031224//intrinsic component of membrane	GO:0022892//substrate-specific transporter activity	GO:0008104//protein localization
ncbi_102181292	MergePeak_3237	quadrant1	yes	264	340	142	1877	533	468	5.14	7.13	2.47	43.31	12.22	10.39	4.91333	21.9733	2.16098	0.0145477	0.174827	5.18844	-8.4141	-13.6025	-15.0021	3.55235e-11	5.01997e-10	LOC102181292	arylsulfatase D	-	-	-	-	GO:0031988//membrane-bounded vesicle	GO:0008484//sulfuric ester hydrolase activity	-
ncbi_102181537	MergePeak_2438	quadrant3	yes	219	203	131	2162	231	745	0.96	0.95	0.48	10.44	1.17	3.23	0.796667	4.94667	2.63441	0.00597137	0.110735	-16.6184	2.74164	19.36	0.284566	6.97515e-06	2.96789e-05	PDZD2	PDZ domain containing 2	-	-	-	-	-	-	-
ncbi_102182986	MergePeak_1629	quadrant7	yes	732	442	656	82	155	219	13.42	9.45	9.8	1.62	3.71	3.91	10.89	3.08	-1.822	5.45868e-05	0.00619417	3.56633	-6.81954	-10.3859	-11.0375	5.59323e-06	2.41707e-05	TMEM68	transmembrane protein 68	-	-	-	-	GO:0031224//intrinsic component of membrane	GO:0016740//transferase activity	-
ncbi_102183291	MergePeak_466	quadrant1	yes	1249	1967	1416	16478	3561	11833	14.27	23.89	13.43	206.78	47.91	133.16	17.1967	129.283	2.91034	0.000179295	0.0134891	7.84015	-0.332189	-8.17234	-5.85069	0.00174904	0.00637693	OGDH	oxoglutarate dehydrogenase	Metabolism;Metabolism;Metabolism;Metabolism;Metabolism	Global and overview maps;Global and overview maps;Amino acid metabolism;Amino acid metabolism;Carbohydrate metabolism	ko01100//Metabolic pathways;ko01200//Carbon metabolism;ko00310//Lysine degradation;ko00380//Tryptophan metabolism;ko00020//Citrate cycle (TCA cycle)	K00164;K00164;K00164;K00164;K00164	-	-	-
ncbi_102183535	MergePeak_2062	quadrant1	yes	195	604	237	1267	761	733	3.37	11.6	3.43	24.46	16.35	12.57	6.13333	17.7933	1.53659	0.0286378	0.240788	4.98454	-0.533108	-5.51765	-1.09391	0.0201327	0.0621641	C18H19orf12	chromosome 18 C19orf12 homolog	-	-	-	-	-	-	-
ncbi_102183547	MergePeak_51	quadrant3	yes	1719	2801	1559	7489	2702	8700	27.04	46.88	20.38	129.58	50.02	134.93	31.4333	104.843	1.73787	0.0186275	0.198575	-9.1428	1.71555	10.8584	10.8806	3.47656e-05	0.000140221	PSMD2	proteasome 26S subunit, non-ATPase 2	Human Diseases;Genetic Information Processing	Infectious diseases;Folding, sorting and degradation	ko05169//Epstein-Barr virus infection;ko03050//Proteasome	K03028;K03028	GO:0000502//proteasome complex;GO:0031988//membrane-bounded vesicle	-	GO:0009894//regulation of catabolic process
ncbi_102184082	MergePeak_3313	quadrant1	yes	518	797	320	1819	988	2034	4.77	7.94	2.46	18.3	11.05	18.46	5.05667	15.9367	1.65609	0.0101895	0.144933	4.89345	2.26602	-2.62743	-1.66083	0.0262096	0.0789631	SPECC1L	sperm antigen with calponin homology and coiled-coil domains 1 like	-	-	-	-	GO:0005856//cytoskeleton;GO:0043234//protein complex	-	GO:0030834//regulation of actin filament depolymerization;GO:0031111//negative regulation of microtubule polymerization or depolymerization;GO:0048870//cell motility
ncbi_102184155	MergePeak_1186	quadrant7	yes	76	147	92	14	52	44	1.59	3.28	1.6	0.32	1.28	0.91	2.15667	0.836667	-1.36608	0.00859229	0.1339	6.06491	-4.84736	-10.9123	-11.6748	1.566e-06	7.2185e-06	CGRRF1	cell growth regulator with ring finger domain 1	-	-	-	-	GO:0043231//intracellular membrane-bounded organelle	GO:0046914//transition metal ion binding	GO:0008283//cell proliferation;GO:0022402//cell cycle process;GO:0050896//response to stimulus
ncbi_102184515	MergePeak_940	quadrant1	yes	57	125	53	249	101	372	0.98	2.51	0.78	4.7	2.29	6.12	1.42333	4.37	1.61836	0.0296971	0.242826	4.6204	-7.39413	-12.0145	-13.1221	1.46025e-08	9.45501e-08	EPHX3	epoxide hydrolase 3	-	-	-	-	-	-	-
ncbi_102184883	MergePeak_575	quadrant1	yes	11	61	3	496	291	31	0.28	1.63	0.06	13.72	8.61	0.77	0.656667	7.7	3.55163	0.000551799	0.0279741	9.52266	4.31983	-5.20283	-0.794899	0.0387114	0.10925	AVPR1A	arginine vasopressin receptor 1A	Environmental Information Processing;Environmental Information Processing;Environmental Information Processing;Organismal Systems	Signaling molecules and interaction;Signal transduction;Signal transduction;Circulatory system	ko04080//Neuroactive ligand-receptor interaction;ko04020//Calcium signaling pathway;ko04072//Phospholipase D signaling pathway;ko04270//Vascular smooth muscle contraction	K04226;K04226;K04226;K04226	-	-	-
ncbi_102185120	MergePeak_2472	quadrant3	yes	78	235	83	2675	599	501	1.05	3.38	0.93	39.58	9.52	6.65	1.78667	18.5833	3.37867	6.43419e-05	0.00707491	-15.0073	2.56219	17.5695	0.17657	0.000538312	0.0019965	KLHL25	kelch like family member 25	-	-	-	-	GO:0031461//cullin-RING ubiquitin ligase complex	-	GO:0006417//regulation of translation;GO:0016567//protein ubiquitination
ncbi_102185142	MergePeak_2994	quadrant1	yes	441	683	363	873	756	2873	3.56	5.86	2.43	7.74	7.17	22.84	3.95	12.5833	1.67159	0.0367205	0.268181	7.67643	0.137182	-7.53925	-5.31847	0.00211573	0.00765618	PDCD11	programmed cell death 11	-	-	-	-	GO:0043231//intracellular membrane-bounded organelle;GO:0043232//intracellular non-membrane-bounded organelle;GO:0044444//cytoplasmic part	GO:0003723//RNA binding;GO:0005515//protein binding	GO:0006396//RNA processing;GO:0016072//rRNA metabolic process
ncbi_102186695	MergePeak_1182	quadrant1	yes	111	138	52	169	83	1106	2.76	3.65	1.08	4.63	2.43	27.13	2.49667	11.3967	2.19054	0.0469868	0.295056	5.73779	-9.45182	-15.1896	-16.757	7.36945e-13	2.37788e-11	HSPA2	heat shock protein family A (Hsp70) member 2	Environmental Information Processing;Cellular Processes;Human Diseases;Human Diseases;Human Diseases;Genetic Information Processing;Genetic Information Processing;Organismal Systems;Human Diseases;Organismal Systems;Human Diseases;Organismal Systems;Human Diseases	Signal transduction;Transport and catabolism;Infectious diseases;Infectious diseases;Infectious diseases;Folding, sorting and degradation;Transcription;Endocrine system;Infectious diseases;Immune system;Infectious diseases;Aging;Neurodegenerative diseases	ko04010//MAPK signaling pathway;ko04144//Endocytosis;ko05169//Epstein-Barr virus infection;ko05164//Influenza A;ko05162//Measles;ko04141//Protein processing in endoplasmic reticulum;ko03040//Spliceosome;ko04915//Estrogen signaling pathway;ko05145//Toxoplasmosis;ko04612//Antigen processing and presentation;ko05134//Legionellosis;ko04213//Longevity regulating pathway - multiple species;ko05020//Pri…	K03283;K03283;K03283;K03283;K03283;K03283;K03283;K03283;K03283;K03283;K03283;K03283;K03283	GO:0005891//voltage-gated calcium channel complex;GO:0031988//membrane-bounded vesicle;GO:0043073//germ cell nucleus;GO:0044421//extracellular region part;GO:0044444//cytoplasmic part;GO:0044454//nuclear chromosome part	GO:0005515//protein binding;GO:0008289//lipid binding;GO:0032550//purine ribonucleoside binding	GO:0006457//protein folding;GO:0007127//meiosis I;GO:0007281//germ cell development;GO:0022411//cellular component disassembly;GO:0031660//regulation of cyclin-dependent protein serine/threonine kinase activity involved in G2/M transition of mitotic cell cycle;GO:0051129//negative regulation of cellular component organization
ncbi_102186847	MergePeak_674	quadrant1	yes	196	523	161	608	523	2355	2.13	6.03	1.45	7.25	6.67	25.13	3.20333	13.0167	2.02271	0.00801667	0.128496	4.79483	0.396805	-4.39802	-1.03286	0.0412971	0.115038	MKL1	megakaryoblastic leukemia (translocation) 1	-	-	-	-	GO:0043231//intracellular membrane-bounded organelle	GO:0001071//nucleic acid binding transcription factor activity;GO:0003712//transcription cofactor activity;GO:0003779//actin binding;GO:0030275//LRR domain binding	GO:0042692//muscle cell differentiation;GO:0043066//negative regulation of apoptotic process;GO:0045944//positive regulation of transcription from RNA polymerase II promoter
ncbi_102187553	MergePeak_2880	quadrant1	yes	92	97	92	95	33	1976	0.77	0.86	0.64	0.87	0.32	16.21	0.756667	5.8	2.93832	0.0459064	0.292353	5.77267	-6.97319	-12.7459	-13.6455	2.55213e-07	1.31059e-06	NLRC3	NLR family CARD domain containing 3	-	-	-	-	GO:0044424//intracellular part	GO:0032550//purine ribonucleoside binding	GO:0002237//response to molecule of bacterial origin;GO:0043122//regulation of I-kappaB kinase/NF-kappaB signaling;GO:0043433//negative regulation of sequence-specific DNA binding transcription factor activity;GO:0046649//lymphocyte activation;GO:1903320//regulation of protein modification by small protein conjugation or removal
ncbi_102188128	MergePeak_781	quadrant1	yes	385	851	440	2331	1240	942	5.8	14.12	5.68	38.9	22.51	15.06	8.53333	25.49	1.57875	0.0407474	0.279178	7.35	1.87063	-5.47937	-4.87575	1.37228e-05	5.65264e-05	IDUA	iduronidase, alpha-L-	Metabolism;Cellular Processes;Metabolism	Global and overview maps;Transport and catabolism;Glycan biosynthesis and metabolism	ko01100//Metabolic pathways;ko04142//Lysosome;ko00531//Glycosaminoglycan degradation	K01217;K01217;K01217	GO:0000323//lytic vacuole;GO:0016023//cytoplasmic, membrane-bounded vesicle	GO:0004553//hydrolase activity, hydrolyzing O-glycosyl compounds;GO:0005515//protein binding	GO:0006027//glycosaminoglycan catabolic process;GO:0007033//vacuole organization;GO:0009887//organ morphogenesis;GO:0032989//cellular component morphogenesis;GO:0035107//appendage morphogenesis;GO:0042592//homeostatic process;GO:0044238//primary metabolic process
ncbi_102188764	MergePeak_841	quadrant3	yes	1952	4887	2608	13231	8110	4409	89.11	237.34	98.92	664.34	435.64	198.43	141.79	432.803	1.60996	0.0439639	0.28696	-2.25125	4.32284	6.57408	4.18962	0.00413099	0.0146208	ATP5D	ATP synthase, H+ transporting, mitochondrial F1 complex, delta subunit	Metabolism;Organismal Systems;Human Diseases;Human Diseases;Human Diseases;Metabolism	Global and overview maps;Environmental adaptation;Neurodegenerative diseases;Neurodegenerative diseases;Neurodegenerative diseases;Energy metabolism	ko01100//Metabolic pathways;ko04714//Thermogenesis;ko05016//Huntington disease;ko05010//Alzheimer disease;ko05012//Parkinson disease;ko00190//Oxidative phosphorylation	K02134;K02134;K02134;K02134;K02134;K02134	-	-	-
ncbi_102189215	MergePeak_1179	quadrant7	yes	1120	821	1439	138	695	265	16.31	12.72	17.4	2.21	11.91	3.8	15.4767	5.97333	-1.37349	0.00980657	0.142762	9.61741	-1.97799	-11.5954	-12.1423	7.1574e-05	0.00028107	RAB15	RAB15, member RAS oncogene family	-	-	-	-	-	-	-
ncbi_102189576	MergePeak_915	quadrant1	yes	1427	2735	885	4667	2719	6096	19.56	40.3	10.13	69.7	44.31	81.3	23.33	65.1033	1.48055	0.0183602	0.197299	4.40563	-10.944	-15.3496	-17.0284	6.9568e-15	8.32793e-13	SLC44A2	solute carrier family 44 member 2	Human Diseases	Cancers	ko05231//Choline metabolism in cancer	K15377	GO:0005774//vacuolar membrane;GO:0031224//intrinsic component of membrane;GO:0031988//membrane-bounded vesicle	-	GO:0043122//regulation of I-kappaB kinase/NF-kappaB signaling;GO:0051234//establishment of localization
ncbi_102189650	MergePeak_3104	quadrant7	yes	568	244	477	16	89	295	1.78	0.81	1.24	0.06	0.33	0.91	1.27667	0.433333	-1.55883	0.005618	0.107729	4.61272	-4.45856	-9.07128	-9.7706	3.14271e-06	1.40515e-05	ANK3	ankyrin 3	Human Diseases;Organismal Systems	Cancers;Immune system	ko05205//Proteoglycans in cancer;ko04624//Toll and Imd signaling pathway	K10380;K10380	GO:0033267//axon part;GO:0043296//apical junction complex;GO:0044291//cell-cell contact zone;GO:0044459//plasma membrane part	GO:0005198//structural molecule activity	GO:0001508//action potential;GO:0006612//protein targeting to membrane;GO:0007009//plasma membrane organization;GO:0022607//cellular component assembly;GO:0050794//regulation of cellular process;GO:0072658//maintenance of protein location in membrane;GO:0097485//neuron projection guidance
ncbi_102189754	MergePeak_796	quadrant3	yes	1247	3971	1035	14730	3202	4979	22.99	77.73	15.85	298.47	69.38	90.3	38.8567	152.717	1.97462	0.0122749	0.160095	-4.55282	6.9861	11.5389	10.257	5.92758e-06	2.55017e-05	ANXA6	annexin A6	-	-	-	-	GO:0005774//vacuolar membrane;GO:0005924//cell-substrate adherens junction;GO:0010008//endosome membrane;GO:0030667//secretory granule membrane;GO:0031224//intrinsic component of membrane;GO:0044455//mitochondrial membrane part;GO:0048770//pigment granule	GO:0003779//actin binding;GO:0005261//cation channel activity;GO:0005539//glycosaminoglycan binding;GO:0005543//phospholipid binding;GO:0032550//purine ribonucleoside binding;GO:0032934//sterol binding;GO:0046872//metal ion binding;GO:0046983//protein dimerization activity;GO:0060089//molecular transducer activity	GO:0003413//chondrocyte differentiation involved in endochondral bone morphogenesis;GO:0006816//calcium ion transport;GO:0032845//negative regulation of homeostatic process;GO:0051259//protein oligomerization;GO:0090257//regulation of muscle system process
ncbi_102191097	MergePeak_324	quadrant7	yes	298	303	135	98	61	158	2.13	2.41	0.81	0.77	0.53	1.13	1.78333	0.81	-1.13858	0.00596394	0.110735	4.88472	-3.46986	-8.35458	-8.18365	0.000509385	0.00189648	EVI5	ecotropic viral integration site 5	-	-	-	-	GO:0043227//membrane-bounded organelle;GO:0044444//cytoplasmic part	GO:0017016//Ras GTPase binding	GO:0016192//vesicle-mediated transport
ncbi_106502972	MergePeak_1852	quadrant1	yes	207	631	168	686	797	1201	5.34	18.89	3.37	21.18	27.2	28.45	9.2	25.61	1.477	0.015962	0.182669	4.4254	-6.85713	-11.2825	-12.3259	3.70216e-08	2.2398e-07	FAAP20	Fanconi anemia core complex associated protein 20	-	-	-	-	-	-	-
ncbi_106503067	MergePeak_3309	quadrant1	yes	21	54	11	674	175	48	0.55	1.52	0.24	19.57	5.44	1.25	0.77	8.75333	3.5069	0.000346074	0.0210103	6.53616	-7.68659	-14.2227	-15.5525	2.67462e-10	2.71103e-09	RTN4R	reticulon 4 receptor	-	-	-	-	GO:0031224//intrinsic component of membrane;GO:0031988//membrane-bounded vesicle;GO:0043005//neuron projection;GO:0043231//intracellular membrane-bounded organelle	GO:0005488//binding	GO:0007169//transmembrane receptor protein tyrosine kinase signaling pathway;GO:0010771//negative regulation of cell morphogenesis involved in differentiation;GO:0048812//neuron projection morphogenesis
ncbi_106503173	MergePeak_2180	quadrant1	yes	51	177	34	122	350	270	1.06	3.9	0.58	2.78	8.67	5.5	1.84667	5.65	1.61333	0.0375196	0.270611	9.88946	-5.68286	-15.5723	-16.6817	3.64112e-09	2.68031e-08	ZBTB45	zinc finger and BTB domain containing 45	-	-	-	-	GO:0043231//intracellular membrane-bounded organelle	GO:0043169//cation binding;GO:0097159//organic cyclic compound binding	GO:0010468//regulation of gene expression;GO:0034645//cellular macromolecule biosynthetic process
ncbi_106503323	MergePeak_2453	quadrant7	yes	884	602	1082	39	415	210	16.88	12.15	17.18	0.85	9.7	4.04	15.4033	4.86333	-1.66323	0.00474885	0.0984231	7.45407	1.87296	-5.58111	-0.652493	0.0454174	0.124368	IRX2	iroquois homeobox 2	-	-	-	-	GO:0043231//intracellular membrane-bounded organelle	GO:0003677//DNA binding	GO:0010468//regulation of gene expression;GO:0072081//specification of nephron tubule identity
ncbi_108633906	MergePeak_2935	quadrant3	yes	1752	8985	1363	29624	15765	4971	93.36	509.33	60.34	1736.19	988.46	261.13	221.01	995.26	2.17096	0.00775975	0.127186	-8.54402	3.23423	11.7783	9.90273	2.00832e-05	8.16829e-05	HSPB1	heat shock protein family B (small) member 1	Environmental Information Processing;Human Diseases;Human Diseases;Environmental Information Processing	Signal transduction;Infectious diseases;Infectious diseases;Signal transduction	ko04010//MAPK signaling pathway;ko05169//Epstein-Barr virus infection;ko05146//Amoebiasis;ko04370//VEGF signaling pathway	K04455;K04455;K04455;K04455	GO:0005924//cell-substrate adherens junction;GO:0015630//microtubule cytoskeleton;GO:0016020//membrane;GO:0031674//I band;GO:0031988//membrane-bounded vesicle;GO:0043231//intracellular membrane-bounded organelle;GO:0044421//extracellular region part	GO:0003723//RNA binding;GO:0019901//protein kinase binding;GO:0030291//protein serine/threonine kinase inhibitor activity	GO:0006469//negative regulation of protein kinase activity;GO:0007249//I-kappaB kinase/NF-kappaB signaling;GO:0010595//positive regulation of endothelial cell migration;GO:0030168//platelet activation;GO:0032651//regulation of interleukin-1 beta production;GO:0032760//positive regulation of tumor necrosis factor production;GO:0038089//positive regulation of cell migration by vascular endothelial …
ncbi_108638641	MergePeak_2644	quadrant1	yes	594	1179	428	4615	1172	2203	4.14	8.75	2.48	35.39	9.62	15.14	5.12333	20.05	1.96845	0.00973487	0.142392	3.88613	-8.4707	-12.3568	-13.5773	1.86866e-09	1.47663e-08	PLXND1	plexin D1	-	-	-	-	GO:0016021//integral component of membrane;GO:0031252//cell leading edge	GO:0004888//transmembrane signaling receptor activity;GO:0005515//protein binding	GO:0007166//cell surface receptor signaling pathway;GO:0007389//pattern specification process;GO:0010631//epithelial cell migration;GO:0022603//regulation of anatomical structure morphogenesis;GO:0022607//cellular component assembly;GO:0043393//regulation of protein binding;GO:0048646//anatomical structure formation involved in morphogenesis;GO:0060600//dichotomous subdivision of an epithelial te…

## Sheet: E-vs-P
GeneID	PeakID	Quadrant	gene_diff	RNA_E1-IN_count	RNA_E2-IN_count	RNA_E3-IN_count	RNA_P1-IN_count	RNA_P2-IN_count	RNA_P3-IN_count	RNA_E1-IN_fpkm	RNA_E2-IN_fpkm	RNA_E3-IN_fpkm	RNA_P1-IN_fpkm	RNA_P2-IN_fpkm	RNA_P3-IN_fpkm	RNA_E_mean	RNA_P_mean	RNA_log2(fc)	RNA_PValue	RNA_FDR	m6A_E.log2FC	m6A_P.log2FC	m6A_diff.log2FC	m6A_Moddiff.log2FC	m6A_pvalue	m6A_adj.pvalue	Symbol	Description	KEGG_A_class	KEGG_B_class	Pathway	K_ID	GO Component	GO Function	GO Process
ncbi_102178216	MergePeak_227	quadrant1	yes	390	294	228	396	1225	278	11.37	7.27	4.49	10.19	34.33	5.99	7.71	16.8367	1.1268	0.0458923	0.999952	3.13131	0.579543	-2.55177	-0.0851156	0.0247604	0.665861	LIMS2	LIM zinc finger domain containing 2	-	-	-	-	GO:0005924//cell-substrate adherens junction	GO:0046914//transition metal ion binding	GO:0007229//integrin-mediated signaling pathway;GO:0034330//cell junction organization;GO:0042981//regulation of apoptotic process;GO:0050680//negative regulation of epithelial cell proliferation;GO:0098602//single organism cell adhesion
ncbi_102178669	MergePeak_106	quadrant7	yes	124	76	268	7	23	73	0.77	0.42	1.19	0.04	0.15	0.36	0.793333	0.183333	-2.11346	0.0310995	0.999952	3.36275	-4.32696	-7.68971	-0.0920883	7.19679e-05	0.0116122	COL6A5	collagen type VI alpha 5 chain	Environmental Information Processing;Human Diseases;Cellular Processes;Organismal Systems;Environmental Information Processing	Signal transduction;Infectious diseases;Cellular community - eukaryotes;Digestive system;Signaling molecules and interaction	ko04151//PI3K-Akt signaling pathway;ko05165//Human papillomavirus infection;ko04510//Focal adhesion;ko04974//Protein digestion and absorption;ko04512//ECM-receptor interaction	K06238;K06238;K06238;K06238;K06238	-	-	-
ncbi_102187232	MergePeak_1296	quadrant7	yes	18	26	36	6	5	6	0.61	0.81	1.03	0.27	0.23	0.22	0.816667	0.24	-1.76671	0.00310339	0.55142	3.91662	-0.826178	-4.7428	-0.0366034	0.0370398	0.756875	SRD5A2	steroid 5 alpha-reductase 2	Human Diseases;Metabolism	Cancers;Lipid metabolism	ko05215//Prostate cancer;ko00140//Steroid hormone biosynthesis	K12344;K12344	GO:0031224//intrinsic component of membrane;GO:0044424//intracellular part	GO:0016627//oxidoreductase activity, acting on the CH-CH group of donors	GO:0006694//steroid biosynthetic process;GO:0008406//gonad development;GO:0048806//genitalia development
