# Supplementary material for: Epigenetic Effects and Potential Contributions of m6A Modification to Mammary Gland Development and Lactation of Dairy Goats Explored via MeRIP-seq
Source: Animals (Basel). 2025 Sep 23;15(19):2775. doi: 10.3390/ani15192775 (PMC12523381; doi:10.3390/ani15192775)
Supplement: Supplementary file 1 [file animals-15-02775-s001.zip › Table S6. Genes associated with development and lactation.xlsx]

## Sheet: Sheet1
Gene_stable_ID	Gene_name	NCBI_gene_ID	Description	KEGG_A_class	KEGG_B_class	Pathway	K_ID	GO Component	GO Function	GO Process
ENSCHIG00000005194	PDGFRA	102174007	platelet derived growth factor receptor alpha [Source:NCBI gene;Acc:102174007]	Human Diseases;Environmental Information Processing;Environmental Information Processing;Cellular Processes;Human Diseases;Environmental Information Processing;Environmental Information Processing;Environmental Information Processing;Cellular Processes;Cellular Processes;Environmental Information Processing;Human Diseases;Environmental Information Processing;Human Diseases;Human Diseases;Cellular…	Cancer: overview;Signal transduction;Signal transduction;Transport and catabolism;Infectious disease: viral;Signal transduction;Signal transduction;Signal transduction;Cell motility;Cellular community - eukaryotes;Signal transduction;Cancer: overview;Signal transduction;Cancer: overview;Cancer: specific types;Cellular community - eukaryotes;Drug resistance: antineoplastic;Cancer: specific types;C…	ko05200//Pathways in cancer;ko04151//PI3K-Akt signaling pathway;ko04010//MAPK signaling pathway;ko04144//Endocytosis;ko05163//Human cytomegalovirus infection;ko04014//Ras signaling pathway;ko04015//Rap1 signaling pathway;ko04020//Calcium signaling pathway;ko04810//Regulation of actin cytoskeleton;ko04510//Focal adhesion;ko04630//JAK-STAT signaling pathway;ko05206//MicroRNAs in cancer;ko04072//Pho…	K04363;K04363;K04363;K04363;K04363;K04363;K04363;K04363;K04363;K04363;K04363;K04363;K04363;K04363;K04363;K04363;K04363;K04363;K04363;K04363	GO:0005634//nucleus;GO:0005654//nucleoplasm;GO:0005737//cytoplasm;GO:0005794//Golgi apparatus;GO:0005886//plasma membrane;GO:0005887//integral component of plasma membrane;GO:0005902//microvillus;GO:0005929//cilium;GO:0009897//external side of plasma membrane;GO:0009986//cell surface;GO:0016020//membrane;GO:0016021//integral component of membrane;GO:0030054//cell junction;GO:0031226//intrinsic co…	GO:0000166//nucleotide binding;GO:0004672//protein kinase activity;GO:0004713//protein tyrosine kinase activity;GO:0004714//transmembrane receptor protein tyrosine kinase activity;GO:0005018//platelet-derived growth factor alpha-receptor activity;GO:0005021//vascular endothelial growth factor-activated receptor activity;GO:0005161//platelet-derived growth factor receptor binding;GO:0005524//ATP b…	GO:0001553//luteinization;GO:0001701//in utero embryonic development;GO:0002244//hematopoietic progenitor cell differentiation;GO:0006468//protein phosphorylation;GO:0006935//chemotaxis;GO:0007169//transmembrane receptor protein tyrosine kinase signaling pathway;GO:0007204//positive regulation of cytosolic calcium ion concentration;GO:0007275//multicellular organism development;GO:0008210//estrog…
ENSCHIG00000006532	CRKL	102175206	CRK like proto-oncogene, adaptor protein [Source:NCBI gene;Acc:102175206]	Human Diseases;Environmental Information Processing;Human Diseases;Human Diseases;Environmental Information Processing;Cellular Processes;Cellular Processes;Organismal Systems;Human Diseases;Organismal Systems;Human Diseases;Organismal Systems;Organismal Systems;Organismal Systems;Human Diseases;Environmental Information Processing;Human Diseases;Human Diseases	Cancer: overview;Signal transduction;Infectious disease: viral;Infectious disease: viral;Signal transduction;Cell motility;Cellular community - eukaryotes;Immune system;Cancer: overview;Endocrine system;Infectious disease: bacterial;Nervous system;Endocrine system;Immune system;Infectious disease: bacterial;Signal transduction;Cancer: specific types;Cancer: specific types	ko05200//Pathways in cancer;ko04010//MAPK signaling pathway;ko05170//Human immunodeficiency virus 1 infection;ko05163//Human cytomegalovirus infection;ko04015//Rap1 signaling pathway;ko04810//Regulation of actin cytoskeleton;ko04510//Focal adhesion;ko04062//Chemokine signaling pathway;ko05206//MicroRNAs in cancer;ko04910//Insulin signaling pathway;ko05135//Yersinia infection;ko04722//Neurotrophin…	K04438;K04438;K04438;K04438;K04438;K04438;K04438;K04438;K04438;K04438;K04438;K04438;K04438;K04438;K04438;K04438;K04438;K04438	GO:0005654//nucleoplasm;GO:0005829//cytosol	GO:0001784//phosphotyrosine binding;GO:0005515//protein binding;GO:0042802//identical protein binding	GO:0001933//negative regulation of protein phosphorylation;GO:0001934//positive regulation of protein phosphorylation;GO:0008284//positive regulation of cell proliferation;GO:0010629//negative regulation of gene expression;GO:0070374//positive regulation of ERK1 and ERK2 cascade;GO:0071560//cellular response to transforming growth factor beta stimulus;GO:1900026//positive regulation of substrate …
ENSCHIG00000006954	RAF1	108638619	Raf-1 proto-oncogene, serine/threonine kinase [Source:NCBI gene;Acc:108638619]	Human Diseases;Environmental Information Processing;Human Diseases;Human Diseases;Environmental Information Processing;Human Diseases;Human Diseases;Environmental Information Processing;Human Diseases;Environmental Information Processing;Environmental Information Processing;Cellular Processes;Human Diseases;Human Diseases;Human Diseases;Human Diseases;Cellular Processes;Organismal Systems;Human D…	Cancer: overview;Signal transduction;Neurodegenerative disease;Infectious disease: viral;Signal transduction;Infectious disease: viral;Infectious disease: viral;Signal transduction;Infectious disease: bacterial;Signal transduction;Signal transduction;Cell motility;Infectious disease: viral;Cancer: overview;Infectious disease: bacterial;Substance dependence;Cellular community - eukaryotes;Immune s…	ko05200//Pathways in cancer;ko04151//PI3K-Akt signaling pathway;ko05010//Alzheimer disease;ko05165//Human papillomavirus infection;ko04010//MAPK signaling pathway;ko05170//Human immunodeficiency virus 1 infection;ko05163//Human cytomegalovirus infection;ko04014//Ras signaling pathway;ko05132//Salmonella infection;ko04024//cAMP signaling pathway;ko04015//Rap1 signaling pathway;ko04810//Regulation …	K04366;K04366;K04366;K04366;K04366;K04366;K04366;K04366;K04366;K04366;K04366;K04366;K04366;K04366;K04366;K04366;K04366;K04366;K04366;K04366;K04366;K04366;K04366;K04366;K04366;K04366;K04366;K04366;K04366;K04366;K04366;K04366;K04366;K04366;K04366;K04366;K04366;K04366;K04366;K04366;K04366;K04366;K04366;K04366;K04366;K04366;K04366;K04366;K04366;K04366;K04366;K04366;K04366;K04366;K04366;K04366;K04366;…	GO:0005737//cytoplasm;GO:0005794//Golgi apparatus;GO:0005829//cytosol;GO:0005886//plasma membrane;GO:0016607//nuclear speck;GO:0031143//pseudopodium	GO:0004672//protein kinase activity;GO:0004674//protein serine/threonine kinase activity;GO:0005524//ATP binding;GO:0019899//enzyme binding;GO:0031267//small GTPase binding;GO:0042802//identical protein binding	GO:0000186//activation of MAPKK activity;GO:0001678//cellular glucose homeostasis;GO:0001934//positive regulation of protein phosphorylation;GO:0006468//protein phosphorylation;GO:0007165//signal transduction;GO:0007190//activation of adenylate cyclase activity;GO:0008285//negative regulation of cell proliferation;GO:0030154//cell differentiation;GO:0030878//thyroid gland development;GO:0031333//…
ENSCHIG00000008359	SPRY2	102188779	sprouty RTK signaling antagonist 2 [Source:NCBI gene;Acc:102188779]	Human Diseases	Cancer: overview	ko05206//MicroRNAs in cancer	K17383	GO:0005634//nucleus;GO:0005737//cytoplasm;GO:0005829//cytosol;GO:0005856//cytoskeleton;GO:0015629//actin cytoskeleton;GO:0015630//microtubule cytoskeleton;GO:0016020//membrane;GO:0032587//ruffle membrane;GO:1990752//microtubule end	GO:0019901//protein kinase binding;GO:0043539//protein serine/threonine kinase activator activity	GO:0000132//establishment of mitotic spindle orientation;GO:0007275//multicellular organism development;GO:0007605//sensory perception of sound;GO:0008285//negative regulation of cell proliferation;GO:0009966//regulation of signal transduction;GO:0010628//positive regulation of gene expression;GO:0010719//negative regulation of epithelial to mesenchymal transition;GO:0010801//negative regulation …
ENSCHIG00000008473	NFKB1	102175660	nuclear factor kappa B subunit 1 [Source:NCBI gene;Acc:102175660]	Human Diseases;Human Diseases;Environmental Information Processing;Human Diseases;Human Diseases;Environmental Information Processing;Human Diseases;Human Diseases;Human Diseases;Environmental Information Processing;Human Diseases;Human Diseases;Environmental Information Processing;Human Diseases;Human Diseases;Human Diseases;Human Diseases;Human Diseases;Organismal Systems;Organismal Systems;Hum…	Cancer: overview;Infectious disease: viral;Signal transduction;Neurodegenerative disease;Infectious disease: viral;Signal transduction;Infectious disease: viral;Infectious disease: viral;Infectious disease: viral;Signal transduction;Infectious disease: viral;Infectious disease: bacterial;Signal transduction;Cancer: overview;Cancer: overview;Infectious disease: viral;Infectious disease: bacterial;…	ko05200//Pathways in cancer;ko05168//Herpes simplex virus 1 infection;ko04151//PI3K-Akt signaling pathway;ko05010//Alzheimer disease;ko05165//Human papillomavirus infection;ko04010//MAPK signaling pathway;ko05170//Human immunodeficiency virus 1 infection;ko05163//Human cytomegalovirus infection;ko05169//Epstein-Barr virus infection;ko04014//Ras signaling pathway;ko05166//Human T-cell leukemia vir…	K02580;K02580;K02580;K02580;K02580;K02580;K02580;K02580;K02580;K02580;K02580;K02580;K02580;K02580;K02580;K02580;K02580;K02580;K02580;K02580;K02580;K02580;K02580;K02580;K02580;K02580;K02580;K02580;K02580;K02580;K02580;K02580;K02580;K02580;K02580;K02580;K02580;K02580;K02580;K02580;K02580;K02580;K02580;K02580;K02580;K02580;K02580;K02580;K02580;K02580;K02580;K02580;K02580;K02580;K02580;K02580;K02580;…	GO:0005634//nucleus;GO:0005654//nucleoplasm;GO:0005737//cytoplasm;GO:0005739//mitochondrion;GO:0005829//cytosol	GO:0000976//transcription regulatory region sequence-specific DNA binding;GO:0000977//RNA polymerase II regulatory region sequence-specific DNA binding;GO:0000978//RNA polymerase II core promoter proximal region sequence-specific DNA binding;GO:0001227//transcriptional repressor activity, RNA polymerase II transcription regulatory region sequence-specific binding;GO:0001228//transcriptional activ…	GO:0000122//negative regulation of transcription from RNA polymerase II promoter;GO:0001818//negative regulation of cytokine production;GO:0006355//regulation of transcription, DNA-templated;GO:0006357//regulation of transcription from RNA polymerase II promoter;GO:0007165//signal transduction;GO:0010629//negative regulation of gene expression;GO:0010956//negative regulation of calcidiol 1-monoox…
ENSCHIG00000009242	VEGFA	100860957	vascular endothelial growth factor A [Source:NCBI gene;Acc:100860957]	Human Diseases;Environmental Information Processing;Human Diseases;Environmental Information Processing;Human Diseases;Environmental Information Processing;Environmental Information Processing;Human Diseases;Human Diseases;Cellular Processes;Human Diseases;Human Diseases;Organismal Systems;Environmental Information Processing;Human Diseases;Human Diseases;Human Diseases;Human Diseases;Human Disea…	Cancer: overview;Signal transduction;Infectious disease: viral;Signal transduction;Infectious disease: viral;Signal transduction;Signal transduction;Infectious disease: viral;Cancer: overview;Cellular community - eukaryotes;Cancer: overview;Cardiovascular disease;Endocrine system;Signal transduction;Immune disease;Endocrine and metabolic disease;Drug resistance: antineoplastic;Cancer: specific ty…	ko05200//Pathways in cancer;ko04151//PI3K-Akt signaling pathway;ko05165//Human papillomavirus infection;ko04010//MAPK signaling pathway;ko05163//Human cytomegalovirus infection;ko04014//Ras signaling pathway;ko04015//Rap1 signaling pathway;ko05167//Kaposi sarcoma-associated herpesvirus infection;ko05205//Proteoglycans in cancer;ko04510//Focal adhesion;ko05206//MicroRNAs in cancer;ko05418//Fluid s…	K05448;K05448;K05448;K05448;K05448;K05448;K05448;K05448;K05448;K05448;K05448;K05448;K05448;K05448;K05448;K05448;K05448;K05448;K05448;K05448;K05448	GO:0016020//membrane	GO:0008083//growth factor activity;GO:0008201//heparin binding	GO:0001525//angiogenesis;GO:0007165//signal transduction;GO:0007275//multicellular organism development;GO:0030154//cell differentiation;GO:0051781//positive regulation of cell division
ENSCHIG00000013419	SOX4	108633488	SRY-box transcription factor 4 [Source:NCBI gene;Acc:108633488]	Human Diseases	Cancer: overview	ko05206//MicroRNAs in cancer	K23581	GO:0005634//nucleus;GO:0005654//nucleoplasm;GO:0005737//cytoplasm;GO:0005739//mitochondrion	GO:0000978//RNA polymerase II core promoter proximal region sequence-specific DNA binding;GO:0000981//RNA polymerase II transcription factor activity, sequence-specific DNA binding;GO:0001228//transcriptional activator activity, RNA polymerase II transcription regulatory region sequence-specific binding;GO:0003677//DNA binding;GO:0003700//transcription factor activity, sequence-specific DNA bindi…	GO:0006355//regulation of transcription, DNA-templated;GO:0006357//regulation of transcription from RNA polymerase II promoter;GO:0006977//DNA damage response, signal transduction by p53 class mediator resulting in cell cycle arrest;GO:0008284//positive regulation of cell proliferation;GO:0008285//negative regulation of cell proliferation;GO:0031397//negative regulation of protein ubiquitination;…
ENSCHIG00000013813	SHC4	102179773	SHC adaptor protein 4 [Source:NCBI gene;Acc:102179773]	Environmental Information Processing;Human Diseases;Cellular Processes;Organismal Systems;Human Diseases;Human Diseases;Environmental Information Processing;Human Diseases;Organismal Systems;Organismal Systems;Human Diseases;Organismal Systems;Organismal Systems;Organismal Systems;Organismal Systems;Human Diseases;Human Diseases;Human Diseases;Environmental Information Processing;Organismal Syste…	Signal transduction;Substance dependence;Cellular community - eukaryotes;Immune system;Cancer: specific types;Cancer: overview;Signal transduction;Cancer: specific types;Immune system;Endocrine system;Cancer: specific types;Endocrine system;Endocrine system;Nervous system;Endocrine system;Drug resistance: antineoplastic;Drug resistance: antineoplastic;Infectious disease: bacterial;Signal transduc…	ko04014//Ras signaling pathway;ko05034//Alcoholism;ko04510//Focal adhesion;ko04062//Chemokine signaling pathway;ko05225//Hepatocellular carcinoma;ko05206//MicroRNAs in cancer;ko04072//Phospholipase D signaling pathway;ko05226//Gastric cancer;ko04650//Natural killer cell mediated cytotoxicity;ko04910//Insulin signaling pathway;ko05224//Breast cancer;ko04915//Estrogen signaling pathway;ko04926//Rel…	K17449;K17449;K17449;K17449;K17449;K17449;K17449;K17449;K17449;K17449;K17449;K17449;K17449;K17449;K17449;K17449;K17449;K17449;K17449;K17449;K17449;K17449	-	GO:0019904//protein domain specific binding;GO:0030971//receptor tyrosine kinase binding	GO:0006915//apoptotic process;GO:0008284//positive regulation of cell proliferation;GO:0010468//regulation of gene expression;GO:0035556//intracellular signal transduction;GO:0048863//stem cell differentiation
ENSCHIG00000014206	IKBKB	102177406	inhibitor of nuclear factor kappa B kinase subunit beta [Source:NCBI gene;Acc:102177406]	Human Diseases;Human Diseases;Environmental Information Processing;Human Diseases;Human Diseases;Environmental Information Processing;Human Diseases;Human Diseases;Human Diseases;Environmental Information Processing;Human Diseases;Human Diseases;Human Diseases;Human Diseases;Organismal Systems;Organismal Systems;Human Diseases;Human Diseases;Human Diseases;Human Diseases;Human Diseases;Environmen…	Cancer: overview;Infectious disease: viral;Signal transduction;Neurodegenerative disease;Infectious disease: viral;Signal transduction;Infectious disease: viral;Infectious disease: viral;Infectious disease: viral;Signal transduction;Infectious disease: viral;Infectious disease: bacterial;Infectious disease: viral;Endocrine and metabolic disease;Immune system;Immune system;Infectious disease: vira…	ko05200//Pathways in cancer;ko05168//Herpes simplex virus 1 infection;ko04151//PI3K-Akt signaling pathway;ko05010//Alzheimer disease;ko05165//Human papillomavirus infection;ko04010//MAPK signaling pathway;ko05170//Human immunodeficiency virus 1 infection;ko05163//Human cytomegalovirus infection;ko05169//Epstein-Barr virus infection;ko04014//Ras signaling pathway;ko05166//Human T-cell leukemia vir…	K07209;K07209;K07209;K07209;K07209;K07209;K07209;K07209;K07209;K07209;K07209;K07209;K07209;K07209;K07209;K07209;K07209;K07209;K07209;K07209;K07209;K07209;K07209;K07209;K07209;K07209;K07209;K07209;K07209;K07209;K07209;K07209;K07209;K07209;K07209;K07209;K07209;K07209;K07209;K07209;K07209;K07209;K07209;K07209;K07209;K07209;K07209;K07209;K07209;K07209;K07209;K07209	GO:0005634//nucleus;GO:0005737//cytoplasm;GO:0005829//cytosol	GO:0000166//nucleotide binding;GO:0004672//protein kinase activity;GO:0004674//protein serine/threonine kinase activity;GO:0005524//ATP binding;GO:0008384//IkappaB kinase activity;GO:0016740//transferase activity;GO:0019901//protein kinase binding;GO:0042802//identical protein binding;GO:0042803//protein homodimerization activity;GO:0046982//protein heterodimerization activity;GO:0097110//scaffol…	GO:0006468//protein phosphorylation;GO:0007249//I-kappaB kinase/NF-kappaB signaling;GO:0007252//I-kappaB phosphorylation;GO:0018105//peptidyl-serine phosphorylation;GO:0030866//cortical actin cytoskeleton organization;GO:0033209//tumor necrosis factor-mediated signaling pathway;GO:0035509//negative regulation of myosin-light-chain-phosphatase activity;GO:0042325//regulation of phosphorylation;GO:…
ENSCHIG00000014247	DNMT3A	102190884	DNA methyltransferase 3 alpha [Source:NCBI gene;Acc:102190884]	Metabolism;Human Diseases;Metabolism	Global and overview maps;Cancer: overview;Amino acid metabolism	ko01100//Metabolic pathways;ko05206//MicroRNAs in cancer;ko00270//Cysteine and methionine metabolism	K17398;K17398;K17398	GO:0000775//chromosome, centromeric region;GO:0000791//euchromatin;GO:0000792//heterochromatin;GO:0001741//XY body;GO:0005634//nucleus;GO:0005654//nucleoplasm;GO:0005737//cytoplasm;GO:0016363//nuclear matrix	GO:0000978//RNA polymerase II core promoter proximal region sequence-specific DNA binding;GO:0003677//DNA binding;GO:0003682//chromatin binding;GO:0003886//DNA (cytosine-5-)-methyltransferase activity;GO:0008134//transcription factor binding;GO:0008168//methyltransferase activity;GO:0009008//DNA-methyltransferase activity;GO:0016740//transferase activity;GO:0042802//identical protein binding;GO:0…	GO:0000122//negative regulation of transcription from RNA polymerase II promoter;GO:0006306//DNA methylation;GO:0006346//methylation-dependent chromatin silencing;GO:0006349//regulation of gene expression by genetic imprinting;GO:0007283//spermatogenesis;GO:0010468//regulation of gene expression;GO:0032259//methylation;GO:0043045//DNA methylation involved in embryo development;GO:0043046//DNA met…
ENSCHIG00000015683	E2F1	102173018	E2F transcription factor 1 [Source:NCBI gene;Acc:102173018]	Human Diseases;Human Diseases;Human Diseases;Human Diseases;Human Diseases;Human Diseases;Human Diseases;Cellular Processes;Human Diseases;Human Diseases;Human Diseases;Human Diseases;Human Diseases;Human Diseases;Cellular Processes;Human Diseases;Human Diseases;Human Diseases;Human Diseases;Human Diseases;Human Diseases;Cellular Processes;Human Diseases;Human Diseases;Human Diseases	Cancer: overview;Infectious disease: viral;Infectious disease: viral;Infectious disease: viral;Infectious disease: viral;Infectious disease: viral;Infectious disease: viral;Cell growth and death;Infectious disease: viral;Cancer: specific types;Cancer: overview;Endocrine and metabolic disease;Cancer: specific types;Cancer: specific types;Cell growth and death;Cancer: specific types;Cancer: specifi…	ko05200//Pathways in cancer;ko05165//Human papillomavirus infection;ko05163//Human cytomegalovirus infection;ko05169//Epstein-Barr virus infection;ko05166//Human T-cell leukemia virus 1 infection;ko05167//Kaposi sarcoma-associated herpesvirus infection;ko05161//Hepatitis B;ko04218//Cellular senescence;ko05160//Hepatitis C;ko05225//Hepatocellular carcinoma;ko05206//MicroRNAs in cancer;ko04934//Cus…	K17454;K17454;K17454;K17454;K17454;K17454;K17454;K17454;K17454;K17454;K17454;K17454;K17454;K17454;K17454;K17454;K17454;K17454;K17454;K17454;K17454;K17454;K17454;K17454;K17454	GO:0000785//chromatin;GO:0005634//nucleus;GO:0005654//nucleoplasm;GO:0005667//transcription factor complex;GO:0005737//cytoplasm;GO:0005813//centrosome;GO:0032991//macromolecular complex;GO:0035189//Rb-E2F complex	GO:0000976//transcription regulatory region sequence-specific DNA binding;GO:0000978//RNA polymerase II core promoter proximal region sequence-specific DNA binding;GO:0000981//RNA polymerase II transcription factor activity, sequence-specific DNA binding;GO:0000987//core promoter proximal region sequence-specific DNA binding;GO:0001216//bacterial-type RNA polymerase transcriptional activator acti…	GO:0000077//DNA damage checkpoint;GO:0000122//negative regulation of transcription from RNA polymerase II promoter;GO:0006351//transcription, DNA-templated;GO:0006355//regulation of transcription, DNA-templated;GO:0006357//regulation of transcription from RNA polymerase II promoter;GO:0008630//intrinsic apoptotic signaling pathway in response to DNA damage;GO:0010628//positive regulation of gene …
ENSCHIG00000015885	DICER1	102175335	dicer 1, ribonuclease III [Source:NCBI gene;Acc:102175335]	Human Diseases	Cancer: overview	ko05206//MicroRNAs in cancer	K11592	GO:0016442//RISC complex;GO:0048471//perinuclear region of cytoplasm;GO:0070062//extracellular exosome;GO:0070578//RISC-loading complex	GO:0000166//nucleotide binding;GO:0003677//DNA binding;GO:0003723//RNA binding;GO:0003725//double-stranded RNA binding;GO:0004386//helicase activity;GO:0004518//nuclease activity;GO:0004519//endonuclease activity;GO:0004521//endoribonuclease activity;GO:0004525//ribonuclease III activity;GO:0005515//protein binding;GO:0005524//ATP binding;GO:0016787//hydrolase activity;GO:0016891//endoribonucleas…	GO:0006396//RNA processing;GO:0010629//negative regulation of gene expression;GO:0030422//production of siRNA involved in RNA interference;GO:0030423//targeting of mRNA for destruction involved in RNA interference;GO:0031047//gene silencing by RNA;GO:0031054//pre-miRNA processing;GO:0032720//negative regulation of tumor necrosis factor production;GO:0033168//conversion of ds siRNA to ss siRNA inv…
ENSCHIG00000016952	NOTCH3	102189202	notch receptor 3 [Source:NCBI gene;Acc:102189202]	Human Diseases;Human Diseases;Human Diseases;Environmental Information Processing;Human Diseases;Organismal Systems;Organismal Systems;Human Diseases;Environmental Information Processing	Cancer: overview;Infectious disease: viral;Cancer: overview;Signal transduction;Cancer: specific types;Endocrine system;Immune system;Drug resistance: antineoplastic;Signal transduction	ko05200//Pathways in cancer;ko05165//Human papillomavirus infection;ko05206//MicroRNAs in cancer;ko04371//Apelin signaling pathway;ko05224//Breast cancer;ko04919//Thyroid hormone signaling pathway;ko04658//Th1 and Th2 cell differentiation;ko01522//Endocrine resistance;ko04330//Notch signaling pathway	K20995;K20995;K20995;K20995;K20995;K20995;K20995;K20995;K20995	GO:0005634//nucleus;GO:0005654//nucleoplasm;GO:0005829//cytosol;GO:0005886//plasma membrane;GO:0015629//actin cytoskeleton;GO:0016020//membrane;GO:0016021//integral component of membrane;GO:0043235//receptor complex	GO:0005509//calcium ion binding;GO:0005515//protein binding;GO:0038023//signaling receptor activity;GO:0042802//identical protein binding;GO:0046872//metal ion binding	GO:0006355//regulation of transcription, DNA-templated;GO:0007219//Notch signaling pathway;GO:0007275//multicellular organism development;GO:0030154//cell differentiation;GO:0050793//regulation of developmental process
ENSCHIG00000017131	SLC7A1	102187237	solute carrier family 7 member 1 [Source:NCBI gene;Acc:102187237]	Human Diseases	Cancer: overview	ko05206//MicroRNAs in cancer	K13863	GO:0005886//plasma membrane;GO:0016020//membrane;GO:0016021//integral component of membrane;GO:0016323//basolateral plasma membrane;GO:0016324//apical plasma membrane;GO:0032991//macromolecular complex	GO:0005290//L-histidine transmembrane transporter activity;GO:0015171//amino acid transmembrane transporter activity;GO:0015174//basic amino acid transmembrane transporter activity;GO:0015181//arginine transmembrane transporter activity;GO:0022857//transmembrane transporter activity	GO:0006865//amino acid transport;GO:0015807//L-amino acid transport;GO:0015809//arginine transport;GO:0015819//lysine transport;GO:0015822//ornithine transport;GO:0042102//positive regulation of T cell proliferation;GO:0055085//transmembrane transport;GO:0089718//amino acid import across plasma membrane;GO:1903810//L-histidine import into cell;GO:1903826//arginine transmembrane transport;GO:19908…
ENSCHIG00000017639	CREBBP	102187824	CREB binding protein [Source:NCBI gene;Acc:102187824]	Human Diseases;Human Diseases;Human Diseases;Human Diseases;Environmental Information Processing;Human Diseases;Human Diseases;Human Diseases;Human Diseases;Human Diseases;Environmental Information Processing;Human Diseases;Environmental Information Processing;Cellular Processes;Environmental Information Processing;Environmental Information Processing;Organismal Systems;Organismal Systems;Organis…	Cancer: overview;Infectious disease: viral;Neurodegenerative disease;Infectious disease: viral;Signal transduction;Cancer: overview;Infectious disease: viral;Infectious disease: bacterial;Infectious disease: viral;Infectious disease: viral;Signal transduction;Cancer: overview;Signal transduction;Cell growth and death;Signal transduction;Signal transduction;Endocrine system;Endocrine system;Endocr…	ko05200//Pathways in cancer;ko05165//Human papillomavirus infection;ko05016//Huntington disease;ko05166//Human T-cell leukemia virus 1 infection;ko04024//cAMP signaling pathway;ko05203//Viral carcinogenesis;ko05167//Kaposi sarcoma-associated herpesvirus infection;ko05152//Tuberculosis;ko05164//Influenza A;ko05161//Hepatitis B;ko04630//JAK-STAT signaling pathway;ko05206//MicroRNAs in cancer;ko0431…	K04498;K04498;K04498;K04498;K04498;K04498;K04498;K04498;K04498;K04498;K04498;K04498;K04498;K04498;K04498;K04498;K04498;K04498;K04498;K04498;K04498;K04498;K04498;K04498;K04498;K04498	GO:0000123//histone acetyltransferase complex;GO:0000785//chromatin;GO:0005634//nucleus;GO:0005654//nucleoplasm;GO:0005737//cytoplasm;GO:0016604//nuclear body	GO:0001085//RNA polymerase II transcription factor binding;GO:0002039//p53 binding;GO:0003682//chromatin binding;GO:0003684//damaged DNA binding;GO:0003712//transcription cofactor activity;GO:0003713//transcription coactivator activity;GO:0003714//transcription corepressor activity;GO:0004402//histone acetyltransferase activity;GO:0005515//protein binding;GO:0008134//transcription factor binding;…	GO:0000122//negative regulation of transcription from RNA polymerase II promoter;GO:0006355//regulation of transcription, DNA-templated;GO:0006473//protein acetylation;GO:0016573//histone acetylation;GO:0018076//N-terminal peptidyl-lysine acetylation;GO:0018215//protein phosphopantetheinylation;GO:0030511//positive regulation of transforming growth factor beta receptor signaling pathway;GO:003164…
ENSCHIG00000017900	EZR	102181781	ezrin [Source:NCBI gene;Acc:102181781]	Cellular Processes;Human Diseases;Cellular Processes;Human Diseases;Organismal Systems;Organismal Systems	Cell motility;Cancer: overview;Cellular community - eukaryotes;Cancer: overview;Immune system;Digestive system	ko04810//Regulation of actin cytoskeleton;ko05205//Proteoglycans in cancer;ko04530//Tight junction;ko05206//MicroRNAs in cancer;ko04670//Leukocyte transendothelial migration;ko04971//Gastric acid secretion	K08007;K08007;K08007;K08007;K08007;K08007	GO:0001650//fibrillar center;GO:0001726//ruffle;GO:0001772//immunological synapse;GO:0001931//uropod;GO:0005737//cytoplasm;GO:0005768//endosome;GO:0005829//cytosol;GO:0005856//cytoskeleton;GO:0005884//actin filament;GO:0005886//plasma membrane;GO:0005902//microvillus;GO:0005903//brush border;GO:0005925//focal adhesion;GO:0015629//actin cytoskeleton;GO:0016324//apical plasma membrane;GO:0019898//e…	GO:0003779//actin binding;GO:0008017//microtubule binding;GO:0008022//protein C-terminus binding;GO:0008092//cytoskeletal protein binding;GO:0019904//protein domain specific binding;GO:0034236//protein kinase A catalytic subunit binding;GO:0034237//protein kinase A regulatory subunit binding;GO:0042802//identical protein binding;GO:0044548//S100 protein binding;GO:0050839//cell adhesion molecule …	GO:0000122//negative regulation of transcription from RNA polymerase II promoter;GO:0001951//intestinal D-glucose absorption;GO:0003376//sphingosine-1-phosphate signaling pathway;GO:0007159//leukocyte cell-cell adhesion;GO:0008360//regulation of cell shape;GO:0010628//positive regulation of gene expression;GO:0010737//protein kinase A signaling;GO:0022614//membrane to membrane docking;GO:0030033/…
ENSCHIG00000019539	RDX	102168557	radixin [Source:NCBI gene;Acc:102168557]	Cellular Processes;Human Diseases;Cellular Processes;Human Diseases	Cell motility;Cancer: overview;Cellular community - eukaryotes;Cancer: overview	ko04810//Regulation of actin cytoskeleton;ko05205//Proteoglycans in cancer;ko04530//Tight junction;ko05206//MicroRNAs in cancer	K05762;K05762;K05762;K05762	GO:0005737//cytoplasm;GO:0005856//cytoskeleton;GO:0005886//plasma membrane;GO:0005902//microvillus;GO:0005925//focal adhesion;GO:0016020//membrane;GO:0016324//apical plasma membrane;GO:0042995//cell projection;GO:0071944//cell periphery	GO:0003779//actin binding;GO:0008092//cytoskeletal protein binding;GO:0051117//ATPase binding	GO:0008360//regulation of cell shape;GO:0008361//regulation of cell size;GO:0010628//positive regulation of gene expression;GO:0030335//positive regulation of cell migration;GO:0032231//regulation of actin filament bundle assembly;GO:0034111//negative regulation of homotypic cell-cell adhesion;GO:0034260//negative regulation of GTPase activity;GO:0043087//regulation of GTPase activity;GO:0045792/…
ENSCHIG00000019866	MTOR	100860902	mechanistic target of rapamycin kinase [Source:NCBI gene;Acc:100860902]	Human Diseases;Human Diseases;Environmental Information Processing;Human Diseases;Human Diseases;Human Diseases;Organismal Systems;Human Diseases;Human Diseases;Human Diseases;Human Diseases;Environmental Information Processing;Cellular Processes;Human Diseases;Human Diseases;Environmental Information Processing;Environmental Information Processing;Environmental Information Processing;Human Disea…	Cancer: overview;Infectious disease: viral;Signal transduction;Neurodegenerative disease;Infectious disease: viral;Neurodegenerative disease;Environmental adaptation;Infectious disease: viral;Infectious disease: viral;Infectious disease: viral;Cancer: overview;Signal transduction;Cell growth and death;Cancer: specific types;Cancer: overview;Signal transduction;Signal transduction;Signal transduct…	ko05200//Pathways in cancer;ko05168//Herpes simplex virus 1 infection;ko04151//PI3K-Akt signaling pathway;ko05010//Alzheimer disease;ko05165//Human papillomavirus infection;ko05016//Huntington disease;ko04714//Thermogenesis;ko05170//Human immunodeficiency virus 1 infection;ko05163//Human cytomegalovirus infection;ko05167//Kaposi sarcoma-associated herpesvirus infection;ko05205//Proteoglycans in c…	K07203;K07203;K07203;K07203;K07203;K07203;K07203;K07203;K07203;K07203;K07203;K07203;K07203;K07203;K07203;K07203;K07203;K07203;K07203;K07203;K07203;K07203;K07203;K07203;K07203;K07203;K07203;K07203;K07203;K07203;K07203;K07203;K07203;K07203;K07203;K07203;K07203;K07203;K07203;K07203;K07203;K07203;K07203;K07203;K07203	GO:0005634//nucleus;GO:0005635//nuclear envelope;GO:0005737//cytoplasm;GO:0005764//lysosome;GO:0005765//lysosomal membrane;GO:0005829//cytosol;GO:0012505//endomembrane system;GO:0016020//membrane;GO:0016605//PML body;GO:0030425//dendrite;GO:0031931//TORC1 complex;GO:0031932//TORC2 complex;GO:0045335//phagocytic vesicle	GO:0001002//RNA polymerase III type 1 promoter sequence-specific DNA binding;GO:0001003//RNA polymerase III type 2 promoter sequence-specific DNA binding;GO:0001006//RNA polymerase III type 3 promoter sequence-specific DNA binding;GO:0001156//TFIIIC-class transcription factor binding;GO:0004672//protein kinase activity;GO:0004674//protein serine/threonine kinase activity;GO:0005515//protein bindi…	GO:0001558//regulation of cell growth;GO:0001932//regulation of protein phosphorylation;GO:0001934//positive regulation of protein phosphorylation;GO:0002296//T-helper 1 cell lineage commitment;GO:0003007//heart morphogenesis;GO:0003179//heart valve morphogenesis;GO:0006112//energy reserve metabolic process;GO:0006207//'de novo' pyrimidine nucleobase biosynthetic process;GO:0006468//protein phosp…
ENSCHIG00000020549	HDAC1	102187544	histone deacetylase 1 [Source:NCBI gene;Acc:102187544]	Human Diseases;Human Diseases;Human Diseases;Human Diseases;Human Diseases;Human Diseases;Human Diseases;Human Diseases;Cellular Processes;Organismal Systems;Human Diseases;Human Diseases;Organismal Systems;Environmental Information Processing	Cancer: overview;Infectious disease: viral;Neurodegenerative disease;Infectious disease: viral;Cancer: overview;Cancer: overview;Substance dependence;Cancer: overview;Cell growth and death;Endocrine system;Cancer: specific types;Substance dependence;Aging;Signal transduction	ko05200//Pathways in cancer;ko05165//Human papillomavirus infection;ko05016//Huntington disease;ko05169//Epstein-Barr virus infection;ko05202//Transcriptional misregulation in cancer;ko05203//Viral carcinogenesis;ko05034//Alcoholism;ko05206//MicroRNAs in cancer;ko04110//Cell cycle;ko04919//Thyroid hormone signaling pathway;ko05220//Chronic myeloid leukemia;ko05031//Amphetamine addiction;ko04213//…	K06067;K06067;K06067;K06067;K06067;K06067;K06067;K06067;K06067;K06067;K06067;K06067;K06067;K06067	GO:0000118//histone deacetylase complex;GO:0000785//chromatin;GO:0000792//heterochromatin;GO:0005634//nucleus;GO:0005654//nucleoplasm;GO:0005667//transcription factor complex;GO:0005829//cytosol;GO:0016580//Sin3 complex;GO:0016581//NuRD complex;GO:0017053//transcriptional repressor complex;GO:0032991//macromolecular complex;GO:0043025//neuronal cell body	GO:0000976//transcription regulatory region sequence-specific DNA binding;GO:0000978//RNA polymerase II core promoter proximal region sequence-specific DNA binding;GO:0000979//RNA polymerase II core promoter sequence-specific DNA binding;GO:0001046//core promoter sequence-specific DNA binding;GO:0001085//RNA polymerase II transcription factor binding;GO:0001103//RNA polymerase II repressing trans…	GO:0000122//negative regulation of transcription from RNA polymerase II promoter;GO:0006325//chromatin organization;GO:0006346//methylation-dependent chromatin silencing;GO:0006357//regulation of transcription from RNA polymerase II promoter;GO:0006476//protein deacetylation;GO:0007492//endoderm development;GO:0007623//circadian rhythm;GO:0008284//positive regulation of cell proliferation;GO:0009…
ENSCHIG00000020861	RPTOR	102173122	regulatory associated protein of MTOR complex 1 [Source:NCBI gene;Acc:102173122]	Environmental Information Processing;Organismal Systems;Human Diseases;Environmental Information Processing;Organismal Systems;Cellular Processes;Environmental Information Processing;Organismal Systems;Organismal Systems;Cellular Processes	Signal transduction;Environmental adaptation;Cancer: overview;Signal transduction;Endocrine system;Transport and catabolism;Signal transduction;Aging;Aging;Transport and catabolism	ko04151//PI3K-Akt signaling pathway;ko04714//Thermogenesis;ko05206//MicroRNAs in cancer;ko04150//mTOR signaling pathway;ko04910//Insulin signaling pathway;ko04140//Autophagy - animal;ko04152//AMPK signaling pathway;ko04211//Longevity regulating pathway;ko04213//Longevity regulating pathway - multiple species;ko04136//Autophagy - other	K07204;K07204;K07204;K07204;K07204;K07204;K07204;K07204;K07204;K07204	GO:0005654//nucleoplasm;GO:0005737//cytoplasm;GO:0005764//lysosome;GO:0005829//cytosol;GO:0010494//cytoplasmic stress granule;GO:0031931//TORC1 complex	GO:0001002//RNA polymerase III type 1 promoter sequence-specific DNA binding;GO:0001003//RNA polymerase III type 2 promoter sequence-specific DNA binding;GO:0001006//RNA polymerase III type 3 promoter sequence-specific DNA binding;GO:0001156//TFIIIC-class transcription factor binding;GO:0005515//protein binding;GO:0019901//protein kinase binding;GO:0030291//protein serine/threonine kinase inhibit…	GO:0001558//regulation of cell growth;GO:0008361//regulation of cell size;GO:0010800//positive regulation of peptidyl-threonine phosphorylation;GO:0030307//positive regulation of cell growth;GO:0031669//cellular response to nutrient levels;GO:0031929//TOR signaling;GO:0032008//positive regulation of TOR signaling;GO:0032147//activation of protein kinase activity;GO:0033138//positive regulation of…
ENSCHIG00000021340	MAP2K1	102190520	mitogen-activated protein kinase kinase 1 [Source:NCBI gene;Acc:102190520]	Human Diseases;Environmental Information Processing;Human Diseases;Human Diseases;Environmental Information Processing;Human Diseases;Human Diseases;Environmental Information Processing;Human Diseases;Human Diseases;Environmental Information Processing;Environmental Information Processing;Cellular Processes;Human Diseases;Human Diseases;Human Diseases;Cellular Processes;Organismal Systems;Human D…	Cancer: overview;Signal transduction;Neurodegenerative disease;Infectious disease: viral;Signal transduction;Infectious disease: viral;Infectious disease: viral;Signal transduction;Infectious disease: viral;Infectious disease: bacterial;Signal transduction;Signal transduction;Cell motility;Infectious disease: viral;Cancer: overview;Substance dependence;Cellular community - eukaryotes;Immune syste…	ko05200//Pathways in cancer;ko04151//PI3K-Akt signaling pathway;ko05010//Alzheimer disease;ko05165//Human papillomavirus infection;ko04010//MAPK signaling pathway;ko05170//Human immunodeficiency virus 1 infection;ko05163//Human cytomegalovirus infection;ko04014//Ras signaling pathway;ko05166//Human T-cell leukemia virus 1 infection;ko05132//Salmonella infection;ko04024//cAMP signaling pathway;ko0…	K04368;K04368;K04368;K04368;K04368;K04368;K04368;K04368;K04368;K04368;K04368;K04368;K04368;K04368;K04368;K04368;K04368;K04368;K04368;K04368;K04368;K04368;K04368;K04368;K04368;K04368;K04368;K04368;K04368;K04368;K04368;K04368;K04368;K04368;K04368;K04368;K04368;K04368;K04368;K04368;K04368;K04368;K04368;K04368;K04368;K04368;K04368;K04368;K04368;K04368;K04368;K04368;K04368;K04368;K04368;K04368;K04368;…	GO:0005783//endoplasmic reticulum;GO:0005829//cytosol;GO:0005886//plasma membrane	GO:0000166//nucleotide binding;GO:0004672//protein kinase activity;GO:0004674//protein serine/threonine kinase activity;GO:0004708//MAP kinase kinase activity;GO:0005078//MAP-kinase scaffold activity;GO:0005524//ATP binding;GO:0008022//protein C-terminus binding;GO:0043539//protein serine/threonine kinase activator activity;GO:0047485//protein N-terminus binding;GO:0097110//scaffold protein bindi…	GO:0000187//activation of MAPK activity;GO:0006468//protein phosphorylation;GO:0007050//cell cycle arrest;GO:0007507//heart development;GO:0008285//negative regulation of cell proliferation;GO:0010628//positive regulation of gene expression;GO:0010629//negative regulation of gene expression;GO:0018107//peptidyl-threonine phosphorylation;GO:0021697//cerebellar cortex formation;GO:0030182//neuron d…
ENSCHIG00000022248	PDCD4	100861341	programmed cell death 4 [Source:NCBI gene;Acc:100861341]	Human Diseases;Human Diseases	Cancer: overview;Cancer: overview	ko05205//Proteoglycans in cancer;ko05206//MicroRNAs in cancer	K16865;K16865	GO:0005634//nucleus;GO:0005737//cytoplasm;GO:0005829//cytosol	-	GO:0007569//cell aging;GO:0030509//BMP signaling pathway;GO:0045892//negative regulation of transcription, DNA-templated;GO:0050729//positive regulation of inflammatory response;GO:0071222//cellular response to lipopolysaccharide;GO:1900016//negative regulation of cytokine production involved in inflammatory response;GO:1901224//positive regulation of NIK/NF-kappaB signaling;GO:1904706//negative …
ENSCHIG00000022464	NOTCH2	102177020	notch receptor 2 [Source:NCBI gene;Acc:102177020]	Human Diseases;Human Diseases;Human Diseases;Human Diseases;Organismal Systems;Organismal Systems;Human Diseases;Environmental Information Processing	Cancer: overview;Infectious disease: viral;Cancer: overview;Cancer: specific types;Endocrine system;Immune system;Drug resistance: antineoplastic;Signal transduction	ko05200//Pathways in cancer;ko05165//Human papillomavirus infection;ko05206//MicroRNAs in cancer;ko05224//Breast cancer;ko04919//Thyroid hormone signaling pathway;ko04658//Th1 and Th2 cell differentiation;ko01522//Endocrine resistance;ko04330//Notch signaling pathway	K20994;K20994;K20994;K20994;K20994;K20994;K20994;K20994	GO:0005634//nucleus;GO:0005654//nucleoplasm;GO:0005886//plasma membrane;GO:0005887//integral component of plasma membrane;GO:0005929//cilium;GO:0009986//cell surface;GO:0016020//membrane;GO:0016021//integral component of membrane;GO:0043235//receptor complex	GO:0005509//calcium ion binding;GO:0005515//protein binding;GO:0019899//enzyme binding;GO:0038023//signaling receptor activity;GO:0046872//metal ion binding;GO:0051059//NF-kappaB binding	GO:0000122//negative regulation of transcription from RNA polymerase II promoter;GO:0001701//in utero embryonic development;GO:0001889//liver development;GO:0001890//placenta development;GO:0001947//heart looping;GO:0002011//morphogenesis of an epithelial sheet;GO:0002315//marginal zone B cell differentiation;GO:0002437//inflammatory response to antigenic stimulus;GO:0003184//pulmonary valve morp…
ENSCHIG00000023552	STMN1	102173139	stathmin 1 [Source:NCBI gene;Acc:102173139]	Environmental Information Processing;Human Diseases	Signal transduction;Cancer: overview	ko04010//MAPK signaling pathway;ko05206//MicroRNAs in cancer	K04381;K04381	-	GO:0015631//tubulin binding	GO:0000281//mitotic cytokinesis;GO:0007019//microtubule depolymerization;GO:0007052//mitotic spindle organization;GO:0009615//response to virus;GO:0031110//regulation of microtubule polymerization or depolymerization;GO:0031115//negative regulation of microtubule polymerization;GO:0035024//negative regulation of Rho protein signal transduction;GO:0048012//hepatocyte growth factor receptor signali…
ENSCHIG00000024660	APC	102184724	APC regulator of WNT signaling pathway [Source:NCBI gene;Acc:102184724]	Human Diseases;Human Diseases;Human Diseases;Cellular Processes;Human Diseases;Environmental Information Processing;Human Diseases;Environmental Information Processing;Human Diseases;Human Diseases;Human Diseases;Cellular Processes;Human Diseases;Human Diseases;Human Diseases	Cancer: overview;Neurodegenerative disease;Infectious disease: viral;Cell motility;Cancer: specific types;Signal transduction;Cancer: overview;Signal transduction;Endocrine and metabolic disease;Cancer: specific types;Cancer: specific types;Cellular community - eukaryotes;Cancer: specific types;Cancer: specific types;Cancer: specific types	ko05200//Pathways in cancer;ko05010//Alzheimer disease;ko05165//Human papillomavirus infection;ko04810//Regulation of actin cytoskeleton;ko05225//Hepatocellular carcinoma;ko04390//Hippo signaling pathway;ko05206//MicroRNAs in cancer;ko04310//Wnt signaling pathway;ko04934//Cushing syndrome;ko05226//Gastric cancer;ko05224//Breast cancer;ko04550//Signaling pathways regulating pluripotency of stem ce…	K02085;K02085;K02085;K02085;K02085;K02085;K02085;K02085;K02085;K02085;K02085;K02085;K02085;K02085;K02085	GO:0000776//kinetochore;GO:0005634//nucleus;GO:0005654//nucleoplasm;GO:0005737//cytoplasm;GO:0005794//Golgi apparatus;GO:0005813//centrosome;GO:0005874//microtubule;GO:0005886//plasma membrane;GO:0005912//adherens junction;GO:0005923//bicellular tight junction;GO:0016328//lateral plasma membrane;GO:0016342//catenin complex;GO:0030027//lamellipodium;GO:0030877//beta-catenin destruction complex;GO:…	GO:0005515//protein binding;GO:0008013//beta-catenin binding;GO:0008017//microtubule binding;GO:0019887//protein kinase regulator activity;GO:0019901//protein kinase binding;GO:0031625//ubiquitin protein ligase binding;GO:0045295//gamma-catenin binding;GO:0051010//microtubule plus-end binding;GO:0070840//dynein complex binding	GO:0000281//mitotic cytokinesis;GO:0006974//cellular response to DNA damage stimulus;GO:0007026//negative regulation of microtubule depolymerization;GO:0007050//cell cycle arrest;GO:0007094//mitotic spindle assembly checkpoint;GO:0008285//negative regulation of cell proliferation;GO:0008286//insulin receptor signaling pathway;GO:0010942//positive regulation of cell death;GO:0016055//Wnt signaling…
ENSCHIG00000024684	PLCG1	102181878	phospholipase C gamma 1 [Source:NCBI gene;Acc:102181878]	Metabolism;Human Diseases;Human Diseases;Environmental Information Processing;Environmental Information Processing;Environmental Information Processing;Human Diseases;Human Diseases;Organismal Systems;Human Diseases;Human Diseases;Environmental Information Processing;Organismal Systems;Human Diseases;Environmental Information Processing;Environmental Information Processing;Organismal Systems;Orga…	Global and overview maps;Cancer: overview;Infectious disease: viral;Signal transduction;Signal transduction;Signal transduction;Infectious disease: viral;Cancer: overview;Development and regeneration;Cancer: specific types;Cancer: overview;Signal transduction;Immune system;Infectious disease: bacterial;Signal transduction;Signal transduction;Immune system;Endocrine system;Nervous system;Immune sy…	ko01100//Metabolic pathways;ko05200//Pathways in cancer;ko05170//Human immunodeficiency virus 1 infection;ko04014//Ras signaling pathway;ko04015//Rap1 signaling pathway;ko04020//Calcium signaling pathway;ko05167//Kaposi sarcoma-associated herpesvirus infection;ko05205//Proteoglycans in cancer;ko04360//Axon guidance;ko05225//Hepatocellular carcinoma;ko05206//MicroRNAs in cancer;ko04072//Phospholip…	K01116;K01116;K01116;K01116;K01116;K01116;K01116;K01116;K01116;K01116;K01116;K01116;K01116;K01116;K01116;K01116;K01116;K01116;K01116;K01116;K01116;K01116;K01116;K01116;K01116;K01116;K01116;K01116;K01116;K01116;K01116;K01116;K01116;K01116;K01116;K01116	GO:0001726//ruffle;GO:0005737//cytoplasm;GO:0005829//cytosol;GO:0005886//plasma membrane;GO:0005911//cell-cell junction;GO:0008180//COP9 signalosome;GO:0030027//lamellipodium;GO:0032587//ruffle membrane;GO:0042995//cell projection	GO:0004435//phosphatidylinositol phospholipase C activity;GO:0005168//neurotrophin TRKA receptor binding;GO:0005509//calcium ion binding;GO:0005515//protein binding;GO:0008081//phosphoric diester hydrolase activity;GO:0016787//hydrolase activity;GO:0019901//protein kinase binding;GO:0030971//receptor tyrosine kinase binding;GO:0035254//glutamate receptor binding	GO:0001701//in utero embryonic development;GO:0006629//lipid metabolic process;GO:0007165//signal transduction;GO:0007173//epidermal growth factor receptor signaling pathway;GO:0009395//phospholipid catabolic process;GO:0010634//positive regulation of epithelial cell migration;GO:0016042//lipid catabolic process;GO:0016477//cell migration;GO:0019722//calcium-mediated signaling;GO:0035556//intrace…
ENSCHIG00000024998	MET	102181186	MET proto-oncogene, receptor tyrosine kinase [Source:NCBI gene;Acc:102181186]	Human Diseases;Environmental Information Processing;Environmental Information Processing;Environmental Information Processing;Environmental Information Processing;Human Diseases;Human Diseases;Cellular Processes;Organismal Systems;Human Diseases;Human Diseases;Human Diseases;Human Diseases;Human Diseases;Cellular Processes;Human Diseases;Human Diseases;Human Diseases;Human Diseases	Cancer: overview;Signal transduction;Signal transduction;Signal transduction;Signal transduction;Cancer: overview;Cancer: overview;Cellular community - eukaryotes;Development and regeneration;Cancer: specific types;Cancer: overview;Cancer: specific types;Drug resistance: antineoplastic;Infectious disease: bacterial;Cellular community - eukaryotes;Infectious disease: parasitic;Cancer: specific typ…	ko05200//Pathways in cancer;ko04151//PI3K-Akt signaling pathway;ko04010//MAPK signaling pathway;ko04014//Ras signaling pathway;ko04015//Rap1 signaling pathway;ko05202//Transcriptional misregulation in cancer;ko05205//Proteoglycans in cancer;ko04510//Focal adhesion;ko04360//Axon guidance;ko05225//Hepatocellular carcinoma;ko05206//MicroRNAs in cancer;ko05226//Gastric cancer;ko01521//EGFR tyrosine k…	K05099;K05099;K05099;K05099;K05099;K05099;K05099;K05099;K05099;K05099;K05099;K05099;K05099;K05099;K05099;K05099;K05099;K05099;K05099	GO:0009925//basal plasma membrane;GO:0016020//membrane;GO:0016021//integral component of membrane	GO:0000166//nucleotide binding;GO:0004672//protein kinase activity;GO:0004713//protein tyrosine kinase activity;GO:0004714//transmembrane receptor protein tyrosine kinase activity;GO:0005515//protein binding;GO:0005524//ATP binding;GO:0016301//kinase activity;GO:0016740//transferase activity;GO:0017154//semaphorin receptor activity;GO:0019903//protein phosphatase binding;GO:0042802//identical pro…	GO:0001886//endothelial cell morphogenesis;GO:0006468//protein phosphorylation;GO:0007169//transmembrane receptor protein tyrosine kinase signaling pathway;GO:0016310//phosphorylation;GO:0018108//peptidyl-tyrosine phosphorylation;GO:0031116//positive regulation of microtubule polymerization;GO:0035024//negative regulation of Rho protein signal transduction;GO:0045944//positive regulation of trans…
ENSCHIG00000001883	EFL1	102190644	elongation factor like GTPase 1 [Source:NCBI gene;Acc:102190644]	Genetic Information Processing	Translation	ko03008//Ribosome biogenesis in eukaryotes	K14536	-	GO:0000166//nucleotide binding;GO:0003924//GTPase activity;GO:0005525//GTP binding;GO:0043022//ribosome binding	GO:0042256//mature ribosome assembly;GO:0046039//GTP metabolic process
ENSCHIG00000006046	RPP25L	102171424	ribonuclease P/MRP subunit p25 like [Source:NCBI gene;Acc:102171424]	Genetic Information Processing;Genetic Information Processing	Translation;Translation	ko03013//Nucleocytoplasmic transport;ko03008//Ribosome biogenesis in eukaryotes	K14525;K14525	-	GO:0003676//nucleic acid binding	-
ENSCHIG00000006001	WDR43	102169767	WD repeat domain 43 [Source:NCBI gene;Acc:102169767]	Genetic Information Processing	Translation	ko03008//Ribosome biogenesis in eukaryotes	K14546	GO:0000785//chromatin;GO:0001650//fibrillar center;GO:0005654//nucleoplasm;GO:0005730//nucleolus	GO:0000993//RNA polymerase II core binding;GO:0005515//protein binding	GO:0034243//regulation of transcription elongation from RNA polymerase II promoter;GO:0045943//positive regulation of transcription from RNA polymerase I promoter;GO:2000036//regulation of stem cell population maintenance;GO:2000234//positive regulation of rRNA processing
ENSCHIG00000010490	WDR3	102177675	WD repeat domain 3 [Source:NCBI gene;Acc:102177675]	Genetic Information Processing	Translation	ko03008//Ribosome biogenesis in eukaryotes	K14556	GO:0005654//nucleoplasm;GO:0005730//nucleolus;GO:0031965//nuclear membrane	GO:0005515//protein binding	-
ENSCHIG00000011813	NOL6	102191427	nucleolar protein 6 [Source:NCBI gene;Acc:102191427]	Genetic Information Processing	Translation	ko03008//Ribosome biogenesis in eukaryotes	K14544	GO:0000794//condensed nuclear chromosome;GO:0005634//nucleus;GO:0005654//nucleoplasm;GO:0005730//nucleolus;GO:0005739//mitochondrion	GO:0003723//RNA binding	-
ENSCHIG00000012407	RCL1	102180940	RNA terminal phosphate cyclase like 1 [Source:NCBI gene;Acc:102180940]	Genetic Information Processing	Translation	ko03008//Ribosome biogenesis in eukaryotes	K11108	GO:0005634//nucleus;GO:0005730//nucleolus	GO:0003824//catalytic activity	GO:0000447//endonucleolytic cleavage in ITS1 to separate SSU-rRNA from 5.8S rRNA and LSU-rRNA from tricistronic rRNA transcript (SSU-rRNA, 5.8S rRNA, LSU-rRNA);GO:0000480//endonucleolytic cleavage in 5'-ETS of tricistronic rRNA transcript (SSU-rRNA, 5.8S rRNA, LSU-rRNA);GO:0006396//RNA processing;GO:0042254//ribosome biogenesis
ENSCHIG00000012484	RPP38	102177450	ribonuclease P/MRP subunit p38 [Source:NCBI gene;Acc:102177450]	Genetic Information Processing;Genetic Information Processing	Translation;Translation	ko03013//Nucleocytoplasmic transport;ko03008//Ribosome biogenesis in eukaryotes	K14523;K14523	GO:0001650//fibrillar center;GO:0005730//nucleolus;GO:0030681//multimeric ribonuclease P complex	GO:0004526//ribonuclease P activity;GO:0033204//ribonuclease P RNA binding	GO:0001682//tRNA 5'-leader removal;GO:0090501//RNA phosphodiester bond hydrolysis;GO:0090502//RNA phosphodiester bond hydrolysis, endonucleolytic
ENSCHIG00000014146	RBM28	102173160	RNA binding motif protein 28 [Source:NCBI gene;Acc:102173160]	Genetic Information Processing	Translation	ko03008//Ribosome biogenesis in eukaryotes	K14573	GO:0005730//nucleolus	GO:0003676//nucleic acid binding;GO:0003723//RNA binding	-
ENSCHIG00000015769	LSG1	102183105	large 60S subunit nuclear export GTPase 1 [Source:NCBI gene;Acc:102183105]	Genetic Information Processing	Translation	ko03008//Ribosome biogenesis in eukaryotes	K14539	GO:0005654//nucleoplasm;GO:0005783//endoplasmic reticulum;GO:0005829//cytosol;GO:0015030//Cajal body;GO:0016604//nuclear body	GO:0000166//nucleotide binding;GO:0003924//GTPase activity;GO:0005525//GTP binding	GO:0051168//nuclear export
ENSCHIG00000016849	RPP40	102177017	ribonuclease P/MRP subunit p40 [Source:NCBI gene;Acc:102177017]	Genetic Information Processing;Genetic Information Processing	Translation;Translation	ko03013//Nucleocytoplasmic transport;ko03008//Ribosome biogenesis in eukaryotes	K14530;K14530	GO:0030681//multimeric ribonuclease P complex	GO:0004526//ribonuclease P activity;GO:0033204//ribonuclease P RNA binding	GO:0001682//tRNA 5'-leader removal;GO:0090501//RNA phosphodiester bond hydrolysis;GO:0090502//RNA phosphodiester bond hydrolysis, endonucleolytic
ENSCHIG00000017952	AK6	102186802	adenylate kinase 6 [Source:NCBI gene;Acc:102186802]	Metabolism;Metabolism;Genetic Information Processing	Global and overview maps;Nucleotide metabolism;Translation	ko01100//Metabolic pathways;ko00230//Purine metabolism;ko03008//Ribosome biogenesis in eukaryotes	K18532;K18532;K18532	GO:0005634//nucleus;GO:0005654//nucleoplasm;GO:0005813//centrosome;GO:0005829//cytosol;GO:0015030//Cajal body;GO:0016607//nuclear speck	GO:0000166//nucleotide binding;GO:0004017//adenylate kinase activity;GO:0005524//ATP binding;GO:0016301//kinase activity;GO:0016740//transferase activity;GO:0016887//ATPase activity	GO:0016310//phosphorylation;GO:0046940//nucleoside monophosphate phosphorylation
ENSCHIG00000021562	FBL	102185595	fibrillarin [Source:NCBI gene;Acc:102185595]	Genetic Information Processing	Translation	ko03008//Ribosome biogenesis in eukaryotes	K14563	GO:0001650//fibrillar center;GO:0001652//granular component;GO:0005634//nucleus;GO:0005654//nucleoplasm;GO:0005730//nucleolus;GO:0015030//Cajal body	GO:0001094//TFIID-class transcription factor binding;GO:0003723//RNA binding;GO:0008168//methyltransferase activity;GO:0016740//transferase activity;GO:0051117//ATPase binding;GO:1990259//histone-glutamine methyltransferase activity	GO:0006364//rRNA processing;GO:0016074//snoRNA metabolic process;GO:0031167//rRNA methylation;GO:0032259//methylation;GO:0048254//snoRNA localization;GO:1990258//histone glutamine methylation
ENSCHIG00000022226	DROSHA	102182069	drosha ribonuclease III [Source:NCBI gene;Acc:102182069]	Human Diseases;Genetic Information Processing	Cancer: overview;Translation	ko05205//Proteoglycans in cancer;ko03008//Ribosome biogenesis in eukaryotes	K03685;K03685	GO:0005654//nucleoplasm;GO:0005829//cytosol;GO:0014069//postsynaptic density;GO:0070877//microprocessor complex	GO:0001530//lipopolysaccharide binding;GO:0003723//RNA binding;GO:0004518//nuclease activity;GO:0004521//endoribonuclease activity;GO:0004525//ribonuclease III activity;GO:0016787//hydrolase activity;GO:0017151//DEAD/H-box RNA helicase binding;GO:0042803//protein homodimerization activity;GO:0046332//SMAD binding;GO:0070412//R-SMAD binding;GO:0070878//primary miRNA binding	GO:0006396//RNA processing;GO:0010468//regulation of gene expression;GO:0010586//miRNA metabolic process;GO:0010628//positive regulation of gene expression;GO:0016075//rRNA catabolic process;GO:0031053//primary miRNA processing;GO:0031054//pre-miRNA processing;GO:0045589//regulation of regulatory T cell differentiation;GO:0050727//regulation of inflammatory response;GO:0050829//defense response t…
ENSCHIG00000023251	BMS1	102182945	BMS1 ribosome biogenesis factor [Source:NCBI gene;Acc:102182945]	Genetic Information Processing	Translation	ko03008//Ribosome biogenesis in eukaryotes	K14569	GO:0005634//nucleus;GO:0005654//nucleoplasm;GO:0005694//chromosome;GO:0005730//nucleolus	GO:0005525//GTP binding	GO:0042254//ribosome biogenesis
ENSCHIG00000027227	IMP4	102188905	IMP U3 small nucleolar ribonucleoprotein 4 [Source:NCBI gene;Acc:102188905]	Genetic Information Processing	Translation	ko03008//Ribosome biogenesis in eukaryotes	K14561	GO:0001650//fibrillar center;GO:0005730//nucleolus;GO:0030684//preribosome;GO:0034457//Mpp10 complex	GO:0019843//rRNA binding;GO:0042134//rRNA primary transcript binding	GO:0006364//rRNA processing;GO:0042254//ribosome biogenesis
ENSCHIG00000003115	MED16	102184617	mediator complex subunit 16 [Source:NCBI gene;Acc:102184617]	Organismal Systems	Endocrine system	ko04919//Thyroid hormone signaling pathway	K15159	GO:0005634//nucleus;GO:0016592//mediator complex	GO:0003713//transcription coactivator activity;GO:0003824//catalytic activity;GO:0005515//protein binding;GO:0046966//thyroid hormone receptor binding	GO:0045893//positive regulation of transcription, DNA-templated;GO:0060261//positive regulation of transcription initiation from RNA polymerase II promoter
ENSCHIG00000009735	NCOR1	102188080	nuclear receptor corepressor 1 [Source:NCBI gene;Acc:102188080]	Human Diseases;Organismal Systems;Human Diseases	Cancer: overview;Endocrine system;Drug resistance: antineoplastic	ko05202//Transcriptional misregulation in cancer;ko04919//Thyroid hormone signaling pathway;ko01522//Endocrine resistance	K04650;K04650;K04650	GO:0000118//histone deacetylase complex;GO:0000785//chromatin;GO:0005634//nucleus;GO:0005654//nucleoplasm;GO:0005829//cytosol;GO:0016580//Sin3 complex;GO:0017053//transcriptional repressor complex;GO:0072686//mitotic spindle	GO:0001102//RNA polymerase II activating transcription factor binding;GO:0003677//DNA binding;GO:0003714//transcription corepressor activity;GO:0035257//nuclear hormone receptor binding;GO:0042826//histone deacetylase binding	GO:0000122//negative regulation of transcription from RNA polymerase II promoter;GO:0045820//negative regulation of glycolytic process;GO:0045892//negative regulation of transcription, DNA-templated;GO:0045922//negative regulation of fatty acid metabolic process;GO:0046329//negative regulation of JNK cascade;GO:0051225//spindle assembly;GO:0060766//negative regulation of androgen receptor signali…
ENSCHIG00000011223	THRA	102186338	thyroid hormone receptor alpha [Source:NCBI gene;Acc:102186338]	Environmental Information Processing;Organismal Systems	Signaling molecules and interaction;Endocrine system	ko04080//Neuroactive ligand-receptor interaction;ko04919//Thyroid hormone signaling pathway	K05547;K05547	GO:0005634//nucleus;GO:0005829//cytosol	GO:0000976//transcription regulatory region sequence-specific DNA binding;GO:0003677//DNA binding;GO:0003700//transcription factor activity, sequence-specific DNA binding;GO:0004879//RNA polymerase II transcription factor activity, ligand-activated sequence-specific DNA binding;GO:0008134//transcription factor binding;GO:0008270//zinc ion binding;GO:0017025//TBP-class protein binding;GO:0019904//…	GO:0001502//cartilage condensation;GO:0001503//ossification;GO:0002155//regulation of thyroid hormone mediated signaling pathway;GO:0006355//regulation of transcription, DNA-templated;GO:0006357//regulation of transcription from RNA polymerase II promoter;GO:0006366//transcription from RNA polymerase II promoter;GO:0007611//learning or memory;GO:0008016//regulation of heart contraction;GO:0008050…
ENSCHIG00000011738	CASP9	102174681	caspase 9 [Source:NCBI gene;Acc:102174681]	Human Diseases;Human Diseases;Environmental Information Processing;Human Diseases;Human Diseases;Human Diseases;Human Diseases;Human Diseases;Human Diseases;Human Diseases;Human Diseases;Human Diseases;Human Diseases;Human Diseases;Human Diseases;Cellular Processes;Human Diseases;Organismal Systems;Human Diseases;Human Diseases;Human Diseases;Human Diseases;Cellular Processes;Human Diseases;Human…	Cancer: overview;Infectious disease: viral;Signal transduction;Neurodegenerative disease;Neurodegenerative disease;Infectious disease: viral;Infectious disease: viral;Infectious disease: viral;Infectious disease: viral;Infectious disease: bacterial;Neurodegenerative disease;Infectious disease: viral;Infectious disease: viral;Infectious disease: viral;Infectious disease: viral;Cell growth and deat…	ko05200//Pathways in cancer;ko05168//Herpes simplex virus 1 infection;ko04151//PI3K-Akt signaling pathway;ko05010//Alzheimer disease;ko05016//Huntington disease;ko05170//Human immunodeficiency virus 1 infection;ko05163//Human cytomegalovirus infection;ko05169//Epstein-Barr virus infection;ko05167//Kaposi sarcoma-associated herpesvirus infection;ko05152//Tuberculosis;ko05012//Parkinson disease;ko0…	K04399;K04399;K04399;K04399;K04399;K04399;K04399;K04399;K04399;K04399;K04399;K04399;K04399;K04399;K04399;K04399;K04399;K04399;K04399;K04399;K04399;K04399;K04399;K04399;K04399;K04399;K04399;K04399;K04399;K04399;K04399	GO:0005634//nucleus;GO:0005829//cytosol;GO:0032991//macromolecular complex;GO:0043293//apoptosome	GO:0004197//cysteine-type endopeptidase activity;GO:0008233//peptidase activity;GO:0008234//cysteine-type peptidase activity;GO:0016787//hydrolase activity;GO:0017124//SH3 domain binding;GO:0019901//protein kinase binding;GO:0097199//cysteine-type endopeptidase activity involved in apoptotic signaling pathway	GO:0006508//proteolysis;GO:0006915//apoptotic process;GO:0006919//activation of cysteine-type endopeptidase activity involved in apoptotic process;GO:0006974//cellular response to DNA damage stimulus;GO:0008630//intrinsic apoptotic signaling pathway in response to DNA damage;GO:0009411//response to UV;GO:0034644//cellular response to UV;GO:0042770//signal transduction in response to DNA damage;GO…
ENSCHIG00000011759	PLN	102170148	phospholamban [Source:NCBI gene;Acc:102170148]	Environmental Information Processing;Environmental Information Processing;Environmental Information Processing;Organismal Systems;Organismal Systems;Human Diseases	Signal transduction;Signal transduction;Signal transduction;Circulatory system;Endocrine system;Cardiovascular disease	ko04024//cAMP signaling pathway;ko04020//Calcium signaling pathway;ko04022//cGMP-PKG signaling pathway;ko04261//Adrenergic signaling in cardiomyocytes;ko04919//Thyroid hormone signaling pathway;ko05414//Dilated cardiomyopathy	K05852;K05852;K05852;K05852;K05852;K05852	GO:0005739//mitochondrion;GO:0005783//endoplasmic reticulum;GO:0005789//endoplasmic reticulum membrane;GO:0016020//membrane;GO:0016021//integral component of membrane;GO:0016529//sarcoplasmic reticulum;GO:0031966//mitochondrial membrane;GO:0033017//sarcoplasmic reticulum membrane;GO:0090534//calcium ion-transporting ATPase complex	GO:0042030//ATPase inhibitor activity;GO:0042803//protein homodimerization activity	GO:0002026//regulation of the force of heart contraction;GO:0006874//cellular calcium ion homeostasis;GO:0007219//Notch signaling pathway;GO:0008016//regulation of heart contraction;GO:0010459//negative regulation of heart rate;GO:0010880//regulation of release of sequestered calcium ion into cytosol by sarcoplasmic reticulum;GO:0010881//regulation of cardiac muscle contraction by regulation of t…
ENSCHIG00000013316	ACTB	102179831	actin beta [Source:NCBI gene;Acc:102179831]	Organismal Systems;Human Diseases;Environmental Information Processing;Cellular Processes;Human Diseases;Cellular Processes;Human Diseases;Cellular Processes;Cellular Processes;Human Diseases;Environmental Information Processing;Cellular Processes;Organismal Systems;Human Diseases;Human Diseases;Organismal Systems;Organismal Systems;Organismal Systems;Human Diseases;Human Diseases;Human Diseases;…	Environmental adaptation;Infectious disease: bacterial;Signal transduction;Cell motility;Cancer: overview;Cellular community - eukaryotes;Infectious disease: viral;Transport and catabolism;Cellular community - eukaryotes;Cancer: specific types;Signal transduction;Cell growth and death;Endocrine system;Cardiovascular disease;Infectious disease: bacterial;Immune system;Endocrine system;Immune syste…	ko04714//Thermogenesis;ko05132//Salmonella infection;ko04015//Rap1 signaling pathway;ko04810//Regulation of actin cytoskeleton;ko05205//Proteoglycans in cancer;ko04510//Focal adhesion;ko05164//Influenza A;ko04145//Phagosome;ko04530//Tight junction;ko05225//Hepatocellular carcinoma;ko04390//Hippo signaling pathway;ko04210//Apoptosis;ko04921//Oxytocin signaling pathway;ko05418//Fluid shear stress a…	K05692;K05692;K05692;K05692;K05692;K05692;K05692;K05692;K05692;K05692;K05692;K05692;K05692;K05692;K05692;K05692;K05692;K05692;K05692;K05692;K05692;K05692;K05692;K05692;K05692	GO:0005634//nucleus;GO:0005737//cytoplasm;GO:0005829//cytosol;GO:0005856//cytoskeleton;GO:0005911//cell-cell junction;GO:0005912//adherens junction;GO:0015629//actin cytoskeleton;GO:0030027//lamellipodium;GO:0030863//cortical cytoskeleton;GO:0032991//macromolecular complex;GO:0035267//NuA4 histone acetyltransferase complex;GO:0036464//cytoplasmic ribonucleoprotein granule;GO:0043296//apical junct…	GO:0019894//kinesin binding;GO:0019901//protein kinase binding;GO:0030957//Tat protein binding;GO:0042802//identical protein binding;GO:0050998//nitric-oxide synthase binding	GO:0001738//morphogenesis of a polarized epithelium;GO:0007163//establishment or maintenance of cell polarity;GO:0022898//regulation of transmembrane transporter activity;GO:0032091//negative regulation of protein binding;GO:0034333//adherens junction assembly;GO:0045176//apical protein localization;GO:0048488//synaptic vesicle endocytosis;GO:0048870//cell motility;GO:0051621//regulation of norep…
ENSCHIG00000014577	GSK3B	102176363	glycogen synthase kinase 3 beta [Source:NCBI gene;Acc:102176363]	Human Diseases;Environmental Information Processing;Human Diseases;Human Diseases;Human Diseases;Human Diseases;Human Diseases;Cellular Processes;Organismal Systems;Organismal Systems;Human Diseases;Human Diseases;Environmental Information Processing;Human Diseases;Environmental Information Processing;Environmental Information Processing;Human Diseases;Human Diseases;Organismal Systems;Human Dise…	Cancer: overview;Signal transduction;Neurodegenerative disease;Infectious disease: viral;Infectious disease: viral;Infectious disease: viral;Endocrine and metabolic disease;Cellular community - eukaryotes;Immune system;Development and regeneration;Infectious disease: viral;Cancer: specific types;Signal transduction;Infectious disease: viral;Signal transduction;Signal transduction;Endocrine and me…	ko05200//Pathways in cancer;ko04151//PI3K-Akt signaling pathway;ko05010//Alzheimer disease;ko05165//Human papillomavirus infection;ko05163//Human cytomegalovirus infection;ko05167//Kaposi sarcoma-associated herpesvirus infection;ko04932//Non-alcoholic fatty liver disease;ko04510//Focal adhesion;ko04062//Chemokine signaling pathway;ko04360//Axon guidance;ko05160//Hepatitis C;ko05225//Hepatocellula…	K03083;K03083;K03083;K03083;K03083;K03083;K03083;K03083;K03083;K03083;K03083;K03083;K03083;K03083;K03083;K03083;K03083;K03083;K03083;K03083;K03083;K03083;K03083;K03083;K03083;K03083;K03083;K03083;K03083;K03083;K03083;K03083;K03083;K03083;K03083;K03083;K03083;K03083;K03083;K03083	GO:0005634//nucleus;GO:0005654//nucleoplasm;GO:0005737//cytoplasm;GO:0005813//centrosome;GO:0005886//plasma membrane;GO:0016020//membrane;GO:0030877//beta-catenin destruction complex	GO:0000166//nucleotide binding;GO:0001085//RNA polymerase II transcription factor binding;GO:0002020//protease binding;GO:0002039//p53 binding;GO:0004672//protein kinase activity;GO:0004674//protein serine/threonine kinase activity;GO:0005524//ATP binding;GO:0008013//beta-catenin binding;GO:0016301//kinase activity;GO:0016740//transferase activity;GO:0019901//protein kinase binding;GO:0031625//ub…	GO:0001837//epithelial to mesenchymal transition;GO:0001954//positive regulation of cell-matrix adhesion;GO:0005977//glycogen metabolic process;GO:0006468//protein phosphorylation;GO:0006983//ER overload response;GO:0009968//negative regulation of signal transduction;GO:0010822//positive regulation of mitochondrion organization;GO:0016055//Wnt signaling pathway;GO:0016310//phosphorylation;GO:0018…
ENSCHIG00000015523	SLC2A1	102174800	solute carrier family 2 member 1 [Source:NCBI gene;Acc:102174800]	Human Diseases;Human Diseases;Environmental Information Processing;Organismal Systems;Human Diseases;Organismal Systems;Organismal Systems;Organismal Systems;Human Diseases;Organismal Systems;Human Diseases	Cancer: overview;Infectious disease: viral;Signal transduction;Endocrine system;Endocrine and metabolic disease;Endocrine system;Endocrine system;Digestive system;Cancer: specific types;Endocrine system;Cancer: overview	ko05200//Pathways in cancer;ko05166//Human T-cell leukemia virus 1 infection;ko04066//HIF-1 signaling pathway;ko04919//Thyroid hormone signaling pathway;ko04931//Insulin resistance;ko04922//Glucagon signaling pathway;ko04911//Insulin secretion;ko04976//Bile secretion;ko05211//Renal cell carcinoma;ko04920//Adipocytokine signaling pathway;ko05230//Central carbon metabolism in cancer	K07299;K07299;K07299;K07299;K07299;K07299;K07299;K07299;K07299;K07299;K07299	GO:0001917//photoreceptor inner segment;GO:0001939//female pronucleus;GO:0005737//cytoplasm;GO:0005829//cytosol;GO:0005886//plasma membrane;GO:0005887//integral component of plasma membrane;GO:0016020//membrane;GO:0016021//integral component of membrane;GO:0016323//basolateral plasma membrane;GO:0016324//apical plasma membrane;GO:0030496//midbody;GO:0030864//cortical actin cytoskeleton;GO:0031982…	GO:0005324//long-chain fatty acid transporter activity;GO:0005355//glucose transmembrane transporter activity;GO:0022857//transmembrane transporter activity;GO:0033300//dehydroascorbic acid transporter activity;GO:0042802//identical protein binding;GO:0043621//protein self-association;GO:0055056//D-glucose transmembrane transporter activity	GO:0007417//central nervous system development;GO:0008643//carbohydrate transport;GO:0015911//plasma membrane long-chain fatty acid transport;GO:0042149//cellular response to glucose starvation;GO:0055085//transmembrane transport;GO:0065003//macromolecular complex assembly;GO:0070837//dehydroascorbic acid transport;GO:0098708//glucose import across plasma membrane;GO:1904659//glucose transmembran…
ENSCHIG00000016656	NCOA1	102169302	nuclear receptor coactivator 1 [Source:NCBI gene;Acc:102169302]	Human Diseases;Human Diseases;Organismal Systems;Organismal Systems	Cancer: overview;Cancer: specific types;Endocrine system;Endocrine system	ko05200//Pathways in cancer;ko05224//Breast cancer;ko04915//Estrogen signaling pathway;ko04919//Thyroid hormone signaling pathway	K09101;K09101;K09101;K09101	GO:0000785//chromatin;GO:0005634//nucleus;GO:0005654//nucleoplasm;GO:0005829//cytosol;GO:0005886//plasma membrane;GO:0032991//macromolecular complex	GO:0003677//DNA binding;GO:0003682//chromatin binding;GO:0003713//transcription coactivator activity;GO:0008134//transcription factor binding;GO:0016922//ligand-dependent nuclear receptor binding;GO:0017162//aryl hydrocarbon receptor binding;GO:0019899//enzyme binding;GO:0030331//estrogen receptor binding;GO:0030374//ligand-dependent nuclear receptor transcription coactivator activity;GO:0035257/…	GO:0000435//positive regulation of transcription from RNA polymerase II promoter by galactose;GO:0002155//regulation of thyroid hormone mediated signaling pathway;GO:0006355//regulation of transcription, DNA-templated;GO:0043065//positive regulation of apoptotic process;GO:0043967//histone H4 acetylation;GO:0045666//positive regulation of neuron differentiation;GO:0045893//positive regulation of …
ENSCHIG00000020724	SIN3A	102190077	SIN3 transcription regulator family member A [Source:NCBI gene;Acc:102190077]	Human Diseases;Human Diseases;Human Diseases;Organismal Systems	Neurodegenerative disease;Infectious disease: viral;Cancer: overview;Endocrine system	ko05016//Huntington disease;ko05169//Epstein-Barr virus infection;ko05202//Transcriptional misregulation in cancer;ko04919//Thyroid hormone signaling pathway	K11644;K11644;K11644;K11644	GO:0000776//kinetochore;GO:0005634//nucleus;GO:0005654//nucleoplasm;GO:0005667//transcription factor complex;GO:0016580//Sin3 complex;GO:0017053//transcriptional repressor complex	GO:0001102//RNA polymerase II activating transcription factor binding;GO:0001103//RNA polymerase II repressing transcription factor binding;GO:0003677//DNA binding;GO:0003682//chromatin binding;GO:0003713//transcription coactivator activity;GO:0003714//transcription corepressor activity;GO:0008134//transcription factor binding	GO:0000122//negative regulation of transcription from RNA polymerase II promoter;GO:0001701//in utero embryonic development;GO:0002218//activation of innate immune response;GO:0002230//positive regulation of defense response to virus by host;GO:0002244//hematopoietic progenitor cell differentiation;GO:0006260//DNA replication;GO:0006355//regulation of transcription, DNA-templated;GO:0006476//prot…
ENSCHIG00000006703	TLR5	100860844	toll like receptor 5 [Source:NCBI gene;Acc:100860844]	Human Diseases;Organismal Systems;Human Diseases;Human Diseases	Infectious disease: bacterial;Immune system;Immune disease;Infectious disease: bacterial	ko05132//Salmonella infection;ko04620//Toll-like receptor signaling pathway;ko05321//Inflammatory bowel disease;ko05134//Legionellosis	K10168;K10168;K10168;K10168	GO:0016020//membrane;GO:0016021//integral component of membrane	GO:0004888//transmembrane signaling receptor activity;GO:0005515//protein binding	GO:0001817//regulation of cytokine production;GO:0001819//positive regulation of cytokine production;GO:0002224//toll-like receptor signaling pathway;GO:0002376//immune system process;GO:0002755//MyD88-dependent toll-like receptor signaling pathway;GO:0006954//inflammatory response;GO:0006955//immune response;GO:0007165//signal transduction;GO:0034146//toll-like receptor 5 signaling pathway;GO:00…
ENSCHIG00000014144	MAP2K3	102173967	mitogen-activated protein kinase kinase 3 [Source:NCBI gene;Acc:102173967]	Organismal Systems;Environmental Information Processing;Human Diseases;Human Diseases;Human Diseases;Environmental Information Processing;Human Diseases;Cellular Processes;Human Diseases;Human Diseases;Environmental Information Processing;Organismal Systems;Organismal Systems;Organismal Systems;Human Diseases;Organismal Systems;Organismal Systems;Human Diseases	Environmental adaptation;Signal transduction;Infectious disease: viral;Infectious disease: viral;Infectious disease: bacterial;Signal transduction;Infectious disease: viral;Cell growth and death;Infectious disease: bacterial;Infectious disease: parasitic;Signal transduction;Endocrine system;Sensory system;Immune system;Cancer: overview;Endocrine system;Immune system;Neurodegenerative disease	ko04714//Thermogenesis;ko04010//MAPK signaling pathway;ko05170//Human immunodeficiency virus 1 infection;ko05169//Epstein-Barr virus infection;ko05132//Salmonella infection;ko04015//Rap1 signaling pathway;ko05161//Hepatitis B;ko04218//Cellular senescence;ko05135//Yersinia infection;ko05145//Toxoplasmosis;ko04668//TNF signaling pathway;ko04935//Growth hormone synthesis, secretion and action;ko0475…	K04432;K04432;K04432;K04432;K04432;K04432;K04432;K04432;K04432;K04432;K04432;K04432;K04432;K04432;K04432;K04432;K04432;K04432	-	GO:0000166//nucleotide binding;GO:0004672//protein kinase activity;GO:0004674//protein serine/threonine kinase activity;GO:0004708//MAP kinase kinase activity;GO:0005524//ATP binding;GO:0019901//protein kinase binding	GO:0000165//MAPK cascade;GO:0000187//activation of MAPK activity;GO:0001817//regulation of cytokine production;GO:0006468//protein phosphorylation;GO:0006954//inflammatory response;GO:0035331//negative regulation of hippo signaling;GO:0035924//cellular response to vascular endothelial growth factor stimulus;GO:0038066//p38MAPK cascade;GO:0043536//positive regulation of blood vessel endothelial ce…
ENSCHIG00000017984	IRAK4	102171575	interleukin 1 receptor associated kinase 4 [Source:NCBI gene;Acc:102171575]	Human Diseases;Environmental Information Processing;Human Diseases;Human Diseases;Human Diseases;Human Diseases;Organismal Systems;Human Diseases;Human Diseases;Human Diseases;Human Diseases;Human Diseases;Environmental Information Processing;Human Diseases;Organismal Systems;Organismal Systems;Human Diseases;Human Diseases	Infectious disease: viral;Signal transduction;Infectious disease: viral;Infectious disease: viral;Infectious disease: bacterial;Infectious disease: bacterial;Immune system;Infectious disease: viral;Infectious disease: viral;Infectious disease: viral;Infectious disease: bacterial;Infectious disease: parasitic;Signal transduction;Infectious disease: parasitic;Nervous system;Immune system;Infectious…	ko05168//Herpes simplex virus 1 infection;ko04010//MAPK signaling pathway;ko05170//Human immunodeficiency virus 1 infection;ko05169//Epstein-Barr virus infection;ko05132//Salmonella infection;ko05152//Tuberculosis;ko04621//NOD-like receptor signaling pathway;ko05164//Influenza A;ko05161//Hepatitis B;ko05162//Measles;ko05135//Yersinia infection;ko05142//Chagas disease;ko04064//NF-kappa B signaling…	K04733;K04733;K04733;K04733;K04733;K04733;K04733;K04733;K04733;K04733;K04733;K04733;K04733;K04733;K04733;K04733;K04733;K04733	GO:0005737//cytoplasm	GO:0000166//nucleotide binding;GO:0000287//magnesium ion binding;GO:0004672//protein kinase activity;GO:0004674//protein serine/threonine kinase activity;GO:0005149//interleukin-1 receptor binding;GO:0005524//ATP binding;GO:0016301//kinase activity;GO:0016740//transferase activity	GO:0002446//neutrophil mediated immunity;GO:0006468//protein phosphorylation;GO:0007165//signal transduction;GO:0016310//phosphorylation;GO:0019221//cytokine-mediated signaling pathway;GO:0043123//positive regulation of I-kappaB kinase/NF-kappaB signaling;GO:0045087//innate immune response;GO:1990266//neutrophil migration
ENSCHIG00000019897	IFNAR2	102175057	interferon alpha and beta receptor subunit 2 [Source:NCBI gene;Acc:102175057]	Human Diseases;Human Diseases;Environmental Information Processing;Human Diseases;Environmental Information Processing;Human Diseases;Human Diseases;Organismal Systems;Human Diseases;Cellular Processes;Environmental Information Processing;Human Diseases;Human Diseases;Organismal Systems;Organismal Systems;Organismal Systems	Cancer: overview;Infectious disease: viral;Signal transduction;Infectious disease: viral;Signaling molecules and interaction;Infectious disease: viral;Infectious disease: viral;Immune system;Infectious disease: viral;Cell growth and death;Signal transduction;Infectious disease: viral;Infectious disease: viral;Immune system;Development and regeneration;Immune system	ko05200//Pathways in cancer;ko05168//Herpes simplex virus 1 infection;ko04151//PI3K-Akt signaling pathway;ko05165//Human papillomavirus infection;ko04060//Cytokine-cytokine receptor interaction;ko05169//Epstein-Barr virus infection;ko05167//Kaposi sarcoma-associated herpesvirus infection;ko04621//NOD-like receptor signaling pathway;ko05164//Influenza A;ko04217//Necroptosis;ko04630//JAK-STAT signa…	K05131;K05131;K05131;K05131;K05131;K05131;K05131;K05131;K05131;K05131;K05131;K05131;K05131;K05131;K05131;K05131	GO:0005887//integral component of plasma membrane;GO:0016020//membrane;GO:0016021//integral component of membrane	GO:0004905//type I interferon receptor activity;GO:0005515//protein binding;GO:0019901//protein kinase binding	GO:0035455//response to interferon-alpha;GO:0035456//response to interferon-beta;GO:0051607//defense response to virus;GO:0060337//type I interferon signaling pathway
ENSCHIG00000021314	TICAM1	102170774	toll like receptor adaptor molecule 1 [Source:NCBI gene;Acc:102170774]	Human Diseases;Human Diseases;Human Diseases;Organismal Systems;Human Diseases;Cellular Processes;Human Diseases;Human Diseases;Human Diseases;Human Diseases;Environmental Information Processing;Organismal Systems;Human Diseases;Human Diseases	Infectious disease: viral;Infectious disease: viral;Infectious disease: viral;Immune system;Infectious disease: viral;Cell growth and death;Infectious disease: viral;Infectious disease: viral;Infectious disease: bacterial;Infectious disease: parasitic;Signal transduction;Immune system;Cancer: overview;Infectious disease: bacterial	ko05168//Herpes simplex virus 1 infection;ko05165//Human papillomavirus infection;ko05167//Kaposi sarcoma-associated herpesvirus infection;ko04621//NOD-like receptor signaling pathway;ko05164//Influenza A;ko04217//Necroptosis;ko05161//Hepatitis B;ko05160//Hepatitis C;ko05135//Yersinia infection;ko05142//Chagas disease;ko04064//NF-kappa B signaling pathway;ko04620//Toll-like receptor signaling pat…	K05842;K05842;K05842;K05842;K05842;K05842;K05842;K05842;K05842;K05842;K05842;K05842;K05842;K05842	GO:0005737//cytoplasm;GO:0005739//mitochondrion;GO:0005776//autophagosome;GO:0005829//cytosol;GO:0031410//cytoplasmic vesicle;GO:0097342//ripoptosome	GO:0019901//protein kinase binding	GO:0002376//immune system process;GO:0006915//apoptotic process;GO:0006954//inflammatory response;GO:0035666//TRIF-dependent toll-like receptor signaling pathway;GO:0043123//positive regulation of I-kappaB kinase/NF-kappaB signaling;GO:0043330//response to exogenous dsRNA;GO:0045087//innate immune response;GO:0051607//defense response to virus
ENSCHIG00000021476	MAP2K7	102173178	mitogen-activated protein kinase kinase 7 [Source:NCBI gene;Acc:102173178]	Human Diseases;Human Diseases;Environmental Information Processing;Human Diseases;Human Diseases;Human Diseases;Human Diseases;Genetic Information Processing;Human Diseases;Cellular Processes;Human Diseases;Human Diseases;Organismal Systems;Organismal Systems;Organismal Systems;Environmental Information Processing;Organismal Systems;Organismal Systems;Organismal Systems;Environmental Information …	Neurodegenerative disease;Neurodegenerative disease;Signal transduction;Infectious disease: viral;Infectious disease: viral;Infectious disease: bacterial;Infectious disease: viral;Folding, sorting and degradation;Infectious disease: viral;Cellular community - eukaryotes;Cardiovascular disease;Infectious disease: bacterial;Endocrine system;Nervous system;Immune system;Signal transduction;Developme…	ko05010//Alzheimer disease;ko05016//Huntington disease;ko04010//MAPK signaling pathway;ko05170//Human immunodeficiency virus 1 infection;ko05169//Epstein-Barr virus infection;ko05132//Salmonella infection;ko05167//Kaposi sarcoma-associated herpesvirus infection;ko04141//Protein processing in endoplasmic reticulum;ko05161//Hepatitis B;ko04530//Tight junction;ko05418//Fluid shear stress and atheros…	K04431;K04431;K04431;K04431;K04431;K04431;K04431;K04431;K04431;K04431;K04431;K04431;K04431;K04431;K04431;K04431;K04431;K04431;K04431;K04431;K04431	-	GO:0000287//magnesium ion binding;GO:0004672//protein kinase activity;GO:0004708//MAP kinase kinase activity;GO:0005524//ATP binding;GO:0019899//enzyme binding;GO:0019901//protein kinase binding	GO:0000187//activation of MAPK activity;GO:0006468//protein phosphorylation;GO:0006970//response to osmotic stress;GO:0009408//response to heat;GO:0009411//response to UV;GO:0032212//positive regulation of telomere maintenance via telomerase;GO:0034612//response to tumor necrosis factor;GO:0045893//positive regulation of transcription, DNA-templated;GO:0051403//stress-activated MAPK cascade;GO:00…
ENSCHIG00000023897	RAC1	-	Rac family small GTPase 1 [Source:HGNC Symbol;Acc:HGNC:9801]	Human Diseases;Environmental Information Processing;Environmental Information Processing;Human Diseases;Human Diseases;Human Diseases;Environmental Information Processing;Human Diseases;Environmental Information Processing;Environmental Information Processing;Human Diseases;Cellular Processes;Human Diseases;Human Diseases;Human Diseases;Cellular Processes;Organismal Systems;Cellular Processes;Org…	Cancer: overview;Signal transduction;Signal transduction;Infectious disease: viral;Infectious disease: viral;Infectious disease: viral;Signal transduction;Infectious disease: bacterial;Signal transduction;Signal transduction;Cancer: overview;Cell motility;Infectious disease: viral;Cancer: overview;Endocrine and metabolic disease;Cellular community - eukaryotes;Immune system;Transport and cataboli…	ko05200//Pathways in cancer;ko04151//PI3K-Akt signaling pathway;ko04010//MAPK signaling pathway;ko05170//Human immunodeficiency virus 1 infection;ko05163//Human cytomegalovirus infection;ko05169//Epstein-Barr virus infection;ko04014//Ras signaling pathway;ko05132//Salmonella infection;ko04024//cAMP signaling pathway;ko04015//Rap1 signaling pathway;ko05203//Viral carcinogenesis;ko04810//Regulation…	K04392;K04392;K04392;K04392;K04392;K04392;K04392;K04392;K04392;K04392;K04392;K04392;K04392;K04392;K04392;K04392;K04392;K04392;K04392;K04392;K04392;K04392;K04392;K04392;K04392;K04392;K04392;K04392;K04392;K04392;K04392;K04392;K04392;K04392;K04392;K04392;K04392;K04392;K04392;K04392;K04392;K04392;K04392;K04392;K04392;K04392;K04392;K04392	GO:0005737//cytoplasm;GO:0005802//trans-Golgi network;GO:0005884//actin filament;GO:0005886//plasma membrane;GO:0030027//lamellipodium;GO:0031234//extrinsic component of cytoplasmic side of plasma membrane;GO:0032587//ruffle membrane;GO:0036464//cytoplasmic ribonucleoprotein granule;GO:0043197//dendritic spine;GO:0055038//recycling endosome membrane;GO:0098794//postsynapse	GO:0003924//GTPase activity;GO:0005525//GTP binding;GO:0019899//enzyme binding;GO:0019901//protein kinase binding;GO:0031996//thioesterase binding;GO:0044877//macromolecular complex binding	GO:0001934//positive regulation of protein phosphorylation;GO:0003376//sphingosine-1-phosphate signaling pathway;GO:0007264//small GTPase mediated signal transduction;GO:0008361//regulation of cell size;GO:0010591//regulation of lamellipodium assembly;GO:0010592//positive regulation of lamellipodium assembly;GO:0010595//positive regulation of endothelial cell migration;GO:0010764//negative regula…
ENSCHIG00000024404	MAP2K6	102169516	mitogen-activated protein kinase kinase 6 [Source:NCBI gene;Acc:102169516]	Environmental Information Processing;Human Diseases;Human Diseases;Human Diseases;Human Diseases;Environmental Information Processing;Human Diseases;Human Diseases;Cellular Processes;Human Diseases;Human Diseases;Human Diseases;Environmental Information Processing;Organismal Systems;Organismal Systems;Organismal Systems;Organismal Systems;Human Diseases;Organismal Systems;Organismal Systems;Human…	Signal transduction;Infectious disease: viral;Infectious disease: viral;Infectious disease: viral;Infectious disease: bacterial;Signal transduction;Infectious disease: viral;Infectious disease: viral;Cell growth and death;Cardiovascular disease;Infectious disease: bacterial;Infectious disease: parasitic;Signal transduction;Endocrine system;Development and regeneration;Sensory system;Immune system…	ko04010//MAPK signaling pathway;ko05170//Human immunodeficiency virus 1 infection;ko05163//Human cytomegalovirus infection;ko05169//Epstein-Barr virus infection;ko05132//Salmonella infection;ko04015//Rap1 signaling pathway;ko05167//Kaposi sarcoma-associated herpesvirus infection;ko05161//Hepatitis B;ko04218//Cellular senescence;ko05418//Fluid shear stress and atherosclerosis;ko05135//Yersinia inf…	K04433;K04433;K04433;K04433;K04433;K04433;K04433;K04433;K04433;K04433;K04433;K04433;K04433;K04433;K04433;K04433;K04433;K04433;K04433;K04433;K04433	GO:0005654//nucleoplasm;GO:0005829//cytosol	GO:0000166//nucleotide binding;GO:0004672//protein kinase activity;GO:0004674//protein serine/threonine kinase activity;GO:0004708//MAP kinase kinase activity;GO:0005524//ATP binding;GO:0019901//protein kinase binding	GO:0000165//MAPK cascade;GO:0000187//activation of MAPK activity;GO:0001649//osteoblast differentiation;GO:0006468//protein phosphorylation;GO:0060048//cardiac muscle contraction;GO:0060348//bone development
ENSCHIG00000025624	MAP2K4	102175799	mitogen-activated protein kinase kinase 4 [Source:NCBI gene;Acc:102175799]	Environmental Information Processing;Human Diseases;Human Diseases;Human Diseases;Human Diseases;Human Diseases;Human Diseases;Human Diseases;Human Diseases;Organismal Systems;Environmental Information Processing;Organismal Systems;Organismal Systems;Organismal Systems;Environmental Information Processing;Organismal Systems	Signal transduction;Infectious disease: viral;Infectious disease: viral;Infectious disease: bacterial;Infectious disease: viral;Infectious disease: viral;Cardiovascular disease;Infectious disease: bacterial;Infectious disease: parasitic;Endocrine system;Signal transduction;Endocrine system;Immune system;Endocrine system;Signal transduction;Immune system	ko04010//MAPK signaling pathway;ko05169//Epstein-Barr virus infection;ko05166//Human T-cell leukemia virus 1 infection;ko05132//Salmonella infection;ko05167//Kaposi sarcoma-associated herpesvirus infection;ko05161//Hepatitis B;ko05418//Fluid shear stress and atherosclerosis;ko05135//Yersinia infection;ko05142//Chagas disease;ko04926//Relaxin signaling pathway;ko04668//TNF signaling pathway;ko0493…	K04430;K04430;K04430;K04430;K04430;K04430;K04430;K04430;K04430;K04430;K04430;K04430;K04430;K04430;K04430;K04430	-	GO:0000166//nucleotide binding;GO:0004672//protein kinase activity;GO:0004674//protein serine/threonine kinase activity;GO:0005524//ATP binding	GO:0000165//MAPK cascade;GO:0006468//protein phosphorylation;GO:0009611//response to wounding;GO:0034393//positive regulation of smooth muscle cell apoptotic process;GO:0071260//cellular response to mechanical stimulus;GO:2000672//negative regulation of motor neuron apoptotic process
ENSCHIG00000025899	TLR2	-	Capra hircus toll like receptor 2 (TLR2), mRNA. [Source:RefSeq mRNA;Acc:NM_001285603]	Human Diseases;Environmental Information Processing;Human Diseases;Human Diseases;Human Diseases;Human Diseases;Human Diseases;Cellular Processes;Human Diseases;Human Diseases;Human Diseases;Human Diseases;Human Diseases;Human Diseases;Organismal Systems;Human Diseases;Human Diseases;Human Diseases;Human Diseases;Human Diseases	Infectious disease: viral;Signal transduction;Infectious disease: viral;Infectious disease: viral;Infectious disease: bacterial;Cancer: overview;Infectious disease: bacterial;Transport and catabolism;Infectious disease: viral;Infectious disease: viral;Infectious disease: parasitic;Immune disease;Infectious disease: parasitic;Infectious disease: parasitic;Immune system;Cancer: overview;Infectious …	ko05168//Herpes simplex virus 1 infection;ko04151//PI3K-Akt signaling pathway;ko05170//Human immunodeficiency virus 1 infection;ko05169//Epstein-Barr virus infection;ko05132//Salmonella infection;ko05205//Proteoglycans in cancer;ko05152//Tuberculosis;ko04145//Phagosome;ko05161//Hepatitis B;ko05162//Measles;ko05142//Chagas disease;ko05323//Rheumatoid arthritis;ko05145//Toxoplasmosis;ko05146//Amoeb…	K10159;K10159;K10159;K10159;K10159;K10159;K10159;K10159;K10159;K10159;K10159;K10159;K10159;K10159;K10159;K10159;K10159;K10159;K10159;K10159	GO:0005737//cytoplasm;GO:0005794//Golgi apparatus;GO:0005886//plasma membrane;GO:0005887//integral component of plasma membrane;GO:0009986//cell surface;GO:0016020//membrane;GO:0016021//integral component of membrane;GO:0030670//phagocytic vesicle membrane;GO:0031226//intrinsic component of plasma membrane;GO:0031410//cytoplasmic vesicle;GO:0035354//Toll-like receptor 1-Toll-like receptor 2 prote…	GO:0001530//lipopolysaccharide binding;GO:0001540//beta-amyloid binding;GO:0004888//transmembrane signaling receptor activity;GO:0005515//protein binding;GO:0035325//Toll-like receptor binding;GO:0038187//pattern recognition receptor activity;GO:0042497//triacyl lipopeptide binding;GO:0042802//identical protein binding;GO:0042834//peptidoglycan binding;GO:0044877//macromolecular complex binding	GO:0001775//cell activation;GO:0001817//regulation of cytokine production;GO:0002224//toll-like receptor signaling pathway;GO:0002237//response to molecule of bacterial origin;GO:0002376//immune system process;GO:0002755//MyD88-dependent toll-like receptor signaling pathway;GO:0006954//inflammatory response;GO:0006955//immune response;GO:0007165//signal transduction;GO:0007252//I-kappaB phosphory…
ENSCHIG00000026463	TRAF3	102171742	TNF receptor associated factor 3 [Source:NCBI gene;Acc:102171742]	Human Diseases;Human Diseases;Human Diseases;Human Diseases;Human Diseases;Human Diseases;Organismal Systems;Human Diseases;Human Diseases;Human Diseases;Human Diseases;Environmental Information Processing;Environmental Information Processing;Organismal Systems;Human Diseases;Organismal Systems;Organismal Systems	Cancer: overview;Infectious disease: viral;Infectious disease: viral;Infectious disease: viral;Cancer: overview;Infectious disease: viral;Immune system;Infectious disease: viral;Infectious disease: viral;Infectious disease: viral;Infectious disease: viral;Signal transduction;Signal transduction;Immune system;Cancer: specific types;Immune system;Immune system	ko05200//Pathways in cancer;ko05168//Herpes simplex virus 1 infection;ko05165//Human papillomavirus infection;ko05169//Epstein-Barr virus infection;ko05203//Viral carcinogenesis;ko05167//Kaposi sarcoma-associated herpesvirus infection;ko04621//NOD-like receptor signaling pathway;ko05164//Influenza A;ko05161//Hepatitis B;ko05160//Hepatitis C;ko05162//Measles;ko04064//NF-kappa B signaling pathway;k…	K03174;K03174;K03174;K03174;K03174;K03174;K03174;K03174;K03174;K03174;K03174;K03174;K03174;K03174;K03174;K03174;K03174	GO:0005737//cytoplasm;GO:0009898//cytoplasmic side of plasma membrane;GO:0035631//CD40 receptor complex	GO:0005164//tumor necrosis factor receptor binding;GO:0005515//protein binding;GO:0008270//zinc ion binding;GO:0019901//protein kinase binding;GO:0019903//protein phosphatase binding;GO:0031625//ubiquitin protein ligase binding;GO:0031996//thioesterase binding;GO:0042802//identical protein binding;GO:0046872//metal ion binding	GO:0001817//regulation of cytokine production;GO:0002224//toll-like receptor signaling pathway;GO:0007165//signal transduction;GO:0008063//Toll signaling pathway;GO:0030162//regulation of proteolysis;GO:0032088//negative regulation of NF-kappaB transcription factor activity;GO:0032648//regulation of interferon-beta production;GO:0033209//tumor necrosis factor-mediated signaling pathway;GO:0042981…
ENSCHIG00000026577	RIPK1	102178407	receptor interacting serine/threonine kinase 1 [Source:NCBI gene;Acc:102178407]	Human Diseases;Human Diseases;Human Diseases;Human Diseases;Organismal Systems;Cellular Processes;Human Diseases;Cellular Processes;Environmental Information Processing;Environmental Information Processing;Organismal Systems;Organismal Systems;Organismal Systems	Infectious disease: viral;Infectious disease: viral;Infectious disease: viral;Infectious disease: bacterial;Immune system;Cell growth and death;Infectious disease: viral;Cell growth and death;Signal transduction;Signal transduction;Immune system;Immune system;Immune system	ko05170//Human immunodeficiency virus 1 infection;ko05163//Human cytomegalovirus infection;ko05169//Epstein-Barr virus infection;ko05132//Salmonella infection;ko04621//NOD-like receptor signaling pathway;ko04217//Necroptosis;ko05160//Hepatitis C;ko04210//Apoptosis;ko04064//NF-kappa B signaling pathway;ko04668//TNF signaling pathway;ko04620//Toll-like receptor signaling pathway;ko04622//RIG-I-like…	K02861;K02861;K02861;K02861;K02861;K02861;K02861;K02861;K02861;K02861;K02861;K02861;K02861	GO:0005739//mitochondrion;GO:0005829//cytosol;GO:0005886//plasma membrane;GO:0031264//death-inducing signaling complex;GO:0032991//macromolecular complex;GO:0043235//receptor complex;GO:0097342//ripoptosome	GO:0004672//protein kinase activity;GO:0004674//protein serine/threonine kinase activity;GO:0005123//death receptor binding;GO:0005515//protein binding;GO:0005524//ATP binding;GO:0031625//ubiquitin protein ligase binding;GO:0042802//identical protein binding;GO:0042803//protein homodimerization activity;GO:0044877//macromolecular complex binding;GO:0070513//death domain binding	GO:0001934//positive regulation of protein phosphorylation;GO:0006468//protein phosphorylation;GO:0006915//apoptotic process;GO:0007165//signal transduction;GO:0008219//cell death;GO:0010940//positive regulation of necrotic cell death;GO:0012501//programmed cell death;GO:0032757//positive regulation of interleukin-8 production;GO:0032760//positive regulation of tumor necrosis factor production;GO…
ENSCHIG00000016029	CREB3L2	102170199	cAMP responsive element binding protein 3 like 2 [Source:NCBI gene;Acc:102170199]	Environmental Information Processing;Human Diseases;Human Diseases;Organismal Systems;Human Diseases;Human Diseases;Environmental Information Processing;Human Diseases;Human Diseases;Human Diseases;Environmental Information Processing;Human Diseases;Organismal Systems;Organismal Systems;Organismal Systems;Organismal Systems;Environmental Information Processing;Organismal Systems;Environmental Inf…	Signal transduction;Infectious disease: viral;Neurodegenerative disease;Environmental adaptation;Infectious disease: viral;Infectious disease: viral;Signal transduction;Cancer: overview;Substance dependence;Infectious disease: viral;Signal transduction;Endocrine and metabolic disease;Circulatory system;Nervous system;Endocrine system;Endocrine system;Signal transduction;Nervous system;Signal tran…	ko04151//PI3K-Akt signaling pathway;ko05165//Human papillomavirus infection;ko05016//Huntington disease;ko04714//Thermogenesis;ko05163//Human cytomegalovirus infection;ko05166//Human T-cell leukemia virus 1 infection;ko04024//cAMP signaling pathway;ko05203//Viral carcinogenesis;ko05034//Alcoholism;ko05161//Hepatitis B;ko04022//cGMP-PKG signaling pathway;ko04934//Cushing syndrome;ko04261//Adrenerg…	K09048;K09048;K09048;K09048;K09048;K09048;K09048;K09048;K09048;K09048;K09048;K09048;K09048;K09048;K09048;K09048;K09048;K09048;K09048;K09048;K09048;K09048;K09048;K09048;K09048;K09048;K09048;K09048;K09048;K09048;K09048;K09048;K09048	GO:0005634//nucleus;GO:0005654//nucleoplasm;GO:0005783//endoplasmic reticulum;GO:0005789//endoplasmic reticulum membrane;GO:0016020//membrane;GO:0016021//integral component of membrane	GO:0000976//transcription regulatory region sequence-specific DNA binding;GO:0000978//RNA polymerase II core promoter proximal region sequence-specific DNA binding;GO:0001228//transcriptional activator activity, RNA polymerase II transcription regulatory region sequence-specific binding;GO:0003677//DNA binding;GO:0003700//transcription factor activity, sequence-specific DNA binding;GO:0035497//cA…	GO:0002062//chondrocyte differentiation;GO:0006355//regulation of transcription, DNA-templated;GO:0006888//ER to Golgi vesicle-mediated transport;GO:0006986//response to unfolded protein;GO:0007275//multicellular organism development;GO:0030968//endoplasmic reticulum unfolded protein response;GO:0034976//response to endoplasmic reticulum stress;GO:0045893//positive regulation of transcription, DN…
ENSCHIG00000016459	CFLAR	100860786	CASP8 and FADD like apoptosis regulator [Source:NCBI gene;Acc:100860786]	Cellular Processes;Human Diseases;Cellular Processes;Cellular Processes;Human Diseases;Environmental Information Processing;Environmental Information Processing	Cell growth and death;Infectious disease: viral;Cell growth and death;Transport and catabolism;Infectious disease: parasitic;Signal transduction;Signal transduction	ko04217//Necroptosis;ko05160//Hepatitis C;ko04210//Apoptosis;ko04140//Autophagy - animal;ko05142//Chagas disease;ko04064//NF-kappa B signaling pathway;ko04668//TNF signaling pathway	K04724;K04724;K04724;K04724;K04724;K04724;K04724	GO:0005737//cytoplasm;GO:0031264//death-inducing signaling complex;GO:0097342//ripoptosome	GO:0002020//protease binding;GO:0004197//cysteine-type endopeptidase activity;GO:0005515//protein binding;GO:0008047//enzyme activator activity;GO:0008234//cysteine-type peptidase activity	GO:0006508//proteolysis;GO:0006915//apoptotic process;GO:0042981//regulation of apoptotic process;GO:0043123//positive regulation of I-kappaB kinase/NF-kappaB signaling;GO:0060544//regulation of necroptotic process;GO:1902042//negative regulation of extrinsic apoptotic signaling pathway via death domain receptors;GO:2001237//negative regulation of extrinsic apoptotic signaling pathway
ENSCHIG00000017347	BIRC2	102173485	baculoviral IAP repeat containing 2 [Source:NCBI gene;Acc:102173485]	Human Diseases;Human Diseases;Human Diseases;Cellular Processes;Organismal Systems;Cellular Processes;Environmental Information Processing;Cellular Processes;Genetic Information Processing;Environmental Information Processing;Human Diseases;Environmental Information Processing;Human Diseases;Human Diseases;Cellular Processes	Cancer: overview;Infectious disease: viral;Infectious disease: bacterial;Cellular community - eukaryotes;Immune system;Cell growth and death;Signal transduction;Cell growth and death;Folding, sorting and degradation;Signal transduction;Infectious disease: parasitic;Signal transduction;Cancer: specific types;Drug resistance: antineoplastic;Cell growth and death	ko05200//Pathways in cancer;ko05168//Herpes simplex virus 1 infection;ko05132//Salmonella infection;ko04510//Focal adhesion;ko04621//NOD-like receptor signaling pathway;ko04217//Necroptosis;ko04390//Hippo signaling pathway;ko04210//Apoptosis;ko04120//Ubiquitin mediated proteolysis;ko04064//NF-kappa B signaling pathway;ko05145//Toxoplasmosis;ko04668//TNF signaling pathway;ko05222//Small cell lung …	K16060;K16060;K16060;K16060;K16060;K16060;K16060;K16060;K16060;K16060;K16060;K16060;K16060;K16060;K16060	GO:0005634//nucleus;GO:0005737//cytoplasm;GO:0009898//cytoplasmic side of plasma membrane;GO:0035631//CD40 receptor complex	GO:0003713//transcription coactivator activity;GO:0004842//ubiquitin-protein transferase activity;GO:0008270//zinc ion binding;GO:0042802//identical protein binding;GO:0043130//ubiquitin binding;GO:0046872//metal ion binding;GO:0047485//protein N-terminus binding;GO:0051087//chaperone binding;GO:0098770//FBXO family protein binding	GO:0000209//protein polyubiquitination;GO:0001890//placenta development;GO:0042981//regulation of apoptotic process;GO:0043066//negative regulation of apoptotic process;GO:0043123//positive regulation of I-kappaB kinase/NF-kappaB signaling;GO:0043161//proteasome-mediated ubiquitin-dependent protein catabolic process;GO:0045893//positive regulation of transcription, DNA-templated;GO:0051726//regul…
ENSCHIG00000020389	ATF6B	102171671	activating transcription factor 6 beta [Source:NCBI gene;Acc:102171671]	Environmental Information Processing;Human Diseases;Human Diseases;Human Diseases;Human Diseases;Genetic Information Processing;Human Diseases;Environmental Information Processing;Human Diseases;Organismal Systems;Organismal Systems;Organismal Systems;Organismal Systems;Environmental Information Processing;Organismal Systems;Organismal Systems;Organismal Systems;Organismal Systems;Organismal Syst…	Signal transduction;Infectious disease: viral;Infectious disease: viral;Cancer: overview;Substance dependence;Folding, sorting and degradation;Infectious disease: viral;Signal transduction;Endocrine and metabolic disease;Circulatory system;Nervous system;Endocrine system;Endocrine system;Signal transduction;Endocrine system;Endocrine system;Endocrine system;Aging;Endocrine system;Endocrine system…	ko04151//PI3K-Akt signaling pathway;ko05163//Human cytomegalovirus infection;ko05166//Human T-cell leukemia virus 1 infection;ko05203//Viral carcinogenesis;ko05034//Alcoholism;ko04141//Protein processing in endoplasmic reticulum;ko05161//Hepatitis B;ko04022//cGMP-PKG signaling pathway;ko04934//Cushing syndrome;ko04261//Adrenergic signaling in cardiomyocytes;ko04728//Dopaminergic synapse;ko04915//…	K09049;K09049;K09049;K09049;K09049;K09049;K09049;K09049;K09049;K09049;K09049;K09049;K09049;K09049;K09049;K09049;K09049;K09049;K09049;K09049;K09049;K09049;K09049	GO:0005634//nucleus;GO:0005789//endoplasmic reticulum membrane;GO:0012505//endomembrane system;GO:0032993//protein-DNA complex;GO:0090575//RNA polymerase II transcription factor complex	GO:0000976//transcription regulatory region sequence-specific DNA binding;GO:0000978//RNA polymerase II core promoter proximal region sequence-specific DNA binding;GO:0001228//transcriptional activator activity, RNA polymerase II transcription regulatory region sequence-specific binding;GO:0003700//transcription factor activity, sequence-specific DNA binding;GO:0035497//cAMP response element bind…	GO:0006355//regulation of transcription, DNA-templated;GO:0006357//regulation of transcription from RNA polymerase II promoter;GO:0030968//endoplasmic reticulum unfolded protein response;GO:0045944//positive regulation of transcription from RNA polymerase II promoter;GO:1903892//negative regulation of ATF6-mediated unfolded protein response;GO:1990440//positive regulation of transcription from RN…
ENSCHIG00000024000	DNM1L	102180018	dynamin 1 like [Source:NCBI gene;Acc:102180018]	Organismal Systems;Cellular Processes;Environmental Information Processing	Immune system;Cell growth and death;Signal transduction	ko04621//NOD-like receptor signaling pathway;ko04217//Necroptosis;ko04668//TNF signaling pathway	K17065;K17065;K17065	GO:0005737//cytoplasm;GO:0005739//mitochondrion;GO:0005741//mitochondrial outer membrane;GO:0005777//peroxisome;GO:0005783//endoplasmic reticulum;GO:0005794//Golgi apparatus;GO:0005829//cytosol;GO:0005874//microtubule;GO:0005903//brush border;GO:0005905//coated pit;GO:0012505//endomembrane system;GO:0016020//membrane;GO:0030054//cell junction;GO:0030672//synaptic vesicle membrane;GO:0031410//cyto…	GO:0000166//nucleotide binding;GO:0003924//GTPase activity;GO:0005525//GTP binding;GO:0008289//lipid binding;GO:0016787//hydrolase activity;GO:0030742//GTP-dependent protein binding;GO:0031267//small GTPase binding;GO:0031625//ubiquitin protein ligase binding;GO:0042802//identical protein binding;GO:0042803//protein homodimerization activity	GO:0000266//mitochondrial fission;GO:0001836//release of cytochrome c from mitochondria;GO:0003374//dynamin polymerization involved in mitochondrial fission;GO:0006816//calcium ion transport;GO:0006897//endocytosis;GO:0007005//mitochondrion organization;GO:0010468//regulation of gene expression;GO:0010821//regulation of mitochondrion organization;GO:0016559//peroxisome fission;GO:0043065//positiv…
ENSCHIG00000024482	IL15	102180957	interleukin 15 [Source:NCBI gene;Acc:102180957]	Human Diseases;Environmental Information Processing;Human Diseases;Environmental Information Processing;Human Diseases;Environmental Information Processing;Organismal Systems	Cancer: overview;Signaling molecules and interaction;Infectious disease: viral;Signal transduction;Immune disease;Signal transduction;Immune system	ko05200//Pathways in cancer;ko04060//Cytokine-cytokine receptor interaction;ko05166//Human T-cell leukemia virus 1 infection;ko04630//JAK-STAT signaling pathway;ko05323//Rheumatoid arthritis;ko04668//TNF signaling pathway;ko04672//Intestinal immune network for IgA production	K05433;K05433;K05433;K05433;K05433;K05433;K05433	GO:0005576//extracellular region;GO:0005615//extracellular space;GO:0005654//nucleoplasm;GO:0005737//cytoplasm;GO:0005829//cytosol;GO:0016607//nuclear speck	GO:0005125//cytokine activity;GO:0005126//cytokine receptor binding	GO:0001866//NK T cell proliferation;GO:0006955//immune response;GO:0007260//tyrosine phosphorylation of STAT protein;GO:0030225//macrophage differentiation;GO:0032740//positive regulation of interleukin-17 production;GO:0032819//positive regulation of natural killer cell proliferation;GO:0032825//positive regulation of natural killer cell differentiation;GO:0035723//interleukin-15-mediated signal…
ENSCHIG00000024921	TRADD	102180248	TNFRSF1A associated via death domain [Source:NCBI gene;Acc:102180248]	Human Diseases;Human Diseases;Environmental Information Processing;Human Diseases;Human Diseases;Human Diseases;Human Diseases;Human Diseases;Human Diseases;Human Diseases;Human Diseases;Cellular Processes;Human Diseases;Human Diseases;Cellular Processes;Environmental Information Processing;Environmental Information Processing;Environmental Information Processing;Organismal Systems;Organismal Sys…	Infectious disease: viral;Infectious disease: viral;Signal transduction;Infectious disease: viral;Infectious disease: viral;Infectious disease: viral;Infectious disease: bacterial;Cancer: overview;Infectious disease: viral;Infectious disease: bacterial;Infectious disease: viral;Cell growth and death;Infectious disease: viral;Infectious disease: viral;Cell growth and death;Signal transduction;Sign…	ko05168//Herpes simplex virus 1 infection;ko05165//Human papillomavirus infection;ko04010//MAPK signaling pathway;ko05170//Human immunodeficiency virus 1 infection;ko05163//Human cytomegalovirus infection;ko05169//Epstein-Barr virus infection;ko05132//Salmonella infection;ko05203//Viral carcinogenesis;ko05167//Kaposi sarcoma-associated herpesvirus infection;ko05152//Tuberculosis;ko05164//Influenz…	K03171;K03171;K03171;K03171;K03171;K03171;K03171;K03171;K03171;K03171;K03171;K03171;K03171;K03171;K03171;K03171;K03171;K03171;K03171;K03171;K03171	GO:0002947//tumor necrosis factor receptor superfamily complex;GO:0005634//nucleus;GO:0005737//cytoplasm;GO:0005856//cytoskeleton;GO:0005886//plasma membrane;GO:0043235//receptor complex	GO:0005068//transmembrane receptor protein tyrosine kinase adaptor activity;GO:0005515//protein binding;GO:0019900//kinase binding;GO:0042802//identical protein binding;GO:0060090//binding, bridging;GO:0070513//death domain binding	GO:0007165//signal transduction;GO:0007169//transmembrane receptor protein tyrosine kinase signaling pathway;GO:0030335//positive regulation of cell migration;GO:0043123//positive regulation of I-kappaB kinase/NF-kappaB signaling;GO:0050729//positive regulation of inflammatory response;GO:0051092//positive regulation of NF-kappaB transcription factor activity;GO:0051798//positive regulation of ha…
ENSCHIG00000006157	SSTR1	102172207	somatostatin receptor 1 [Source:NCBI gene;Acc:102172207]	Environmental Information Processing;Environmental Information Processing;Organismal Systems	Signaling molecules and interaction;Signal transduction;Endocrine system	ko04080//Neuroactive ligand-receptor interaction;ko04024//cAMP signaling pathway;ko04935//Growth hormone synthesis, secretion and action	K04217;K04217;K04217	GO:0005886//plasma membrane;GO:0016020//membrane;GO:0016021//integral component of membrane	GO:0004930//G-protein coupled receptor activity;GO:0004994//somatostatin receptor activity	GO:0007165//signal transduction;GO:0007186//G-protein coupled receptor signaling pathway;GO:0007215//glutamate receptor signaling pathway;GO:0007218//neuropeptide signaling pathway;GO:0038170//somatostatin signaling pathway;GO:1990830//cellular response to leukemia inhibitory factor
ENSCHIG00000011753	ADCY6	102169557	adenylate cyclase 6 [Source:NCBI gene;Acc:102169557]	Metabolism;Human Diseases;Organismal Systems;Human Diseases;Human Diseases;Environmental Information Processing;Environmental Information Processing;Organismal Systems;Environmental Information Processing;Organismal Systems;Environmental Information Processing;Environmental Information Processing;Organismal Systems;Human Diseases;Organismal Systems;Metabolism;Organismal Systems;Organismal Systems…	Global and overview maps;Cancer: overview;Environmental adaptation;Infectious disease: viral;Infectious disease: viral;Signal transduction;Signal transduction;Immune system;Signal transduction;Nervous system;Signal transduction;Signal transduction;Endocrine system;Endocrine and metabolic disease;Circulatory system;Nucleotide metabolism;Circulatory system;Endocrine system;Endocrine system;Cell gro…	ko01100//Metabolic pathways;ko05200//Pathways in cancer;ko04714//Thermogenesis;ko05163//Human cytomegalovirus infection;ko05166//Human T-cell leukemia virus 1 infection;ko04024//cAMP signaling pathway;ko04015//Rap1 signaling pathway;ko04062//Chemokine signaling pathway;ko04022//cGMP-PKG signaling pathway;ko04723//Retrograde endocannabinoid signaling;ko04072//Phospholipase D signaling pathway;ko04…	K08046;K08046;K08046;K08046;K08046;K08046;K08046;K08046;K08046;K08046;K08046;K08046;K08046;K08046;K08046;K08046;K08046;K08046;K08046;K08046;K08046;K08046;K08046;K08046;K08046;K08046;K08046;K08046;K08046;K08046;K08046;K08046;K08046;K08046;K08046;K08046;K08046;K08046;K08046;K08046;K08046;K08046;K08046;K08046;K08046;K08046;K08046;K08046;K08046;K08046;K08046	GO:0005886//plasma membrane;GO:0016020//membrane;GO:0016021//integral component of membrane	GO:0000166//nucleotide binding;GO:0004016//adenylate cyclase activity;GO:0005080//protein kinase C binding;GO:0005524//ATP binding;GO:0016829//lyase activity;GO:0016849//phosphorus-oxygen lyase activity;GO:0046872//metal ion binding	GO:0006171//cAMP biosynthetic process;GO:0007189//adenylate cyclase-activating G-protein coupled receptor signaling pathway;GO:0007212//dopamine receptor signaling pathway;GO:0009190//cyclic nucleotide biosynthetic process;GO:0035556//intracellular signal transduction;GO:0071380//cellular response to prostaglandin E stimulus;GO:0071870//cellular response to catecholamine stimulus;GO:1904322//cell…
ENSCHIG00000016600	ITPR2	102170858	inositol 1,4,5-trisphosphate receptor type 2 [Source:NCBI gene;Acc:102170858]	Human Diseases;Human Diseases;Human Diseases;Environmental Information Processing;Human Diseases;Human Diseases;Organismal Systems;Environmental Information Processing;Cellular Processes;Organismal Systems;Cellular Processes;Environmental Information Processing;Organismal Systems;Human Diseases;Organismal Systems;Organismal Systems;Organismal Systems;Cellular Processes;Organismal Systems;Organism…	Neurodegenerative disease;Infectious disease: viral;Infectious disease: viral;Signal transduction;Infectious disease: viral;Cancer: overview;Immune system;Signal transduction;Cell growth and death;Nervous system;Cell growth and death;Signal transduction;Endocrine system;Endocrine and metabolic disease;Circulatory system;Nervous system;Endocrine system;Cell growth and death;Nervous system;Nervous …	ko05010//Alzheimer disease;ko05170//Human immunodeficiency virus 1 infection;ko05163//Human cytomegalovirus infection;ko04020//Calcium signaling pathway;ko05167//Kaposi sarcoma-associated herpesvirus infection;ko05205//Proteoglycans in cancer;ko04621//NOD-like receptor signaling pathway;ko04022//cGMP-PKG signaling pathway;ko04218//Cellular senescence;ko04723//Retrograde endocannabinoid signaling;…	K04959;K04959;K04959;K04959;K04959;K04959;K04959;K04959;K04959;K04959;K04959;K04959;K04959;K04959;K04959;K04959;K04959;K04959;K04959;K04959;K04959;K04959;K04959;K04959;K04959;K04959;K04959;K04959;K04959;K04959;K04959;K04959;K04959;K04959;K04959;K04959;K04959;K04959;K04959;K04959;K04959	GO:0005654//nucleoplasm;GO:0005737//cytoplasm;GO:0005783//endoplasmic reticulum;GO:0005789//endoplasmic reticulum membrane;GO:0005886//plasma membrane;GO:0005938//cell cortex;GO:0016020//membrane;GO:0016021//integral component of membrane;GO:0016529//sarcoplasmic reticulum;GO:0033017//sarcoplasmic reticulum membrane;GO:0043235//receptor complex	GO:0005216//ion channel activity;GO:0005220//inositol 1,4,5-trisphosphate-sensitive calcium-release channel activity;GO:0005262//calcium channel activity;GO:0015278//calcium-release channel activity;GO:0035091//phosphatidylinositol binding;GO:0044325//ion channel binding;GO:0070679//inositol 1,4,5 trisphosphate binding;GO:0097110//scaffold protein binding	GO:0001666//response to hypoxia;GO:0006811//ion transport;GO:0006816//calcium ion transport;GO:0048016//inositol phosphate-mediated signaling;GO:0051209//release of sequestered calcium ion into cytosol;GO:0055085//transmembrane transport;GO:0070588//calcium ion transmembrane transport;GO:0071320//cellular response to cAMP;GO:0071361//cellular response to ethanol
ENSCHIG00000009330	MAP3K4	102172543	mitogen-activated protein kinase kinase kinase 4 [Source:NCBI gene;Acc:102172543]	Environmental Information Processing;Organismal Systems	Signal transduction;Endocrine system	ko04010//MAPK signaling pathway;ko04912//GnRH signaling pathway	K04428;K04428	GO:0005737//cytoplasm	GO:0004672//protein kinase activity;GO:0004709//MAP kinase kinase kinase activity;GO:0005524//ATP binding	GO:0000165//MAPK cascade;GO:0000186//activation of MAPKK activity;GO:0001890//placenta development;GO:0006468//protein phosphorylation;GO:0010225//response to UV-C;GO:0010468//regulation of gene expression;GO:0019100//male germ-line sex determination;GO:0032212//positive regulation of telomere maintenance via telomerase;GO:0035556//intracellular signal transduction;GO:0043507//positive regulation…
ENSCHIG00000010529	HSPA2	102186695	heat shock protein family A (Hsp70) member 2 [Source:NCBI gene;Acc:102186695]	Environmental Information Processing;Cellular Processes;Genetic Information Processing;Genetic Information Processing;Human Diseases;Organismal Systems;Human Diseases;Organismal Systems;Human Diseases;Organismal Systems	Signal transduction;Transport and catabolism;Folding, sorting and degradation;Transcription;Infectious disease: viral;Endocrine system;Infectious disease: parasitic;Immune system;Infectious disease: bacterial;Aging	ko04010//MAPK signaling pathway;ko04144//Endocytosis;ko04141//Protein processing in endoplasmic reticulum;ko03040//Spliceosome;ko05162//Measles;ko04915//Estrogen signaling pathway;ko05145//Toxoplasmosis;ko04612//Antigen processing and presentation;ko05134//Legionellosis;ko04213//Longevity regulating pathway - multiple species	K03283;K03283;K03283;K03283;K03283;K03283;K03283;K03283;K03283;K03283	GO:0000795//synaptonemal complex;GO:0001673//male germ cell nucleus;GO:0005829//cytosol;GO:0009986//cell surface;GO:0036128//CatSper complex;GO:0072687//meiotic spindle	GO:0000166//nucleotide binding;GO:0005524//ATP binding;GO:0016887//ATPase activity;GO:0019899//enzyme binding;GO:0051082//unfolded protein binding;GO:0051861//glycolipid binding	GO:0001934//positive regulation of protein phosphorylation;GO:0007140//male meiosis;GO:0007141//male meiosis I;GO:0007283//spermatogenesis;GO:0007286//spermatid development;GO:0010971//positive regulation of G2/M transition of mitotic cell cycle;GO:0032781//positive regulation of ATPase activity;GO:0042026//protein refolding;GO:0070194//synaptonemal complex disassembly;GO:0090084//negative regula…
ENSCHIG00000010629	NF1	102183001	neurofibromin 1 [Source:NCBI gene;Acc:102183001]	Environmental Information Processing;Environmental Information Processing;Human Diseases	Signal transduction;Signal transduction;Drug resistance: antineoplastic	ko04010//MAPK signaling pathway;ko04014//Ras signaling pathway;ko01521//EGFR tyrosine kinase inhibitor resistance	K08052;K08052;K08052	GO:0030424//axon;GO:0030425//dendrite	GO:0005096//GTPase activator activity;GO:0008429//phosphatidylethanolamine binding;GO:0031210//phosphatidylcholine binding	GO:0001937//negative regulation of endothelial cell proliferation;GO:0007165//signal transduction;GO:0030336//negative regulation of cell migration;GO:0043087//regulation of GTPase activity;GO:0043409//negative regulation of MAPK cascade;GO:0043535//regulation of blood vessel endothelial cell migration;GO:0043547//positive regulation of GTPase activity;GO:0045765//regulation of angiogenesis;GO:00…
ENSCHIG00000014118	RASA1	102170782	RAS p21 protein activator 1 [Source:NCBI gene;Acc:102170782]	Environmental Information Processing;Environmental Information Processing;Organismal Systems	Signal transduction;Signal transduction;Development and regeneration	ko04010//MAPK signaling pathway;ko04014//Ras signaling pathway;ko04360//Axon guidance	K04352;K04352;K04352	-	GO:0001784//phosphotyrosine binding;GO:0005096//GTPase activator activity;GO:0005102//receptor binding;GO:0005515//protein binding;GO:0051020//GTPase binding	GO:0001953//negative regulation of cell-matrix adhesion;GO:0007162//negative regulation of cell adhesion;GO:0007165//signal transduction;GO:0030833//regulation of actin filament polymerization;GO:0043066//negative regulation of apoptotic process;GO:0043087//regulation of GTPase activity;GO:0043547//positive regulation of GTPase activity;GO:0046580//negative regulation of Ras protein signal transd…
ENSCHIG00000014171	INSR	102168996	insulin receptor [Source:NCBI gene;Acc:102168996]	Environmental Information Processing;Human Diseases;Environmental Information Processing;Environmental Information Processing;Environmental Information Processing;Human Diseases;Environmental Information Processing;Environmental Information Processing;Environmental Information Processing;Organismal Systems;Environmental Information Processing;Environmental Information Processing;Environmental Inf…	Signal transduction;Neurodegenerative disease;Signal transduction;Signal transduction;Signal transduction;Endocrine and metabolic disease;Signal transduction;Signal transduction;Signal transduction;Endocrine system;Signal transduction;Signal transduction;Signal transduction;Endocrine and metabolic disease;Aging;Cellular community - eukaryotes;Endocrine system;Aging;Endocrine system;Endocrine and …	ko04151//PI3K-Akt signaling pathway;ko05010//Alzheimer disease;ko04010//MAPK signaling pathway;ko04014//Ras signaling pathway;ko04015//Rap1 signaling pathway;ko04932//Non-alcoholic fatty liver disease;ko04022//cGMP-PKG signaling pathway;ko04150//mTOR signaling pathway;ko04072//Phospholipase D signaling pathway;ko04910//Insulin signaling pathway;ko04066//HIF-1 signaling pathway;ko04068//FoxO signa…	K04527;K04527;K04527;K04527;K04527;K04527;K04527;K04527;K04527;K04527;K04527;K04527;K04527;K04527;K04527;K04527;K04527;K04527;K04527;K04527;K04527	GO:0005635//nuclear envelope;GO:0005886//plasma membrane;GO:0005887//integral component of plasma membrane;GO:0005899//insulin receptor complex;GO:0005901//caveola;GO:0016020//membrane;GO:0016021//integral component of membrane;GO:0031981//nuclear lumen;GO:0043235//receptor complex	GO:0000166//nucleotide binding;GO:0001540//beta-amyloid binding;GO:0004672//protein kinase activity;GO:0004713//protein tyrosine kinase activity;GO:0004714//transmembrane receptor protein tyrosine kinase activity;GO:0005009//insulin-activated receptor activity;GO:0005159//insulin-like growth factor receptor binding;GO:0005515//protein binding;GO:0005524//ATP binding;GO:0005525//GTP binding;GO:001…	GO:0000187//activation of MAPK activity;GO:0001934//positive regulation of protein phosphorylation;GO:0002092//positive regulation of receptor internalization;GO:0003007//heart morphogenesis;GO:0006355//regulation of transcription, DNA-templated;GO:0006468//protein phosphorylation;GO:0007169//transmembrane receptor protein tyrosine kinase signaling pathway;GO:0007186//G-protein coupled receptor s…
ENSCHIG00000015173	TAOK2	102188644	TAO kinase 2 [Source:NCBI gene;Acc:102188644]	Environmental Information Processing	Signal transduction	ko04010//MAPK signaling pathway	K04429	GO:0005654//nucleoplasm;GO:0005730//nucleolus;GO:0005829//cytosol;GO:0015629//actin cytoskeleton;GO:0016020//membrane;GO:0016021//integral component of membrane;GO:0030424//axon;GO:0031410//cytoplasmic vesicle;GO:0043005//neuron projection;GO:0043235//receptor complex;GO:0044294//dendritic growth cone;GO:0044295//axonal growth cone	GO:0000166//nucleotide binding;GO:0004672//protein kinase activity;GO:0004674//protein serine/threonine kinase activity;GO:0005524//ATP binding;GO:0031434//mitogen-activated protein kinase kinase binding;GO:0038191//neuropilin binding	GO:0000186//activation of MAPKK activity;GO:0006468//protein phosphorylation;GO:0006974//cellular response to DNA damage stimulus;GO:0007095//mitotic G2 DNA damage checkpoint;GO:0007409//axonogenesis;GO:0008360//regulation of cell shape;GO:0030036//actin cytoskeleton organization;GO:0032874//positive regulation of stress-activated MAPK cascade;GO:0032956//regulation of actin cytoskeleton organiza…
ENSCHIG00000015720	MAPK8IP1	102180333	mitogen-activated protein kinase 8 interacting protein 1 [Source:NCBI gene;Acc:102180333]	Environmental Information Processing	Signal transduction	ko04010//MAPK signaling pathway	K04434	GO:0005737//cytoplasm;GO:0005829//cytosol;GO:0005886//plasma membrane;GO:0016020//membrane;GO:0030424//axon;GO:0030425//dendrite;GO:0043005//neuron projection;GO:0044297//cell body;GO:0044302//dentate gyrus mossy fiber;GO:0045202//synapse	GO:0005078//MAP-kinase scaffold activity;GO:0005515//protein binding;GO:0019894//kinesin binding;GO:0019901//protein kinase binding	GO:0006355//regulation of transcription, DNA-templated;GO:0007165//signal transduction;GO:0007258//JUN phosphorylation;GO:0016192//vesicle-mediated transport;GO:0046328//regulation of JNK cascade;GO:0046330//positive regulation of JNK cascade;GO:2000564//regulation of CD8-positive, alpha-beta T cell proliferation;GO:2001243//negative regulation of intrinsic apoptotic signaling pathway
ENSCHIG00000015975	HSPB1	108633906	heat shock protein family B (small) member 1 [Source:NCBI gene;Acc:108633906]	Environmental Information Processing;Human Diseases;Environmental Information Processing	Signal transduction;Infectious disease: parasitic;Signal transduction	ko04010//MAPK signaling pathway;ko05146//Amoebiasis;ko04370//VEGF signaling pathway	K04455;K04455;K04455	GO:0005634//nucleus;GO:0005737//cytoplasm;GO:0005886//plasma membrane;GO:0030018//Z disc;GO:0043292//contractile fiber	GO:0005080//protein kinase C binding;GO:0008426//protein kinase C inhibitor activity;GO:0019901//protein kinase binding;GO:0042802//identical protein binding;GO:0042803//protein homodimerization activity;GO:0044183//protein binding involved in protein folding;GO:0061629//RNA polymerase II sequence-specific DNA binding transcription factor binding	GO:0001932//regulation of protein phosphorylation;GO:0006469//negative regulation of protein kinase activity;GO:0009615//response to virus;GO:0032731//positive regulation of interleukin-1 beta production;GO:0032760//positive regulation of tumor necrosis factor production;GO:0035556//intracellular signal transduction;GO:0035924//cellular response to vascular endothelial growth factor stimulus;GO:0…
ENSCHIG00000016788	CACNA1A	102168441	calcium voltage-gated channel subunit alpha1 A [Source:NCBI gene;Acc:102168441]	Environmental Information Processing;Environmental Information Processing;Organismal Systems;Organismal Systems;Organismal Systems;Organismal Systems;Organismal Systems;Human Diseases;Human Diseases;Organismal Systems;Organismal Systems;Organismal Systems;Organismal Systems;Human Diseases;Human Diseases	Signal transduction;Signal transduction;Nervous system;Nervous system;Nervous system;Nervous system;Nervous system;Substance dependence;Neurodegenerative disease;Nervous system;Nervous system;Nervous system;Sensory system;Endocrine and metabolic disease;Substance dependence	ko04010//MAPK signaling pathway;ko04020//Calcium signaling pathway;ko04723//Retrograde endocannabinoid signaling;ko04728//Dopaminergic synapse;ko04726//Serotonergic synapse;ko04724//Glutamatergic synapse;ko04725//Cholinergic synapse;ko05032//Morphine addiction;ko05017//Spinocerebellar ataxia;ko04727//GABAergic synapse;ko04721//Synaptic vesicle cycle;ko04730//Long-term depression;ko04742//Taste tr…	K04344;K04344;K04344;K04344;K04344;K04344;K04344;K04344;K04344;K04344;K04344;K04344;K04344;K04344;K04344	GO:0005634//nucleus;GO:0005737//cytoplasm;GO:0005886//plasma membrane;GO:0005891//voltage-gated calcium channel complex;GO:0016020//membrane;GO:0016021//integral component of membrane;GO:0042995//cell projection	GO:0005216//ion channel activity;GO:0005244//voltage-gated ion channel activity;GO:0005245//voltage-gated calcium channel activity;GO:0005262//calcium channel activity;GO:0008331//high voltage-gated calcium channel activity;GO:0019905//syntaxin binding;GO:0046872//metal ion binding	GO:0006811//ion transport;GO:0006816//calcium ion transport;GO:0007204//positive regulation of cytosolic calcium ion concentration;GO:0008219//cell death;GO:0034765//regulation of ion transmembrane transport;GO:0050804//modulation of synaptic transmission;GO:0055085//transmembrane transport;GO:0070588//calcium ion transmembrane transport;GO:1904645//response to beta-amyloid;GO:1904646//cellular r…
ENSCHIG00000018246	ANGPT4	102180406	angiopoietin 4 [Source:NCBI gene;Acc:102180406]	Environmental Information Processing;Environmental Information Processing;Environmental Information Processing;Environmental Information Processing;Environmental Information Processing	Signal transduction;Signal transduction;Signal transduction;Signal transduction;Signal transduction	ko04151//PI3K-Akt signaling pathway;ko04010//MAPK signaling pathway;ko04014//Ras signaling pathway;ko04015//Rap1 signaling pathway;ko04066//HIF-1 signaling pathway	K05467;K05467;K05467;K05467;K05467	GO:0005615//extracellular space	GO:0030297//transmembrane receptor protein tyrosine kinase activator activity;GO:0030971//receptor tyrosine kinase binding	GO:0001525//angiogenesis;GO:0007219//Notch signaling pathway;GO:0010595//positive regulation of endothelial cell migration;GO:0016525//negative regulation of angiogenesis;GO:0043066//negative regulation of apoptotic process;GO:0043536//positive regulation of blood vessel endothelial cell migration;GO:0043537//negative regulation of blood vessel endothelial cell migration;GO:0045766//positive regu…
ENSCHIG00000020285	TAOK3	102182995	TAO kinase 3 [Source:NCBI gene;Acc:102182995]	Environmental Information Processing	Signal transduction	ko04010//MAPK signaling pathway	K04429	-	GO:0000166//nucleotide binding;GO:0004672//protein kinase activity;GO:0004674//protein serine/threonine kinase activity;GO:0005524//ATP binding;GO:0016740//transferase activity	GO:0000165//MAPK cascade;GO:0006468//protein phosphorylation;GO:0006974//cellular response to DNA damage stimulus;GO:0007095//mitotic G2 DNA damage checkpoint;GO:0032874//positive regulation of stress-activated MAPK cascade;GO:0043507//positive regulation of JUN kinase activity;GO:0046329//negative regulation of JNK cascade;GO:0046330//positive regulation of JNK cascade;GO:0046777//protein autoph…
ENSCHIG00000023990	IGF1R	100861165	insulin like growth factor 1 receptor [Source:NCBI gene;Acc:100861165]	Human Diseases;Environmental Information Processing;Environmental Information Processing;Cellular Processes;Environmental Information Processing;Environmental Information Processing;Human Diseases;Human Diseases;Cellular Processes;Human Diseases;Environmental Information Processing;Human Diseases;Cellular Processes;Cellular Processes;Environmental Information Processing;Environmental Information …	Cancer: overview;Signal transduction;Signal transduction;Transport and catabolism;Signal transduction;Signal transduction;Cancer: overview;Cancer: overview;Cellular community - eukaryotes;Cancer: specific types;Signal transduction;Cancer: specific types;Transport and catabolism;Cellular community - eukaryotes;Signal transduction;Signal transduction;Cell growth and death;Signal transduction;Cancer…	ko05200//Pathways in cancer;ko04151//PI3K-Akt signaling pathway;ko04010//MAPK signaling pathway;ko04144//Endocytosis;ko04014//Ras signaling pathway;ko04015//Rap1 signaling pathway;ko05202//Transcriptional misregulation in cancer;ko05205//Proteoglycans in cancer;ko04510//Focal adhesion;ko05225//Hepatocellular carcinoma;ko04150//mTOR signaling pathway;ko05224//Breast cancer;ko04140//Autophagy - ani…	K05087;K05087;K05087;K05087;K05087;K05087;K05087;K05087;K05087;K05087;K05087;K05087;K05087;K05087;K05087;K05087;K05087;K05087;K05087;K05087;K05087;K05087;K05087;K05087;K05087;K05087;K05087;K05087;K05087	GO:0016020//membrane;GO:0016021//integral component of membrane;GO:0035867//alphav-beta3 integrin-IGF-1-IGF1R complex;GO:0043231//intracellular membrane-bounded organelle;GO:0043235//receptor complex;GO:1902911//protein kinase complex	GO:0000166//nucleotide binding;GO:0004672//protein kinase activity;GO:0004713//protein tyrosine kinase activity;GO:0004714//transmembrane receptor protein tyrosine kinase activity;GO:0005010//insulin-like growth factor-activated receptor activity;GO:0005158//insulin receptor binding;GO:0005515//protein binding;GO:0005520//insulin-like growth factor binding;GO:0005524//ATP binding;GO:0016301//kina…	GO:0006468//protein phosphorylation;GO:0006955//immune response;GO:0007169//transmembrane receptor protein tyrosine kinase signaling pathway;GO:0008284//positive regulation of cell proliferation;GO:0016310//phosphorylation;GO:0030335//positive regulation of cell migration;GO:0038083//peptidyl-tyrosine autophosphorylation;GO:0043066//negative regulation of apoptotic process;GO:0045056//transcytosi…
ENSCHIG00000026282	PLA2G4A	102178930	phospholipase A2 group IVA [Source:NCBI gene;Acc:102178930]	Metabolism;Environmental Information Processing;Environmental Information Processing;Cellular Processes;Environmental Information Processing;Organismal Systems;Organismal Systems;Organismal Systems;Organismal Systems;Organismal Systems;Organismal Systems;Organismal Systems;Metabolism;Metabolism;Human Diseases;Organismal Systems;Organismal Systems;Organismal Systems;Organismal Systems;Environmenta…	Global and overview maps;Signal transduction;Signal transduction;Cell growth and death;Signal transduction;Endocrine system;Circulatory system;Nervous system;Nervous system;Immune system;Sensory system;Immune system;Lipid metabolism;Lipid metabolism;Cancer: overview;Endocrine system;Immune system;Endocrine system;Nervous system;Signal transduction;Lipid metabolism;Lipid metabolism;Lipid metabolism	ko01100//Metabolic pathways;ko04010//MAPK signaling pathway;ko04014//Ras signaling pathway;ko04217//Necroptosis;ko04072//Phospholipase D signaling pathway;ko04921//Oxytocin signaling pathway;ko04270//Vascular smooth muscle contraction;ko04726//Serotonergic synapse;ko04724//Glutamatergic synapse;ko04611//Platelet activation;ko04750//Inflammatory mediator regulation of TRP channels;ko04666//Fc gamm…	K16342;K16342;K16342;K16342;K16342;K16342;K16342;K16342;K16342;K16342;K16342;K16342;K16342;K16342;K16342;K16342;K16342;K16342;K16342;K16342;K16342;K16342;K16342	GO:0000139//Golgi membrane;GO:0005635//nuclear envelope;GO:0005737//cytoplasm;GO:0005829//cytosol;GO:0043231//intracellular membrane-bounded organelle	GO:0004620//phospholipase activity;GO:0004622//lysophospholipase activity;GO:0004623//phospholipase A2 activity;GO:0005509//calcium ion binding;GO:0005544//calcium-dependent phospholipid binding;GO:0008374//O-acyltransferase activity;GO:0010314//phosphatidylinositol-5-phosphate binding;GO:0016787//hydrolase activity;GO:0032266//phosphatidylinositol-3-phosphate binding;GO:0046872//metal ion bindin…	GO:0001516//prostaglandin biosynthetic process;GO:0006629//lipid metabolic process;GO:0006640//monoacylglycerol biosynthetic process;GO:0009395//phospholipid catabolic process;GO:0010572//positive regulation of platelet activation;GO:0016042//lipid catabolic process;GO:0019369//arachidonic acid metabolic process;GO:0019370//leukotriene biosynthetic process;GO:0034478//phosphatidylglycerol catabol…
ENSCHIG00000026731	CSF1R	100861303	colony stimulating factor 1 receptor [Source:NCBI gene;Acc:100861303]	Human Diseases;Environmental Information Processing;Environmental Information Processing;Environmental Information Processing;Environmental Information Processing;Environmental Information Processing;Human Diseases;Organismal Systems;Organismal Systems;Environmental Information Processing;Human Diseases	Cancer: overview;Signal transduction;Signaling molecules and interaction;Signal transduction;Signal transduction;Signal transduction;Cancer: overview;Development and regeneration;Immune system;Signaling molecules and interaction;Cancer: specific types	ko05200//Pathways in cancer;ko04151//PI3K-Akt signaling pathway;ko04060//Cytokine-cytokine receptor interaction;ko04010//MAPK signaling pathway;ko04014//Ras signaling pathway;ko04015//Rap1 signaling pathway;ko05202//Transcriptional misregulation in cancer;ko04380//Osteoclast differentiation;ko04640//Hematopoietic cell lineage;ko04061//Viral protein interaction with cytokine and cytokine receptor;…	K05090;K05090;K05090;K05090;K05090;K05090;K05090;K05090;K05090;K05090;K05090	GO:0005886//plasma membrane;GO:0009986//cell surface;GO:0016020//membrane;GO:0016021//integral component of membrane;GO:1990682//CSF1-CSF1R complex	GO:0000166//nucleotide binding;GO:0004672//protein kinase activity;GO:0004713//protein tyrosine kinase activity;GO:0004714//transmembrane receptor protein tyrosine kinase activity;GO:0005011//macrophage colony-stimulating factor receptor activity;GO:0005524//ATP binding;GO:0019903//protein phosphatase binding;GO:0019955//cytokine binding;GO:0042803//protein homodimerization activity	GO:0002931//response to ischemia;GO:0006468//protein phosphorylation;GO:0006954//inflammatory response;GO:0007169//transmembrane receptor protein tyrosine kinase signaling pathway;GO:0007411//axon guidance;GO:0008284//positive regulation of cell proliferation;GO:0008285//negative regulation of cell proliferation;GO:0008360//regulation of cell shape;GO:0018108//peptidyl-tyrosine phosphorylation;GO…
ENSCHIG00000009775	EIF4G1	102183267	eukaryotic translation initiation factor 4 gamma 1 [Source:NCBI gene;Acc:102183267]	Genetic Information Processing;Human Diseases	Translation;Cardiovascular disease	ko03013//Nucleocytoplasmic transport;ko05416//Viral myocarditis	K03260;K03260	GO:0005634//nucleus;GO:0005737//cytoplasm;GO:0005829//cytosol;GO:0005844//polysome;GO:0016281//eukaryotic translation initiation factor 4F complex	GO:0003723//RNA binding;GO:0003729//mRNA binding;GO:0003743//translation initiation factor activity;GO:0005515//protein binding;GO:0005524//ATP binding;GO:0008135//translation factor activity, RNA binding;GO:0008190//eukaryotic initiation factor 4E binding;GO:0042802//identical protein binding	GO:0001662//behavioral fear response;GO:0006412//translation;GO:0006413//translational initiation;GO:0006446//regulation of translational initiation;GO:0010507//negative regulation of autophagy;GO:0010801//negative regulation of peptidyl-threonine phosphorylation;GO:0010942//positive regulation of cell death;GO:0030307//positive regulation of cell growth;GO:0031669//cellular response to nutrient …
ENSCHIG00000010022	GEMIN7	102169754	gem nuclear organelle associated protein 7 [Source:NCBI gene;Acc:102169754]	Genetic Information Processing	Translation	ko03013//Nucleocytoplasmic transport	K13135	GO:0005654//nucleoplasm;GO:0005737//cytoplasm;GO:0005829//cytosol;GO:0016604//nuclear body;GO:0032797//SMN complex;GO:0034719//SMN-Sm protein complex;GO:0097504//Gemini of coiled bodies	-	GO:0000387//spliceosomal snRNP assembly
ENSCHIG00000009941	EIF3B	102168598	eukaryotic translation initiation factor 3 subunit B [Source:NCBI gene;Acc:102168598]	Genetic Information Processing	Translation	ko03013//Nucleocytoplasmic transport	K03253	GO:0005852//eukaryotic translation initiation factor 3 complex;GO:0045202//synapse;GO:0071541//eukaryotic translation initiation factor 3 complex, eIF3m	GO:0003676//nucleic acid binding;GO:0003723//RNA binding;GO:0003743//translation initiation factor activity;GO:0005515//protein binding;GO:0031369//translation initiation factor binding	GO:0006413//translational initiation;GO:0006446//regulation of translational initiation;GO:0075522//IRES-dependent viral translational initiation;GO:0075525//viral translational termination-reinitiation
ENSCHIG00000011690	EIF3H	102184540	eukaryotic translation initiation factor 3 subunit H [Source:NCBI gene;Acc:102184540]	Genetic Information Processing;Human Diseases	Translation;Infectious disease: viral	ko03013//Nucleocytoplasmic transport;ko05162//Measles	K03247;K03247	GO:0005737//cytoplasm;GO:0005852//eukaryotic translation initiation factor 3 complex;GO:0016282//eukaryotic 43S preinitiation complex;GO:0033290//eukaryotic 48S preinitiation complex;GO:0071541//eukaryotic translation initiation factor 3 complex, eIF3m	GO:0003743//translation initiation factor activity;GO:0005515//protein binding;GO:0008237//metallopeptidase activity;GO:0070122//isopeptidase activity;GO:0101005//ubiquitinyl hydrolase activity	GO:0001732//formation of cytoplasmic translation initiation complex;GO:0002183//cytoplasmic translational initiation;GO:0006412//translation;GO:0006413//translational initiation;GO:0006508//proteolysis;GO:0032435//negative regulation of proteasomal ubiquitin-dependent protein catabolic process
ENSCHIG00000012083	NUP62	102187158	nucleoporin 62 [Source:NCBI gene;Acc:102187158]	Genetic Information Processing	Translation	ko03013//Nucleocytoplasmic transport	K14306	GO:0000922//spindle pole;GO:0005635//nuclear envelope;GO:0005643//nuclear pore;GO:0005654//nucleoplasm;GO:0005737//cytoplasm;GO:0005813//centrosome;GO:0031965//nuclear membrane;GO:0072686//mitotic spindle;GO:0090543//Flemming body;GO:1990904//ribonucleoprotein complex	GO:0017056//structural constituent of nuclear pore;GO:0030159//receptor signaling complex scaffold activity;GO:0030544//Hsp70 protein binding;GO:0042169//SH2 domain binding;GO:0043130//ubiquitin binding;GO:0051425//PTB domain binding;GO:0051879//Hsp90 protein binding	GO:0006913//nucleocytoplasmic transport;GO:0007080//mitotic metaphase plate congression;GO:0007098//centrosome cycle;GO:0007100//mitotic centrosome separation;GO:0007166//cell surface receptor signaling pathway;GO:0007569//cell aging;GO:0008219//cell death;GO:0008285//negative regulation of cell proliferation;GO:0015031//protein transport;GO:0042059//negative regulation of epidermal growth factor…
ENSCHIG00000012114	RBM8A	102184487	RNA binding motif protein 8A [Source:NCBI gene;Acc:102184487]	Genetic Information Processing;Genetic Information Processing;Genetic Information Processing	Translation;Transcription;Translation	ko03013//Nucleocytoplasmic transport;ko03040//Spliceosome;ko03015//mRNA surveillance pathway	K12876;K12876;K12876	GO:0005634//nucleus;GO:0005737//cytoplasm;GO:0016607//nuclear speck;GO:0035145//exon-exon junction complex;GO:0071006//U2-type catalytic step 1 spliceosome;GO:0071013//catalytic step 2 spliceosome	GO:0003676//nucleic acid binding;GO:0003723//RNA binding;GO:0003729//mRNA binding	GO:0000184//nuclear-transcribed mRNA catabolic process, nonsense-mediated decay;GO:0000381//regulation of alternative mRNA splicing, via spliceosome;GO:0000398//mRNA splicing, via spliceosome;GO:0006396//RNA processing
ENSCHIG00000013155	GEMIN6	102178631	gem nuclear organelle associated protein 6 [Source:NCBI gene;Acc:102178631]	Genetic Information Processing	Translation	ko03013//Nucleocytoplasmic transport	K13134	GO:0005634//nucleus;GO:0005654//nucleoplasm;GO:0005737//cytoplasm;GO:0005829//cytosol;GO:0016604//nuclear body;GO:0032797//SMN complex;GO:0034719//SMN-Sm protein complex;GO:0097504//Gemini of coiled bodies	-	GO:0000245//spliceosomal complex assembly;GO:0000387//spliceosomal snRNP assembly
ENSCHIG00000014278	ELAC1	102173249	elaC ribonuclease Z 1 [Source:NCBI gene;Acc:102173249]	Genetic Information Processing	Translation	ko03013//Nucleocytoplasmic transport	K00784	GO:0005634//nucleus;GO:0005654//nucleoplasm;GO:0005829//cytosol	GO:0004518//nuclease activity;GO:0004519//endonuclease activity;GO:0016787//hydrolase activity;GO:0016891//endoribonuclease activity, producing 5'-phosphomonoesters;GO:0046872//metal ion binding	GO:0008033//tRNA processing;GO:0042779//tRNA 3'-trailer cleavage;GO:0090502//RNA phosphodiester bond hydrolysis, endonucleolytic
ENSCHIG00000015399	THOC1	102168224	THO complex 1 [Source:NCBI gene;Acc:102168224]	Genetic Information Processing;Genetic Information Processing	Translation;Transcription	ko03013//Nucleocytoplasmic transport;ko03040//Spliceosome	K12878;K12878	GO:0000346//transcription export complex;GO:0000347//THO complex;GO:0000445//THO complex part of transcription export complex;GO:0000781//chromosome, telomeric region;GO:0005634//nucleus;GO:0005737//cytoplasm;GO:0016607//nuclear speck	GO:0005515//protein binding	GO:0000018//regulation of DNA recombination;GO:0006406//mRNA export from nucleus;GO:0006915//apoptotic process;GO:0007165//signal transduction;GO:0031297//replication fork processing;GO:0032784//regulation of DNA-templated transcription, elongation;GO:0032786//positive regulation of DNA-templated transcription, elongation;GO:0046784//viral mRNA export from host cell nucleus;GO:0048297//negative r…
ENSCHIG00000015663	EIF2B3	102187733	eukaryotic translation initiation factor 2B subunit gamma [Source:NCBI gene;Acc:102187733]	Human Diseases;Genetic Information Processing	Infectious disease: viral;Translation	ko05168//Herpes simplex virus 1 infection;ko03013//Nucleocytoplasmic transport	K03241;K03241	GO:0005737//cytoplasm;GO:0005851//eukaryotic translation initiation factor 2B complex	GO:0003743//translation initiation factor activity;GO:0005085//guanyl-nucleotide exchange factor activity;GO:0008135//translation factor activity, RNA binding;GO:0016779//nucleotidyltransferase activity	GO:0006413//translational initiation;GO:0009058//biosynthetic process;GO:0014003//oligodendrocyte development;GO:0050790//regulation of catalytic activity;GO:0050852//T cell receptor signaling pathway
ENSCHIG00000017602	ACIN1	102182699	apoptotic chromatin condensation inducer 1 [Source:NCBI gene;Acc:102182699]	Genetic Information Processing;Genetic Information Processing;Genetic Information Processing	Translation;Transcription;Translation	ko03013//Nucleocytoplasmic transport;ko03040//Spliceosome;ko03015//mRNA surveillance pathway	K12875;K12875;K12875	GO:0005654//nucleoplasm;GO:0005730//nucleolus;GO:0005829//cytosol;GO:0005886//plasma membrane	GO:0003676//nucleic acid binding	-
ENSCHIG00000018603	THOC7	102168397	THO complex 7 [Source:NCBI gene;Acc:102168397]	Genetic Information Processing	Translation	ko03013//Nucleocytoplasmic transport	K13176	GO:0000346//transcription export complex;GO:0000347//THO complex;GO:0000445//THO complex part of transcription export complex;GO:0000781//chromosome, telomeric region;GO:0005634//nucleus;GO:0005737//cytoplasm;GO:0005829//cytosol;GO:0016607//nuclear speck	-	GO:0006397//mRNA processing;GO:0006406//mRNA export from nucleus;GO:0046784//viral mRNA export from host cell nucleus
ENSCHIG00000020696	EIF2B2	102184443	eukaryotic translation initiation factor 2B subunit beta [Source:NCBI gene;Acc:102184443]	Human Diseases;Genetic Information Processing	Infectious disease: viral;Translation	ko05168//Herpes simplex virus 1 infection;ko03013//Nucleocytoplasmic transport	K03754;K03754	GO:0005737//cytoplasm;GO:0005851//eukaryotic translation initiation factor 2B complex	GO:0003743//translation initiation factor activity;GO:0005085//guanyl-nucleotide exchange factor activity;GO:0005524//ATP binding;GO:0005525//GTP binding	GO:0001541//ovarian follicle development;GO:0006413//translational initiation;GO:0007417//central nervous system development;GO:0014003//oligodendrocyte development;GO:0042552//myelination;GO:0044237//cellular metabolic process;GO:0050790//regulation of catalytic activity;GO:0050852//T cell receptor signaling pathway
ENSCHIG00000023764	NUP153	102171943	nucleoporin 153 [Source:NCBI gene;Acc:102171943]	Genetic Information Processing	Translation	ko03013//Nucleocytoplasmic transport	K14296	GO:0005643//nuclear pore;GO:0005654//nucleoplasm;GO:0005730//nucleolus;GO:0005829//cytosol;GO:0016020//membrane;GO:0031965//nuclear membrane;GO:0034399//nuclear periphery;GO:0042405//nuclear inclusion body;GO:0044615//nuclear pore nuclear basket	GO:0017056//structural constituent of nuclear pore;GO:0042802//identical protein binding;GO:0043495//protein anchor;GO:0046872//metal ion binding	GO:0006913//nucleocytoplasmic transport;GO:0046832//negative regulation of RNA export from nucleus;GO:0051292//nuclear pore complex assembly
ENSCHIG00000026039	NUP50	102171314	nucleoporin 50 [Source:NCBI gene;Acc:102171314]	Genetic Information Processing	Translation	ko03013//Nucleocytoplasmic transport	K14295	GO:0005634//nucleus;GO:0005643//nuclear pore;GO:0005654//nucleoplasm;GO:0031965//nuclear membrane	-	GO:0015031//protein transport;GO:0046907//intracellular transport;GO:0051028//mRNA transport
ENSCHIG00000025992	ELAC2	102176360	elaC ribonuclease Z 2 [Source:NCBI gene;Acc:102176360]	Genetic Information Processing	Translation	ko03013//Nucleocytoplasmic transport	K00784	GO:0005634//nucleus;GO:0005654//nucleoplasm;GO:0005739//mitochondrion;GO:0042645//mitochondrial nucleoid	GO:0016787//hydrolase activity	GO:0008033//tRNA processing;GO:0072684//mitochondrial tRNA 3'-trailer cleavage, endonucleolytic
ENSCHIG00000026197	GEMIN5	102173559	gem nuclear organelle associated protein 5 [Source:NCBI gene;Acc:102173559]	Genetic Information Processing	Translation	ko03013//Nucleocytoplasmic transport	K13133	GO:0005654//nucleoplasm;GO:0005737//cytoplasm;GO:0005829//cytosol;GO:0016604//nuclear body;GO:0032797//SMN complex;GO:0034718//SMN-Gemin2 complex;GO:0034719//SMN-Sm protein complex	GO:0000340//RNA 7-methylguanosine cap binding;GO:0003730//mRNA 3'-UTR binding;GO:0005515//protein binding;GO:0017069//snRNA binding;GO:0030619//U1 snRNA binding;GO:0030621//U4 snRNA binding;GO:0030622//U4atac snRNA binding;GO:0043022//ribosome binding	GO:0000387//spliceosomal snRNP assembly;GO:0006417//regulation of translation
ENSCHIG00000026226	GEMIN4	102176261	gem nuclear organelle associated protein 4 [Source:NCBI gene;Acc:102176261]	Genetic Information Processing	Translation	ko03013//Nucleocytoplasmic transport	K13132	GO:0005730//nucleolus;GO:0005829//cytosol;GO:0015030//Cajal body;GO:0016604//nuclear body;GO:0032797//SMN complex;GO:0034719//SMN-Sm protein complex	GO:0043021//ribonucleoprotein complex binding	GO:0000387//spliceosomal snRNP assembly;GO:0006364//rRNA processing
ENSCHIG00000027106	EIF5B	102178080	eukaryotic translation initiation factor 5B [Source:NCBI gene;Acc:102178080]	Genetic Information Processing	Translation	ko03013//Nucleocytoplasmic transport	K03243	GO:0005737//cytoplasm	GO:0000166//nucleotide binding;GO:0003743//translation initiation factor activity;GO:0003924//GTPase activity;GO:0005525//GTP binding	GO:0006412//translation;GO:0006413//translational initiation;GO:0006446//regulation of translational initiation
ENSCHIG00000004374	RB1	102183886	RB transcriptional corepressor 1 [Source:NCBI gene;Acc:102183886]	Human Diseases;Human Diseases;Human Diseases;Human Diseases;Human Diseases;Human Diseases;Human Diseases;Human Diseases;Cellular Processes;Human Diseases;Human Diseases;Human Diseases;Human Diseases;Human Diseases;Cellular Processes;Human Diseases;Human Diseases;Human Diseases;Human Diseases;Human Diseases;Human Diseases;Human Diseases;Human Diseases;Human Diseases	Cancer: overview;Infectious disease: viral;Infectious disease: viral;Infectious disease: viral;Infectious disease: viral;Cancer: overview;Infectious disease: viral;Infectious disease: viral;Cell growth and death;Infectious disease: viral;Cancer: specific types;Endocrine and metabolic disease;Cancer: specific types;Cancer: specific types;Cell growth and death;Cancer: specific types;Cancer: specifi…	ko05200//Pathways in cancer;ko05165//Human papillomavirus infection;ko05163//Human cytomegalovirus infection;ko05169//Epstein-Barr virus infection;ko05166//Human T-cell leukemia virus 1 infection;ko05203//Viral carcinogenesis;ko05167//Kaposi sarcoma-associated herpesvirus infection;ko05161//Hepatitis B;ko04218//Cellular senescence;ko05160//Hepatitis C;ko05225//Hepatocellular carcinoma;ko04934//Cu…	K06618;K06618;K06618;K06618;K06618;K06618;K06618;K06618;K06618;K06618;K06618;K06618;K06618;K06618;K06618;K06618;K06618;K06618;K06618;K06618;K06618;K06618;K06618;K06618	GO:0005634//nucleus;GO:0005654//nucleoplasm;GO:0005667//transcription factor complex;GO:0005819//spindle;GO:0008024//positive transcription elongation factor complex b;GO:0016605//PML body;GO:0035189//Rb-E2F complex	GO:0001102//RNA polymerase II activating transcription factor binding;GO:0008134//transcription factor binding;GO:0019899//enzyme binding;GO:0019900//kinase binding;GO:0031625//ubiquitin protein ligase binding;GO:0042802//identical protein binding;GO:0051219//phosphoprotein binding;GO:0061676//importin-alpha family protein binding	GO:0000082//G1/S transition of mitotic cell cycle;GO:0000122//negative regulation of transcription from RNA polymerase II promoter;GO:0001558//regulation of cell growth;GO:0001894//tissue homeostasis;GO:0003180//aortic valve morphogenesis;GO:0006357//regulation of transcription from RNA polymerase II promoter;GO:0006469//negative regulation of protein kinase activity;GO:0007049//cell cycle;GO:000…
ENSCHIG00000008551	FZD10	102174961	frizzled class receptor 10 [Source:NCBI gene;Acc:102174961]	Human Diseases;Human Diseases;Human Diseases;Human Diseases;Human Diseases;Environmental Information Processing;Environmental Information Processing;Environmental Information Processing;Human Diseases;Human Diseases;Human Diseases;Cellular Processes;Organismal Systems;Human Diseases	Cancer: overview;Neurodegenerative disease;Infectious disease: viral;Cancer: overview;Cancer: specific types;Signal transduction;Signal transduction;Signal transduction;Endocrine and metabolic disease;Cancer: specific types;Cancer: specific types;Cellular community - eukaryotes;Endocrine system;Cancer: specific types	ko05200//Pathways in cancer;ko05010//Alzheimer disease;ko05165//Human papillomavirus infection;ko05205//Proteoglycans in cancer;ko05225//Hepatocellular carcinoma;ko04390//Hippo signaling pathway;ko04150//mTOR signaling pathway;ko04310//Wnt signaling pathway;ko04934//Cushing syndrome;ko05226//Gastric cancer;ko05224//Breast cancer;ko04550//Signaling pathways regulating pluripotency of stem cells;ko…	K02842;K02842;K02842;K02842;K02842;K02842;K02842;K02842;K02842;K02842;K02842;K02842;K02842;K02842	GO:0005654//nucleoplasm;GO:0005737//cytoplasm;GO:0005886//plasma membrane;GO:0009986//cell surface;GO:0016020//membrane;GO:0016021//integral component of membrane	GO:0004888//transmembrane signaling receptor activity;GO:0004930//G-protein coupled receptor activity;GO:0005515//protein binding;GO:0017147//Wnt-protein binding;GO:0042813//Wnt-activated receptor activity	GO:0007165//signal transduction;GO:0007166//cell surface receptor signaling pathway;GO:0007186//G-protein coupled receptor signaling pathway;GO:0007275//multicellular organism development;GO:0016055//Wnt signaling pathway;GO:0032956//regulation of actin cytoskeleton organization;GO:0034260//negative regulation of GTPase activity;GO:0038031//non-canonical Wnt signaling pathway via JNK cascade;GO:0…
ENSCHIG00000009856	FRAT2	108634037	FRAT regulator of WNT signaling pathway 2 [Source:NCBI gene;Acc:108634037]	Human Diseases;Human Diseases;Human Diseases;Environmental Information Processing;Human Diseases;Human Diseases	Cancer: overview;Neurodegenerative disease;Cancer: specific types;Signal transduction;Cancer: specific types;Cancer: specific types	ko05200//Pathways in cancer;ko05010//Alzheimer disease;ko05225//Hepatocellular carcinoma;ko04310//Wnt signaling pathway;ko05226//Gastric cancer;ko05224//Breast cancer	K03096;K03096;K03096;K03096;K03096;K03096	-	-	GO:0016055//Wnt signaling pathway
ENSCHIG00000012892	CSNK1A1	102181496	casein kinase 1 alpha 1 [Source:NCBI gene;Acc:102181496]	Human Diseases;Human Diseases;Human Diseases;Environmental Information Processing;Human Diseases;Human Diseases;Environmental Information Processing	Neurodegenerative disease;Infectious disease: viral;Cancer: specific types;Signal transduction;Cancer: specific types;Cancer: specific types;Signal transduction	ko05010//Alzheimer disease;ko05165//Human papillomavirus infection;ko05225//Hepatocellular carcinoma;ko04310//Wnt signaling pathway;ko05226//Gastric cancer;ko05224//Breast cancer;ko04340//Hedgehog signaling pathway	K08957;K08957;K08957;K08957;K08957;K08957;K08957	GO:0005813//centrosome;GO:0005829//cytosol;GO:0005847//mRNA cleavage and polyadenylation specificity factor complex;GO:0016607//nuclear speck;GO:0030877//beta-catenin destruction complex;GO:0045095//keratin filament	GO:0000166//nucleotide binding;GO:0004672//protein kinase activity;GO:0004674//protein serine/threonine kinase activity;GO:0005524//ATP binding	GO:0006468//protein phosphorylation;GO:0007030//Golgi organization;GO:0018105//peptidyl-serine phosphorylation;GO:0032436//positive regulation of proteasomal ubiquitin-dependent protein catabolic process;GO:0045104//intermediate filament cytoskeleton organization;GO:0090090//negative regulation of canonical Wnt signaling pathway;GO:1904424//regulation of GTP binding
ENSCHIG00000020538	AXIN2	102180348	axin 2 [Source:NCBI gene;Acc:102180348]	Human Diseases;Human Diseases;Human Diseases;Human Diseases;Environmental Information Processing;Environmental Information Processing;Human Diseases;Human Diseases;Human Diseases;Cellular Processes;Human Diseases;Human Diseases;Human Diseases	Cancer: overview;Neurodegenerative disease;Infectious disease: viral;Cancer: specific types;Signal transduction;Signal transduction;Endocrine and metabolic disease;Cancer: specific types;Cancer: specific types;Cellular community - eukaryotes;Cancer: specific types;Cancer: specific types;Cancer: specific types	ko05200//Pathways in cancer;ko05010//Alzheimer disease;ko05165//Human papillomavirus infection;ko05225//Hepatocellular carcinoma;ko04390//Hippo signaling pathway;ko04310//Wnt signaling pathway;ko04934//Cushing syndrome;ko05226//Gastric cancer;ko05224//Breast cancer;ko04550//Signaling pathways regulating pluripotency of stem cells;ko05210//Colorectal cancer;ko05217//Basal cell carcinoma;ko05213//E…	K04385;K04385;K04385;K04385;K04385;K04385;K04385;K04385;K04385;K04385;K04385;K04385;K04385	GO:0005634//nucleus;GO:0005737//cytoplasm;GO:0005813//centrosome	GO:0019899//enzyme binding;GO:0031625//ubiquitin protein ligase binding;GO:0070411//I-SMAD binding	GO:0001756//somitogenesis;GO:0001934//positive regulation of protein phosphorylation;GO:0001957//intramembranous ossification;GO:0003139//secondary heart field specification;GO:0003413//chondrocyte differentiation involved in endochondral bone morphogenesis;GO:0008283//cell proliferation;GO:0008285//negative regulation of cell proliferation;GO:0010718//positive regulation of epithelial to mesench…
ENSCHIG00000020787	DLL1	102182594	delta like canonical Notch ligand 1 [Source:NCBI gene;Acc:102182594]	Human Diseases;Human Diseases;Organismal Systems;Human Diseases;Environmental Information Processing	Cancer: overview;Cancer: specific types;Immune system;Drug resistance: antineoplastic;Signal transduction	ko05200//Pathways in cancer;ko05224//Breast cancer;ko04658//Th1 and Th2 cell differentiation;ko01522//Endocrine resistance;ko04330//Notch signaling pathway	K06051;K06051;K06051;K06051;K06051	GO:0005886//plasma membrane;GO:0005912//adherens junction;GO:0016020//membrane;GO:0016021//integral component of membrane;GO:0016324//apical plasma membrane;GO:0031410//cytoplasmic vesicle;GO:0045121//membrane raft	GO:0005112//Notch binding;GO:0005509//calcium ion binding;GO:0030957//Tat protein binding;GO:0097110//scaffold protein binding	GO:0001756//somitogenesis;GO:0001757//somite specification;GO:0001947//heart looping;GO:0002315//marginal zone B cell differentiation;GO:0003323//type B pancreatic cell development;GO:0007154//cell communication;GO:0007219//Notch signaling pathway;GO:0007267//cell-cell signaling;GO:0007275//multicellular organism development;GO:0007368//determination of left/right symmetry;GO:0007386//compartment…
ENSCHIG00000005373	APBB1IP	102174487	amyloid beta precursor protein binding family B member 1 interacting protein [Source:NCBI gene;Acc:102174487]	Environmental Information Processing;Organismal Systems	Signal transduction;Immune system	ko04015//Rap1 signaling pathway;ko04611//Platelet activation	K17704;K17704	GO:0005829//cytosol;GO:0005886//plasma membrane	-	GO:0007165//signal transduction
ENSCHIG00000013616	MAGI3	102181179	membrane associated guanylate kinase, WW and PDZ domain containing 3 [Source:NCBI gene;Acc:102181179]	Environmental Information Processing	Signal transduction	ko04015//Rap1 signaling pathway	K06112	GO:0005911//cell-cell junction;GO:0030054//cell junction	GO:0005515//protein binding;GO:0060090//binding, bridging	GO:0007165//signal transduction;GO:0046328//regulation of JNK cascade
ENSCHIG00000017236	RAPGEF1	102176334	Rap guanine nucleotide exchange factor 1 [Source:NCBI gene;Acc:102176334]	Environmental Information Processing;Cellular Processes;Organismal Systems;Organismal Systems;Human Diseases	Signal transduction;Cellular community - eukaryotes;Endocrine system;Nervous system;Cancer: specific types	ko04015//Rap1 signaling pathway;ko04510//Focal adhesion;ko04910//Insulin signaling pathway;ko04722//Neurotrophin signaling pathway;ko05211//Renal cell carcinoma	K06277;K06277;K06277;K06277;K06277	-	GO:0005085//guanyl-nucleotide exchange factor activity	GO:0007264//small GTPase mediated signal transduction
ENSCHIG00000019203	PARD3	102185098	par-3 family cell polarity regulator [Source:NCBI gene;Acc:102185098]	Human Diseases;Environmental Information Processing;Cellular Processes;Environmental Information Processing;Organismal Systems;Organismal Systems;Cellular Processes;Environmental Information Processing;Cellular Processes	Infectious disease: viral;Signaling molecules and interaction;Transport and catabolism;Signal transduction;Immune system;Development and regeneration;Cellular community - eukaryotes;Signal transduction;Cellular community - eukaryotes	ko05165//Human papillomavirus infection;ko04080//Neuroactive ligand-receptor interaction;ko04144//Endocytosis;ko04015//Rap1 signaling pathway;ko04062//Chemokine signaling pathway;ko04360//Axon guidance;ko04530//Tight junction;ko04390//Hippo signaling pathway;ko04520//Adherens junction	K04237;K04237;K04237;K04237;K04237;K04237;K04237;K04237;K04237	GO:0005886//plasma membrane;GO:0005911//cell-cell junction;GO:0005923//bicellular tight junction;GO:0012505//endomembrane system;GO:0030054//cell junction	GO:0005515//protein binding	GO:0007049//cell cycle;GO:0051301//cell division
ENSCHIG00000020279	RASSF5	102175144	Ras association domain family member 5 [Source:NCBI gene;Acc:102175144]	Human Diseases;Environmental Information Processing;Environmental Information Processing;Cellular Processes;Organismal Systems;Human Diseases	Cancer: overview;Signal transduction;Signal transduction;Cell growth and death;Immune system;Cancer: specific types	ko05200//Pathways in cancer;ko04014//Ras signaling pathway;ko04015//Rap1 signaling pathway;ko04218//Cellular senescence;ko04670//Leukocyte transendothelial migration;ko05223//Non-small cell lung cancer	K08015;K08015;K08015;K08015;K08015;K08015	GO:0005634//nucleus;GO:0005856//cytoskeleton;GO:0005874//microtubule	GO:0031267//small GTPase binding	GO:0007165//signal transduction;GO:0008285//negative regulation of cell proliferation;GO:0031398//positive regulation of protein ubiquitination;GO:0035556//intracellular signal transduction;GO:0042981//regulation of apoptotic process;GO:1900180//regulation of protein localization to nucleus
ENSCHIG00000021183	LPAR1	102189399	lysophosphatidic acid receptor 1 [Source:NCBI gene;Acc:102189399]	Human Diseases;Environmental Information Processing;Environmental Information Processing;Environmental Information Processing;Cellular Processes;Environmental Information Processing;Cellular Processes	Cancer: overview;Signal transduction;Signaling molecules and interaction;Signal transduction;Cell motility;Signal transduction;Cellular community - eukaryotes	ko05200//Pathways in cancer;ko04151//PI3K-Akt signaling pathway;ko04080//Neuroactive ligand-receptor interaction;ko04015//Rap1 signaling pathway;ko04810//Regulation of actin cytoskeleton;ko04072//Phospholipase D signaling pathway;ko04540//Gap junction	K04289;K04289;K04289;K04289;K04289;K04289;K04289	GO:0005768//endosome;GO:0005886//plasma membrane;GO:0005887//integral component of plasma membrane;GO:0009986//cell surface;GO:0016020//membrane;GO:0016021//integral component of membrane	GO:0004930//G-protein coupled receptor activity;GO:0030165//PDZ domain binding;GO:0070915//lysophosphatidic acid receptor activity	GO:0000187//activation of MAPK activity;GO:0007165//signal transduction;GO:0007186//G-protein coupled receptor signaling pathway;GO:0007193//adenylate cyclase-inhibiting G-protein coupled receptor signaling pathway;GO:0007202//activation of phospholipase C activity;GO:0008360//regulation of cell shape;GO:0010977//negative regulation of neuron projection development;GO:0032060//bleb assembly;GO:00…
ENSCHIG00000021220	PRKD2	102175981	protein kinase D2 [Source:NCBI gene;Acc:102175981]	Environmental Information Processing;Organismal Systems	Signal transduction;Endocrine system	ko04015//Rap1 signaling pathway;ko04925//Aldosterone synthesis and secretion	K06070;K06070	GO:0005634//nucleus;GO:0005654//nucleoplasm;GO:0005737//cytoplasm;GO:0005829//cytosol;GO:0016020//membrane	GO:0000166//nucleotide binding;GO:0004672//protein kinase activity;GO:0004674//protein serine/threonine kinase activity;GO:0004697//protein kinase C activity;GO:0004698//calcium-dependent protein kinase C activity;GO:0005080//protein kinase C binding;GO:0005524//ATP binding;GO:0016301//kinase activity;GO:0016740//transferase activity;GO:0046872//metal ion binding	GO:0001938//positive regulation of endothelial cell proliferation;GO:0006468//protein phosphorylation;GO:0008219//cell death;GO:0010595//positive regulation of endothelial cell migration;GO:0016310//phosphorylation;GO:0018105//peptidyl-serine phosphorylation;GO:0018107//peptidyl-threonine phosphorylation;GO:0030949//positive regulation of vascular endothelial growth factor receptor signaling path…
ENSCHIG00000021859	PARD6G	102187092	par-6 family cell polarity regulator gamma [Source:NCBI gene;Acc:102187092]	Human Diseases;Cellular Processes;Environmental Information Processing;Organismal Systems;Cellular Processes;Environmental Information Processing	Infectious disease: viral;Transport and catabolism;Signal transduction;Development and regeneration;Cellular community - eukaryotes;Signal transduction	ko05165//Human papillomavirus infection;ko04144//Endocytosis;ko04015//Rap1 signaling pathway;ko04360//Axon guidance;ko04530//Tight junction;ko04390//Hippo signaling pathway	K06093;K06093;K06093;K06093;K06093;K06093	GO:0005737//cytoplasm;GO:0005923//bicellular tight junction;GO:0016020//membrane	GO:0005515//protein binding	GO:0007049//cell cycle;GO:0007163//establishment or maintenance of cell polarity;GO:0051301//cell division
ENSCHIG00000010516	EHMT1	102189411	euchromatic histone lysine methyltransferase 1 [Source:NCBI gene;Acc:102189411]	Metabolism;Organismal Systems;Metabolism	Global and overview maps;Aging;Amino acid metabolism	ko01100//Metabolic pathways;ko04211//Longevity regulating pathway;ko00310//Lysine degradation	K11420;K11420;K11420	GO:0005634//nucleus;GO:0005654//nucleoplasm;GO:0016604//nuclear body	GO:0001226//RNA polymerase II transcription corepressor binding;GO:0002039//p53 binding;GO:0005515//protein binding;GO:0008168//methyltransferase activity;GO:0008270//zinc ion binding;GO:0016279//protein-lysine N-methyltransferase activity;GO:0018024//histone-lysine N-methyltransferase activity	GO:0006325//chromatin organization;GO:0016571//histone methylation;GO:0018027//peptidyl-lysine dimethylation;GO:0034968//histone lysine methylation
ENSCHIG00000015877	PPARG	100861309	peroxisome proliferator activated receptor gamma [Source:NCBI gene;Acc:100861309]	Human Diseases;Human Diseases;Organismal Systems;Human Diseases;Environmental Information Processing;Organismal Systems;Organismal Systems;Organismal Systems;Human Diseases	Cancer: overview;Neurodegenerative disease;Environmental adaptation;Cancer: overview;Signal transduction;Development and regeneration;Aging;Endocrine system;Cancer: specific types	ko05200//Pathways in cancer;ko05016//Huntington disease;ko04714//Thermogenesis;ko05202//Transcriptional misregulation in cancer;ko04152//AMPK signaling pathway;ko04380//Osteoclast differentiation;ko04211//Longevity regulating pathway;ko03320//PPAR signaling pathway;ko05216//Thyroid cancer	K08530;K08530;K08530;K08530;K08530;K08530;K08530;K08530;K08530	GO:0005634//nucleus;GO:0005654//nucleoplasm;GO:0005737//cytoplasm;GO:0043231//intracellular membrane-bounded organelle	GO:0003677//DNA binding;GO:0003700//transcription factor activity, sequence-specific DNA binding;GO:0004879//RNA polymerase II transcription factor activity, ligand-activated sequence-specific DNA binding;GO:0008270//zinc ion binding;GO:0043565//sequence-specific DNA binding;GO:0046872//metal ion binding	GO:0006355//regulation of transcription, DNA-templated;GO:0030522//intracellular receptor signaling pathway;GO:0048511//rhythmic process
ENSCHIG00000015966	PRKAB2	102169928	protein kinase AMP-activated non-catalytic subunit beta 2 [Source:NCBI gene;Acc:102169928]	Organismal Systems;Human Diseases;Cellular Processes;Environmental Information Processing;Organismal Systems;Organismal Systems;Environmental Information Processing;Environmental Information Processing;Human Diseases;Organismal Systems;Human Diseases;Organismal Systems;Organismal Systems;Organismal Systems;Organismal Systems	Environmental adaptation;Endocrine and metabolic disease;Cellular community - eukaryotes;Signal transduction;Endocrine system;Endocrine system;Signal transduction;Signal transduction;Endocrine and metabolic disease;Endocrine system;Cardiovascular disease;Aging;Endocrine system;Aging;Environmental adaptation	ko04714//Thermogenesis;ko04932//Non-alcoholic fatty liver disease;ko04530//Tight junction;ko04371//Apelin signaling pathway;ko04921//Oxytocin signaling pathway;ko04910//Insulin signaling pathway;ko04068//FoxO signaling pathway;ko04152//AMPK signaling pathway;ko04931//Insulin resistance;ko04922//Glucagon signaling pathway;ko05410//Hypertrophic cardiomyopathy;ko04211//Longevity regulating pathway;k…	K07199;K07199;K07199;K07199;K07199;K07199;K07199;K07199;K07199;K07199;K07199;K07199;K07199;K07199;K07199	GO:0031588//nucleotide-activated protein kinase complex	GO:0004679//AMP-activated protein kinase activity;GO:0005515//protein binding;GO:0042802//identical protein binding	GO:0006629//lipid metabolic process;GO:0006631//fatty acid metabolic process;GO:0006633//fatty acid biosynthetic process;GO:0050790//regulation of catalytic activity
ENSCHIG00000021298	ADIPOR1	100861392	adiponectin receptor 1 [Source:NCBI gene;Acc:100861392]	Human Diseases;Environmental Information Processing;Organismal Systems;Organismal Systems	Endocrine and metabolic disease;Signal transduction;Aging;Endocrine system	ko04932//Non-alcoholic fatty liver disease;ko04152//AMPK signaling pathway;ko04211//Longevity regulating pathway;ko04920//Adipocytokine signaling pathway	K07297;K07297;K07297;K07297	GO:0005886//plasma membrane;GO:0016020//membrane;GO:0016021//integral component of membrane;GO:0031226//intrinsic component of plasma membrane	GO:0019901//protein kinase binding;GO:0038023//signaling receptor activity;GO:0042802//identical protein binding;GO:0055100//adiponectin binding;GO:0097003//adipokinetic hormone receptor activity	GO:0009755//hormone-mediated signaling pathway;GO:0010633//negative regulation of epithelial cell migration;GO:0010719//negative regulation of epithelial to mesenchymal transition;GO:0010906//regulation of glucose metabolic process;GO:0019216//regulation of lipid metabolic process;GO:0019395//fatty acid oxidation;GO:0033211//adiponectin-activated signaling pathway;GO:0042593//glucose homeostasis;…
ENSCHIG00000009044	FYN	102179673	FYN proto-oncogene, Src family tyrosine kinase [Source:NCBI gene;Acc:102179673]	Cellular Processes;Organismal Systems;Environmental Information Processing;Organismal Systems;Organismal Systems;Environmental Information Processing;Organismal Systems;Organismal Systems;Organismal Systems;Human Diseases;Cellular Processes;Organismal Systems;Human Diseases	Cellular community - eukaryotes;Development and regeneration;Signal transduction;Immune system;Immune system;Signal transduction;Nervous system;Immune system;Development and regeneration;Cardiovascular disease;Cellular community - eukaryotes;Immune system;Neurodegenerative disease	ko04510//Focal adhesion;ko04360//Axon guidance;ko04072//Phospholipase D signaling pathway;ko04650//Natural killer cell mediated cytotoxicity;ko04611//Platelet activation;ko04071//Sphingolipid signaling pathway;ko04725//Cholinergic synapse;ko04660//T cell receptor signaling pathway;ko04380//Osteoclast differentiation;ko05416//Viral myocarditis;ko04520//Adherens junction;ko04664//Fc epsilon RI sign…	K05703;K05703;K05703;K05703;K05703;K05703;K05703;K05703;K05703;K05703;K05703;K05703;K05703	GO:0005768//endosome;GO:0005829//cytosol;GO:0005884//actin filament;GO:0005886//plasma membrane;GO:0014069//postsynaptic density;GO:0030425//dendrite;GO:0044297//cell body;GO:0045121//membrane raft;GO:0071944//cell periphery;GO:0097386//glial cell projection	GO:0000166//nucleotide binding;GO:0001664//G-protein coupled receptor binding;GO:0004672//protein kinase activity;GO:0004713//protein tyrosine kinase activity;GO:0004714//transmembrane receptor protein tyrosine kinase activity;GO:0004715//non-membrane spanning protein tyrosine kinase activity;GO:0005515//protein binding;GO:0005524//ATP binding;GO:0015631//tubulin binding;GO:0016004//phospholipase…	GO:0001764//neuron migration;GO:0003015//heart process;GO:0006468//protein phosphorylation;GO:0007166//cell surface receptor signaling pathway;GO:0008360//regulation of cell shape;GO:0010629//negative regulation of gene expression;GO:0010976//positive regulation of neuron projection development;GO:0016310//phosphorylation;GO:0018108//peptidyl-tyrosine phosphorylation;GO:0030900//forebrain develop…
ENSCHIG00000010383	NCK2	102180601	NCK adaptor protein 2 [Source:NCBI gene;Acc:102180601]	Organismal Systems;Organismal Systems;Environmental Information Processing	Development and regeneration;Immune system;Signal transduction	ko04360//Axon guidance;ko04660//T cell receptor signaling pathway;ko04012//ErbB signaling pathway	K19862;K19862;K19862	GO:0005737//cytoplasm;GO:0005783//endoplasmic reticulum	GO:0001784//phosphotyrosine binding;GO:0005515//protein binding	GO:0030838//positive regulation of actin filament polymerization;GO:0033137//negative regulation of peptidyl-serine phosphorylation;GO:0042102//positive regulation of T cell proliferation;GO:0045944//positive regulation of transcription from RNA polymerase II promoter;GO:1903912//negative regulation of endoplasmic reticulum stress-induced eIF2 alpha phosphorylation
ENSCHIG00000011561	BCL10	102188458	BCL10 immune signaling adaptor [Source:NCBI gene;Acc:102188458]	Human Diseases;Environmental Information Processing;Organismal Systems;Organismal Systems;Organismal Systems	Infectious disease: bacterial;Signal transduction;Immune system;Immune system;Immune system	ko05152//Tuberculosis;ko04064//NF-kappa B signaling pathway;ko04660//T cell receptor signaling pathway;ko04625//C-type lectin receptor signaling pathway;ko04662//B cell receptor signaling pathway	K07368;K07368;K07368;K07368;K07368	GO:0001772//immunological synapse;GO:0002096//polkadots;GO:0005634//nucleus;GO:0005737//cytoplasm;GO:0005764//lysosome;GO:0005829//cytosol;GO:0005881//cytoplasmic microtubule;GO:0032449//CBM complex;GO:0032991//macromolecular complex;GO:0045121//membrane raft;GO:0048471//perinuclear region of cytoplasm	GO:0002020//protease binding;GO:0003713//transcription coactivator activity;GO:0008022//protein C-terminus binding;GO:0008134//transcription factor binding;GO:0019209//kinase activator activity;GO:0019899//enzyme binding;GO:0019900//kinase binding;GO:0019901//protein kinase binding;GO:0031625//ubiquitin protein ligase binding;GO:0042802//identical protein binding;GO:0043422//protein kinase B bind…	GO:0001783//B cell apoptotic process;GO:0001843//neural tube closure;GO:0002224//toll-like receptor signaling pathway;GO:0002250//adaptive immune response;GO:0002906//negative regulation of mature B cell apoptotic process;GO:0006915//apoptotic process;GO:0006968//cellular defense response;GO:0007249//I-kappaB kinase/NF-kappaB signaling;GO:0008219//cell death;GO:0009620//response to fungus;GO:0016…
ENSCHIG00000016059	PRKCQ	102170884	protein kinase C theta [Source:NCBI gene;Acc:102170884]	Organismal Systems;Cellular Processes;Environmental Information Processing;Organismal Systems;Organismal Systems;Organismal Systems;Organismal Systems;Human Diseases;Human Diseases;Organismal Systems	Circulatory system;Transport and catabolism;Signal transduction;Immune system;Immune system;Sensory system;Immune system;Endocrine and metabolic disease;Cancer: overview;Endocrine system	ko04270//Vascular smooth muscle contraction;ko04140//Autophagy - animal;ko04064//NF-kappa B signaling pathway;ko04659//Th17 cell differentiation;ko04660//T cell receptor signaling pathway;ko04750//Inflammatory mediator regulation of TRP channels;ko04658//Th1 and Th2 cell differentiation;ko04931//Insulin resistance;ko05235//PD-L1 expression and PD-1 checkpoint pathway in cancer;ko04920//Adipocytok…	K18052;K18052;K18052;K18052;K18052;K18052;K18052;K18052;K18052;K18052	GO:0001772//immunological synapse;GO:0005737//cytoplasm;GO:0005886//plasma membrane;GO:0016235//aggresome;GO:0034451//centriolar satellite	GO:0000166//nucleotide binding;GO:0004672//protein kinase activity;GO:0004674//protein serine/threonine kinase activity;GO:0004697//protein kinase C activity;GO:0004698//calcium-dependent protein kinase C activity;GO:0005524//ATP binding;GO:0016301//kinase activity;GO:0016740//transferase activity	GO:0006355//regulation of transcription, DNA-templated;GO:0006468//protein phosphorylation;GO:0006509//membrane protein ectodomain proteolysis;GO:0016310//phosphorylation;GO:0032212//positive regulation of telomere maintenance via telomerase;GO:0032740//positive regulation of interleukin-17 production;GO:0032743//positive regulation of interleukin-2 production;GO:0032753//positive regulation of i…
ENSCHIG00000018057	SLC35B2	102181909	NFKB inhibitor epsilon [Source:NCBI gene;Acc:102181909]	Human Diseases;Organismal Systems;Organismal Systems;Organismal Systems;Organismal Systems;Human Diseases;Organismal Systems;Organismal Systems	Infectious disease: viral;Immune system;Nervous system;Immune system;Immune system;Cancer: overview;Immune system;Endocrine system	ko05169//Epstein-Barr virus infection;ko04659//Th17 cell differentiation;ko04722//Neurotrophin signaling pathway;ko04660//T cell receptor signaling pathway;ko04658//Th1 and Th2 cell differentiation;ko05235//PD-L1 expression and PD-1 checkpoint pathway in cancer;ko04662//B cell receptor signaling pathway;ko04920//Adipocytokine signaling pathway	K05872;K05872;K05872;K05872;K05872;K05872;K05872;K05872	GO:0005794//Golgi apparatus;GO:0016020//membrane;GO:0016021//integral component of membrane	GO:0005515//protein binding;GO:0046964//3'-phosphoadenosine 5'-phosphosulfate transmembrane transporter activity	GO:0046963//3'-phosphoadenosine 5'-phosphosulfate transport;GO:0055085//transmembrane transport;GO:1902559//3'-phospho-5'-adenylyl sulfate transmembrane transport
ENSCHIG00000022693	TEC	102188484	tec protein tyrosine kinase [Source:NCBI gene;Acc:102188484]	Organismal Systems;Organismal Systems	Immune system;Development and regeneration	ko04660//T cell receptor signaling pathway;ko04380//Osteoclast differentiation	K07364;K07364	GO:0005856//cytoskeleton;GO:0005886//plasma membrane	GO:0000166//nucleotide binding;GO:0004672//protein kinase activity;GO:0004713//protein tyrosine kinase activity;GO:0004714//transmembrane receptor protein tyrosine kinase activity;GO:0004715//non-membrane spanning protein tyrosine kinase activity;GO:0005515//protein binding;GO:0005524//ATP binding;GO:0016301//kinase activity;GO:0016740//transferase activity;GO:0046872//metal ion binding	GO:0002250//adaptive immune response;GO:0002376//immune system process;GO:0006468//protein phosphorylation;GO:0007229//integrin-mediated signaling pathway;GO:0010543//regulation of platelet activation;GO:0016310//phosphorylation;GO:0018108//peptidyl-tyrosine phosphorylation;GO:0035556//intracellular signal transduction;GO:0038083//peptidyl-tyrosine autophosphorylation;GO:0050731//positive regulat…
ENSCHIG00000024426	CBLB	102186998	Cbl proto-oncogene B [Source:NCBI gene;Acc:102186998]	Cellular Processes;Human Diseases;Genetic Information Processing;Organismal Systems;Organismal Systems;Organismal Systems;Environmental Information Processing	Transport and catabolism;Infectious disease: viral;Folding, sorting and degradation;Endocrine system;Immune system;Immune system;Signal transduction	ko04144//Endocytosis;ko05162//Measles;ko04120//Ubiquitin mediated proteolysis;ko04910//Insulin signaling pathway;ko04660//T cell receptor signaling pathway;ko04625//C-type lectin receptor signaling pathway;ko04012//ErbB signaling pathway	K22517;K22517;K22517;K22517;K22517;K22517;K22517	GO:0005654//nucleoplasm;GO:0005737//cytoplasm;GO:0005829//cytosol	GO:0001784//phosphotyrosine binding;GO:0004842//ubiquitin-protein transferase activity;GO:0005509//calcium ion binding;GO:0016740//transferase activity;GO:0046872//metal ion binding;GO:0047690//aspartyltransferase activity	GO:0007166//cell surface receptor signaling pathway;GO:0016567//protein ubiquitination;GO:0018215//protein phosphopantetheinylation;GO:0023051//regulation of signaling
ENSCHIG00000010654	PRICKLE2	102179895	prickle planar cell polarity protein 2 [Source:NCBI gene;Acc:102179895]	Environmental Information Processing	Signal transduction	ko04310//Wnt signaling pathway	K04511	GO:0005737//cytoplasm	GO:0008270//zinc ion binding	-
ENSCHIG00000019181	SMAD4	100861019	SMAD family member 4 [Source:NCBI gene;Acc:100861019]	Human Diseases;Human Diseases;Human Diseases;Human Diseases;Environmental Information Processing;Environmental Information Processing;Environmental Information Processing;Human Diseases;Cellular Processes;Cellular Processes;Environmental Information Processing;Organismal Systems;Environmental Information Processing;Human Diseases;Human Diseases;Human Diseases;Human Diseases;Cellular Processes	Cancer: overview;Infectious disease: viral;Infectious disease: viral;Cancer: specific types;Signal transduction;Signal transduction;Signal transduction;Cancer: specific types;Cell growth and death;Cellular community - eukaryotes;Signal transduction;Immune system;Signal transduction;Endocrine and metabolic disease;Cancer: specific types;Cancer: specific types;Cancer: specific types;Cellular commun…	ko05200//Pathways in cancer;ko05166//Human T-cell leukemia virus 1 infection;ko05161//Hepatitis B;ko05225//Hepatocellular carcinoma;ko04390//Hippo signaling pathway;ko04310//Wnt signaling pathway;ko04371//Apelin signaling pathway;ko05226//Gastric cancer;ko04110//Cell cycle;ko04550//Signaling pathways regulating pluripotency of stem cells;ko04068//FoxO signaling pathway;ko04659//Th17 cell differen…	K04501;K04501;K04501;K04501;K04501;K04501;K04501;K04501;K04501;K04501;K04501;K04501;K04501;K04501;K04501;K04501;K04501;K04501	GO:0000785//chromatin;GO:0005634//nucleus;GO:0005654//nucleoplasm;GO:0005667//transcription factor complex;GO:0005737//cytoplasm;GO:0005813//centrosome;GO:0005829//cytosol;GO:0032444//activin responsive factor complex;GO:0071141//SMAD protein complex;GO:0090575//RNA polymerase II transcription factor complex	GO:0000976//transcription regulatory region sequence-specific DNA binding;GO:0000977//RNA polymerase II regulatory region sequence-specific DNA binding;GO:0000978//RNA polymerase II core promoter proximal region sequence-specific DNA binding;GO:0001085//RNA polymerase II transcription factor binding;GO:0001223//transcription coactivator binding;GO:0001228//transcriptional activator activity, RNA …	GO:0000122//negative regulation of transcription from RNA polymerase II promoter;GO:0001541//ovarian follicle development;GO:0001658//branching involved in ureteric bud morphogenesis;GO:0001666//response to hypoxia;GO:0001701//in utero embryonic development;GO:0001702//gastrulation with mouth forming second;GO:0001822//kidney development;GO:0003148//outflow tract septum morphogenesis;GO:0003190//…
ENSCHIG00000019299	RUVBL1	102169344	RuvB like AAA ATPase 1 [Source:NCBI gene;Acc:102169344]	Environmental Information Processing	Signal transduction	ko04310//Wnt signaling pathway	K04499	GO:0000812//Swr1 complex;GO:0005634//nucleus;GO:0005654//nucleoplasm;GO:0005829//cytosol;GO:0031011//Ino80 complex;GO:0035267//NuA4 histone acetyltransferase complex;GO:0071339//MLL1 complex;GO:0097255//R2TP complex;GO:1990904//ribonucleoprotein complex	GO:0000166//nucleotide binding;GO:0001094//TFIID-class transcription factor binding;GO:0003678//DNA helicase activity;GO:0003713//transcription coactivator activity;GO:0004386//helicase activity;GO:0005524//ATP binding;GO:0016787//hydrolase activity;GO:0016887//ATPase activity;GO:0017025//TBP-class protein binding;GO:0043139//5'-3' DNA helicase activity;GO:0043531//ADP binding;GO:0051117//ATPase …	GO:0006281//DNA repair;GO:0006310//DNA recombination;GO:0006974//cellular response to DNA damage stimulus;GO:0032508//DNA duplex unwinding;GO:0043967//histone H4 acetylation;GO:0043968//histone H2A acetylation;GO:0045893//positive regulation of transcription, DNA-templated;GO:0090263//positive regulation of canonical Wnt signaling pathway
ENSCHIG00000023154	RYK	102170271	receptor like tyrosine kinase [Source:NCBI gene;Acc:102170271]	Organismal Systems;Environmental Information Processing	Development and regeneration;Signal transduction	ko04360//Axon guidance;ko04310//Wnt signaling pathway	K05128;K05128	GO:0005634//nucleus;GO:0005737//cytoplasm;GO:0005886//plasma membrane;GO:0016020//membrane;GO:0016021//integral component of membrane	GO:0004672//protein kinase activity;GO:0004888//transmembrane signaling receptor activity;GO:0005109//frizzled binding;GO:0005524//ATP binding;GO:0017147//Wnt-protein binding;GO:0042813//Wnt-activated receptor activity	GO:0006468//protein phosphorylation;GO:0007409//axonogenesis;GO:0007411//axon guidance;GO:0016055//Wnt signaling pathway;GO:0022038//corpus callosum development;GO:0030182//neuron differentiation;GO:0031175//neuron projection development;GO:0036518//chemorepulsion of dopaminergic neuron axon;GO:0043410//positive regulation of MAPK cascade;GO:0048705//skeletal system morphogenesis;GO:0048843//nega…
ENSCHIG00000024090	CTNNBIP1	102173591	catenin beta interacting protein 1 [Source:NCBI gene;Acc:102173591]	Environmental Information Processing	Signal transduction	ko04310//Wnt signaling pathway	K04493	GO:0005634//nucleus;GO:0005737//cytoplasm;GO:0005829//cytosol;GO:0030877//beta-catenin destruction complex	GO:0008013//beta-catenin binding;GO:0070016//armadillo repeat domain binding	GO:0000122//negative regulation of transcription from RNA polymerase II promoter;GO:0001658//branching involved in ureteric bud morphogenesis;GO:0002528//regulation of vascular permeability involved in acute inflammatory response;GO:0009952//anterior/posterior pattern specification;GO:0016055//Wnt signaling pathway;GO:0030178//negative regulation of Wnt signaling pathway;GO:0031333//negative regu…
ENSCHIG00000025244	CTBP1	106502236	C-terminal binding protein 1 [Source:NCBI gene;Acc:106502236]	Human Diseases;Environmental Information Processing;Human Diseases;Environmental Information Processing	Cancer: overview;Signal transduction;Cancer: specific types;Signal transduction	ko05200//Pathways in cancer;ko04310//Wnt signaling pathway;ko05220//Chronic myeloid leukemia;ko04330//Notch signaling pathway	K04496;K04496;K04496;K04496	GO:0005634//nucleus;GO:0005654//nucleoplasm;GO:0017053//transcriptional repressor complex;GO:0098831//presynaptic active zone cytoplasmic component	GO:0001226//RNA polymerase II transcription corepressor binding;GO:0003682//chromatin binding;GO:0003714//transcription corepressor activity;GO:0008134//transcription factor binding;GO:0016491//oxidoreductase activity;GO:0016616//oxidoreductase activity, acting on the CH-OH group of donors, NAD or NADP as acceptor;GO:0019904//protein domain specific binding;GO:0042802//identical protein binding;G…	GO:0000122//negative regulation of transcription from RNA polymerase II promoter;GO:0006342//chromatin silencing;GO:0031065//positive regulation of histone deacetylation;GO:0035067//negative regulation of histone acetylation;GO:0045892//negative regulation of transcription, DNA-templated;GO:0050872//white fat cell differentiation;GO:0051726//regulation of cell cycle;GO:0055114//oxidation-reductio…
ENSCHIG00000025284	PSEN1	102182879	presenilin 1 [Source:NCBI gene;Acc:102182879]	Human Diseases;Human Diseases;Environmental Information Processing;Organismal Systems;Environmental Information Processing	Neurodegenerative disease;Infectious disease: viral;Signal transduction;Nervous system;Signal transduction	ko05010//Alzheimer disease;ko05165//Human papillomavirus infection;ko04310//Wnt signaling pathway;ko04722//Neurotrophin signaling pathway;ko04330//Notch signaling pathway	K04505;K04505;K04505;K04505;K04505	GO:0000139//Golgi membrane;GO:0000776//kinetochore;GO:0005634//nucleus;GO:0005640//nuclear outer membrane;GO:0005654//nucleoplasm;GO:0005737//cytoplasm;GO:0005739//mitochondrion;GO:0005783//endoplasmic reticulum;GO:0005789//endoplasmic reticulum membrane;GO:0005790//smooth endoplasmic reticulum;GO:0005791//rough endoplasmic reticulum;GO:0005794//Golgi apparatus;GO:0005813//centrosome;GO:0005886//…	GO:0004175//endopeptidase activity;GO:0004190//aspartic-type endopeptidase activity;GO:0005262//calcium channel activity;GO:0008013//beta-catenin binding;GO:0008233//peptidase activity;GO:0016787//hydrolase activity;GO:0030165//PDZ domain binding;GO:0042500//aspartic endopeptidase activity, intramembrane cleaving;GO:0045296//cadherin binding;GO:0051117//ATPase binding;GO:0070851//growth factor re…	GO:0000045//autophagosome assembly;GO:0000122//negative regulation of transcription from RNA polymerase II promoter;GO:0000186//activation of MAPKK activity;GO:0001568//blood vessel development;GO:0001708//cell fate specification;GO:0001756//somitogenesis;GO:0001764//neuron migration;GO:0001921//positive regulation of receptor recycling;GO:0001933//negative regulation of protein phosphorylation;G…
ENSCHIG00000026157	CHD8	102191141	chromodomain helicase DNA binding protein 8 [Source:NCBI gene;Acc:102191141]	Environmental Information Processing	Signal transduction	ko04310//Wnt signaling pathway	K04494	GO:0005634//nucleus;GO:0005654//nucleoplasm;GO:0032991//macromolecular complex;GO:0071339//MLL1 complex	GO:0000166//nucleotide binding;GO:0002039//p53 binding;GO:0003677//DNA binding;GO:0003678//DNA helicase activity;GO:0003682//chromatin binding;GO:0004386//helicase activity;GO:0005515//protein binding;GO:0005524//ATP binding;GO:0008013//beta-catenin binding;GO:0008094//DNA-dependent ATPase activity;GO:0016787//hydrolase activity;GO:0016887//ATPase activity;GO:0035064//methylated histone binding;G…	GO:0000122//negative regulation of transcription from RNA polymerase II promoter;GO:0001701//in utero embryonic development;GO:0001964//startle response;GO:0006325//chromatin organization;GO:0007420//brain development;GO:0016055//Wnt signaling pathway;GO:0030178//negative regulation of Wnt signaling pathway;GO:0032508//DNA duplex unwinding;GO:0035176//social behavior;GO:0043044//ATP-dependent chr…
ENSCHIG00000027140	ROR1	102182092	receptor tyrosine kinase like orphan receptor 1 [Source:NCBI gene;Acc:102182092]	Environmental Information Processing	Signal transduction	ko04310//Wnt signaling pathway	K05122	GO:0005886//plasma membrane;GO:0016020//membrane;GO:0016021//integral component of membrane;GO:0043235//receptor complex;GO:0043679//axon terminus	GO:0000166//nucleotide binding;GO:0004672//protein kinase activity;GO:0005515//protein binding;GO:0005524//ATP binding;GO:0017147//Wnt-protein binding;GO:0042813//Wnt-activated receptor activity	GO:0006468//protein phosphorylation;GO:0007169//transmembrane receptor protein tyrosine kinase signaling pathway;GO:0007605//sensory perception of sound;GO:0016055//Wnt signaling pathway;GO:0043123//positive regulation of I-kappaB kinase/NF-kappaB signaling;GO:0048839//inner ear development;GO:0051092//positive regulation of NF-kappaB transcription factor activity
ENSCHIG00000005760	FUCA1	102180711	alpha-L-fucosidase 1 [Source:NCBI gene;Acc:102180711]	Cellular Processes;Metabolism	Transport and catabolism;Glycan biosynthesis and metabolism	ko04142//Lysosome;ko00511//Other glycan degradation	K01206;K01206	GO:0005764//lysosome	GO:0004560//alpha-L-fucosidase activity;GO:0016787//hydrolase activity;GO:0016798//hydrolase activity, acting on glycosyl bonds	GO:0005975//carbohydrate metabolic process;GO:0006004//fucose metabolic process;GO:0008152//metabolic process;GO:0016139//glycoside catabolic process
ENSCHIG00000009040	M6PR	102175838	mannose-6-phosphate receptor, cation dependent [Source:NCBI gene;Acc:102175838]	Human Diseases;Cellular Processes;Cellular Processes	Infectious disease: bacterial;Transport and catabolism;Transport and catabolism	ko05132//Salmonella infection;ko04145//Phagosome;ko04142//Lysosome	K10089;K10089;K10089	GO:0005768//endosome;GO:0005770//late endosome;GO:0005794//Golgi apparatus;GO:0048471//perinuclear region of cytoplasm	GO:0019904//protein domain specific binding	GO:0006622//protein targeting to lysosome;GO:0007041//lysosomal transport;GO:0033299//secretion of lysosomal enzymes
ENSCHIG00000013188	GNS	100750233	glucosamine (N-acetyl)-6-sulfatase [Source:NCBI gene;Acc:100750233]	Metabolism;Cellular Processes;Metabolism	Global and overview maps;Transport and catabolism;Glycan biosynthesis and metabolism	ko01100//Metabolic pathways;ko04142//Lysosome;ko00531//Glycosaminoglycan degradation	K01137;K01137;K01137	GO:0005764//lysosome	GO:0003824//catalytic activity;GO:0008449//N-acetylglucosamine-6-sulfatase activity;GO:0008484//sulfuric ester hydrolase activity;GO:0016787//hydrolase activity;GO:0046872//metal ion binding	GO:0030203//glycosaminoglycan metabolic process
ENSCHIG00000014017	LITAF	102191665	lipopolysaccharide induced TNF factor [Source:NCBI gene;Acc:102191665]	Cellular Processes	Transport and catabolism	ko04142//Lysosome	K19363	GO:0005654//nucleoplasm;GO:0005765//lysosomal membrane;GO:0005794//Golgi apparatus;GO:0005886//plasma membrane;GO:0009898//cytoplasmic side of plasma membrane;GO:0043231//intracellular membrane-bounded organelle;GO:0098559//cytoplasmic side of early endosome membrane;GO:0098560//cytoplasmic side of late endosome membrane;GO:0098574//cytoplasmic side of lysosomal membrane	GO:0000978//RNA polymerase II core promoter proximal region sequence-specific DNA binding;GO:0001228//transcriptional activator activity, RNA polymerase II transcription regulatory region sequence-specific binding;GO:0008270//zinc ion binding;GO:0050699//WW domain binding	GO:0001817//regulation of cytokine production;GO:0032496//response to lipopolysaccharide;GO:0045944//positive regulation of transcription from RNA polymerase II promoter;GO:0071222//cellular response to lipopolysaccharide;GO:1901223//negative regulation of NIK/NF-kappaB signaling
ENSCHIG00000014228	GLB1	102178493	galactosidase beta 1 [Source:NCBI gene;Acc:102178493]	Metabolism;Cellular Processes;Metabolism;Metabolism;Metabolism;Metabolism;Metabolism	Global and overview maps;Transport and catabolism;Lipid metabolism;Carbohydrate metabolism;Glycan biosynthesis and metabolism;Glycan biosynthesis and metabolism;Glycan biosynthesis and metabolism	ko01100//Metabolic pathways;ko04142//Lysosome;ko00600//Sphingolipid metabolism;ko00052//Galactose metabolism;ko00531//Glycosaminoglycan degradation;ko00511//Other glycan degradation;ko00604//Glycosphingolipid biosynthesis - ganglio series	K12309;K12309;K12309;K12309;K12309;K12309;K12309	GO:0005615//extracellular space;GO:0005737//cytoplasm;GO:0005764//lysosome;GO:0005794//Golgi apparatus;GO:0043231//intracellular membrane-bounded organelle	GO:0004553//hydrolase activity, hydrolyzing O-glycosyl compounds;GO:0004565//beta-galactosidase activity;GO:0016787//hydrolase activity;GO:0016798//hydrolase activity, acting on glycosyl bonds;GO:0042803//protein homodimerization activity	GO:0005975//carbohydrate metabolic process;GO:0008152//metabolic process;GO:0044262//cellular carbohydrate metabolic process
ENSCHIG00000014332	GGA1	102179363	golgi associated, gamma adaptin ear containing, ARF binding protein 1 [Source:NCBI gene;Acc:102179363]	Cellular Processes	Transport and catabolism	ko04142//Lysosome	K12404	GO:0005654//nucleoplasm;GO:0005769//early endosome;GO:0005794//Golgi apparatus;GO:0005829//cytosol;GO:0010008//endosome membrane;GO:0031901//early endosome membrane;GO:0032991//macromolecular complex;GO:0043231//intracellular membrane-bounded organelle	GO:0031267//small GTPase binding	GO:0006886//intracellular protein transport;GO:0006893//Golgi to plasma membrane transport;GO:0008104//protein localization;GO:0015031//protein transport;GO:0016192//vesicle-mediated transport;GO:0034394//protein localization to cell surface;GO:0042147//retrograde transport, endosome to Golgi;GO:0043001//Golgi to plasma membrane protein transport;GO:0045732//positive regulation of protein catabol…
ENSCHIG00000017608	ENTPD4	102177626	ectonucleoside triphosphate diphosphohydrolase 4 [Source:NCBI gene;Acc:102177626]	Metabolism;Metabolism;Cellular Processes;Metabolism	Global and overview maps;Nucleotide metabolism;Transport and catabolism;Nucleotide metabolism	ko01100//Metabolic pathways;ko00230//Purine metabolism;ko04142//Lysosome;ko00240//Pyrimidine metabolism	K12305;K12305;K12305;K12305	GO:0030173//integral component of Golgi membrane;GO:0097637//integral component of autophagosome membrane	GO:0004382//guanosine-diphosphatase activity;GO:0016787//hydrolase activity;GO:0017110//nucleoside-diphosphatase activity;GO:0017111//nucleoside-triphosphatase activity;GO:0036384//cytidine diphosphatase activity;GO:0043273//CTPase activity;GO:0045134//uridine-diphosphatase activity	GO:0006256//UDP catabolic process;GO:0034656//nucleobase-containing small molecule catabolic process;GO:0046036//CTP metabolic process;GO:0046712//GDP catabolic process
ENSCHIG00000018170	CLTB	102181028	clathrin light chain B [Source:NCBI gene;Acc:102181028]	Human Diseases;Cellular Processes;Cellular Processes;Human Diseases;Organismal Systems;Organismal Systems	Neurodegenerative disease;Transport and catabolism;Transport and catabolism;Infectious disease: bacterial;Nervous system;Excretory system	ko05016//Huntington disease;ko04144//Endocytosis;ko04142//Lysosome;ko05100//Bacterial invasion of epithelial cells;ko04721//Synaptic vesicle cycle;ko04961//Endocrine and other factor-regulated calcium reabsorption	K04645;K04645;K04645;K04645;K04645;K04645	GO:0005802//trans-Golgi network;GO:0005829//cytosol;GO:0005886//plasma membrane;GO:0005905//coated pit;GO:0016020//membrane;GO:0030130//clathrin coat of trans-Golgi network vesicle;GO:0030132//clathrin coat of coated pit;GO:0030659//cytoplasmic vesicle membrane;GO:0031410//cytoplasmic vesicle;GO:0043231//intracellular membrane-bounded organelle;GO:0060170//ciliary membrane	GO:0005198//structural molecule activity	GO:0006886//intracellular protein transport;GO:0016192//vesicle-mediated transport
ENSCHIG00000020144	FUCA2	102179566	alpha-L-fucosidase 2 [Source:NCBI gene;Acc:102179566]	Cellular Processes;Metabolism	Transport and catabolism;Glycan biosynthesis and metabolism	ko04142//Lysosome;ko00511//Other glycan degradation	K01206;K01206	GO:0005615//extracellular space;GO:0005764//lysosome	GO:0004560//alpha-L-fucosidase activity;GO:0016787//hydrolase activity;GO:0016798//hydrolase activity, acting on glycosyl bonds	GO:0005975//carbohydrate metabolic process;GO:0006004//fucose metabolic process;GO:0008152//metabolic process;GO:0009617//response to bacterium;GO:0016139//glycoside catabolic process;GO:2000535//regulation of entry of bacterium into host cell
ENSCHIG00000022344	AP4B1	102168679	adaptor related protein complex 4 subunit beta 1 [Source:NCBI gene;Acc:102168679]	Cellular Processes	Transport and catabolism	ko04142//Lysosome	K12401	GO:0005802//trans-Golgi network;GO:0005829//cytosol;GO:0016020//membrane;GO:0019898//extrinsic component of membrane;GO:0030117//membrane coat;GO:0030124//AP-4 adaptor complex;GO:0030131//clathrin adaptor complex	GO:0030276//clathrin binding	GO:0006886//intracellular protein transport;GO:0015031//protein transport;GO:0016192//vesicle-mediated transport
ENSCHIG00000022768	CTSS	102183747	cathepsin S [Source:NCBI gene;Acc:102183747]	Human Diseases;Cellular Processes;Cellular Processes;Cellular Processes;Organismal Systems	Infectious disease: bacterial;Transport and catabolism;Cell growth and death;Transport and catabolism;Immune system	ko05152//Tuberculosis;ko04145//Phagosome;ko04210//Apoptosis;ko04142//Lysosome;ko04612//Antigen processing and presentation	K01368;K01368;K01368;K01368;K01368	GO:0005615//extracellular space;GO:0005764//lysosome;GO:0005770//late endosome;GO:0043231//intracellular membrane-bounded organelle;GO:0045335//phagocytic vesicle	GO:0001968//fibronectin binding;GO:0004197//cysteine-type endopeptidase activity;GO:0005518//collagen binding;GO:0008233//peptidase activity;GO:0008234//cysteine-type peptidase activity;GO:0016787//hydrolase activity;GO:0043236//laminin binding;GO:0043394//proteoglycan binding	GO:0002250//adaptive immune response;GO:0006508//proteolysis;GO:0010447//response to acidic pH;GO:0016485//protein processing;GO:0019886//antigen processing and presentation of exogenous peptide antigen via MHC class II;GO:0030574//collagen catabolic process;GO:0034769//basement membrane disassembly;GO:0048002//antigen processing and presentation of peptide antigen;GO:0051603//proteolysis involve…
ENSCHIG00000023063	ATP6V0C	108633881	ATPase H+ transporting V0 subunit c [Source:NCBI gene;Acc:108633881]	Metabolism;Human Diseases;Human Diseases;Metabolism;Cellular Processes;Cellular Processes;Human Diseases;Organismal Systems;Organismal Systems	Global and overview maps;Infectious disease: viral;Infectious disease: bacterial;Energy metabolism;Transport and catabolism;Transport and catabolism;Immune disease;Nervous system;Excretory system	ko01100//Metabolic pathways;ko05165//Human papillomavirus infection;ko05152//Tuberculosis;ko00190//Oxidative phosphorylation;ko04145//Phagosome;ko04142//Lysosome;ko05323//Rheumatoid arthritis;ko04721//Synaptic vesicle cycle;ko04966//Collecting duct acid secretion	K02155;K02155;K02155;K02155;K02155;K02155;K02155;K02155;K02155	GO:0005773//vacuole;GO:0005774//vacuolar membrane;GO:0016020//membrane;GO:0016021//integral component of membrane;GO:0033177//proton-transporting two-sector ATPase complex, proton-transporting domain;GO:0033179//proton-transporting V-type ATPase, V0 domain	GO:0015078//hydrogen ion transmembrane transporter activity;GO:0031625//ubiquitin protein ligase binding	GO:0006811//ion transport;GO:0030177//positive regulation of Wnt signaling pathway;GO:1902600//hydrogen ion transmembrane transport
ENSCHIG00000024238	MFSD8	102175505	major facilitator superfamily domain containing 8 [Source:NCBI gene;Acc:102175505]	Cellular Processes	Transport and catabolism	ko04142//Lysosome	K12307	GO:0005764//lysosome;GO:0016020//membrane;GO:0016021//integral component of membrane	GO:0022857//transmembrane transporter activity	GO:0007040//lysosome organization;GO:0010506//regulation of autophagy;GO:0038202//TORC1 signaling;GO:0048666//neuron development;GO:0055085//transmembrane transport;GO:0097352//autophagosome maturation
ENSCHIG00000025669	NAGLU	102182630	N-acetyl-alpha-glucosaminidase [Source:NCBI gene;Acc:102182630]	Metabolism;Cellular Processes;Metabolism	Global and overview maps;Transport and catabolism;Glycan biosynthesis and metabolism	ko01100//Metabolic pathways;ko04142//Lysosome;ko00531//Glycosaminoglycan degradation	K01205;K01205;K01205	GO:0070062//extracellular exosome	-	GO:0007040//lysosome organization;GO:0021680//cerebellar Purkinje cell layer development;GO:0042474//middle ear morphogenesis;GO:0045475//locomotor rhythm;GO:0046548//retinal rod cell development;GO:0060119//inner ear receptor cell development
ENSCHIG00000025809	IDUA	102188128	alpha-L-iduronidase [Source:NCBI gene;Acc:102188128]	Metabolism;Cellular Processes;Metabolism	Global and overview maps;Transport and catabolism;Glycan biosynthesis and metabolism	ko01100//Metabolic pathways;ko04142//Lysosome;ko00531//Glycosaminoglycan degradation	K01217;K01217;K01217	-	GO:0003940//L-iduronidase activity;GO:0004553//hydrolase activity, hydrolyzing O-glycosyl compounds;GO:0016787//hydrolase activity;GO:0016798//hydrolase activity, acting on glycosyl bonds	GO:0005975//carbohydrate metabolic process;GO:0008152//metabolic process;GO:0030209//dermatan sulfate catabolic process;GO:0030211//heparin catabolic process
ENSCHIG00000009142	JAK3	102171504	Janus kinase 3 [Source:NCBI gene;Acc:102171504]	Human Diseases;Environmental Information Processing;Human Diseases;Human Diseases;Human Diseases;Organismal Systems;Cellular Processes;Human Diseases;Environmental Information Processing;Human Diseases;Cellular Processes;Organismal Systems;Organismal Systems;Human Diseases;Human Diseases	Cancer: overview;Signal transduction;Infectious disease: viral;Infectious disease: viral;Cancer: overview;Immune system;Cell growth and death;Infectious disease: viral;Signal transduction;Infectious disease: viral;Cellular community - eukaryotes;Immune system;Immune system;Cancer: specific types;Immune disease	ko05200//Pathways in cancer;ko04151//PI3K-Akt signaling pathway;ko05169//Epstein-Barr virus infection;ko05166//Human T-cell leukemia virus 1 infection;ko05203//Viral carcinogenesis;ko04062//Chemokine signaling pathway;ko04217//Necroptosis;ko05161//Hepatitis B;ko04630//JAK-STAT signaling pathway;ko05162//Measles;ko04550//Signaling pathways regulating pluripotency of stem cells;ko04659//Th17 cell d…	K11218;K11218;K11218;K11218;K11218;K11218;K11218;K11218;K11218;K11218;K11218;K11218;K11218;K11218;K11218	GO:0005856//cytoskeleton;GO:0016020//membrane	GO:0000166//nucleotide binding;GO:0004672//protein kinase activity;GO:0004713//protein tyrosine kinase activity;GO:0004714//transmembrane receptor protein tyrosine kinase activity;GO:0004715//non-membrane spanning protein tyrosine kinase activity;GO:0005524//ATP binding;GO:0016301//kinase activity;GO:0016740//transferase activity;GO:0019903//protein phosphatase binding	GO:0006468//protein phosphorylation;GO:0016310//phosphorylation;GO:0018108//peptidyl-tyrosine phosphorylation;GO:0035556//intracellular signal transduction;GO:0035771//interleukin-4-mediated signaling pathway;GO:0070670//response to interleukin-4
ENSCHIG00000020331	IL4R	102176382	interleukin 4 receptor [Source:NCBI gene;Acc:102176382]	Human Diseases;Environmental Information Processing;Environmental Information Processing;Environmental Information Processing;Organismal Systems;Organismal Systems;Organismal Systems;Human Diseases	Cancer: overview;Signal transduction;Signaling molecules and interaction;Signal transduction;Immune system;Immune system;Immune system;Immune disease	ko05200//Pathways in cancer;ko04151//PI3K-Akt signaling pathway;ko04060//Cytokine-cytokine receptor interaction;ko04630//JAK-STAT signaling pathway;ko04659//Th17 cell differentiation;ko04640//Hematopoietic cell lineage;ko04658//Th1 and Th2 cell differentiation;ko05321//Inflammatory bowel disease	K05071;K05071;K05071;K05071;K05071;K05071;K05071;K05071	GO:0005654//nucleoplasm;GO:0005886//plasma membrane;GO:0016020//membrane;GO:0016021//integral component of membrane;GO:0034451//centriolar satellite;GO:0043235//receptor complex	GO:0004896//cytokine receptor activity;GO:0005515//protein binding	GO:0002532//production of molecular mediator involved in inflammatory response;GO:0002639//positive regulation of immunoglobulin production;GO:0016064//immunoglobulin mediated immune response;GO:0019221//cytokine-mediated signaling pathway;GO:0032722//positive regulation of chemokine production;GO:0042832//defense response to protozoan;GO:0043032//positive regulation of macrophage activation;GO:0…
ENSCHIG00000022041	RBPJ	102185075	recombination signal binding protein for immunoglobulin kappa J region [Source:NCBI gene;Acc:102185075]	Human Diseases;Human Diseases;Human Diseases;Organismal Systems;Human Diseases;Environmental Information Processing	Infectious disease: viral;Infectious disease: viral;Cancer: overview;Immune system;Neurodegenerative disease;Signal transduction	ko05165//Human papillomavirus infection;ko05169//Epstein-Barr virus infection;ko05203//Viral carcinogenesis;ko04658//Th1 and Th2 cell differentiation;ko05017//Spinocerebellar ataxia;ko04330//Notch signaling pathway	K06053;K06053;K06053;K06053;K06053;K06053	GO:0002193//MAML1-RBP-Jkappa- ICN1 complex;GO:0005634//nucleus;GO:0005654//nucleoplasm;GO:0005667//transcription factor complex;GO:0005730//nucleolus;GO:0005737//cytoplasm;GO:0017053//transcriptional repressor complex	GO:0000978//RNA polymerase II core promoter proximal region sequence-specific DNA binding;GO:0001103//RNA polymerase II repressing transcription factor binding;GO:0001228//transcriptional activator activity, RNA polymerase II transcription regulatory region sequence-specific binding;GO:0003677//DNA binding;GO:0003682//chromatin binding;GO:0003700//transcription factor activity, sequence-specific …	GO:0000122//negative regulation of transcription from RNA polymerase II promoter;GO:0001525//angiogenesis;GO:0001756//somitogenesis;GO:0001837//epithelial to mesenchymal transition;GO:0001974//blood vessel remodeling;GO:0002437//inflammatory response to antigenic stimulus;GO:0003139//secondary heart field specification;GO:0003151//outflow tract morphogenesis;GO:0003157//endocardium development;GO…
ENSCHIG00000024765	MAML1	102181584	mastermind like transcriptional coactivator 1 [Source:NCBI gene;Acc:102181584]	Human Diseases;Organismal Systems;Environmental Information Processing	Infectious disease: viral;Immune system;Signal transduction	ko05165//Human papillomavirus infection;ko04658//Th1 and Th2 cell differentiation;ko04330//Notch signaling pathway	K06061;K06061;K06061	GO:0002193//MAML1-RBP-Jkappa- ICN1 complex;GO:0005634//nucleus;GO:0005654//nucleoplasm;GO:0016607//nuclear speck;GO:0043231//intracellular membrane-bounded organelle	GO:0003713//transcription coactivator activity;GO:0019901//protein kinase binding;GO:0042605//peptide antigen binding	GO:0006468//protein phosphorylation;GO:0007219//Notch signaling pathway;GO:0007221//positive regulation of transcription of Notch receptor target;GO:0010831//positive regulation of myotube differentiation;GO:0045445//myoblast differentiation;GO:0045944//positive regulation of transcription from RNA polymerase II promoter;GO:0051149//positive regulation of muscle cell differentiation;GO:0060928//a…
ENSCHIG00000025038	GATA3	102172821	GATA binding protein 3 [Source:NCBI gene;Acc:102172821]	Organismal Systems;Organismal Systems;Organismal Systems;Human Diseases	Immune system;Endocrine system;Immune system;Immune disease	ko04659//Th17 cell differentiation;ko04928//Parathyroid hormone synthesis, secretion and action;ko04658//Th1 and Th2 cell differentiation;ko05321//Inflammatory bowel disease	K17895;K17895;K17895;K17895	GO:0000785//chromatin;GO:0005634//nucleus;GO:0005654//nucleoplasm	GO:0000976//transcription regulatory region sequence-specific DNA binding;GO:0000977//RNA polymerase II regulatory region sequence-specific DNA binding;GO:0000978//RNA polymerase II core promoter proximal region sequence-specific DNA binding;GO:0000981//RNA polymerase II transcription factor activity, sequence-specific DNA binding;GO:0000987//core promoter proximal region sequence-specific DNA bi…	GO:0000122//negative regulation of transcription from RNA polymerase II promoter;GO:0000902//cell morphogenesis;GO:0001701//in utero embryonic development;GO:0001709//cell fate determination;GO:0001764//neuron migration;GO:0001775//cell activation;GO:0001817//regulation of cytokine production;GO:0001819//positive regulation of cytokine production;GO:0001822//kidney development;GO:0001823//mesonep…
ENSCHIG00000015193	PRKCD	102171471	protein kinase C delta [Source:NCBI gene;Acc:102171471]	Organismal Systems;Organismal Systems;Organismal Systems;Cellular Processes;Organismal Systems;Organismal Systems;Organismal Systems;Organismal Systems;Human Diseases;Organismal Systems;Human Diseases;Organismal Systems;Human Diseases	Immune system;Immune system;Circulatory system;Transport and catabolism;Endocrine system;Nervous system;Sensory system;Immune system;Endocrine and metabolic disease;Immune system;Endocrine and metabolic disease;Endocrine system;Endocrine and metabolic disease	ko04062//Chemokine signaling pathway;ko04621//NOD-like receptor signaling pathway;ko04270//Vascular smooth muscle contraction;ko04140//Autophagy - animal;ko04915//Estrogen signaling pathway;ko04722//Neurotrophin signaling pathway;ko04750//Inflammatory mediator regulation of TRP channels;ko04666//Fc gamma R-mediated phagocytosis;ko04931//Insulin resistance;ko04625//C-type lectin receptor signaling…	K06068;K06068;K06068;K06068;K06068;K06068;K06068;K06068;K06068;K06068;K06068;K06068;K06068	GO:0005634//nucleus;GO:0005737//cytoplasm;GO:0005783//endoplasmic reticulum;GO:0005829//cytosol;GO:0005886//plasma membrane;GO:0005911//cell-cell junction;GO:0016020//membrane;GO:0016363//nuclear matrix;GO:0036019//endolysosome;GO:0048471//perinuclear region of cytoplasm	GO:0000166//nucleotide binding;GO:0004672//protein kinase activity;GO:0004674//protein serine/threonine kinase activity;GO:0004697//protein kinase C activity;GO:0004698//calcium-dependent protein kinase C activity;GO:0005524//ATP binding;GO:0008047//enzyme activator activity;GO:0016301//kinase activity;GO:0016740//transferase activity;GO:0019899//enzyme binding;GO:0019900//kinase binding;GO:00199…	GO:0006468//protein phosphorylation;GO:0006915//apoptotic process;GO:0007049//cell cycle;GO:0016064//immunoglobulin mediated immune response;GO:0016310//phosphorylation;GO:0016572//histone phosphorylation;GO:0018105//peptidyl-serine phosphorylation;GO:0018107//peptidyl-threonine phosphorylation;GO:0023021//termination of signal transduction;GO:0030837//negative regulation of actin filament polyme…
ENSCHIG00000008174	CUL3	102188094	cullin 3 [Source:NCBI gene;Acc:102188094]	Genetic Information Processing;Environmental Information Processing	Folding, sorting and degradation;Signal transduction	ko04120//Ubiquitin mediated proteolysis;ko04340//Hedgehog signaling pathway	K03869;K03869	GO:0000922//spindle pole;GO:0005634//nucleus;GO:0005737//cytoplasm;GO:0005794//Golgi apparatus;GO:0005813//centrosome;GO:0005827//polar microtubule;GO:0005886//plasma membrane;GO:0031461//cullin-RING ubiquitin ligase complex;GO:0031463//Cul3-RING ubiquitin ligase complex;GO:0036126//sperm flagellum;GO:0072686//mitotic spindle	GO:0004842//ubiquitin-protein transferase activity;GO:0005112//Notch binding;GO:0030332//cyclin binding;GO:0031208//POZ domain binding;GO:0031625//ubiquitin protein ligase binding;GO:0061630//ubiquitin protein ligase activity	GO:0000122//negative regulation of transcription from RNA polymerase II promoter;GO:0000209//protein polyubiquitination;GO:0000278//mitotic cell cycle;GO:0000902//cell morphogenesis;GO:0001701//in utero embryonic development;GO:0001831//trophectodermal cellular morphogenesis;GO:0006357//regulation of transcription from RNA polymerase II promoter;GO:0006511//ubiquitin-dependent protein catabolic p…
ENSCHIG00000021284	GPR161	102187999	G protein-coupled receptor 161 [Source:NCBI gene;Acc:102187999]	Environmental Information Processing	Signal transduction	ko04340//Hedgehog signaling pathway	K08439	GO:0005929//cilium;GO:0016020//membrane;GO:0016021//integral component of membrane;GO:0055037//recycling endosome	GO:0004930//G-protein coupled receptor activity	GO:0007165//signal transduction;GO:0007186//G-protein coupled receptor signaling pathway;GO:0007189//adenylate cyclase-activating G-protein coupled receptor signaling pathway;GO:1901621//negative regulation of smoothened signaling pathway involved in dorsal/ventral neural tube patterning
ENSCHIG00000021555	GRK3	102185296	G protein-coupled receptor kinase 3 [Source:NCBI gene;Acc:102185296]	Organismal Systems;Cellular Processes;Organismal Systems;Organismal Systems;Human Diseases;Environmental Information Processing	Sensory system;Transport and catabolism;Immune system;Nervous system;Substance dependence;Signal transduction	ko04740//Olfactory transduction;ko04144//Endocytosis;ko04062//Chemokine signaling pathway;ko04724//Glutamatergic synapse;ko05032//Morphine addiction;ko04340//Hedgehog signaling pathway	K00910;K00910;K00910;K00910;K00910;K00910	-	GO:0000166//nucleotide binding;GO:0004672//protein kinase activity;GO:0004674//protein serine/threonine kinase activity;GO:0004703//G-protein coupled receptor kinase activity;GO:0005524//ATP binding;GO:0016301//kinase activity;GO:0016740//transferase activity;GO:0047696//beta-adrenergic receptor kinase activity	GO:0006468//protein phosphorylation;GO:0007165//signal transduction;GO:0016310//phosphorylation;GO:0031623//receptor internalization
ENSCHIG00000026286	BOC	102183823	BOC cell adhesion associated, oncogene regulated [Source:NCBI gene;Acc:102183823]	Organismal Systems;Environmental Information Processing	Development and regeneration;Signal transduction	ko04360//Axon guidance;ko04340//Hedgehog signaling pathway	K20020;K20020	GO:0005887//integral component of plasma membrane	GO:0005515//protein binding	GO:0007224//smoothened signaling pathway;GO:0007411//axon guidance;GO:0045663//positive regulation of myoblast differentiation
ENSCHIG00000027010	SMURF2	102173331	SMAD specific E3 ubiquitin protein ligase 2 [Source:NCBI gene;Acc:102173331]	Cellular Processes;Genetic Information Processing;Environmental Information Processing;Environmental Information Processing	Transport and catabolism;Folding, sorting and degradation;Signal transduction;Signal transduction	ko04144//Endocytosis;ko04120//Ubiquitin mediated proteolysis;ko04350//TGF-beta signaling pathway;ko04340//Hedgehog signaling pathway	K04678;K04678;K04678;K04678	GO:0000151//ubiquitin ligase complex;GO:0016607//nuclear speck	GO:0004842//ubiquitin-protein transferase activity;GO:0005515//protein binding;GO:0016740//transferase activity;GO:0042802//identical protein binding;GO:0046332//SMAD binding;GO:0061630//ubiquitin protein ligase activity	GO:0006511//ubiquitin-dependent protein catabolic process;GO:0016567//protein ubiquitination;GO:0030512//negative regulation of transforming growth factor beta receptor signaling pathway;GO:0030579//ubiquitin-dependent SMAD protein catabolic process;GO:1901165//positive regulation of trophoblast cell migration
ENSCHIG00000004382	HSPD1	100861238	heat shock protein family D (Hsp60) member 1 [Source:NCBI gene;Acc:100861238]	Human Diseases;Genetic Information Processing;Human Diseases;Human Diseases	Infectious disease: bacterial;Folding, sorting and degradation;Endocrine and metabolic disease;Infectious disease: bacterial	ko05152//Tuberculosis;ko03018//RNA degradation;ko04940//Type I diabetes mellitus;ko05134//Legionellosis	K04077;K04077;K04077;K04077	GO:0005615//extracellular space;GO:0005737//cytoplasm;GO:0005739//mitochondrion;GO:0005759//mitochondrial matrix;GO:0005769//early endosome;GO:0005829//cytosol;GO:0005886//plasma membrane;GO:0005905//coated pit;GO:0009986//cell surface;GO:0016020//membrane;GO:0030135//coated vesicle;GO:0030141//secretory granule;GO:0032991//macromolecular complex;GO:0043231//intracellular membrane-bounded organel…	GO:0000166//nucleotide binding;GO:0001530//lipopolysaccharide binding;GO:0002039//p53 binding;GO:0003725//double-stranded RNA binding;GO:0005524//ATP binding;GO:0008035//high-density lipoprotein particle binding;GO:0016853//isomerase activity;GO:0016887//ATPase activity;GO:0019899//enzyme binding;GO:0031625//ubiquitin protein ligase binding;GO:0034185//apolipoprotein binding;GO:0034186//apolipopr…	GO:0002755//MyD88-dependent toll-like receptor signaling pathway;GO:0002842//positive regulation of T cell mediated immune response to tumor cell;GO:0006457//protein folding;GO:0006919//activation of cysteine-type endopeptidase activity involved in apoptotic process;GO:0006986//response to unfolded protein;GO:0032727//positive regulation of interferon-alpha production;GO:0032729//positive regulat…
ENSCHIG00000007389	EXOSC6	108637949	exosome component 6 [Source:NCBI gene;Acc:108637949]	Genetic Information Processing	Folding, sorting and degradation	ko03018//RNA degradation	K12587	GO:0000178//exosome (RNase complex)	-	GO:0045006//DNA deamination;GO:0045190//isotype switching;GO:0045830//positive regulation of isotype switching
ENSCHIG00000009744	DIS3L	102189039	DIS3 like exosome 3'-5' exoribonuclease [Source:NCBI gene;Acc:102189039]	Genetic Information Processing	Folding, sorting and degradation	ko03018//RNA degradation	K18681	GO:0000177//cytoplasmic exosome (RNase complex);GO:0000178//exosome (RNase complex);GO:0005737//cytoplasm;GO:0005813//centrosome;GO:0005829//cytosol;GO:0005886//plasma membrane	GO:0000175//3'-5'-exoribonuclease activity;GO:0003723//RNA binding;GO:0004540//ribonuclease activity;GO:0019899//enzyme binding	GO:0016075//rRNA catabolic process;GO:0090503//RNA phosphodiester bond hydrolysis, exonucleolytic
ENSCHIG00000010876	PAN3	102188509	poly(A) specific ribonuclease subunit PAN3 [Source:NCBI gene;Acc:102188509]	Genetic Information Processing	Folding, sorting and degradation	ko03018//RNA degradation	K12572	GO:0000932//cytoplasmic mRNA processing body;GO:0005737//cytoplasm;GO:0031251//PAN complex	GO:0000166//nucleotide binding;GO:0003723//RNA binding;GO:0004535//poly(A)-specific ribonuclease activity;GO:0004672//protein kinase activity;GO:0005524//ATP binding;GO:0046872//metal ion binding	GO:0000288//nuclear-transcribed mRNA catabolic process, deadenylation-dependent decay;GO:0000289//nuclear-transcribed mRNA poly(A) tail shortening;GO:0006397//mRNA processing;GO:0006468//protein phosphorylation;GO:0010606//positive regulation of cytoplasmic mRNA processing body assembly;GO:0090503//RNA phosphodiester bond hydrolysis, exonucleolytic
ENSCHIG00000015396	DIS3	102179210	DIS3 homolog, exosome endoribonuclease and 3'-5' exoribonuclease [Source:NCBI gene;Acc:102179210]	Genetic Information Processing	Folding, sorting and degradation	ko03018//RNA degradation	K12585	GO:0000176//nuclear exosome (RNase complex);GO:0000178//exosome (RNase complex);GO:0005634//nucleus;GO:0005654//nucleoplasm;GO:0005829//cytosol	GO:0000175//3'-5'-exoribonuclease activity;GO:0003723//RNA binding;GO:0004519//endonuclease activity;GO:0004540//ribonuclease activity;GO:0005085//guanyl-nucleotide exchange factor activity	GO:0016075//rRNA catabolic process;GO:0050790//regulation of catalytic activity;GO:0071034//CUT catabolic process;GO:0090305//nucleic acid phosphodiester bond hydrolysis;GO:0090501//RNA phosphodiester bond hydrolysis;GO:0090503//RNA phosphodiester bond hydrolysis, exonucleolytic
ENSCHIG00000017463	DHX36	102178949	DEAH-box helicase 36 [Source:NCBI gene;Acc:102178949]	Genetic Information Processing	Folding, sorting and degradation	ko03018//RNA degradation	K14442	GO:0000781//chromosome, telomeric region;GO:0005634//nucleus;GO:0005654//nucleoplasm;GO:0005737//cytoplasm;GO:0005829//cytosol;GO:0010494//cytoplasmic stress granule;GO:0016607//nuclear speck	GO:0000166//nucleotide binding;GO:0000287//magnesium ion binding;GO:0000976//transcription regulatory region sequence-specific DNA binding;GO:0000978//RNA polymerase II core promoter proximal region sequence-specific DNA binding;GO:0002151//G-quadruplex RNA binding;GO:0003676//nucleic acid binding;GO:0003678//DNA helicase activity;GO:0003697//single-stranded DNA binding;GO:0003723//RNA binding;GO…	GO:0001503//ossification;GO:0002735//positive regulation of myeloid dendritic cell cytokine production;GO:0006359//regulation of transcription from RNA polymerase III promoter;GO:0007283//spermatogenesis;GO:0009615//response to virus;GO:0010501//RNA secondary structure unwinding;GO:0017148//negative regulation of translation;GO:0031442//positive regulation of mRNA 3'-end processing;GO:0032206//po…
ENSCHIG00000018143	PARN	102171479	poly(A)-specific ribonuclease [Source:NCBI gene;Acc:102171479]	Genetic Information Processing	Folding, sorting and degradation	ko03018//RNA degradation	K01148	GO:0005634//nucleus;GO:0005730//nucleolus;GO:0005737//cytoplasm;GO:0016607//nuclear speck	GO:0003676//nucleic acid binding;GO:0003723//RNA binding;GO:0004518//nuclease activity;GO:0004527//exonuclease activity;GO:0004535//poly(A)-specific ribonuclease activity;GO:0019901//protein kinase binding;GO:0043169//cation binding;GO:0046872//metal ion binding	GO:0000184//nuclear-transcribed mRNA catabolic process, nonsense-mediated decay;GO:0000495//box H/ACA snoRNA 3'-end processing;GO:0006402//mRNA catabolic process;GO:0010587//miRNA catabolic process;GO:0032212//positive regulation of telomere maintenance via telomerase;GO:0051973//positive regulation of telomerase activity;GO:0071051//polyadenylation-dependent snoRNA 3'-end processing;GO:0090305//…
ENSCHIG00000021610	CNOT2	102191498	CCR4-NOT transcription complex subunit 2 [Source:NCBI gene;Acc:102191498]	Genetic Information Processing	Folding, sorting and degradation	ko03018//RNA degradation	K12605	GO:0005654//nucleoplasm;GO:0005737//cytoplasm;GO:0005829//cytosol;GO:0005886//plasma membrane;GO:0030014//CCR4-NOT complex;GO:0030015//CCR4-NOT core complex	GO:0001226//RNA polymerase II transcription corepressor binding;GO:0004535//poly(A)-specific ribonuclease activity	GO:0000122//negative regulation of transcription from RNA polymerase II promoter;GO:0001829//trophectodermal cell differentiation;GO:0006355//regulation of transcription, DNA-templated;GO:0010606//positive regulation of cytoplasmic mRNA processing body assembly;GO:0033147//negative regulation of intracellular estrogen receptor signaling pathway;GO:0090503//RNA phosphodiester bond hydrolysis, exon…
ENSCHIG00000024650	LSM3	102190828	LSM3 homolog, U6 small nuclear RNA and mRNA degradation associated [Source:NCBI gene;Acc:102190828]	Genetic Information Processing;Genetic Information Processing	Transcription;Folding, sorting and degradation	ko03040//Spliceosome;ko03018//RNA degradation	K12622;K12622	GO:0005634//nucleus;GO:0046540//U4/U6 x U5 tri-snRNP complex;GO:0071005//U2-type precatalytic spliceosome;GO:0071013//catalytic step 2 spliceosome	GO:0003723//RNA binding;GO:0030629//U6 snRNA 3'-end binding	GO:0000398//mRNA splicing, via spliceosome;GO:0000956//nuclear-transcribed mRNA catabolic process
ENSCHIG00000026114	DDX6	102170071	DEAD-box helicase 6 [Source:NCBI gene;Acc:102170071]	Genetic Information Processing	Folding, sorting and degradation	ko03018//RNA degradation	K12614	GO:0000932//cytoplasmic mRNA processing body;GO:0005634//nucleus;GO:0005737//cytoplasm;GO:0005829//cytosol;GO:0010494//cytoplasmic stress granule;GO:0016442//RISC complex;GO:0036464//cytoplasmic ribonucleoprotein granule	GO:0000166//nucleotide binding;GO:0003676//nucleic acid binding;GO:0003724//RNA helicase activity;GO:0004386//helicase activity;GO:0005524//ATP binding;GO:0016787//hydrolase activity;GO:0019904//protein domain specific binding	GO:0017148//negative regulation of translation;GO:0019074//viral RNA genome packaging;GO:0019827//stem cell population maintenance;GO:0033962//cytoplasmic mRNA processing body assembly;GO:0045665//negative regulation of neuron differentiation
ENSCHIG00000009133	MLYCD	102183446	malonyl-CoA decarboxylase [Source:NCBI gene;Acc:102183446]	Metabolism;Environmental Information Processing;Cellular Processes;Metabolism;Metabolism	Global and overview maps;Signal transduction;Transport and catabolism;Carbohydrate metabolism;Metabolism of other amino acids	ko01100//Metabolic pathways;ko04152//AMPK signaling pathway;ko04146//Peroxisome;ko00640//Propanoate metabolism;ko00410//beta-Alanine metabolism	K01578;K01578;K01578;K01578;K01578	GO:0005737//cytoplasm;GO:0005739//mitochondrion;GO:0005759//mitochondrial matrix;GO:0005777//peroxisome	GO:0042802//identical protein binding;GO:0050080//malonyl-CoA decarboxylase activity	GO:0006085//acetyl-CoA biosynthetic process;GO:0006633//fatty acid biosynthetic process;GO:0010906//regulation of glucose metabolic process;GO:0046321//positive regulation of fatty acid oxidation;GO:2001294//malonyl-CoA catabolic process
ENSCHIG00000015062	PPP2R3C	102182916	protein phosphatase 2 regulatory subunit B''gamma [Source:NCBI gene;Acc:102182916]	Environmental Information Processing;Human Diseases;Organismal Systems;Organismal Systems;Environmental Information Processing;Environmental Information Processing;Genetic Information Processing	Signal transduction;Infectious disease: viral;Circulatory system;Nervous system;Signal transduction;Signal transduction;Translation	ko04151//PI3K-Akt signaling pathway;ko05165//Human papillomavirus infection;ko04261//Adrenergic signaling in cardiomyocytes;ko04728//Dopaminergic synapse;ko04152//AMPK signaling pathway;ko04071//Sphingolipid signaling pathway;ko03015//mRNA surveillance pathway	K11583;K11583;K11583;K11583;K11583;K11583;K11583	GO:0005654//nucleoplasm;GO:0005794//Golgi apparatus;GO:0005813//centrosome;GO:0005829//cytosol	-	GO:0001782//B cell homeostasis;GO:0002759//regulation of antimicrobial humoral response;GO:0032147//activation of protein kinase activity;GO:0035303//regulation of dephosphorylation;GO:0043029//T cell homeostasis;GO:0045579//positive regulation of B cell differentiation;GO:0048536//spleen development;GO:0050864//regulation of B cell activation;GO:0051900//regulation of mitochondrial depolarization
ENSCHIG00000015556	HMGCR	102169762	3-hydroxy-3-methylglutaryl-CoA reductase [Source:NCBI gene;Acc:102169762]	Metabolism;Environmental Information Processing;Organismal Systems;Metabolism	Global and overview maps;Signal transduction;Digestive system;Metabolism of terpenoids and polyketides	ko01100//Metabolic pathways;ko04152//AMPK signaling pathway;ko04976//Bile secretion;ko00900//Terpenoid backbone biosynthesis	K00021;K00021;K00021;K00021	GO:0005778//peroxisomal membrane;GO:0005783//endoplasmic reticulum;GO:0005789//endoplasmic reticulum membrane	GO:0004420//hydroxymethylglutaryl-CoA reductase (NADPH) activity;GO:0005515//protein binding;GO:0016616//oxidoreductase activity, acting on the CH-OH group of donors, NAD or NADP as acceptor;GO:0042282//hydroxymethylglutaryl-CoA reductase activity;GO:0050661//NADP binding;GO:0070402//NADPH binding	GO:0006695//cholesterol biosynthetic process;GO:0008299//isoprenoid biosynthetic process;GO:0008542//visual learning;GO:0015936//coenzyme A metabolic process;GO:0042177//negative regulation of protein catabolic process;GO:0043407//negative regulation of MAP kinase activity;GO:0050709//negative regulation of protein secretion;GO:0055114//oxidation-reduction process;GO:1900222//negative regulation …
ENSCHIG00000016344	PPP2R2C	102188298	protein phosphatase 2 regulatory subunit Bgamma [Source:NCBI gene;Acc:102188298]	Environmental Information Processing;Human Diseases;Cellular Processes;Human Diseases;Environmental Information Processing;Organismal Systems;Organismal Systems;Human Diseases;Environmental Information Processing;Environmental Information Processing;Genetic Information Processing	Signal transduction;Infectious disease: viral;Cellular community - eukaryotes;Infectious disease: viral;Signal transduction;Circulatory system;Nervous system;Infectious disease: parasitic;Signal transduction;Signal transduction;Translation	ko04151//PI3K-Akt signaling pathway;ko05165//Human papillomavirus infection;ko04530//Tight junction;ko05160//Hepatitis C;ko04390//Hippo signaling pathway;ko04261//Adrenergic signaling in cardiomyocytes;ko04728//Dopaminergic synapse;ko05142//Chagas disease;ko04152//AMPK signaling pathway;ko04071//Sphingolipid signaling pathway;ko03015//mRNA surveillance pathway	K04354;K04354;K04354;K04354;K04354;K04354;K04354;K04354;K04354;K04354;K04354	GO:0000159//protein phosphatase type 2A complex	GO:0005515//protein binding;GO:0019888//protein phosphatase regulator activity	GO:0043666//regulation of phosphoprotein phosphatase activity
ENSCHIG00000025432	PPP2R5E	102182878	protein phosphatase 2 regulatory subunit B'epsilon [Source:NCBI gene;Acc:102182878]	Environmental Information Processing;Human Diseases;Organismal Systems;Organismal Systems;Cellular Processes;Environmental Information Processing;Environmental Information Processing;Genetic Information Processing	Signal transduction;Infectious disease: viral;Circulatory system;Nervous system;Cell growth and death;Signal transduction;Signal transduction;Translation	ko04151//PI3K-Akt signaling pathway;ko05165//Human papillomavirus infection;ko04261//Adrenergic signaling in cardiomyocytes;ko04728//Dopaminergic synapse;ko04114//Oocyte meiosis;ko04152//AMPK signaling pathway;ko04071//Sphingolipid signaling pathway;ko03015//mRNA surveillance pathway	K11584;K11584;K11584;K11584;K11584;K11584;K11584;K11584	GO:0000159//protein phosphatase type 2A complex;GO:0005829//cytosol	GO:0019888//protein phosphatase regulator activity	GO:0007165//signal transduction;GO:0043666//regulation of phosphoprotein phosphatase activity
ENSCHIG00000014131	BCL2A1	102172845	BCL2 related protein A1 [Source:NCBI gene;Acc:102172845]	Human Diseases;Cellular Processes;Environmental Information Processing;Human Diseases	Cancer: overview;Cell growth and death;Signal transduction;Cancer: specific types	ko05202//Transcriptional misregulation in cancer;ko04210//Apoptosis;ko04064//NF-kappa B signaling pathway;ko05221//Acute myeloid leukemia	K02162;K02162;K02162;K02162	-	-	GO:0006915//apoptotic process;GO:0042981//regulation of apoptotic process;GO:0043066//negative regulation of apoptotic process
ENSCHIG00000002880	CHMP6	102184658	charged multivesicular body protein 6 [Source:NCBI gene;Acc:102184658]	Cellular Processes;Cellular Processes	Transport and catabolism;Cell growth and death	ko04144//Endocytosis;ko04217//Necroptosis	K12195;K12195	GO:0000815//ESCRT III complex;GO:0010008//endosome membrane	GO:0044877//macromolecular complex binding;GO:0047485//protein N-terminus binding	GO:0006997//nucleus organization;GO:0007034//vacuolar transport;GO:0007080//mitotic metaphase plate congression;GO:0007175//negative regulation of epidermal growth factor-activated receptor activity;GO:0039702//viral budding via host ESCRT complex;GO:0042176//regulation of protein catabolic process
ENSCHIG00000003758	ARFGAP2	102170622	ADP ribosylation factor GTPase activating protein 2 [Source:NCBI gene;Acc:102170622]	Cellular Processes	Transport and catabolism	ko04144//Endocytosis	K12493	GO:0005794//Golgi apparatus;GO:0005829//cytosol;GO:0005886//plasma membrane	GO:0005096//GTPase activator activity	GO:0043547//positive regulation of GTPase activity
ENSCHIG00000003897	GRK5	102190578	G protein-coupled receptor kinase 5 [Source:NCBI gene;Acc:102190578]	Cellular Processes;Organismal Systems;Human Diseases	Transport and catabolism;Immune system;Substance dependence	ko04144//Endocytosis;ko04062//Chemokine signaling pathway;ko05032//Morphine addiction	K08291;K08291;K08291	GO:0005829//cytosol;GO:0005886//plasma membrane;GO:0016607//nuclear speck;GO:0031965//nuclear membrane	GO:0000166//nucleotide binding;GO:0004672//protein kinase activity;GO:0004674//protein serine/threonine kinase activity;GO:0004703//G-protein coupled receptor kinase activity;GO:0005524//ATP binding;GO:0016301//kinase activity;GO:0016740//transferase activity;GO:0047696//beta-adrenergic receptor kinase activity	GO:0006468//protein phosphorylation;GO:0007165//signal transduction;GO:0007217//tachykinin receptor signaling pathway;GO:0008284//positive regulation of cell proliferation;GO:0016310//phosphorylation;GO:0043066//negative regulation of apoptotic process;GO:0046777//protein autophosphorylation;GO:0051726//regulation of cell cycle
ENSCHIG00000007248	SNX2	102191692	sorting nexin 2 [Source:NCBI gene;Acc:102191692]	Cellular Processes	Transport and catabolism	ko04144//Endocytosis	K17917	GO:0005737//cytoplasm;GO:0005764//lysosome;GO:0005768//endosome;GO:0005829//cytosol;GO:0010008//endosome membrane;GO:0016020//membrane;GO:0030027//lamellipodium;GO:0030904//retromer complex;GO:0030905//retromer, tubulation complex;GO:0031901//early endosome membrane;GO:0032991//macromolecular complex;GO:0042995//cell projection	GO:0005154//epidermal growth factor receptor binding;GO:0005158//insulin receptor binding;GO:0035091//phosphatidylinositol binding;GO:0042802//identical protein binding;GO:0042803//protein homodimerization activity;GO:0046982//protein heterodimerization activity;GO:1990459//transferrin receptor binding;GO:1990460//leptin receptor binding	GO:0006886//intracellular protein transport;GO:0006897//endocytosis;GO:0015031//protein transport;GO:0042147//retrograde transport, endosome to Golgi;GO:0072673//lamellipodium morphogenesis
ENSCHIG00000013798	CXCR4	102169916	C-X-C motif chemokine receptor 4 [Source:NCBI gene;Acc:102169916]	Human Diseases;Environmental Information Processing;Human Diseases;Cellular Processes;Human Diseases;Environmental Information Processing;Cellular Processes;Organismal Systems;Organismal Systems;Organismal Systems;Environmental Information Processing;Organismal Systems	Cancer: overview;Signaling molecules and interaction;Infectious disease: viral;Transport and catabolism;Infectious disease: viral;Signal transduction;Cell motility;Immune system;Development and regeneration;Immune system;Signaling molecules and interaction;Immune system	ko05200//Pathways in cancer;ko04060//Cytokine-cytokine receptor interaction;ko05170//Human immunodeficiency virus 1 infection;ko04144//Endocytosis;ko05163//Human cytomegalovirus infection;ko04020//Calcium signaling pathway;ko04810//Regulation of actin cytoskeleton;ko04062//Chemokine signaling pathway;ko04360//Axon guidance;ko04670//Leukocyte transendothelial migration;ko04061//Viral protein inter…	K04189;K04189;K04189;K04189;K04189;K04189;K04189;K04189;K04189;K04189;K04189;K04189	GO:0005764//lysosome;GO:0005768//endosome;GO:0005769//early endosome;GO:0005770//late endosome;GO:0005886//plasma membrane;GO:0009986//cell surface;GO:0016020//membrane;GO:0016021//integral component of membrane;GO:0030054//cell junction;GO:0031252//cell leading edge;GO:0031410//cytoplasmic vesicle;GO:0032991//macromolecular complex	GO:0003779//actin binding;GO:0004930//G-protein coupled receptor activity;GO:0004950//chemokine receptor activity;GO:0019955//cytokine binding;GO:0019957//C-C chemokine binding;GO:0031625//ubiquitin protein ligase binding;GO:0032027//myosin light chain binding;GO:0038147//C-X-C motif chemokine 12 receptor activity;GO:0043130//ubiquitin binding	GO:0001666//response to hypoxia;GO:0006935//chemotaxis;GO:0007165//signal transduction;GO:0007186//G-protein coupled receptor signaling pathway;GO:0019722//calcium-mediated signaling;GO:0030155//regulation of cell adhesion;GO:0038160//CXCL12-activated CXCR4 signaling pathway;GO:0050920//regulation of chemotaxis;GO:0070098//chemokine-mediated signaling pathway;GO:0071345//cellular response to cyto…
ENSCHIG00000014467	EPS15	102168683	epidermal growth factor receptor pathway substrate 15 [Source:NCBI gene;Acc:102168683]	Cellular Processes	Transport and catabolism	ko04144//Endocytosis	K12472	GO:0005829//cytosol;GO:0005886//plasma membrane;GO:0016235//aggresome;GO:0043231//intracellular membrane-bounded organelle	GO:0005509//calcium ion binding;GO:0005515//protein binding;GO:0031593//polyubiquitin binding	GO:0006895//Golgi to endosome transport;GO:0019065//receptor-mediated endocytosis of virus by host cell;GO:0046718//viral entry into host cell;GO:0048268//clathrin coat assembly
ENSCHIG00000015180	ARAP1	102179498	ArfGAP with RhoGAP domain, ankyrin repeat and PH domain 1 [Source:NCBI gene;Acc:102179498]	Cellular Processes	Transport and catabolism	ko04144//Endocytosis	K18439	GO:0005654//nucleoplasm;GO:0005737//cytoplasm;GO:0005794//Golgi apparatus;GO:0005829//cytosol;GO:0005886//plasma membrane;GO:0043231//intracellular membrane-bounded organelle	GO:0005096//GTPase activator activity;GO:0005515//protein binding;GO:0005547//phosphatidylinositol-3,4,5-trisphosphate binding	GO:0007165//signal transduction;GO:0008360//regulation of cell shape;GO:0043547//positive regulation of GTPase activity;GO:0051270//regulation of cellular component movement;GO:0051491//positive regulation of filopodium assembly;GO:0051497//negative regulation of stress fiber assembly
ENSCHIG00000015320	CHMP4B	102173581	charged multivesicular body protein 4B [Source:NCBI gene;Acc:102173581]	Cellular Processes;Cellular Processes	Transport and catabolism;Cell growth and death	ko04144//Endocytosis;ko04217//Necroptosis	K12194;K12194	GO:0000815//ESCRT III complex;GO:0005634//nucleus;GO:0005635//nuclear envelope;GO:0005737//cytoplasm;GO:0005768//endosome;GO:0005829//cytosol;GO:0009898//cytoplasmic side of plasma membrane;GO:0016020//membrane;GO:0030117//membrane coat;GO:0030496//midbody;GO:0031982//vesicle	GO:0042802//identical protein binding;GO:0042803//protein homodimerization activity	GO:0000281//mitotic cytokinesis;GO:0006620//posttranslational protein targeting to membrane;GO:0006914//autophagy;GO:0006997//nucleus organization;GO:0007034//vacuolar transport;GO:0007080//mitotic metaphase plate congression;GO:0010458//exit from mitosis;GO:0010506//regulation of autophagy;GO:0010824//regulation of centrosome duplication;GO:0031468//nuclear envelope reassembly;GO:0036438//mainte…
ENSCHIG00000017731	VPS26B	108633227	VPS26, retromer complex component B [Source:NCBI gene;Acc:108633227]	Cellular Processes	Transport and catabolism	ko04144//Endocytosis	K18466	-	-	GO:0006886//intracellular protein transport
ENSCHIG00000018990	RABEP1	102171912	rabaptin, RAB GTPase binding effector protein 1 [Source:NCBI gene;Acc:102171912]	Cellular Processes	Transport and catabolism	ko04144//Endocytosis	K12480	GO:0005737//cytoplasm;GO:0005768//endosome;GO:0005769//early endosome;GO:0030139//endocytic vesicle;GO:0032991//macromolecular complex;GO:0043231//intracellular membrane-bounded organelle	GO:0005096//GTPase activator activity;GO:0008083//growth factor activity;GO:0019904//protein domain specific binding;GO:0042803//protein homodimerization activity	GO:0006893//Golgi to plasma membrane transport;GO:0006897//endocytosis;GO:0007165//signal transduction;GO:0015031//protein transport;GO:0016192//vesicle-mediated transport;GO:0043547//positive regulation of GTPase activity;GO:1903441//protein localization to ciliary membrane
ENSCHIG00000019361	RBSN	108633353	rabenosyn, RAB effector [Source:NCBI gene;Acc:108633353]	Cellular Processes	Transport and catabolism	ko04144//Endocytosis	K12481	GO:0043231//intracellular membrane-bounded organelle	GO:0046872//metal ion binding	GO:0034498//early endosome to Golgi transport;GO:0090160//Golgi to lysosome transport;GO:1903358//regulation of Golgi organization
ENSCHIG00000020133	VPS28	102168276	VPS28 subunit of ESCRT-I [Source:NCBI gene;Acc:102168276]	Cellular Processes	Transport and catabolism	ko04144//Endocytosis	K12184	GO:0000813//ESCRT I complex;GO:0005737//cytoplasm;GO:0005768//endosome;GO:0005769//early endosome;GO:0005829//cytosol;GO:0005886//plasma membrane;GO:0010008//endosome membrane	GO:0043130//ubiquitin binding	GO:0015031//protein transport;GO:0031397//negative regulation of protein ubiquitination;GO:0032509//endosome transport via multivesicular body sorting pathway;GO:0043162//ubiquitin-dependent protein catabolic process via the multivesicular body sorting pathway;GO:0043328//protein targeting to vacuole involved in ubiquitin-dependent protein catabolic process via the multivesicular body sorting pat…
ENSCHIG00000024454	GIT2	102180871	GIT ArfGAP 2 [Source:NCBI gene;Acc:102180871]	Cellular Processes;Human Diseases	Transport and catabolism;Infectious disease: bacterial	ko04144//Endocytosis;ko05135//Yersinia infection	K12487;K12487	GO:0005654//nucleoplasm	GO:0005096//GTPase activator activity;GO:0005515//protein binding;GO:0046872//metal ion binding	GO:0043547//positive regulation of GTPase activity
ENSCHIG00000024890	CYTH4	102178432	cytohesin 4 [Source:NCBI gene;Acc:102178432]	Cellular Processes;Human Diseases;Environmental Information Processing	Transport and catabolism;Infectious disease: bacterial;Signal transduction	ko04144//Endocytosis;ko05132//Salmonella infection;ko04072//Phospholipase D signaling pathway	K18441;K18441;K18441	GO:0005829//cytosol;GO:0005886//plasma membrane;GO:0034451//centriolar satellite;GO:0045171//intercellular bridge	GO:0005085//guanyl-nucleotide exchange factor activity	GO:0032012//regulation of ARF protein signal transduction;GO:0050790//regulation of catalytic activity
ENSCHIG00000011614	AGPAT5	102170580	1-acylglycerol-3-phosphate O-acyltransferase 5 [Source:NCBI gene;Acc:102170580]	Metabolism;Environmental Information Processing;Metabolism;Metabolism	Global and overview maps;Signal transduction;Lipid metabolism;Lipid metabolism	ko01100//Metabolic pathways;ko04072//Phospholipase D signaling pathway;ko00564//Glycerophospholipid metabolism;ko00561//Glycerolipid metabolism	K19007;K19007;K19007;K19007	GO:0005635//nuclear envelope;GO:0005739//mitochondrion;GO:0005789//endoplasmic reticulum membrane	GO:0003841//1-acylglycerol-3-phosphate O-acyltransferase activity;GO:0016740//transferase activity;GO:0016746//transferase activity, transferring acyl groups	-
ENSCHIG00000016511	AVPR1A	102184883	arginine vasopressin receptor 1A [Source:NCBI gene;Acc:102184883]	Environmental Information Processing;Environmental Information Processing;Environmental Information Processing;Organismal Systems	Signaling molecules and interaction;Signal transduction;Signal transduction;Circulatory system	ko04080//Neuroactive ligand-receptor interaction;ko04020//Calcium signaling pathway;ko04072//Phospholipase D signaling pathway;ko04270//Vascular smooth muscle contraction	K04226;K04226;K04226;K04226	GO:0005768//endosome;GO:0005886//plasma membrane;GO:0016020//membrane;GO:0016021//integral component of membrane;GO:0030139//endocytic vesicle	GO:0004930//G-protein coupled receptor activity;GO:0005000//vasopressin receptor activity	GO:0001992//regulation of systemic arterial blood pressure by vasopressin;GO:0007165//signal transduction;GO:0007186//G-protein coupled receptor signaling pathway;GO:0008284//positive regulation of cell proliferation
ENSCHIG00000019533	LPAR6	102183611	lysophosphatidic acid receptor 6 [Source:NCBI gene;Acc:102183611]	Human Diseases;Environmental Information Processing;Environmental Information Processing;Environmental Information Processing	Cancer: overview;Signal transduction;Signaling molecules and interaction;Signal transduction	ko05200//Pathways in cancer;ko04151//PI3K-Akt signaling pathway;ko04080//Neuroactive ligand-receptor interaction;ko04072//Phospholipase D signaling pathway	K04273;K04273;K04273;K04273	GO:0005886//plasma membrane;GO:0016021//integral component of membrane	GO:0004930//G-protein coupled receptor activity	GO:0001835//blastocyst hatching;GO:0007186//G-protein coupled receptor signaling pathway
ENSCHIG00000010505	DFFB	102182992	DNA fragmentation factor subunit beta [Source:NCBI gene;Acc:102182992]	Cellular Processes	Cell growth and death	ko04210//Apoptosis	K02311	GO:0000785//chromatin;GO:0005634//nucleus;GO:0005654//nucleoplasm;GO:0005730//nucleolus;GO:0005737//cytoplasm;GO:0005829//cytosol;GO:0032991//macromolecular complex	GO:0003677//DNA binding;GO:0004518//nuclease activity;GO:0004536//deoxyribonuclease activity;GO:0016787//hydrolase activity;GO:0019899//enzyme binding;GO:0019904//protein domain specific binding;GO:0042802//identical protein binding	GO:0006308//DNA catabolic process;GO:0006309//apoptotic DNA fragmentation;GO:0006915//apoptotic process;GO:0030263//apoptotic chromosome condensation
ENSCHIG00000017049	DIABLO	102178560	diablo IAP-binding mitochondrial protein [Source:NCBI gene;Acc:102178560]	Cellular Processes;Cellular Processes	Cell growth and death;Cell growth and death	ko04210//Apoptosis;ko04215//Apoptosis - multiple species	K10522;K10522	GO:0005737//cytoplasm;GO:0005739//mitochondrion;GO:0009898//cytoplasmic side of plasma membrane;GO:0035631//CD40 receptor complex	-	GO:0006915//apoptotic process;GO:0006919//activation of cysteine-type endopeptidase activity involved in apoptotic process;GO:0008631//intrinsic apoptotic signaling pathway in response to oxidative stress;GO:0008635//activation of cysteine-type endopeptidase activity involved in apoptotic process by cytochrome c;GO:0043065//positive regulation of apoptotic process;GO:0051402//neuron apoptotic pro…
ENSCHIG00000009367	OSMR	102184003	oncostatin M receptor [Source:NCBI gene;Acc:102184003]	Environmental Information Processing;Environmental Information Processing;Environmental Information Processing	Signal transduction;Signaling molecules and interaction;Signal transduction	ko04151//PI3K-Akt signaling pathway;ko04060//Cytokine-cytokine receptor interaction;ko04630//JAK-STAT signaling pathway	K05057;K05057;K05057	GO:0005900//oncostatin-M receptor complex;GO:0016020//membrane;GO:0016021//integral component of membrane;GO:0016324//apical plasma membrane	GO:0004896//cytokine receptor activity;GO:0004924//oncostatin-M receptor activity;GO:0005515//protein binding;GO:0019838//growth factor binding	GO:0008284//positive regulation of cell proliferation;GO:0034097//response to cytokine;GO:0038165//oncostatin-M-mediated signaling pathway
ENSCHIG00000010899	COL6A5	102178669	collagen type VI alpha 5 chain [Source:NCBI gene;Acc:102178669]	Environmental Information Processing;Human Diseases;Cellular Processes;Organismal Systems;Environmental Information Processing	Signal transduction;Infectious disease: viral;Cellular community - eukaryotes;Digestive system;Signaling molecules and interaction	ko04151//PI3K-Akt signaling pathway;ko05165//Human papillomavirus infection;ko04510//Focal adhesion;ko04974//Protein digestion and absorption;ko04512//ECM-receptor interaction	K06238;K06238;K06238;K06238;K06238	-	-	-
ENSCHIG00000015227	ITGA3	102185499	integrin subunit alpha 3 [Source:NCBI gene;Acc:102185499]	Human Diseases;Environmental Information Processing;Human Diseases;Cellular Processes;Cellular Processes;Organismal Systems;Human Diseases;Human Diseases;Human Diseases;Environmental Information Processing;Human Diseases	Cancer: overview;Signal transduction;Infectious disease: viral;Cell motility;Cellular community - eukaryotes;Immune system;Cardiovascular disease;Cancer: specific types;Cardiovascular disease;Signaling molecules and interaction;Cardiovascular disease	ko05200//Pathways in cancer;ko04151//PI3K-Akt signaling pathway;ko05165//Human papillomavirus infection;ko04810//Regulation of actin cytoskeleton;ko04510//Focal adhesion;ko04640//Hematopoietic cell lineage;ko05414//Dilated cardiomyopathy;ko05222//Small cell lung cancer;ko05410//Hypertrophic cardiomyopathy;ko04512//ECM-receptor interaction;ko05412//Arrhythmogenic right ventricular cardiomyopathy	K06482;K06482;K06482;K06482;K06482;K06482;K06482;K06482;K06482;K06482;K06482	GO:0005886//plasma membrane;GO:0008305//integrin complex;GO:0009897//external side of plasma membrane;GO:0009986//cell surface;GO:0016020//membrane;GO:0016021//integral component of membrane;GO:0016323//basolateral plasma membrane;GO:0031527//filopodium membrane;GO:0034667//integrin alpha3-beta1 complex;GO:0043235//receptor complex;GO:0045202//synapse;GO:0060076//excitatory synapse;GO:0071944//ce…	GO:0002020//protease binding;GO:0046982//protein heterodimerization activity	GO:0001764//neuron migration;GO:0007155//cell adhesion;GO:0007229//integrin-mediated signaling pathway;GO:0007613//memory;GO:0017015//regulation of transforming growth factor beta receptor signaling pathway;GO:0030111//regulation of Wnt signaling pathway;GO:0030324//lung development;GO:0030510//regulation of BMP signaling pathway;GO:0035024//negative regulation of Rho protein signal transduction;…
ENSCHIG00000021157	ITGA9	102174073	integrin subunit alpha 9 [Source:NCBI gene;Acc:102174073]	Environmental Information Processing;Human Diseases;Cellular Processes;Cellular Processes;Environmental Information Processing;Human Diseases;Human Diseases;Environmental Information Processing;Human Diseases	Signal transduction;Infectious disease: viral;Cell motility;Cellular community - eukaryotes;Signaling molecules and interaction;Cardiovascular disease;Cardiovascular disease;Signaling molecules and interaction;Cardiovascular disease	ko04151//PI3K-Akt signaling pathway;ko05165//Human papillomavirus infection;ko04810//Regulation of actin cytoskeleton;ko04510//Focal adhesion;ko04514//Cell adhesion molecules;ko05414//Dilated cardiomyopathy;ko05410//Hypertrophic cardiomyopathy;ko04512//ECM-receptor interaction;ko05412//Arrhythmogenic right ventricular cardiomyopathy	K06585;K06585;K06585;K06585;K06585;K06585;K06585;K06585;K06585	GO:0008305//integrin complex;GO:0016020//membrane	-	GO:0007155//cell adhesion;GO:0007229//integrin-mediated signaling pathway
ENSCHIG00000019965	PPP1R3E	108637008	protein phosphatase 1 regulatory subunit 3E [Source:NCBI gene;Acc:108637008]	Organismal Systems;Human Diseases	Endocrine system;Endocrine and metabolic disease	ko04910//Insulin signaling pathway;ko04931//Insulin resistance	K07189;K07189	-	GO:0005515//protein binding	-
ENSCHIG00000002168	MBTPS1	102183994	membrane bound transcription factor peptidase, site 1 [Source:NCBI gene;Acc:102183994]	Genetic Information Processing	Folding, sorting and degradation	ko04141//Protein processing in endoplasmic reticulum	K08653	GO:0005795//Golgi stack;GO:0016020//membrane;GO:0016021//integral component of membrane	GO:0004175//endopeptidase activity;GO:0004252//serine-type endopeptidase activity;GO:0008233//peptidase activity;GO:0008236//serine-type peptidase activity;GO:0016787//hydrolase activity	GO:0006508//proteolysis;GO:0006606//protein import into nucleus;GO:0006629//lipid metabolic process;GO:0007040//lysosome organization;GO:0060627//regulation of vesicle-mediated transport
ENSCHIG00000003518	HSPH1	102187688	heat shock protein family H (Hsp110) member 1 [Source:NCBI gene;Acc:102187688]	Genetic Information Processing	Folding, sorting and degradation	ko04141//Protein processing in endoplasmic reticulum	K09485	GO:0005654//nucleoplasm;GO:0005737//cytoplasm;GO:0005829//cytosol;GO:0005874//microtubule;GO:0032991//macromolecular complex	GO:0000166//nucleotide binding;GO:0000774//adenyl-nucleotide exchange factor activity;GO:0005524//ATP binding;GO:0016887//ATPase activity;GO:0043014//alpha-tubulin binding	GO:0050790//regulation of catalytic activity;GO:0051085//chaperone mediated protein folding requiring cofactor
ENSCHIG00000012465	ERP29	102168848	endoplasmic reticulum protein 29 [Source:NCBI gene;Acc:102168848]	Genetic Information Processing	Folding, sorting and degradation	ko04141//Protein processing in endoplasmic reticulum	K09586	GO:0005783//endoplasmic reticulum;GO:0005788//endoplasmic reticulum lumen;GO:0009986//cell surface	-	GO:0000187//activation of MAPK activity;GO:0001934//positive regulation of protein phosphorylation;GO:0009306//protein secretion;GO:0010628//positive regulation of gene expression;GO:0010629//negative regulation of gene expression;GO:0050709//negative regulation of protein secretion;GO:1902235//regulation of endoplasmic reticulum stress-induced intrinsic apoptotic signaling pathway
ENSCHIG00000012861	UBE2J1	102175767	ubiquitin conjugating enzyme E2 J1 [Source:NCBI gene;Acc:102175767]	Human Diseases;Genetic Information Processing;Genetic Information Processing	Neurodegenerative disease;Folding, sorting and degradation;Folding, sorting and degradation	ko05012//Parkinson disease;ko04141//Protein processing in endoplasmic reticulum;ko04120//Ubiquitin mediated proteolysis	K10578;K10578;K10578	GO:0016020//membrane;GO:0016021//integral component of membrane	GO:0031625//ubiquitin protein ligase binding;GO:0061631//ubiquitin conjugating enzyme activity	GO:0007286//spermatid development;GO:0016567//protein ubiquitination;GO:0018279//protein N-linked glycosylation via asparagine;GO:0030433//ER-associated ubiquitin-dependent protein catabolic process;GO:0032680//regulation of tumor necrosis factor production;GO:1904153//negative regulation of retrograde protein transport, ER to cytosol
ENSCHIG00000012996	RNF5	102170648	ring finger protein 5 [Source:NCBI gene;Acc:102170648]	Genetic Information Processing	Folding, sorting and degradation	ko04141//Protein processing in endoplasmic reticulum	K10666	GO:0005783//endoplasmic reticulum;GO:0016020//membrane;GO:0016021//integral component of membrane	GO:0004842//ubiquitin-protein transferase activity;GO:0042802//identical protein binding;GO:0044877//macromolecular complex binding;GO:0046872//metal ion binding	GO:0009617//response to bacterium;GO:0010507//negative regulation of autophagy;GO:0016567//protein ubiquitination;GO:0030433//ER-associated ubiquitin-dependent protein catabolic process;GO:0031648//protein destabilization;GO:0036503//ERAD pathway;GO:0044257//cellular protein catabolic process;GO:0070534//protein K63-linked ubiquitination;GO:0070936//protein K48-linked ubiquitination;GO:0071712//E…
ENSCHIG00000014043	YOD1	102177549	YOD1 deubiquitinase [Source:NCBI gene;Acc:102177549]	Genetic Information Processing	Folding, sorting and degradation	ko04141//Protein processing in endoplasmic reticulum	K13719	GO:0005737//cytoplasm	GO:0004843//thiol-dependent ubiquitin-specific protease activity;GO:0031625//ubiquitin protein ligase binding;GO:0101005//ubiquitinyl hydrolase activity;GO:1990380//Lys48-specific deubiquitinase activity	GO:0016236//macroautophagy;GO:0016579//protein deubiquitination;GO:0030433//ER-associated ubiquitin-dependent protein catabolic process;GO:0030968//endoplasmic reticulum unfolded protein response;GO:0035523//protein K29-linked deubiquitination;GO:0035871//protein K11-linked deubiquitination;GO:0070536//protein K63-linked deubiquitination;GO:0071108//protein K48-linked deubiquitination;GO:1904153/…
ENSCHIG00000014920	PLAA	102170514	phospholipase A2 activating protein [Source:NCBI gene;Acc:102170514]	Genetic Information Processing	Folding, sorting and degradation	ko04141//Protein processing in endoplasmic reticulum	K14018	GO:0005634//nucleus;GO:0005737//cytoplasm;GO:0045202//synapse;GO:0070062//extracellular exosome	GO:0005515//protein binding;GO:0016005//phospholipase A2 activator activity	GO:0006693//prostaglandin metabolic process;GO:0006954//inflammatory response;GO:0016236//macroautophagy;GO:0032430//positive regulation of phospholipase A2 activity;GO:0043162//ubiquitin-dependent protein catabolic process via the multivesicular body sorting pathway;GO:0071222//cellular response to lipopolysaccharide;GO:1900045//negative regulation of protein K63-linked ubiquitination;GO:1903423…
ENSCHIG00000018301	SEC24B	102171587	SEC24 homolog B, COPII coat complex component [Source:NCBI gene;Acc:102171587]	Genetic Information Processing	Folding, sorting and degradation	ko04141//Protein processing in endoplasmic reticulum	K14007	GO:0005789//endoplasmic reticulum membrane;GO:0005829//cytosol;GO:0012507//ER to Golgi transport vesicle membrane;GO:0016020//membrane;GO:0030127//COPII vesicle coat;GO:0031410//cytoplasmic vesicle	GO:0008270//zinc ion binding	GO:0001843//neural tube closure;GO:0002093//auditory receptor cell morphogenesis;GO:0003151//outflow tract morphogenesis;GO:0006886//intracellular protein transport;GO:0006888//ER to Golgi vesicle-mediated transport;GO:0015031//protein transport;GO:0021747//cochlear nucleus development;GO:0035909//aorta morphogenesis;GO:0060088//auditory receptor cell stereocilium organization;GO:0060425//lung mo…
ENSCHIG00000019376	DERL2	102183636	derlin 2 [Source:NCBI gene;Acc:102183636]	Genetic Information Processing	Folding, sorting and degradation	ko04141//Protein processing in endoplasmic reticulum	K13989	GO:0005769//early endosome;GO:0005770//late endosome;GO:0005783//endoplasmic reticulum;GO:0030176//integral component of endoplasmic reticulum membrane	GO:0005047//signal recognition particle binding;GO:0044877//macromolecular complex binding	GO:0001967//suckling behavior;GO:0008284//positive regulation of cell proliferation;GO:0030307//positive regulation of cell growth;GO:0030433//ER-associated ubiquitin-dependent protein catabolic process;GO:0030968//endoplasmic reticulum unfolded protein response;GO:0030970//retrograde protein transport, ER to cytosol;GO:1904153//negative regulation of retrograde protein transport, ER to cytosol
ENSCHIG00000020320	PDIA4	102190380	protein disulfide isomerase family A member 4 [Source:NCBI gene;Acc:102190380]	Genetic Information Processing;Organismal Systems	Folding, sorting and degradation;Endocrine system	ko04141//Protein processing in endoplasmic reticulum;ko04918//Thyroid hormone synthesis	K09582;K09582	GO:0005615//extracellular space;GO:0005783//endoplasmic reticulum;GO:0005788//endoplasmic reticulum lumen;GO:0009986//cell surface;GO:0042470//melanosome	GO:0003756//protein disulfide isomerase activity;GO:0015037//peptide disulfide oxidoreductase activity;GO:0016853//isomerase activity	GO:0018215//protein phosphopantetheinylation
ENSCHIG00000020545	SEC62	102180702	SEC62 homolog, preprotein translocation factor [Source:NCBI gene;Acc:102180702]	Genetic Information Processing;Genetic Information Processing	Folding, sorting and degradation;Folding, sorting and degradation	ko04141//Protein processing in endoplasmic reticulum;ko03060//Protein export	K12275;K12275	GO:0005783//endoplasmic reticulum;GO:0005789//endoplasmic reticulum membrane;GO:0016020//membrane;GO:0016021//integral component of membrane;GO:0030176//integral component of endoplasmic reticulum membrane	-	GO:0006620//posttranslational protein targeting to membrane;GO:0015031//protein transport;GO:0031204//posttranslational protein targeting to membrane, translocation
ENSCHIG00000022567	RAD23B	102183790	RAD23 homolog B, nucleotide excision repair protein [Source:NCBI gene;Acc:102183790]	Genetic Information Processing;Genetic Information Processing	Folding, sorting and degradation;Replication and repair	ko04141//Protein processing in endoplasmic reticulum;ko03420//Nucleotide excision repair	K10839;K10839	GO:0000502//proteasome complex;GO:0005634//nucleus;GO:0005654//nucleoplasm;GO:0005737//cytoplasm;GO:0005829//cytosol;GO:0071942//XPC complex	GO:0003684//damaged DNA binding;GO:0005515//protein binding;GO:0031593//polyubiquitin binding;GO:0043130//ubiquitin binding	GO:0000715//nucleotide-excision repair, DNA damage recognition;GO:0006281//DNA repair;GO:0006289//nucleotide-excision repair;GO:0006974//cellular response to DNA damage stimulus;GO:0032434//regulation of proteasomal ubiquitin-dependent protein catabolic process;GO:0043161//proteasome-mediated ubiquitin-dependent protein catabolic process
ENSCHIG00000024982	SEC24A	102176523	SEC24 homolog A, COPII coat complex component [Source:NCBI gene;Acc:102176523]	Genetic Information Processing	Folding, sorting and degradation	ko04141//Protein processing in endoplasmic reticulum	K14007	GO:0005789//endoplasmic reticulum membrane;GO:0005829//cytosol;GO:0012507//ER to Golgi transport vesicle membrane;GO:0016020//membrane;GO:0030127//COPII vesicle coat;GO:0031410//cytoplasmic vesicle	GO:0008270//zinc ion binding	GO:0006886//intracellular protein transport;GO:0006888//ER to Golgi vesicle-mediated transport;GO:0015031//protein transport;GO:0090110//cargo loading into COPII-coated vesicle
ENSCHIG00000012907	POLR2F	102179362	RNA polymerase II subunit F [Source:NCBI gene;Acc:102179362]	Human Diseases;Organismal Systems;Genetic Information Processing	Neurodegenerative disease;Immune system;Transcription	ko05016//Huntington disease;ko04623//Cytosolic DNA-sensing pathway;ko03020//RNA polymerase	K03014;K03014;K03014	GO:0001650//fibrillar center;GO:0005634//nucleus;GO:0005654//nucleoplasm;GO:0005665//DNA-directed RNA polymerase II, core complex	GO:0003677//DNA binding;GO:0003899//DNA-directed RNA polymerase activity	GO:0006351//transcription, DNA-templated;GO:0006366//transcription from RNA polymerase II promoter
ENSCHIG00000013984	POLR3H	102190767	RNA polymerase III subunit H [Source:NCBI gene;Acc:102190767]	Organismal Systems;Genetic Information Processing	Immune system;Transcription	ko04623//Cytosolic DNA-sensing pathway;ko03020//RNA polymerase	K03022;K03022	GO:0005654//nucleoplasm;GO:0005666//DNA-directed RNA polymerase III complex;GO:0005813//centrosome;GO:0043231//intracellular membrane-bounded organelle	GO:0003677//DNA binding;GO:0003899//DNA-directed RNA polymerase activity	GO:0006139//nucleobase-containing compound metabolic process;GO:0006351//transcription, DNA-templated;GO:0006383//transcription from RNA polymerase III promoter
ENSCHIG00000014527	POLR1B	102176969	RNA polymerase I subunit B [Source:NCBI gene;Acc:102176969]	Genetic Information Processing	Transcription	ko03020//RNA polymerase	K03002	GO:0005634//nucleus;GO:0005730//nucleolus;GO:0005829//cytosol	GO:0003677//DNA binding;GO:0003899//DNA-directed RNA polymerase activity;GO:0032549//ribonucleoside binding	GO:0006351//transcription, DNA-templated
ENSCHIG00000025995	POLR2D	102174167	RNA polymerase II subunit D [Source:NCBI gene;Acc:102174167]	Human Diseases;Genetic Information Processing	Neurodegenerative disease;Transcription	ko05016//Huntington disease;ko03020//RNA polymerase	K03012;K03012	GO:0005634//nucleus;GO:0005654//nucleoplasm;GO:0005665//DNA-directed RNA polymerase II, core complex;GO:0005829//cytosol;GO:0016607//nuclear speck;GO:0030880//RNA polymerase complex	GO:0000166//nucleotide binding;GO:0003899//DNA-directed RNA polymerase activity	GO:0006352//DNA-templated transcription, initiation;GO:0006366//transcription from RNA polymerase II promoter;GO:0044237//cellular metabolic process
ENSCHIG00000002972	ATP6V1E2	102169483	ATPase H+ transporting V1 subunit E2 [Source:NCBI gene;Acc:102169483]	Metabolism;Human Diseases;Metabolism;Cellular Processes;Environmental Information Processing;Human Diseases;Organismal Systems;Organismal Systems	Global and overview maps;Infectious disease: viral;Energy metabolism;Transport and catabolism;Signal transduction;Immune disease;Nervous system;Excretory system	ko01100//Metabolic pathways;ko05165//Human papillomavirus infection;ko00190//Oxidative phosphorylation;ko04145//Phagosome;ko04150//mTOR signaling pathway;ko05323//Rheumatoid arthritis;ko04721//Synaptic vesicle cycle;ko04966//Collecting duct acid secretion	K02150;K02150;K02150;K02150;K02150;K02150;K02150;K02150	GO:0001669//acrosomal vesicle;GO:0033178//proton-transporting two-sector ATPase complex, catalytic domain	GO:0008553//hydrogen-exporting ATPase activity, phosphorylative mechanism;GO:0046961//proton-transporting ATPase activity, rotational mechanism	GO:0006811//ion transport;GO:1902600//hydrogen ion transmembrane transport
ENSCHIG00000010140	LPIN2	102173798	lipin 2 [Source:NCBI gene;Acc:102173798]	Metabolism;Environmental Information Processing;Metabolism;Metabolism	Global and overview maps;Signal transduction;Lipid metabolism;Lipid metabolism	ko01100//Metabolic pathways;ko04150//mTOR signaling pathway;ko00564//Glycerophospholipid metabolism;ko00561//Glycerolipid metabolism	K15728;K15728;K15728;K15728	-	GO:0008195//phosphatidate phosphatase activity;GO:0016787//hydrolase activity	GO:0016311//dephosphorylation
ENSCHIG00000010855	LPIN3	102182420	lipin 3 [Source:NCBI gene;Acc:102182420]	Metabolism;Environmental Information Processing;Metabolism;Metabolism	Global and overview maps;Signal transduction;Lipid metabolism;Lipid metabolism	ko01100//Metabolic pathways;ko04150//mTOR signaling pathway;ko00564//Glycerophospholipid metabolism;ko00561//Glycerolipid metabolism	K15728;K15728;K15728;K15728	-	GO:0008195//phosphatidate phosphatase activity;GO:0016787//hydrolase activity	GO:0016311//dephosphorylation
ENSCHIG00000015713	ATP6V1G1	102177162	ATPase H+ transporting V1 subunit G1 [Source:NCBI gene;Acc:102177162]	Metabolism;Human Diseases;Metabolism;Cellular Processes;Environmental Information Processing;Human Diseases;Organismal Systems;Organismal Systems	Global and overview maps;Infectious disease: viral;Energy metabolism;Transport and catabolism;Signal transduction;Immune disease;Nervous system;Excretory system	ko01100//Metabolic pathways;ko05165//Human papillomavirus infection;ko00190//Oxidative phosphorylation;ko04145//Phagosome;ko04150//mTOR signaling pathway;ko05323//Rheumatoid arthritis;ko04721//Synaptic vesicle cycle;ko04966//Collecting duct acid secretion	K02152;K02152;K02152;K02152;K02152;K02152;K02152;K02152	GO:0005765//lysosomal membrane;GO:0005829//cytosol;GO:0005886//plasma membrane;GO:0016471//vacuolar proton-transporting V-type ATPase complex	GO:0042626//ATPase activity, coupled to transmembrane movement of substances;GO:0046961//proton-transporting ATPase activity, rotational mechanism;GO:0051117//ATPase binding	GO:0006811//ion transport;GO:0006879//cellular iron ion homeostasis;GO:0036295//cellular response to increased oxygen levels;GO:1902600//hydrogen ion transmembrane transport
ENSCHIG00000012983	MMP24	102176054	matrix metallopeptidase 24 [Source:NCBI gene;Acc:102176054]	Organismal Systems	Endocrine system	ko04928//Parathyroid hormone synthesis, secretion and action	K08002	GO:0005887//integral component of plasma membrane;GO:0016020//membrane;GO:0016021//integral component of membrane;GO:0031012//extracellular matrix;GO:0032588//trans-Golgi network membrane	GO:0004222//metalloendopeptidase activity;GO:0008233//peptidase activity;GO:0008237//metallopeptidase activity;GO:0008270//zinc ion binding;GO:0016787//hydrolase activity;GO:0045296//cadherin binding;GO:0046872//metal ion binding	GO:0006508//proteolysis;GO:0010001//glial cell differentiation;GO:0044331//cell-cell adhesion mediated by cadherin;GO:0050965//detection of temperature stimulus involved in sensory perception of pain;GO:0097150//neuronal stem cell population maintenance;GO:0098742//cell-cell adhesion via plasma-membrane adhesion molecules
ENSCHIG00000014430	AKAP13	102184845	A-kinase anchoring protein 13 [Source:NCBI gene;Acc:102184845]	Human Diseases;Organismal Systems	Infectious disease: viral;Endocrine system	ko05163//Human cytomegalovirus infection;ko04928//Parathyroid hormone synthesis, secretion and action	K16529;K16529	GO:0005737//cytoplasm;GO:0005829//cytosol;GO:0005938//cell cortex;GO:0030864//cortical actin cytoskeleton	GO:0004691//cAMP-dependent protein kinase activity;GO:0005078//MAP-kinase scaffold activity;GO:0005085//guanyl-nucleotide exchange factor activity;GO:0031267//small GTPase binding;GO:0051018//protein kinase A binding;GO:0060090//binding, bridging	GO:0006468//protein phosphorylation;GO:0007186//G-protein coupled receptor signaling pathway;GO:0035023//regulation of Rho protein signal transduction;GO:0035025//positive regulation of Rho protein signal transduction;GO:0035556//intracellular signal transduction;GO:0043123//positive regulation of I-kappaB kinase/NF-kappaB signaling;GO:0043410//positive regulation of MAPK cascade;GO:0050790//regu…
ENSCHIG00000008919	B3GNT4	102168846	UDP-GlcNAc:betaGal beta-1,3-N-acetylglucosaminyltransferase 4 [Source:NCBI gene;Acc:102168846]	Metabolism;Metabolism	Global and overview maps;Glycan biosynthesis and metabolism	ko01100//Metabolic pathways;ko00601//Glycosphingolipid biosynthesis - lacto and neolacto series	K07971;K07971	GO:0000139//Golgi membrane;GO:0005794//Golgi apparatus;GO:0016020//membrane;GO:0016021//integral component of membrane	GO:0008532//N-acetyllactosaminide beta-1,3-N-acetylglucosaminyltransferase activity;GO:0016757//transferase activity, transferring glycosyl groups;GO:0016758//transferase activity, transferring hexosyl groups	GO:0006486//protein glycosylation;GO:0030311//poly-N-acetyllactosamine biosynthetic process
ENSCHIG00000010111	FUT7	108637190	fucosyltransferase 7 [Source:NCBI gene;Acc:108637190]	Metabolism;Metabolism	Global and overview maps;Glycan biosynthesis and metabolism	ko01100//Metabolic pathways;ko00601//Glycosphingolipid biosynthesis - lacto and neolacto series	K07635;K07635	GO:0005794//Golgi apparatus;GO:0005802//trans-Golgi network;GO:0016020//membrane;GO:0016021//integral component of membrane;GO:0032580//Golgi cisterna membrane	GO:0008417//fucosyltransferase activity;GO:0016740//transferase activity;GO:0016757//transferase activity, transferring glycosyl groups;GO:0017083//4-galactosyl-N-acetylglucosaminide 3-alpha-L-fucosyltransferase activity;GO:0046920//alpha-(1->3)-fucosyltransferase activity	GO:0001807//regulation of type IV hypersensitivity;GO:0002361//CD4-positive, CD25-positive, alpha-beta regulatory T cell differentiation;GO:0002522//leukocyte migration involved in immune response;GO:0002523//leukocyte migration involved in inflammatory response;GO:0006486//protein glycosylation;GO:0006672//ceramide metabolic process;GO:0007566//embryo implantation;GO:0022407//regulation of cell-…
ENSCHIG00000019995	B4GALT4	102190262	beta-1,4-galactosyltransferase 4 [Source:NCBI gene;Acc:102190262]	Metabolism;Metabolism;Metabolism	Global and overview maps;Glycan biosynthesis and metabolism;Glycan biosynthesis and metabolism	ko01100//Metabolic pathways;ko00601//Glycosphingolipid biosynthesis - lacto and neolacto series;ko00533//Glycosaminoglycan biosynthesis - keratan sulfate	K07969;K07969;K07969	GO:0005794//Golgi apparatus	GO:0016757//transferase activity, transferring glycosyl groups	GO:0005975//carbohydrate metabolic process
ENSCHIG00000022905	PANK2	102177992	pantothenate kinase 2 [Source:NCBI gene;Acc:102177992]	Metabolism;Metabolism	Global and overview maps;Metabolism of cofactors and vitamins	ko01100//Metabolic pathways;ko00770//Pantothenate and CoA biosynthesis	K09680;K09680	GO:0005634//nucleus;GO:0005739//mitochondrion;GO:0005758//mitochondrial intermembrane space;GO:0005829//cytosol	GO:0000166//nucleotide binding;GO:0004594//pantothenate kinase activity;GO:0005524//ATP binding	GO:0001525//angiogenesis;GO:0007286//spermatid development;GO:0009060//aerobic respiration;GO:0015937//coenzyme A biosynthetic process;GO:0016310//phosphorylation;GO:0019217//regulation of fatty acid metabolic process;GO:0051881//regulation of mitochondrial membrane potential;GO:0070584//mitochondrion morphogenesis;GO:0090207//regulation of triglyceride metabolic process;GO:1904251//regulation of…
ENSCHIG00000024664	ENPP1	102190787	ectonucleotide pyrophosphatase/phosphodiesterase 1 [Source:NCBI gene;Acc:102190787]	Metabolism;Metabolism;Metabolism;Metabolism;Metabolism;Metabolism;Metabolism	Global and overview maps;Nucleotide metabolism;Nucleotide metabolism;Metabolism of cofactors and vitamins;Carbohydrate metabolism;Metabolism of cofactors and vitamins;Metabolism of cofactors and vitamins	ko01100//Metabolic pathways;ko00230//Purine metabolism;ko00240//Pyrimidine metabolism;ko00760//Nicotinate and nicotinamide metabolism;ko00500//Starch and sucrose metabolism;ko00770//Pantothenate and CoA biosynthesis;ko00740//Riboflavin metabolism	K01513;K01513;K01513;K01513;K01513;K01513;K01513	GO:0005576//extracellular region;GO:0005615//extracellular space;GO:0005886//plasma membrane;GO:0009986//cell surface;GO:0016020//membrane;GO:0016021//integral component of membrane	GO:0003676//nucleic acid binding;GO:0003824//catalytic activity;GO:0004527//exonuclease activity;GO:0004528//phosphodiesterase I activity;GO:0004551//nucleotide diphosphatase activity;GO:0005044//scavenger receptor activity;GO:0005158//insulin receptor binding;GO:0005524//ATP binding;GO:0016787//hydrolase activity;GO:0030247//polysaccharide binding;GO:0042803//protein homodimerization activity;GO…	GO:0006091//generation of precursor metabolites and energy;GO:0006796//phosphate-containing compound metabolic process;GO:0006897//endocytosis;GO:0006955//immune response;GO:0009143//nucleoside triphosphate catabolic process;GO:0030308//negative regulation of cell growth;GO:0030318//melanocyte differentiation;GO:0030505//inorganic diphosphate transport;GO:0030643//cellular phosphate ion homeostas…
ENSCHIG00000020647	SLC5A5	102172803	solute carrier family 5 member 5 [Source:NCBI gene;Acc:102172803]	Organismal Systems	Endocrine system	ko04918//Thyroid hormone synthesis	K14385	GO:0005634//nucleus;GO:0005886//plasma membrane;GO:0016020//membrane;GO:0016021//integral component of membrane	GO:0008507//sodium:iodide symporter activity;GO:0015111//iodide transmembrane transporter activity;GO:0022857//transmembrane transporter activity	GO:0006590//thyroid hormone generation;GO:0015705//iodide transport;GO:0055085//transmembrane transport;GO:0071320//cellular response to cAMP;GO:0071371//cellular response to gonadotropin stimulus;GO:1904200//iodide transmembrane transport
ENSCHIG00000007479	PCYT2	102168574	phosphate cytidylyltransferase 2, ethanolamine [Source:NCBI gene;Acc:102168574]	Metabolism;Metabolism;Metabolism	Global and overview maps;Lipid metabolism;Metabolism of other amino acids	ko01100//Metabolic pathways;ko00564//Glycerophospholipid metabolism;ko00440//Phosphonate and phosphinate metabolism	K00967;K00967;K00967	-	GO:0003824//catalytic activity;GO:0004306//ethanolamine-phosphate cytidylyltransferase activity	GO:0006629//lipid metabolic process;GO:0006646//phosphatidylethanolamine biosynthetic process;GO:0008654//phospholipid biosynthetic process;GO:0009058//biosynthetic process
ENSCHIG00000015566	PTDSS1	102169493	phosphatidylserine synthase 1 [Source:NCBI gene;Acc:102169493]	Metabolism;Metabolism	Global and overview maps;Lipid metabolism	ko01100//Metabolic pathways;ko00564//Glycerophospholipid metabolism	K08729;K08729	GO:0005783//endoplasmic reticulum;GO:0005789//endoplasmic reticulum membrane;GO:0016020//membrane;GO:0016021//integral component of membrane	GO:0016740//transferase activity	GO:0006629//lipid metabolic process;GO:0006659//phosphatidylserine biosynthetic process
ENSCHIG00000021768	ADPRM	102181988	ADP-ribose/CDP-alcohol diphosphatase, manganese dependent [Source:NCBI gene;Acc:102181988]	Metabolism;Metabolism;Metabolism	Global and overview maps;Nucleotide metabolism;Lipid metabolism	ko01100//Metabolic pathways;ko00230//Purine metabolism;ko00564//Glycerophospholipid metabolism	K01517;K01517;K01517	-	GO:0016787//hydrolase activity;GO:0046872//metal ion binding;GO:0047631//ADP-ribose diphosphatase activity;GO:0047734//CDP-glycerol diphosphatase activity	-
ENSCHIG00000025453	PGS1	102187432	phosphatidylglycerophosphate synthase 1 [Source:NCBI gene;Acc:102187432]	Metabolism;Metabolism	Global and overview maps;Lipid metabolism	ko01100//Metabolic pathways;ko00564//Glycerophospholipid metabolism	K00995;K00995	GO:0005783//endoplasmic reticulum	GO:0003824//catalytic activity;GO:0008444//CDP-diacylglycerol-glycerol-3-phosphate 3-phosphatidyltransferase activity	GO:0032049//cardiolipin biosynthetic process
ENSCHIG00000013147	CDC26	102170786	cell division cycle 26 [Source:NCBI gene;Acc:102170786]	Human Diseases;Genetic Information Processing;Cellular Processes;Cellular Processes;Organismal Systems	Infectious disease: viral;Folding, sorting and degradation;Cell growth and death;Cell growth and death;Endocrine system	ko05166//Human T-cell leukemia virus 1 infection;ko04120//Ubiquitin mediated proteolysis;ko04110//Cell cycle;ko04114//Oocyte meiosis;ko04914//Progesterone-mediated oocyte maturation	K03359;K03359;K03359;K03359;K03359	GO:0005680//anaphase-promoting complex	-	GO:0030071//regulation of mitotic metaphase/anaphase transition;GO:0031145//anaphase-promoting complex-dependent proteasomal ubiquitin-dependent protein catabolic process;GO:0070979//protein K11-linked ubiquitination
ENSCHIG00000020134	ANAPC7	102175608	anaphase promoting complex subunit 7 [Source:NCBI gene;Acc:102175608]	Human Diseases;Genetic Information Processing;Cellular Processes;Cellular Processes;Organismal Systems	Infectious disease: viral;Folding, sorting and degradation;Cell growth and death;Cell growth and death;Endocrine system	ko05166//Human T-cell leukemia virus 1 infection;ko04120//Ubiquitin mediated proteolysis;ko04110//Cell cycle;ko04114//Oocyte meiosis;ko04914//Progesterone-mediated oocyte maturation	K03354;K03354;K03354;K03354;K03354	GO:0005634//nucleus;GO:0005680//anaphase-promoting complex;GO:0005819//spindle;GO:0015630//microtubule cytoskeleton	GO:0005515//protein binding;GO:0019903//protein phosphatase binding	GO:0070979//protein K11-linked ubiquitination
ENSCHIG00000022439	ORC6	102173029	origin recognition complex subunit 6 [Source:NCBI gene;Acc:102173029]	Cellular Processes	Cell growth and death	ko04110//Cell cycle	K02608	GO:0000808//origin recognition complex;GO:0001650//fibrillar center;GO:0005634//nucleus;GO:0005654//nucleoplasm;GO:0005664//nuclear origin of replication recognition complex	GO:0003677//DNA binding	GO:0006260//DNA replication;GO:0051782//negative regulation of cell division
ENSCHIG00000025845	CDKN2B	102172895	cyclin dependent kinase inhibitor 2B [Source:NCBI gene;Acc:102172895]	Human Diseases;Human Diseases;Human Diseases;Cellular Processes;Human Diseases;Human Diseases;Cellular Processes;Environmental Information Processing;Human Diseases;Environmental Information Processing	Cancer: overview;Infectious disease: viral;Cancer: overview;Cell growth and death;Endocrine and metabolic disease;Cancer: specific types;Cell growth and death;Signal transduction;Cancer: specific types;Signal transduction	ko05200//Pathways in cancer;ko05166//Human T-cell leukemia virus 1 infection;ko05203//Viral carcinogenesis;ko04218//Cellular senescence;ko04934//Cushing syndrome;ko05226//Gastric cancer;ko04110//Cell cycle;ko04068//FoxO signaling pathway;ko05222//Small cell lung cancer;ko04350//TGF-beta signaling pathway	K04685;K04685;K04685;K04685;K04685;K04685;K04685;K04685;K04685;K04685	GO:0005634//nucleus;GO:0005737//cytoplasm	GO:0004861//cyclin-dependent protein serine/threonine kinase inhibitor activity;GO:0005515//protein binding;GO:0019901//protein kinase binding	GO:0000079//regulation of cyclin-dependent protein serine/threonine kinase activity;GO:0000086//G2/M transition of mitotic cell cycle;GO:0007050//cell cycle arrest;GO:0008285//negative regulation of cell proliferation;GO:0030219//megakaryocyte differentiation;GO:0030511//positive regulation of transforming growth factor beta receptor signaling pathway;GO:0031668//cellular response to extracellula…
ENSCHIG00000006876	OGDH	102183291	oxoglutarate dehydrogenase [Source:NCBI gene;Acc:102183291]	Metabolism;Metabolism;Metabolism	Global and overview maps;Global and overview maps;Carbohydrate metabolism	ko01100//Metabolic pathways;ko01200//Carbon metabolism;ko00020//Citrate cycle (TCA cycle)	K00164;K00164;K00164	GO:0005634//nucleus;GO:0005739//mitochondrion;GO:0045252//oxoglutarate dehydrogenase complex	GO:0004591//oxoglutarate dehydrogenase (succinyl-transferring) activity;GO:0016491//oxidoreductase activity;GO:0016624//oxidoreductase activity, acting on the aldehyde or oxo group of donors, disulfide as acceptor;GO:0030976//thiamine pyrophosphate binding;GO:0034602//oxoglutarate dehydrogenase (NAD+) activity	GO:0006099//tricarboxylic acid cycle;GO:0006103//2-oxoglutarate metabolic process;GO:0006104//succinyl-CoA metabolic process;GO:0021695//cerebellar cortex development;GO:0021756//striatum development;GO:0021766//hippocampus development;GO:0021794//thalamus development;GO:0021860//pyramidal neuron development;GO:0022028//tangential migration from the subventricular zone to the olfactory bulb;GO:00…
ENSCHIG00000007877	ACO2	102190495	aconitase 2 [Source:NCBI gene;Acc:102190495]	Metabolism;Metabolism;Metabolism;Metabolism;Metabolism;Metabolism	Global and overview maps;Global and overview maps;Global and overview maps;Carbohydrate metabolism;Carbohydrate metabolism;Global and overview maps	ko01100//Metabolic pathways;ko01200//Carbon metabolism;ko01230//Biosynthesis of amino acids;ko00630//Glyoxylate and dicarboxylate metabolism;ko00020//Citrate cycle (TCA cycle);ko01210//2-Oxocarboxylic acid metabolism	K01681;K01681;K01681;K01681;K01681;K01681	GO:0005739//mitochondrion	GO:0003994//aconitate hydratase activity;GO:0005506//iron ion binding;GO:0051539//4 iron, 4 sulfur cluster binding	GO:0006099//tricarboxylic acid cycle;GO:0006101//citrate metabolic process
ENSCHIG00000022161	PC	102179922	pyruvate carboxylase [Source:NCBI gene;Acc:102179922]	Metabolism;Metabolism;Metabolism;Metabolism;Metabolism	Global and overview maps;Global and overview maps;Global and overview maps;Carbohydrate metabolism;Carbohydrate metabolism	ko01100//Metabolic pathways;ko01200//Carbon metabolism;ko01230//Biosynthesis of amino acids;ko00620//Pyruvate metabolism;ko00020//Citrate cycle (TCA cycle)	K01958;K01958;K01958;K01958;K01958	GO:0005737//cytoplasm;GO:0005739//mitochondrion	GO:0000166//nucleotide binding;GO:0003824//catalytic activity;GO:0004736//pyruvate carboxylase activity;GO:0005524//ATP binding;GO:0009374//biotin binding;GO:0016874//ligase activity;GO:0042802//identical protein binding;GO:0046872//metal ion binding	GO:0006090//pyruvate metabolic process;GO:0006094//gluconeogenesis;GO:0010629//negative regulation of gene expression;GO:0019074//viral RNA genome packaging;GO:0044791//positive regulation by host of viral release from host cell;GO:0044794//positive regulation by host of viral process
ENSCHIG00000005408	RORC	100860876	RAR related orphan receptor C [Source:NCBI gene;Acc:100860876]	Organismal Systems;Human Diseases;Organismal Systems	Immune system;Immune disease;Environmental adaptation	ko04659//Th17 cell differentiation;ko05321//Inflammatory bowel disease;ko04710//Circadian rhythm	K08534;K08534;K08534	GO:0005634//nucleus;GO:0016604//nuclear body	GO:0000978//RNA polymerase II core promoter proximal region sequence-specific DNA binding;GO:0001227//transcriptional repressor activity, RNA polymerase II transcription regulatory region sequence-specific binding;GO:0003677//DNA binding;GO:0003700//transcription factor activity, sequence-specific DNA binding;GO:0004879//RNA polymerase II transcription factor activity, ligand-activated sequence-s…	GO:0000122//negative regulation of transcription from RNA polymerase II promoter;GO:0006355//regulation of transcription, DNA-templated;GO:0007275//multicellular organism development;GO:0030522//intracellular receptor signaling pathway;GO:0036315//cellular response to sterol
ENSCHIG00000022335	PER3	102178645	period circadian regulator 3 [Source:NCBI gene;Acc:102178645]	Organismal Systems;Organismal Systems	Environmental adaptation;Environmental adaptation	ko04713//Circadian entrainment;ko04710//Circadian rhythm	K21945;K21945	GO:0005634//nucleus;GO:0005737//cytoplasm	GO:0005515//protein binding;GO:0019900//kinase binding;GO:0031625//ubiquitin protein ligase binding	GO:0000122//negative regulation of transcription from RNA polymerase II promoter;GO:0007623//circadian rhythm;GO:0032922//circadian regulation of gene expression;GO:0045187//regulation of circadian sleep/wake cycle, sleep;GO:0048511//rhythmic process;GO:0050821//protein stabilization
ENSCHIG00000026550	BMP6	100860793	bone morphogenetic protein 6 [Source:NCBI gene;Acc:100860793]	Environmental Information Processing;Environmental Information Processing;Environmental Information Processing;Organismal Systems	Signaling molecules and interaction;Signal transduction;Signal transduction;Endocrine system	ko04060//Cytokine-cytokine receptor interaction;ko04390//Hippo signaling pathway;ko04350//TGF-beta signaling pathway;ko04913//Ovarian steroidogenesis	K16620;K16620;K16620;K16620	GO:0005576//extracellular region	GO:0008083//growth factor activity;GO:0046982//protein heterodimerization activity;GO:0070700//BMP receptor binding	GO:0000122//negative regulation of transcription from RNA polymerase II promoter;GO:0001649//osteoblast differentiation;GO:0001654//eye development;GO:0001822//kidney development;GO:0001938//positive regulation of endothelial cell proliferation;GO:0001958//endochondral ossification;GO:0003323//type B pancreatic cell development;GO:0006879//cellular iron ion homeostasis;GO:0006954//inflammatory re…
ENSCHIG00000008689	DCTPP1	102171294	dCTP pyrophosphatase 1 [Source:NCBI gene;Acc:102171294]	Metabolism;Metabolism	Global and overview maps;Nucleotide metabolism	ko01100//Metabolic pathways;ko00240//Pyrimidine metabolism	K16904;K16904	GO:0005634//nucleus;GO:0005739//mitochondrion;GO:0005829//cytosol	GO:0000287//magnesium ion binding;GO:0016462//pyrophosphatase activity;GO:0032556//pyrimidine deoxyribonucleotide binding;GO:0042802//identical protein binding;GO:0047429//nucleoside-triphosphate diphosphatase activity;GO:0047840//dCTP diphosphatase activity	GO:0006253//dCTP catabolic process;GO:0009143//nucleoside triphosphate catabolic process;GO:0042262//DNA protection
ENSCHIG00000017457	ENTPD1	102189182	ectonucleoside triphosphate diphosphohydrolase 1 [Source:NCBI gene;Acc:102189182]	Metabolism;Human Diseases;Metabolism;Metabolism	Global and overview maps;Infectious disease: viral;Nucleotide metabolism;Nucleotide metabolism	ko01100//Metabolic pathways;ko05169//Epstein-Barr virus infection;ko00230//Purine metabolism;ko00240//Pyrimidine metabolism	K01510;K01510;K01510;K01510	GO:0016020//membrane;GO:0016021//integral component of membrane	GO:0000166//nucleotide binding;GO:0005524//ATP binding;GO:0016787//hydrolase activity	-
ENSCHIG00000011953	MLH1	102181726	mutL homolog 1 [Source:NCBI gene;Acc:102181726]	Human Diseases;Human Diseases;Human Diseases;Human Diseases;Human Diseases;Genetic Information Processing;Genetic Information Processing	Cancer: overview;Cancer: specific types;Cancer: specific types;Drug resistance: antineoplastic;Cancer: specific types;Replication and repair;Replication and repair	ko05200//Pathways in cancer;ko05226//Gastric cancer;ko05210//Colorectal cancer;ko01524//Platinum drug resistance;ko05213//Endometrial cancer;ko03460//Fanconi anemia pathway;ko03430//Mismatch repair	K08734;K08734;K08734;K08734;K08734;K08734;K08734	GO:0005634//nucleus;GO:0005654//nucleoplasm;GO:0032300//mismatch repair complex	GO:0003682//chromatin binding;GO:0003697//single-stranded DNA binding;GO:0005524//ATP binding;GO:0016887//ATPase activity;GO:0019899//enzyme binding;GO:0030983//mismatched DNA binding;GO:0032407//MutSalpha complex binding	GO:0006298//mismatch repair;GO:0006974//cellular response to DNA damage stimulus
ENSCHIG00000014129	MSH6	102173474	mutS homolog 6 [Source:NCBI gene;Acc:102173474]	Human Diseases;Human Diseases;Human Diseases;Genetic Information Processing	Cancer: overview;Cancer: specific types;Drug resistance: antineoplastic;Replication and repair	ko05200//Pathways in cancer;ko05210//Colorectal cancer;ko01524//Platinum drug resistance;ko03430//Mismatch repair	K08737;K08737;K08737;K08737	GO:0000785//chromatin;GO:0005634//nucleus;GO:0005654//nucleoplasm;GO:0005694//chromosome;GO:0005794//Golgi apparatus;GO:0005829//cytosol;GO:0032301//MutSalpha complex;GO:0043231//intracellular membrane-bounded organelle	GO:0000166//nucleotide binding;GO:0000287//magnesium ion binding;GO:0000400//four-way junction DNA binding;GO:0003677//DNA binding;GO:0003682//chromatin binding;GO:0003684//damaged DNA binding;GO:0003690//double-stranded DNA binding;GO:0005524//ATP binding;GO:0019899//enzyme binding;GO:0030983//mismatched DNA binding;GO:0032137//guanine/thymine mispair binding;GO:0032142//single guanine insertion…	GO:0006281//DNA repair;GO:0006298//mismatch repair;GO:0006974//cellular response to DNA damage stimulus;GO:0008340//determination of adult lifespan;GO:0008630//intrinsic apoptotic signaling pathway in response to DNA damage;GO:0009411//response to UV;GO:0016446//somatic hypermutation of immunoglobulin genes;GO:0016447//somatic recombination of immunoglobulin gene segments;GO:0045190//isotype swit…
ENSCHIG00000015657	PGM2	102174732	phosphoglucomutase 2 [Source:NCBI gene;Acc:102174732]	Metabolism;Metabolism;Metabolism;Metabolism;Metabolism;Metabolism;Metabolism	Global and overview maps;Nucleotide metabolism;Carbohydrate metabolism;Carbohydrate metabolism;Carbohydrate metabolism;Carbohydrate metabolism;Carbohydrate metabolism	ko01100//Metabolic pathways;ko00230//Purine metabolism;ko00010//Glycolysis / Gluconeogenesis;ko00520//Amino sugar and nucleotide sugar metabolism;ko00500//Starch and sucrose metabolism;ko00052//Galactose metabolism;ko00030//Pentose phosphate pathway	K15779;K15779;K15779;K15779;K15779;K15779;K15779	-	GO:0000287//magnesium ion binding;GO:0004614//phosphoglucomutase activity;GO:0008973//phosphopentomutase activity;GO:0016853//isomerase activity;GO:0016868//intramolecular transferase activity, phosphotransferases;GO:0046872//metal ion binding	GO:0005975//carbohydrate metabolic process;GO:0006006//glucose metabolic process;GO:0071704//organic substance metabolic process
ENSCHIG00000026194	PGD	102176986	phosphogluconate dehydrogenase [Source:NCBI gene;Acc:102176986]	Metabolism;Metabolism;Metabolism;Metabolism	Global and overview maps;Global and overview maps;Metabolism of other amino acids;Carbohydrate metabolism	ko01100//Metabolic pathways;ko01200//Carbon metabolism;ko00480//Glutathione metabolism;ko00030//Pentose phosphate pathway	K00033;K00033;K00033;K00033	-	GO:0004616//phosphogluconate dehydrogenase (decarboxylating) activity;GO:0016491//oxidoreductase activity;GO:0050661//NADP binding	GO:0006098//pentose-phosphate shunt;GO:0009051//pentose-phosphate shunt, oxidative branch;GO:0019322//pentose biosynthetic process;GO:0019521//D-gluconate metabolic process;GO:0055114//oxidation-reduction process
ENSCHIG00000016802	PDE2A	-	phosphodiesterase 2A [Source:HGNC Symbol;Acc:HGNC:8777]	Metabolism;Organismal Systems;Environmental Information Processing;Metabolism;Human Diseases;Organismal Systems	Global and overview maps;Sensory system;Signal transduction;Nucleotide metabolism;Substance dependence;Endocrine system	ko01100//Metabolic pathways;ko04740//Olfactory transduction;ko04022//cGMP-PKG signaling pathway;ko00230//Purine metabolism;ko05032//Morphine addiction;ko04925//Aldosterone synthesis and secretion	K18283;K18283;K18283;K18283;K18283;K18283	GO:0005634//nucleus;GO:0005737//cytoplasm;GO:0005741//mitochondrial outer membrane;GO:0005743//mitochondrial inner membrane;GO:0005829//cytosol;GO:0005886//plasma membrane;GO:0048471//perinuclear region of cytoplasm	GO:0000287//magnesium ion binding;GO:0004114//3',5'-cyclic-nucleotide phosphodiesterase activity;GO:0004115//3',5'-cyclic-AMP phosphodiesterase activity;GO:0004118//cGMP-stimulated cyclic-nucleotide phosphodiesterase activity;GO:0005515//protein binding;GO:0008081//phosphoric diester hydrolase activity;GO:0008270//zinc ion binding;GO:0016787//hydrolase activity;GO:0030552//cAMP binding;GO:0030553…	GO:0000122//negative regulation of transcription from RNA polymerase II promoter;GO:0007165//signal transduction;GO:0007193//adenylate cyclase-inhibiting G-protein coupled receptor signaling pathway;GO:0010752//regulation of cGMP-mediated signaling;GO:0019933//cAMP-mediated signaling;GO:0019934//cGMP-mediated signaling;GO:0036006//cellular response to macrophage colony-stimulating factor stimulus…
ENSCHIG00000023918	AK2	102182002	adenylate kinase 2 [Source:NCBI gene;Acc:102182002]	Metabolism;Metabolism;Metabolism	Global and overview maps;Nucleotide metabolism;Metabolism of cofactors and vitamins	ko01100//Metabolic pathways;ko00230//Purine metabolism;ko00730//Thiamine metabolism	K00939;K00939;K00939	GO:0005739//mitochondrion;GO:0005758//mitochondrial intermembrane space;GO:0036126//sperm flagellum;GO:0097226//sperm mitochondrial sheath	GO:0000166//nucleotide binding;GO:0004017//adenylate kinase activity;GO:0005524//ATP binding;GO:0016301//kinase activity;GO:0016740//transferase activity;GO:0016776//phosphotransferase activity, phosphate group as acceptor;GO:0019205//nucleobase-containing compound kinase activity	GO:0006139//nucleobase-containing compound metabolic process;GO:0006172//ADP biosynthetic process;GO:0016310//phosphorylation;GO:0046033//AMP metabolic process;GO:0046034//ATP metabolic process;GO:0046940//nucleoside monophosphate phosphorylation
ENSCHIG00000014870	COLGALT2	102173322	collagen beta(1-O)galactosyltransferase 2 [Source:NCBI gene;Acc:102173322]	Metabolism;Metabolism;Metabolism	Global and overview maps;Amino acid metabolism;Glycan biosynthesis and metabolism	ko01100//Metabolic pathways;ko00310//Lysine degradation;ko00514//Other types of O-glycan biosynthesis	K11703;K11703;K11703	-	-	-
ENSCHIG00000016248	B3GLCT	102187411	beta 3-glucosyltransferase [Source:NCBI gene;Acc:102187411]	Metabolism	Glycan biosynthesis and metabolism	ko00514//Other types of O-glycan biosynthesis	K13675	GO:0016020//membrane;GO:0016021//integral component of membrane	GO:0016757//transferase activity, transferring glycosyl groups	-
ENSCHIG00000024703	GALNT16	102177245	polypeptide N-acetylgalactosaminyltransferase 16 [Source:NCBI gene;Acc:102177245]	Metabolism;Metabolism;Metabolism	Global and overview maps;Glycan biosynthesis and metabolism;Glycan biosynthesis and metabolism	ko01100//Metabolic pathways;ko00514//Other types of O-glycan biosynthesis;ko00512//Mucin type O-glycan biosynthesis	K00710;K00710;K00710	GO:0000139//Golgi membrane;GO:0005794//Golgi apparatus;GO:0016020//membrane;GO:0016021//integral component of membrane	GO:0004653//polypeptide N-acetylgalactosaminyltransferase activity;GO:0016740//transferase activity;GO:0016757//transferase activity, transferring glycosyl groups;GO:0030246//carbohydrate binding	GO:0006486//protein glycosylation;GO:0018215//protein phosphopantetheinylation;GO:0018242//protein O-linked glycosylation via serine;GO:0018243//protein O-linked glycosylation via threonine
ENSCHIG00000022314	FADS1	102178247	fatty acid desaturase 1 [Source:NCBI gene;Acc:102178247]	Metabolism;Metabolism;Metabolism	Global and overview maps;Global and overview maps;Lipid metabolism	ko01100//Metabolic pathways;ko01212//Fatty acid metabolism;ko01040//Biosynthesis of unsaturated fatty acids	K10224;K10224;K10224	GO:0005783//endoplasmic reticulum;GO:0005789//endoplasmic reticulum membrane;GO:0016020//membrane;GO:0016021//integral component of membrane	GO:0016491//oxidoreductase activity;GO:0020037//heme binding;GO:0046872//metal ion binding	GO:0006629//lipid metabolic process;GO:0006631//fatty acid metabolic process;GO:0006633//fatty acid biosynthetic process;GO:0006636//unsaturated fatty acid biosynthetic process
ENSCHIG00000023596	HACD2	102190073	3-hydroxyacyl-CoA dehydratase 2 [Source:NCBI gene;Acc:102190073]	Metabolism;Metabolism;Metabolism;Metabolism	Global and overview maps;Global and overview maps;Lipid metabolism;Lipid metabolism	ko01100//Metabolic pathways;ko01212//Fatty acid metabolism;ko01040//Biosynthesis of unsaturated fatty acids;ko00062//Fatty acid elongation	K10703;K10703;K10703;K10703	GO:0005783//endoplasmic reticulum;GO:0005789//endoplasmic reticulum membrane;GO:0016020//membrane;GO:0016021//integral component of membrane	GO:0016829//lyase activity;GO:0018812//3-hydroxyacyl-CoA dehydratase activity;GO:0019899//enzyme binding	GO:0006629//lipid metabolic process;GO:0006631//fatty acid metabolic process;GO:0006633//fatty acid biosynthetic process;GO:0030148//sphingolipid biosynthetic process;GO:0030497//fatty acid elongation;GO:0042761//very long-chain fatty acid biosynthetic process
ENSCHIG00000003087	NANS	102171423	N-acetylneuraminate synthase [Source:NCBI gene;Acc:102171423]	Metabolism;Metabolism	Global and overview maps;Carbohydrate metabolism	ko01100//Metabolic pathways;ko00520//Amino sugar and nucleotide sugar metabolism	K05304;K05304	GO:0005829//cytosol	GO:0003824//catalytic activity;GO:0047444//N-acylneuraminate-9-phosphate synthase activity	GO:0016051//carbohydrate biosynthetic process
ENSCHIG00000021991	FPGT	102170656	fucose-1-phosphate guanylyltransferase [Source:NCBI gene;Acc:102170656]	Metabolism;Metabolism;Metabolism	Global and overview maps;Carbohydrate metabolism;Carbohydrate metabolism	ko01100//Metabolic pathways;ko00520//Amino sugar and nucleotide sugar metabolism;ko00051//Fructose and mannose metabolism	K00976;K00976;K00976	-	GO:0000166//nucleotide binding;GO:0016740//transferase activity;GO:0016772//transferase activity, transferring phosphorus-containing groups	-
ENSCHIG00000022508	ACSL1	102177866	acyl-CoA synthetase long chain family member 1 [Source:NCBI gene;Acc:102177866]	Metabolism;Organismal Systems;Organismal Systems;Cellular Processes;Organismal Systems;Metabolism;Cellular Processes;Metabolism;Metabolism	Global and overview maps;Environmental adaptation;Endocrine system;Transport and catabolism;Endocrine system;Global and overview maps;Cell growth and death;Lipid metabolism;Lipid metabolism	ko01100//Metabolic pathways;ko04714//Thermogenesis;ko03320//PPAR signaling pathway;ko04146//Peroxisome;ko04920//Adipocytokine signaling pathway;ko01212//Fatty acid metabolism;ko04216//Ferroptosis;ko00071//Fatty acid degradation;ko00061//Fatty acid biosynthesis	K01897;K01897;K01897;K01897;K01897;K01897;K01897;K01897;K01897	GO:0005739//mitochondrion;GO:0005783//endoplasmic reticulum;GO:0016020//membrane;GO:0016021//integral component of membrane	GO:0000166//nucleotide binding;GO:0004467//long-chain fatty acid-CoA ligase activity	GO:0001676//long-chain fatty acid metabolic process;GO:0008610//lipid biosynthetic process;GO:0015908//fatty acid transport;GO:0033211//adiponectin-activated signaling pathway;GO:0044539//long-chain fatty acid import;GO:0071902//positive regulation of protein serine/threonine kinase activity
ENSCHIG00000013681	RNASEH2C	102170032	ribonuclease H2 subunit C [Source:NCBI gene;Acc:102170032]	Genetic Information Processing	Replication and repair	ko03030//DNA replication	K10745	GO:0032299//ribonuclease H2 complex	-	GO:0006401//RNA catabolic process
ENSCHIG00000014460	RNASEH2A	100860936	ribonuclease H2 subunit A [Source:NCBI gene;Acc:100860936]	Genetic Information Processing	Replication and repair	ko03030//DNA replication	K10743	GO:0005654//nucleoplasm;GO:0005829//cytosol;GO:0032299//ribonuclease H2 complex	GO:0003676//nucleic acid binding;GO:0003723//RNA binding;GO:0004518//nuclease activity;GO:0004519//endonuclease activity;GO:0004523//RNA-DNA hybrid ribonuclease activity;GO:0016787//hydrolase activity;GO:0046872//metal ion binding	GO:0006298//mismatch repair;GO:0006401//RNA catabolic process;GO:0016070//RNA metabolic process;GO:0090305//nucleic acid phosphodiester bond hydrolysis;GO:0090502//RNA phosphodiester bond hydrolysis, endonucleolytic
ENSCHIG00000015784	DAG1	102178403	dystroglycan 1 [Source:NCBI gene;Acc:102178403]	Human Diseases;Human Diseases;Human Diseases;Environmental Information Processing;Human Diseases	Cardiovascular disease;Cardiovascular disease;Cardiovascular disease;Signaling molecules and interaction;Cardiovascular disease	ko05414//Dilated cardiomyopathy;ko05416//Viral myocarditis;ko05410//Hypertrophic cardiomyopathy;ko04512//ECM-receptor interaction;ko05412//Arrhythmogenic right ventricular cardiomyopathy	K06265;K06265;K06265;K06265;K06265	GO:0005576//extracellular region;GO:0005604//basement membrane;GO:0005615//extracellular space;GO:0005634//nucleus;GO:0005654//nucleoplasm;GO:0005737//cytoplasm;GO:0005856//cytoskeleton;GO:0005886//plasma membrane;GO:0005911//cell-cell junction;GO:0005925//focal adhesion;GO:0009897//external side of plasma membrane;GO:0016010//dystrophin-associated glycoprotein complex;GO:0016011//dystroglycan co…	GO:0001618//virus receptor activity;GO:0002162//dystroglycan binding;GO:0003779//actin binding;GO:0005509//calcium ion binding;GO:0008307//structural constituent of muscle;GO:0015631//tubulin binding;GO:0017166//vinculin binding;GO:0042169//SH2 domain binding;GO:0051393//alpha-actinin binding	GO:0002011//morphogenesis of an epithelial sheet;GO:0006509//membrane protein ectodomain proteolysis;GO:0010470//regulation of gastrulation;GO:0010717//regulation of epithelial to mesenchymal transition;GO:0014044//Schwann cell development;GO:0019048//modulation by virus of host morphology or physiology;GO:0021682//nerve maturation;GO:0022011//myelination in peripheral nervous system;GO:0030336//…
ENSCHIG00000000534	MMAB	102177459	metabolism of cobalamin associated B [Source:NCBI gene;Acc:102177459]	Metabolism;Metabolism	Global and overview maps;Metabolism of cofactors and vitamins	ko01100//Metabolic pathways;ko00860//Porphyrin metabolism	K00798;K00798	-	GO:0000166//nucleotide binding;GO:0005524//ATP binding;GO:0008817//cob(I)yrinic acid a,c-diamide adenosyltransferase activity;GO:0016740//transferase activity;GO:0031419//cobalamin binding	GO:0009236//cobalamin biosynthetic process
ENSCHIG00000007488	FUT8	102190043	fucosyltransferase 8 [Source:NCBI gene;Acc:102190043]	Metabolism;Human Diseases;Metabolism;Metabolism;Metabolism	Global and overview maps;Cancer: overview;Glycan biosynthesis and metabolism;Glycan biosynthesis and metabolism;Glycan biosynthesis and metabolism	ko01100//Metabolic pathways;ko05202//Transcriptional misregulation in cancer;ko00510//N-Glycan biosynthesis;ko00513//Various types of N-glycan biosynthesis;ko00533//Glycosaminoglycan biosynthesis - keratan sulfate	K00717;K00717;K00717;K00717;K00717	GO:0016021//integral component of membrane;GO:0032580//Golgi cisterna membrane	GO:0005515//protein binding;GO:0008424//glycoprotein 6-alpha-L-fucosyltransferase activity;GO:0046921//alpha-(1->6)-fucosyltransferase activity	GO:0006491//N-glycan processing;GO:0007179//transforming growth factor beta receptor signaling pathway;GO:0007229//integrin-mediated signaling pathway;GO:0007585//respiratory gaseous exchange;GO:0010468//regulation of gene expression;GO:0016477//cell migration;GO:0018279//protein N-linked glycosylation via asparagine;GO:0033578//protein glycosylation in Golgi;GO:0036071//N-glycan fucosylation;GO:…
ENSCHIG00000007917	FAHD1	-	fumarylacetoacetate hydrolase domain containing 1 [Source:HGNC Symbol;Acc:HGNC:14169]	Metabolism;Metabolism	Global and overview maps;Amino acid metabolism	ko01100//Metabolic pathways;ko00350//Tyrosine metabolism	K01557;K01557	GO:0005654//nucleoplasm;GO:0005739//mitochondrion;GO:0005829//cytosol	GO:0003824//catalytic activity;GO:0008948//oxaloacetate decarboxylase activity;GO:0018773//acetylpyruvate hydrolase activity;GO:0034545//fumarylpyruvate hydrolase activity	-
ENSCHIG00000007898	LAP3	102190033	leucine aminopeptidase 3 [Source:NCBI gene;Acc:102190033]	Metabolism;Metabolism;Metabolism	Global and overview maps;Metabolism of other amino acids;Amino acid metabolism	ko01100//Metabolic pathways;ko00480//Glutathione metabolism;ko00330//Arginine and proline metabolism	K11142;K11142;K11142	GO:0005654//nucleoplasm;GO:0005737//cytoplasm;GO:0005829//cytosol;GO:0030496//midbody	GO:0004177//aminopeptidase activity;GO:0004180//carboxypeptidase activity;GO:0008233//peptidase activity;GO:0016787//hydrolase activity;GO:0030145//manganese ion binding;GO:0070006//metalloaminopeptidase activity	GO:0006508//proteolysis;GO:0019538//protein metabolic process
ENSCHIG00000008144	SC5D	102180515	sterol-C5-desaturase [Source:NCBI gene;Acc:102180515]	Metabolism;Metabolism	Global and overview maps;Lipid metabolism	ko01100//Metabolic pathways;ko00100//Steroid biosynthesis	K00227;K00227	GO:0016020//membrane;GO:0016021//integral component of membrane	GO:0005506//iron ion binding;GO:0016491//oxidoreductase activity	GO:0008610//lipid biosynthetic process;GO:0055114//oxidation-reduction process
ENSCHIG00000008586	LIPT1	102183423	lipoyltransferase 1 [Source:NCBI gene;Acc:102183423]	Metabolism;Metabolism	Global and overview maps;Metabolism of cofactors and vitamins	ko01100//Metabolic pathways;ko00785//Lipoic acid metabolism	K10105;K10105	-	-	GO:0006464//cellular protein modification process;GO:0009249//protein lipoylation
ENSCHIG00000008642	SAT2	102169129	spermidine/spermine N1-acetyltransferase family member 2 [Source:NCBI gene;Acc:102169129]	Metabolism;Cellular Processes;Metabolism	Global and overview maps;Cell growth and death;Amino acid metabolism	ko01100//Metabolic pathways;ko04216//Ferroptosis;ko00330//Arginine and proline metabolism	K00657;K00657;K00657	-	GO:0004145//diamine N-acetyltransferase activity;GO:0008080//N-acetyltransferase activity;GO:0042802//identical protein binding	GO:0032918//spermidine acetylation;GO:0032919//spermine acetylation;GO:0032920//putrescine acetylation;GO:0046204//nor-spermidine metabolic process
ENSCHIG00000010212	HNMT	102169059	histamine N-methyltransferase [Source:NCBI gene;Acc:102169059]	Metabolism;Metabolism	Global and overview maps;Amino acid metabolism	ko01100//Metabolic pathways;ko00340//Histidine metabolism	K00546;K00546	GO:0005654//nucleoplasm;GO:0005737//cytoplasm;GO:0005813//centrosome;GO:0005829//cytosol	GO:0008170//N-methyltransferase activity;GO:0046539//histamine N-methyltransferase activity	GO:0001692//histamine metabolic process;GO:0001695//histamine catabolic process;GO:0032259//methylation
ENSCHIG00000010259	PIP4K2C	102187654	phosphatidylinositol-5-phosphate 4-kinase type 2 gamma [Source:NCBI gene;Acc:102187654]	Metabolism;Cellular Processes;Environmental Information Processing;Metabolism	Global and overview maps;Cell motility;Signal transduction;Carbohydrate metabolism	ko01100//Metabolic pathways;ko04810//Regulation of actin cytoskeleton;ko04070//Phosphatidylinositol signaling system;ko00562//Inositol phosphate metabolism	K00920;K00920;K00920;K00920	GO:0005654//nucleoplasm;GO:0005776//autophagosome;GO:0005829//cytosol;GO:0005886//plasma membrane;GO:0043229//intracellular organelle	GO:0000166//nucleotide binding;GO:0005524//ATP binding;GO:0016301//kinase activity;GO:0016307//phosphatidylinositol phosphate kinase activity;GO:0016308//1-phosphatidylinositol-4-phosphate 5-kinase activity;GO:0016740//transferase activity;GO:0042802//identical protein binding	GO:0010506//regulation of autophagy;GO:0016310//phosphorylation;GO:0046488//phosphatidylinositol metabolic process;GO:0046627//negative regulation of insulin receptor signaling pathway;GO:0046854//phosphatidylinositol phosphorylation;GO:0090217//negative regulation of 1-phosphatidylinositol-4-phosphate 5-kinase activity;GO:1902635//1-phosphatidyl-1D-myo-inositol 4,5-bisphosphate biosynthetic proc…
ENSCHIG00000010475	B3GALT6	102191357	beta-1,3-galactosyltransferase 6 [Source:NCBI gene;Acc:102191357]	Metabolism;Metabolism;Metabolism	Global and overview maps;Glycan biosynthesis and metabolism;Glycan biosynthesis and metabolism	ko01100//Metabolic pathways;ko00534//Glycosaminoglycan biosynthesis - heparan sulfate / heparin;ko00532//Glycosaminoglycan biosynthesis - chondroitin sulfate / dermatan sulfate	K00734;K00734;K00734	GO:0000139//Golgi membrane;GO:0005794//Golgi apparatus;GO:0005797//Golgi medial cisterna;GO:0016020//membrane;GO:0016021//integral component of membrane	GO:0008499//UDP-galactose:beta-N-acetylglucosamine beta-1,3-galactosyltransferase activity;GO:0016757//transferase activity, transferring glycosyl groups;GO:0016758//transferase activity, transferring hexosyl groups;GO:0035250//UDP-galactosyltransferase activity;GO:0047220//galactosylxylosylprotein 3-beta-galactosyltransferase activity	GO:0006024//glycosaminoglycan biosynthetic process;GO:0006486//protein glycosylation;GO:0018215//protein phosphopantetheinylation;GO:0030166//proteoglycan biosynthetic process
ENSCHIG00000010473	QDPR	102176029	quinoid dihydropteridine reductase [Source:NCBI gene;Acc:102176029]	Metabolism;Metabolism	Global and overview maps;Metabolism of cofactors and vitamins	ko01100//Metabolic pathways;ko00790//Folate biosynthesis	K00357;K00357	GO:0005737//cytoplasm	GO:0016491//oxidoreductase activity	GO:0055114//oxidation-reduction process
ENSCHIG00000011077	SYNJ2	106502498	synaptojanin 2 [Source:NCBI gene;Acc:106502498]	Metabolism;Environmental Information Processing;Metabolism	Global and overview maps;Signal transduction;Carbohydrate metabolism	ko01100//Metabolic pathways;ko04070//Phosphatidylinositol signaling system;ko00562//Inositol phosphate metabolism	K20279;K20279;K20279	-	GO:0003676//nucleic acid binding;GO:0003723//RNA binding;GO:0004439//phosphatidylinositol-4,5-bisphosphate 5-phosphatase activity;GO:0016787//hydrolase activity;GO:0016791//phosphatase activity;GO:0034595//phosphatidylinositol phosphate 5-phosphatase activity;GO:0042578//phosphoric ester hydrolase activity	GO:0046856//phosphatidylinositol dephosphorylation
ENSCHIG00000011304	PTGIS	100860894	prostaglandin I2 synthase [Source:NCBI gene;Acc:100860894]	Metabolism;Metabolism	Global and overview maps;Lipid metabolism	ko01100//Metabolic pathways;ko00590//Arachidonic acid metabolism	K01831;K01831	GO:0005634//nucleus;GO:0005783//endoplasmic reticulum;GO:0005789//endoplasmic reticulum membrane;GO:0005901//caveola;GO:0016020//membrane	GO:0004497//monooxygenase activity;GO:0005506//iron ion binding;GO:0008116//prostaglandin-I synthase activity;GO:0016705//oxidoreductase activity, acting on paired donors, with incorporation or reduction of molecular oxygen;GO:0016829//lyase activity;GO:0016853//isomerase activity;GO:0020037//heme binding;GO:0046872//metal ion binding	GO:0001516//prostaglandin biosynthetic process;GO:0006629//lipid metabolic process;GO:0006631//fatty acid metabolic process;GO:0006633//fatty acid biosynthetic process;GO:0006690//icosanoid metabolic process;GO:0006693//prostaglandin metabolic process;GO:0032088//negative regulation of NF-kappaB transcription factor activity;GO:0035360//positive regulation of peroxisome proliferator activated rec…
ENSCHIG00000011431	INPP5B	102173254	inositol polyphosphate-5-phosphatase B [Source:NCBI gene;Acc:102173254]	Metabolism;Environmental Information Processing;Metabolism	Global and overview maps;Signal transduction;Carbohydrate metabolism	ko01100//Metabolic pathways;ko04070//Phosphatidylinositol signaling system;ko00562//Inositol phosphate metabolism	K01099;K01099;K01099	GO:0005768//endosome;GO:0005829//cytosol;GO:0010008//endosome membrane;GO:0016020//membrane;GO:0016021//integral component of membrane;GO:0030670//phagocytic vesicle membrane;GO:0031410//cytoplasmic vesicle;GO:0031901//early endosome membrane	GO:0004439//phosphatidylinositol-4,5-bisphosphate 5-phosphatase activity;GO:0016787//hydrolase activity;GO:0052658//inositol-1,4,5-trisphosphate 5-phosphatase activity;GO:0052745//inositol phosphate phosphatase activity	GO:0001701//in utero embryonic development;GO:0007165//signal transduction;GO:0007283//spermatogenesis;GO:0030317//sperm motility;GO:0046856//phosphatidylinositol dephosphorylation;GO:0070613//regulation of protein processing
ENSCHIG00000013295	B3GALT4	102182551	beta-1,3-galactosyltransferase 4 [Source:NCBI gene;Acc:102182551]	Metabolism;Metabolism	Global and overview maps;Glycan biosynthesis and metabolism	ko01100//Metabolic pathways;ko00604//Glycosphingolipid biosynthesis - ganglio series	K00715;K00715	GO:0000139//Golgi membrane;GO:0005794//Golgi apparatus;GO:0016020//membrane;GO:0016021//integral component of membrane	GO:0008499//UDP-galactose:beta-N-acetylglucosamine beta-1,3-galactosyltransferase activity;GO:0016757//transferase activity, transferring glycosyl groups;GO:0016758//transferase activity, transferring hexosyl groups	GO:0001574//ganglioside biosynthetic process;GO:0006486//protein glycosylation
ENSCHIG00000013790	DOLK	102182047	dolichol kinase [Source:NCBI gene;Acc:102182047]	Metabolism;Metabolism	Global and overview maps;Glycan biosynthesis and metabolism	ko01100//Metabolic pathways;ko00510//N-Glycan biosynthesis	K00902;K00902	GO:0030176//integral component of endoplasmic reticulum membrane	GO:0004168//dolichol kinase activity	GO:0043048//dolichyl monophosphate biosynthetic process
ENSCHIG00000014065	PGP	102169957	phosphoglycolate phosphatase [Source:NCBI gene;Acc:102169957]	Metabolism;Metabolism;Metabolism	Global and overview maps;Global and overview maps;Carbohydrate metabolism	ko01100//Metabolic pathways;ko01200//Carbon metabolism;ko00630//Glyoxylate and dicarboxylate metabolism	K19269;K19269;K19269	-	GO:0000287//magnesium ion binding;GO:0004725//protein tyrosine phosphatase activity;GO:0008967//phosphoglycolate phosphatase activity;GO:0016787//hydrolase activity;GO:0016791//phosphatase activity;GO:0043136//glycerol-3-phosphatase activity;GO:0098519//nucleotide phosphatase activity, acting on free nucleotides	GO:0006114//glycerol biosynthetic process;GO:0006650//glycerophospholipid metabolic process;GO:0016311//dephosphorylation;GO:0035335//peptidyl-tyrosine dephosphorylation;GO:0045721//negative regulation of gluconeogenesis
ENSCHIG00000014616	MAN2A2	102171012	mannosidase alpha class 2A member 2 [Source:NCBI gene;Acc:102171012]	Metabolism;Metabolism;Metabolism	Global and overview maps;Glycan biosynthesis and metabolism;Glycan biosynthesis and metabolism	ko01100//Metabolic pathways;ko00510//N-Glycan biosynthesis;ko00513//Various types of N-glycan biosynthesis	K01231;K01231;K01231	-	GO:0003824//catalytic activity;GO:0004559//alpha-mannosidase activity;GO:0015923//mannosidase activity;GO:0016799//hydrolase activity, hydrolyzing N-glycosyl compounds;GO:0030246//carbohydrate binding	GO:0005975//carbohydrate metabolic process;GO:0006013//mannose metabolic process
ENSCHIG00000015348	PIK3C3	102171561	phosphatidylinositol 3-kinase catalytic subunit type 3 [Source:NCBI gene;Acc:102171561]	Metabolism;Human Diseases;Human Diseases;Human Diseases;Human Diseases;Human Diseases;Cellular Processes;Environmental Information Processing;Cellular Processes;Human Diseases;Environmental Information Processing;Metabolism;Cellular Processes	Global and overview maps;Neurodegenerative disease;Neurodegenerative disease;Infectious disease: bacterial;Infectious disease: viral;Infectious disease: bacterial;Transport and catabolism;Signal transduction;Transport and catabolism;Neurodegenerative disease;Signal transduction;Carbohydrate metabolism;Transport and catabolism	ko01100//Metabolic pathways;ko05010//Alzheimer disease;ko05016//Huntington disease;ko05132//Salmonella infection;ko05167//Kaposi sarcoma-associated herpesvirus infection;ko05152//Tuberculosis;ko04145//Phagosome;ko04371//Apelin signaling pathway;ko04140//Autophagy - animal;ko05017//Spinocerebellar ataxia;ko04070//Phosphatidylinositol signaling system;ko00562//Inositol phosphate metabolism;ko04136/…	K00914;K00914;K00914;K00914;K00914;K00914;K00914;K00914;K00914;K00914;K00914;K00914;K00914	GO:0005770//late endosome;GO:0030496//midbody;GO:0035032//phosphatidylinositol 3-kinase complex, class III;GO:0044754//autolysosome;GO:0045335//phagocytic vesicle	GO:0000166//nucleotide binding;GO:0004672//protein kinase activity;GO:0005524//ATP binding;GO:0016301//kinase activity;GO:0016303//1-phosphatidylinositol-3-kinase activity;GO:0016740//transferase activity	GO:0000045//autophagosome assembly;GO:0006468//protein phosphorylation;GO:0006497//protein lipidation;GO:0006914//autophagy;GO:0009267//cellular response to starvation;GO:0016236//macroautophagy;GO:0016310//phosphorylation;GO:0032465//regulation of cytokinesis;GO:0034497//protein localization to pre-autophagosomal structure;GO:0036092//phosphatidylinositol-3-phosphate biosynthetic process;GO:0042…
ENSCHIG00000015587	GGPS1	102169552	geranylgeranyl diphosphate synthase 1 [Source:NCBI gene;Acc:102169552]	Metabolism;Metabolism	Global and overview maps;Metabolism of terpenoids and polyketides	ko01100//Metabolic pathways;ko00900//Terpenoid backbone biosynthesis	K00804;K00804	-	GO:0004311//farnesyltranstransferase activity;GO:0004337//geranyltranstransferase activity;GO:0016740//transferase activity;GO:0042802//identical protein binding	GO:0006720//isoprenoid metabolic process;GO:0008299//isoprenoid biosynthetic process
ENSCHIG00000015619	GPAA1	102170249	glycosylphosphatidylinositol anchor attachment 1 [Source:NCBI gene;Acc:102170249]	Metabolism;Metabolism	Global and overview maps;Glycan biosynthesis and metabolism	ko01100//Metabolic pathways;ko00563//Glycosylphosphatidylinositol (GPI)-anchor biosynthesis	K05289;K05289	GO:0005739//mitochondrion;GO:0005783//endoplasmic reticulum;GO:0005813//centrosome;GO:0005829//cytosol;GO:0016020//membrane;GO:0016021//integral component of membrane;GO:0042765//GPI-anchor transamidase complex	GO:0034235//GPI anchor binding	GO:0065003//macromolecular complex assembly
ENSCHIG00000015770	ALG3	102181899	ALG3 alpha-1,3- mannosyltransferase [Source:NCBI gene;Acc:102181899]	Metabolism;Metabolism;Metabolism	Global and overview maps;Glycan biosynthesis and metabolism;Glycan biosynthesis and metabolism	ko01100//Metabolic pathways;ko00510//N-Glycan biosynthesis;ko00513//Various types of N-glycan biosynthesis	K03845;K03845;K03845	GO:0005789//endoplasmic reticulum membrane	GO:0000030//mannosyltransferase activity;GO:0000033//alpha-1,3-mannosyltransferase activity	-
ENSCHIG00000016111	IMPA1	102175872	inositol monophosphatase 1 [Source:NCBI gene;Acc:102175872]	Metabolism;Environmental Information Processing;Metabolism	Global and overview maps;Signal transduction;Carbohydrate metabolism	ko01100//Metabolic pathways;ko04070//Phosphatidylinositol signaling system;ko00562//Inositol phosphate metabolism	K01092;K01092;K01092	GO:0005737//cytoplasm	GO:0000287//magnesium ion binding;GO:0008934//inositol monophosphate 1-phosphatase activity;GO:0016787//hydrolase activity;GO:0030145//manganese ion binding;GO:0031403//lithium ion binding;GO:0042802//identical protein binding;GO:0042803//protein homodimerization activity;GO:0046872//metal ion binding;GO:0052832//inositol monophosphate 3-phosphatase activity;GO:0052833//inositol monophosphate 4-p…	GO:0006021//inositol biosynthetic process;GO:0006661//phosphatidylinositol biosynthetic process;GO:0006796//phosphate-containing compound metabolic process;GO:0007165//signal transduction;GO:0046854//phosphatidylinositol phosphorylation;GO:0046855//inositol phosphate dephosphorylation
ENSCHIG00000016775	B4GALNT3	102172522	beta-1,4-N-acetyl-galactosaminyltransferase 3 [Source:NCBI gene;Acc:102172522]	Metabolism;Metabolism	Global and overview maps;Glycan biosynthesis and metabolism	ko01100//Metabolic pathways;ko00513//Various types of N-glycan biosynthesis	K09656;K09656	GO:0005794//Golgi apparatus;GO:0016020//membrane;GO:0016021//integral component of membrane;GO:0032580//Golgi cisterna membrane;GO:0043231//intracellular membrane-bounded organelle	GO:0008376//acetylgalactosaminyltransferase activity;GO:0016740//transferase activity;GO:0033842//N-acetyl-beta-glucosaminyl-glycoprotein 4-beta-N-acetylgalactosaminyltransferase activity	GO:0018215//protein phosphopantetheinylation
ENSCHIG00000017492	IPMK	102177585	inositol polyphosphate multikinase [Source:NCBI gene;Acc:102177585]	Metabolism;Environmental Information Processing;Metabolism	Global and overview maps;Signal transduction;Carbohydrate metabolism	ko01100//Metabolic pathways;ko04070//Phosphatidylinositol signaling system;ko00562//Inositol phosphate metabolism	K00915;K00915;K00915	GO:0005654//nucleoplasm	GO:0000825//inositol tetrakisphosphate 6-kinase activity;GO:0008440//inositol-1,4,5-trisphosphate 3-kinase activity;GO:0016301//kinase activity;GO:0016740//transferase activity;GO:0097243//flavonoid binding	GO:0016310//phosphorylation;GO:0032957//inositol trisphosphate metabolic process;GO:0032958//inositol phosphate biosynthetic process;GO:0070266//necroptotic process
ENSCHIG00000017996	NFS1	102177176	NFS1 cysteine desulfurase [Source:NCBI gene;Acc:102177176]	Metabolism;Metabolism;Genetic Information Processing	Global and overview maps;Metabolism of cofactors and vitamins;Folding, sorting and degradation	ko01100//Metabolic pathways;ko00730//Thiamine metabolism;ko04122//Sulfur relay system	K04487;K04487;K04487	GO:0005634//nucleus;GO:0005654//nucleoplasm;GO:0005739//mitochondrion;GO:0005759//mitochondrial matrix;GO:0005829//cytosol	GO:0003824//catalytic activity;GO:0030170//pyridoxal phosphate binding;GO:0031071//cysteine desulfurase activity;GO:0042803//protein homodimerization activity;GO:0046872//metal ion binding;GO:0051536//iron-sulfur cluster binding	GO:0018283//iron incorporation into metallo-sulfur cluster;GO:0044571//[2Fe-2S] cluster assembly
ENSCHIG00000018461	XYLT2	102188252	xylosyltransferase 2 [Source:NCBI gene;Acc:102188252]	Metabolism;Metabolism;Metabolism	Global and overview maps;Glycan biosynthesis and metabolism;Glycan biosynthesis and metabolism	ko01100//Metabolic pathways;ko00534//Glycosaminoglycan biosynthesis - heparan sulfate / heparin;ko00532//Glycosaminoglycan biosynthesis - chondroitin sulfate / dermatan sulfate	K00771;K00771;K00771	GO:0000139//Golgi membrane;GO:0005615//extracellular space;GO:0005794//Golgi apparatus;GO:0016020//membrane	GO:0000287//magnesium ion binding;GO:0016740//transferase activity;GO:0016757//transferase activity, transferring glycosyl groups;GO:0030145//manganese ion binding;GO:0030158//protein xylosyltransferase activity;GO:0046872//metal ion binding	GO:0006024//glycosaminoglycan biosynthetic process;GO:0015012//heparan sulfate proteoglycan biosynthetic process;GO:0018215//protein phosphopantetheinylation;GO:0030166//proteoglycan biosynthetic process;GO:0030210//heparin biosynthetic process;GO:0050650//chondroitin sulfate proteoglycan biosynthetic process
ENSCHIG00000018512	ALG12	102181760	ALG12 alpha-1,6-mannosyltransferase [Source:NCBI gene;Acc:102181760]	Metabolism;Metabolism;Metabolism	Global and overview maps;Glycan biosynthesis and metabolism;Glycan biosynthesis and metabolism	ko01100//Metabolic pathways;ko00510//N-Glycan biosynthesis;ko00513//Various types of N-glycan biosynthesis	K03847;K03847;K03847	GO:0005783//endoplasmic reticulum;GO:0005788//endoplasmic reticulum lumen;GO:0005789//endoplasmic reticulum membrane;GO:0016020//membrane;GO:0016021//integral component of membrane	GO:0016740//transferase activity;GO:0016757//transferase activity, transferring glycosyl groups;GO:0052824//dolichyl-pyrophosphate Man7GlcNAc2 alpha-1,6-mannosyltransferase activity;GO:0052917//dol-P-Man:Man(7)GlcNAc(2)-PP-Dol alpha-1,6-mannosyltransferase activity	GO:0006486//protein glycosylation;GO:0006488//dolichol-linked oligosaccharide biosynthetic process;GO:0097502//mannosylation
ENSCHIG00000020247	ALAD	102172266	aminolevulinate dehydratase [Source:NCBI gene;Acc:102172266]	Metabolism;Metabolism	Global and overview maps;Metabolism of cofactors and vitamins	ko01100//Metabolic pathways;ko00860//Porphyrin metabolism	K01698;K01698	-	GO:0003824//catalytic activity;GO:0004655//porphobilinogen synthase activity;GO:0008270//zinc ion binding;GO:0016829//lyase activity;GO:0042802//identical protein binding;GO:0046872//metal ion binding	GO:0006779//porphyrin-containing compound biosynthetic process;GO:0006782//protoporphyrinogen IX biosynthetic process;GO:0006783//heme biosynthetic process;GO:0033014//tetrapyrrole biosynthetic process;GO:0051260//protein homooligomerization;GO:0071353//cellular response to interleukin-4;GO:1901799//negative regulation of proteasomal protein catabolic process
ENSCHIG00000020281	NDUFS6	102181207	NADH:ubiquinone oxidoreductase subunit S6 [Source:NCBI gene;Acc:102181207]	Metabolism;Human Diseases;Human Diseases;Organismal Systems;Human Diseases;Human Diseases;Metabolism;Organismal Systems	Global and overview maps;Neurodegenerative disease;Neurodegenerative disease;Environmental adaptation;Neurodegenerative disease;Endocrine and metabolic disease;Energy metabolism;Nervous system	ko01100//Metabolic pathways;ko05010//Alzheimer disease;ko05016//Huntington disease;ko04714//Thermogenesis;ko05012//Parkinson disease;ko04932//Non-alcoholic fatty liver disease;ko00190//Oxidative phosphorylation;ko04723//Retrograde endocannabinoid signaling	K03939;K03939;K03939;K03939;K03939;K03939;K03939;K03939	GO:0005739//mitochondrion;GO:0005743//mitochondrial inner membrane;GO:0005747//mitochondrial respiratory chain complex I;GO:0016020//membrane;GO:0070469//respiratory chain	-	GO:0006120//mitochondrial electron transport, NADH to ubiquinone
ENSCHIG00000020541	ALDH5A1	102169437	aldehyde dehydrogenase 5 family member A1 [Source:NCBI gene;Acc:102169437]	Metabolism;Metabolism;Metabolism	Global and overview maps;Amino acid metabolism;Carbohydrate metabolism	ko01100//Metabolic pathways;ko00250//Alanine, aspartate and glutamate metabolism;ko00650//Butanoate metabolism	K00139;K00139;K00139	GO:0005739//mitochondrion	GO:0004777//succinate-semialdehyde dehydrogenase (NAD+) activity;GO:0009013//succinate-semialdehyde dehydrogenase [NAD(P)+] activity;GO:0016491//oxidoreductase activity;GO:0016620//oxidoreductase activity, acting on the aldehyde or oxo group of donors, NAD or NADP as acceptor;GO:0042802//identical protein binding	GO:0006105//succinate metabolic process;GO:0006536//glutamate metabolic process;GO:0007417//central nervous system development;GO:0009448//gamma-aminobutyric acid metabolic process;GO:0009450//gamma-aminobutyric acid catabolic process;GO:0009791//post-embryonic development;GO:0042135//neurotransmitter catabolic process;GO:0055114//oxidation-reduction process
ENSCHIG00000021573	CBR3	102173507	carbonyl reductase 3 [Source:NCBI gene;Acc:102173507]	Metabolism;Metabolism;Metabolism	Global and overview maps;Lipid metabolism;Xenobiotics biodegradation and metabolism	ko01100//Metabolic pathways;ko00590//Arachidonic acid metabolism;ko00980//Metabolism of xenobiotics by cytochrome P450	K00084;K00084;K00084	GO:0005654//nucleoplasm;GO:0005829//cytosol	GO:0004090//carbonyl reductase (NADPH) activity;GO:0016491//oxidoreductase activity;GO:0070402//NADPH binding	GO:0050890//cognition;GO:0055114//oxidation-reduction process
ENSCHIG00000022484	PI4K2B	102170306	phosphatidylinositol 4-kinase type 2 beta [Source:NCBI gene;Acc:102170306]	Metabolism;Environmental Information Processing;Metabolism	Global and overview maps;Signal transduction;Carbohydrate metabolism	ko01100//Metabolic pathways;ko04070//Phosphatidylinositol signaling system;ko00562//Inositol phosphate metabolism	K13711;K13711;K13711	-	GO:0004430//1-phosphatidylinositol 4-kinase activity	-
ENSCHIG00000023399	PRDM2	102171636	PR/SET domain 2 [Source:NCBI gene;Acc:102171636]	Metabolism;Metabolism	Global and overview maps;Amino acid metabolism	ko01100//Metabolic pathways;ko00310//Lysine degradation	K11432;K11432	GO:0005634//nucleus;GO:0005654//nucleoplasm;GO:0005794//Golgi apparatus	GO:0000977//RNA polymerase II regulatory region sequence-specific DNA binding;GO:0001227//transcriptional repressor activity, RNA polymerase II transcription regulatory region sequence-specific binding;GO:0001228//transcriptional activator activity, RNA polymerase II transcription regulatory region sequence-specific binding;GO:0003677//DNA binding;GO:0005515//protein binding;GO:0008168//methyltra…	GO:0000122//negative regulation of transcription from RNA polymerase II promoter;GO:0006355//regulation of transcription, DNA-templated;GO:0008340//determination of adult lifespan;GO:0016571//histone methylation;GO:0032259//methylation;GO:0045944//positive regulation of transcription from RNA polymerase II promoter
ENSCHIG00000023499	CERS2	102182556	ceramide synthase 2 [Source:NCBI gene;Acc:102182556]	Metabolism;Environmental Information Processing;Metabolism	Global and overview maps;Signal transduction;Lipid metabolism	ko01100//Metabolic pathways;ko04071//Sphingolipid signaling pathway;ko00600//Sphingolipid metabolism	K04710;K04710;K04710	GO:0005634//nucleus;GO:0005783//endoplasmic reticulum;GO:0005789//endoplasmic reticulum membrane;GO:0016020//membrane;GO:0016021//integral component of membrane	GO:0003677//DNA binding;GO:0016740//transferase activity;GO:0050291//sphingosine N-acyltransferase activity	GO:0006629//lipid metabolic process;GO:0006665//sphingolipid metabolic process;GO:0019216//regulation of lipid metabolic process;GO:0030148//sphingolipid biosynthetic process;GO:0046513//ceramide biosynthetic process
ENSCHIG00000024521	PIGV	102189531	phosphatidylinositol glycan anchor biosynthesis class V [Source:NCBI gene;Acc:102189531]	Metabolism;Metabolism	Global and overview maps;Glycan biosynthesis and metabolism	ko01100//Metabolic pathways;ko00563//Glycosylphosphatidylinositol (GPI)-anchor biosynthesis	K07542;K07542	GO:0005783//endoplasmic reticulum;GO:0005789//endoplasmic reticulum membrane;GO:0016020//membrane;GO:0016021//integral component of membrane	GO:0000009//alpha-1,6-mannosyltransferase activity;GO:0000030//mannosyltransferase activity;GO:0004376//glycolipid mannosyltransferase activity;GO:0016740//transferase activity;GO:0016757//transferase activity, transferring glycosyl groups	GO:0006506//GPI anchor biosynthetic process;GO:0097502//mannosylation
ENSCHIG00000025520	ALOX12	102187263	arachidonate 12-lipoxygenase, 12S type [Source:NCBI gene;Acc:102187263]	Metabolism;Organismal Systems;Organismal Systems;Metabolism;Human Diseases	Global and overview maps;Nervous system;Sensory system;Lipid metabolism;Drug resistance: antineoplastic	ko01100//Metabolic pathways;ko04726//Serotonergic synapse;ko04750//Inflammatory mediator regulation of TRP channels;ko00590//Arachidonic acid metabolism;ko01523//Antifolate resistance	K00458;K00458;K00458;K00458;K00458	GO:0005737//cytoplasm;GO:0005829//cytosol;GO:0016020//membrane;GO:0042383//sarcolemma	GO:0004052//arachidonate 12-lipoxygenase activity;GO:0005506//iron ion binding;GO:0005515//protein binding;GO:0016165//linoleate 13S-lipoxygenase activity;GO:0016491//oxidoreductase activity;GO:0016702//oxidoreductase activity, acting on single donors with incorporation of molecular oxygen, incorporation of two atoms of oxygen;GO:0046872//metal ion binding;GO:0050473//arachidonate 15-lipoxygenase…	GO:0006629//lipid metabolic process;GO:0010656//negative regulation of muscle cell apoptotic process;GO:0019369//arachidonic acid metabolic process;GO:0019372//lipoxygenase pathway;GO:0019395//fatty acid oxidation;GO:0033559//unsaturated fatty acid metabolic process;GO:0043651//linoleic acid metabolic process;GO:0055114//oxidation-reduction process;GO:0061436//establishment of skin barrier;GO:009…
ENSCHIG00000025585	KMT5B	102185720	lysine methyltransferase 5B [Source:NCBI gene;Acc:102185720]	Metabolism;Metabolism	Global and overview maps;Amino acid metabolism	ko01100//Metabolic pathways;ko00310//Lysine degradation	K11429;K11429	GO:0000779//condensed chromosome, centromeric region;GO:0005634//nucleus;GO:0005654//nucleoplasm;GO:0005694//chromosome	GO:0003682//chromatin binding;GO:0005515//protein binding;GO:0008168//methyltransferase activity;GO:0016740//transferase activity;GO:0018024//histone-lysine N-methyltransferase activity;GO:0042799//histone methyltransferase activity (H4-K20 specific);GO:0046872//metal ion binding;GO:1904047//S-adenosyl-L-methionine binding	GO:0006281//DNA repair;GO:0006325//chromatin organization;GO:0007517//muscle organ development;GO:0016571//histone methylation;GO:0032259//methylation;GO:0034772//histone H4-K20 dimethylation;GO:0034773//histone H4-K20 trimethylation;GO:0045830//positive regulation of isotype switching;GO:2001034//positive regulation of double-strand break repair via nonhomologous end joining
ENSCHIG00000025722	NQO1	102173771	NAD(P)H quinone dehydrogenase 1 [Source:NCBI gene;Acc:102173771]	Metabolism;Human Diseases;Human Diseases;Human Diseases;Metabolism	Global and overview maps;Cancer: overview;Cancer: specific types;Cardiovascular disease;Metabolism of cofactors and vitamins	ko01100//Metabolic pathways;ko05200//Pathways in cancer;ko05225//Hepatocellular carcinoma;ko05418//Fluid shear stress and atherosclerosis;ko00130//Ubiquinone and other terpenoid-quinone biosynthesis	K00355;K00355;K00355;K00355;K00355	GO:0005829//cytosol	GO:0003955//NAD(P)H dehydrogenase (quinone) activity;GO:0042802//identical protein binding	GO:0006979//response to oxidative stress;GO:0043086//negative regulation of catalytic activity;GO:0045454//cell redox homeostasis
ENSCHIG00000026354	ASH1L	102185413	ASH1 like histone lysine methyltransferase [Source:NCBI gene;Acc:102185413]	Metabolism;Metabolism	Global and overview maps;Amino acid metabolism	ko01100//Metabolic pathways;ko00310//Lysine degradation	K06101;K06101	GO:0005634//nucleus;GO:0005654//nucleoplasm;GO:0005794//Golgi apparatus	GO:0003677//DNA binding;GO:0003682//chromatin binding;GO:0005515//protein binding;GO:0016740//transferase activity;GO:0018024//histone-lysine N-methyltransferase activity;GO:0042800//histone methyltransferase activity (H3-K4 specific);GO:0046872//metal ion binding;GO:0046974//histone methyltransferase activity (H3-K9 specific);GO:0046975//histone methyltransferase activity (H3-K36 specific)	GO:0001501//skeletal system development;GO:0002674//negative regulation of acute inflammatory response;GO:0006325//chromatin organization;GO:0007338//single fertilization;GO:0009791//post-embryonic development;GO:0010468//regulation of gene expression;GO:0030317//sperm motility;GO:0034968//histone lysine methylation;GO:0043124//negative regulation of I-kappaB kinase/NF-kappaB signaling;GO:0043409…
ENSCHIG00000026781	B4GALNT1	102173266	beta-1,4-N-acetyl-galactosaminyltransferase 1 [Source:NCBI gene;Acc:102173266]	Metabolism;Metabolism	Global and overview maps;Glycan biosynthesis and metabolism	ko01100//Metabolic pathways;ko00604//Glycosphingolipid biosynthesis - ganglio series	K00725;K00725	GO:0000139//Golgi membrane;GO:0005794//Golgi apparatus;GO:0016020//membrane;GO:0016021//integral component of membrane;GO:0030173//integral component of Golgi membrane	GO:0003947//(N-acetylneuraminyl)-galactosylglucosylceramide N-acetylgalactosaminyltransferase activity;GO:0016740//transferase activity;GO:0016757//transferase activity, transferring glycosyl groups;GO:0016758//transferase activity, transferring hexosyl groups	GO:0001574//ganglioside biosynthetic process;GO:0006687//glycosphingolipid metabolic process;GO:0007283//spermatogenesis;GO:0019915//lipid storage;GO:0030259//lipid glycosylation
ENSCHIG00000026792	UROD	102186822	uroporphyrinogen decarboxylase [Source:NCBI gene;Acc:102186822]	Metabolism;Metabolism	Global and overview maps;Metabolism of cofactors and vitamins	ko01100//Metabolic pathways;ko00860//Porphyrin metabolism	K01599;K01599	GO:0005654//nucleoplasm;GO:0005829//cytosol	GO:0004853//uroporphyrinogen decarboxylase activity;GO:0016829//lyase activity;GO:0016831//carboxy-lyase activity	GO:0006779//porphyrin-containing compound biosynthetic process;GO:0006782//protoporphyrinogen IX biosynthetic process;GO:0006783//heme biosynthetic process;GO:0042168//heme metabolic process
ENSCHIG00000027229	EXTL3	102178172	exostosin like glycosyltransferase 3 [Source:NCBI gene;Acc:102178172]	Metabolism;Metabolism	Global and overview maps;Glycan biosynthesis and metabolism	ko01100//Metabolic pathways;ko00534//Glycosaminoglycan biosynthesis - heparan sulfate / heparin	K02370;K02370	GO:0005783//endoplasmic reticulum;GO:0005789//endoplasmic reticulum membrane;GO:0005794//Golgi apparatus;GO:0016020//membrane;GO:0016021//integral component of membrane	GO:0016757//transferase activity, transferring glycosyl groups	GO:0006486//protein glycosylation;GO:0015012//heparan sulfate proteoglycan biosynthetic process
ENSCHIG00000027144	SLC27A1	102173729	solute carrier family 27 member 1 [Source:NCBI gene;Acc:102173729]	Human Diseases;Organismal Systems	Endocrine and metabolic disease;Endocrine system	ko04931//Insulin resistance;ko03320//PPAR signaling pathway	K08745;K08745	GO:0005783//endoplasmic reticulum;GO:0005886//plasma membrane;GO:0005887//integral component of plasma membrane;GO:0009925//basal plasma membrane;GO:0016021//integral component of membrane	GO:0000166//nucleotide binding;GO:0004467//long-chain fatty acid-CoA ligase activity;GO:0005324//long-chain fatty acid transporter activity;GO:0015225//biotin transporter activity;GO:0015245//fatty acid transporter activity;GO:0015562//efflux transmembrane transporter activity;GO:0031957//very long-chain fatty acid-CoA ligase activity;GO:0090434//oleoyl-CoA ligase activity	GO:0001579//medium-chain fatty acid transport;GO:0001676//long-chain fatty acid metabolic process;GO:0006646//phosphatidylethanolamine biosynthetic process;GO:0006654//phosphatidic acid biosynthetic process;GO:0006655//phosphatidylglycerol biosynthetic process;GO:0006656//phosphatidylcholine biosynthetic process;GO:0006659//phosphatidylserine biosynthetic process;GO:0006661//phosphatidylinositol …
ENSCHIG00000000315	RPS24	102171217	ribosomal protein S24 [Source:NCBI gene;Acc:102171217]	Genetic Information Processing	Translation	ko03010//Ribosome	K02974	GO:0005783//endoplasmic reticulum;GO:0005829//cytosol;GO:0005840//ribosome;GO:0022626//cytosolic ribosome;GO:0022627//cytosolic small ribosomal subunit	GO:0003735//structural constituent of ribosome	GO:0006364//rRNA processing;GO:0006412//translation;GO:0034101//erythrocyte homeostasis;GO:0042274//ribosomal small subunit biogenesis
ENSCHIG00000011099	RPL32	108638634	ribosomal protein L32 [Source:NCBI gene;Acc:108638634]	Genetic Information Processing	Translation	ko03010//Ribosome	K02912	GO:0005840//ribosome;GO:0022625//cytosolic large ribosomal subunit;GO:0022626//cytosolic ribosome;GO:0042788//polysomal ribosome	GO:0003735//structural constituent of ribosome	GO:0002181//cytoplasmic translation;GO:0006412//translation
ENSCHIG00000011924	RPSA	100860903	ribosomal protein SA [Source:NCBI gene;Acc:100860903]	Genetic Information Processing	Translation	ko03010//Ribosome	K02998	GO:0005634//nucleus;GO:0005737//cytoplasm;GO:0005840//ribosome;GO:0005886//plasma membrane;GO:0015935//small ribosomal subunit;GO:0016020//membrane;GO:0022626//cytosolic ribosome;GO:0022627//cytosolic small ribosomal subunit	GO:0003735//structural constituent of ribosome;GO:0005055//laminin receptor activity;GO:0043022//ribosome binding;GO:0043236//laminin binding	GO:0000028//ribosomal small subunit assembly;GO:0006412//translation;GO:0007155//cell adhesion
ENSCHIG00000012342	RPS3	102189887	ribosomal protein S3 [Source:NCBI gene;Acc:102189887]	Genetic Information Processing;Human Diseases	Translation;Infectious disease: bacterial	ko03010//Ribosome;ko05132//Salmonella infection	K02985;K02985	GO:0005634//nucleus;GO:0005730//nucleolus;GO:0005737//cytoplasm;GO:0005743//mitochondrial inner membrane;GO:0005759//mitochondrial matrix;GO:0005783//endoplasmic reticulum;GO:0005819//spindle;GO:0005829//cytosol;GO:0005840//ribosome;GO:0005844//polysome;GO:0005886//plasma membrane;GO:0014069//postsynaptic density;GO:0015935//small ribosomal subunit;GO:0016020//membrane;GO:0022626//cytosolic ribos…	GO:0000977//RNA polymerase II regulatory region sequence-specific DNA binding;GO:0003677//DNA binding;GO:0003684//damaged DNA binding;GO:0003723//RNA binding;GO:0003729//mRNA binding;GO:0003735//structural constituent of ribosome;GO:0003906//DNA-(apurinic or apyrimidinic site) lyase activity;GO:0004520//endodeoxyribonuclease activity;GO:0008017//microtubule binding;GO:0008134//transcription facto…	GO:0006281//DNA repair;GO:0006412//translation;GO:0006417//regulation of translation;GO:0006915//apoptotic process;GO:0006974//cellular response to DNA damage stimulus;GO:0007059//chromosome segregation;GO:0010628//positive regulation of gene expression;GO:0017148//negative regulation of translation;GO:0031116//positive regulation of microtubule polymerization;GO:0031334//positive regulation of p…
ENSCHIG00000012712	MRPL16	102170167	mitochondrial ribosomal protein L16 [Source:NCBI gene;Acc:102170167]	Genetic Information Processing	Translation	ko03010//Ribosome	K02878	GO:0005739//mitochondrion;GO:0005762//mitochondrial large ribosomal subunit;GO:0005840//ribosome	GO:0003735//structural constituent of ribosome;GO:0019843//rRNA binding	GO:0006412//translation
ENSCHIG00000015842	MRPL17	102176709	mitochondrial ribosomal protein L17 [Source:NCBI gene;Acc:102176709]	Genetic Information Processing	Translation	ko03010//Ribosome	K02879	GO:0005739//mitochondrion;GO:0005762//mitochondrial large ribosomal subunit;GO:0005840//ribosome	GO:0003735//structural constituent of ribosome;GO:0019904//protein domain specific binding	GO:0006412//translation
ENSCHIG00000016433	MRPL14	100861004	mitochondrial ribosomal protein L14 [Source:NCBI gene;Acc:100861004]	Genetic Information Processing	Translation	ko03010//Ribosome	K02874	GO:0005739//mitochondrion;GO:0005762//mitochondrial large ribosomal subunit;GO:0005840//ribosome	GO:0003735//structural constituent of ribosome	GO:0006412//translation
ENSCHIG00000017684	RPLP2	102179549	ribosomal protein lateral stalk subunit P2 [Source:NCBI gene;Acc:102179549]	Genetic Information Processing	Translation	ko03010//Ribosome	K02943	GO:0005840//ribosome;GO:0022625//cytosolic large ribosomal subunit	GO:0003735//structural constituent of ribosome	GO:0002182//cytoplasmic translational elongation;GO:0006414//translational elongation
ENSCHIG00000017787	RPS28	102176316	ribosomal protein S28 [Source:NCBI gene;Acc:102176316]	Genetic Information Processing	Translation	ko03010//Ribosome	K02979	GO:0005840//ribosome;GO:0022627//cytosolic small ribosomal subunit;GO:0042788//polysomal ribosome	GO:0003735//structural constituent of ribosome	GO:0002181//cytoplasmic translation;GO:0006364//rRNA processing;GO:0006412//translation;GO:0042254//ribosome biogenesis;GO:0042274//ribosomal small subunit biogenesis
ENSCHIG00000022475	MRPS9	102189964	mitochondrial ribosomal protein S9 [Source:NCBI gene;Acc:102189964]	Genetic Information Processing	Translation	ko03010//Ribosome	K02996	GO:0005730//nucleolus;GO:0005739//mitochondrion;GO:0005840//ribosome	GO:0003735//structural constituent of ribosome	GO:0006412//translation
ENSCHIG00000024160	RPS16	102184651	ribosomal protein S16 [Source:NCBI gene;Acc:102184651]	Genetic Information Processing	Translation	ko03010//Ribosome	K02960	GO:0005840//ribosome;GO:0022626//cytosolic ribosome;GO:0022627//cytosolic small ribosomal subunit	GO:0003723//RNA binding;GO:0003735//structural constituent of ribosome	GO:0006364//rRNA processing;GO:0006412//translation;GO:0042274//ribosomal small subunit biogenesis;GO:1990830//cellular response to leukemia inhibitory factor
ENSCHIG00000025943	RPL10A	100860995	ribosomal protein L10a [Source:NCBI gene;Acc:100860995]	Genetic Information Processing	Translation	ko03010//Ribosome	K02865	GO:0005840//ribosome;GO:0015934//large ribosomal subunit;GO:0022625//cytosolic large ribosomal subunit;GO:0022626//cytosolic ribosome;GO:0042788//polysomal ribosome	GO:0003723//RNA binding;GO:0003735//structural constituent of ribosome	GO:0002181//cytoplasmic translation;GO:0006412//translation
ENSCHIG00000027210	MRPL12	102170909	mitochondrial ribosomal protein L12 [Source:NCBI gene;Acc:102170909]	Genetic Information Processing	Translation	ko03010//Ribosome	K02935	GO:0005739//mitochondrion;GO:0005762//mitochondrial large ribosomal subunit;GO:0005840//ribosome	GO:0003735//structural constituent of ribosome	GO:0006390//transcription from mitochondrial promoter;GO:0006412//translation;GO:0045893//positive regulation of transcription, DNA-templated
